# Supplementary material for: Charge-enhanced pyri­dyl tri­fluoro­borate organocatalysts: crystal structures and reactivity
Source: Acta Crystallogr C Struct Chem. 2026 Jan 1;82(Pt 1):8–26. doi: 10.1107/S2053229625010629 (PMC12809446; doi:10.1107/S2053229625010629)
Supplement: Supplementary file 1 [file c-82-00008-sup1.cif]

##############################################################################
#                                                                            #
# This CIF contains the data in a paper accepted for publication in          #
# Acta Crystallographica Section C. It conforms to the requirements of       #
# Notes for Authors for Acta Crystallographica Section C, and has been       #
# peer reviewed under the auspices of the IUCr Commission on Journals.       #
#                                                                            #
# Full details of the Crystallographic Information File format               #
# are given in the paper "The Crystallographic Information File (CIF):       #
# a New Standard Archive File for Crystallography" by S. R. Hall, F. H.      #
# Allen and I. D. Brown [Acta Cryst. (1991), A47, 655-685].                  #
#                                                                            #
# The current version of the core CIF dictionary is obtainable from          #
# ftp://ftp.iucr.org/pub/cif_core.dic.                                       #
#                                                                            #
# Software is freely available for graphical display of the structure(s)     #
# in this CIF. For information consult the CIF software page                 #
# http://www.iucr.org/resources/cif/software.                                #
#                                                                            #
# This file may be used for bona fide research purposes within the           #
# scientific community so long as proper attribution is given to the journal # 
# article from which it was obtained.                                        #
#                                                                            #
##############################################################################
data_5
_audit_creation_method     'SHELXL-2019/3'
_chemical_name_systematic
;
Tetraphenylphosphonium 3-(trifluoro-\l^4^-boranyl)pyridine
;
_chemical_name_common
;
Tetraphenylphosphonium trifluoro(pyridin-3-yl)borate
;
_chemical_formula_moiety     'C24 H20 P +, C5 H4 B F3 N -'
_chemical_formula_sum     'C29 H24 B F3 N P'
_chemical_formula_iupac     'C24 H20 P +, C5 H4 B F3 N -'
_chemical_formula_weight     485.27
_chemical_melting_point     ?
_chemical_absolute_configuration     ad
_space_group_crystal_system     monoclinic
_space_group_name_H-M_alt     'P c'
_space_group_name_Hall     'P -2yc'
loop_
    _space_group_symop_operation_xyz
    'x, y, z'
    'x, -y, z+1/2'
_cell_length_a     10.1711(2)
_cell_length_b     9.3254(2)
_cell_length_c     13.7076(3)
_cell_angle_alpha     90
_cell_angle_beta     108.7010(10)
_cell_angle_gamma     90
_cell_volume     1231.52(5)
_cell_formula_units_Z     2
_cell_measurement_reflns_used     9926
_cell_measurement_theta_min     4.59
_cell_measurement_theta_max     74.46
_cell_measurement_temperature     126(2)
_exptl_crystal_description     block
_exptl_crystal_colour     colorless
_exptl_crystal_size_max     0.250
_exptl_crystal_size_mid     0.250
_exptl_crystal_size_min     0.240
_exptl_crystal_density_diffrn     1.309
_exptl_crystal_density_meas     ?
_exptl_crystal_density_method     'not measured'
_exptl_crystal_F_000     504
_exptl_absorpt_coefficient_mu     1.334
_exptl_absorpt_correction_type     multi-scan
_exptl_absorpt_process_details
;
(SADABS; Krause <i>et al.</i>,  2015)
;
_exptl_absorpt_correction_T_min     0.6609
_exptl_absorpt_correction_T_max     0.7538
_diffrn_ambient_temperature     126(2)
_diffrn_source     micro-focus
_diffrn_radiation_type     CuK\a
_diffrn_radiation_wavelength     1.54178
_diffrn_measurement_device_type     'Bruker PHOTON III CPAD'
_diffrn_measurement_method     '\f and \w scans'
_diffrn_detector_area_resol_mean     ?
_diffrn_reflns_number     24137
_diffrn_reflns_av_R_equivalents     0.0351
_diffrn_reflns_av_unetI/netI     0.0270
_diffrn_reflns_theta_min     4.590
_diffrn_reflns_theta_max     74.632
_diffrn_reflns_theta_full     67.679
_diffrn_measured_fraction_theta_max     0.993
_diffrn_measured_fraction_theta_full     0.995
_diffrn_reflns_limit_h_min     -12
_diffrn_reflns_limit_h_max     12
_diffrn_reflns_limit_k_min     -11
_diffrn_reflns_limit_k_max     11
_diffrn_reflns_limit_l_min     -17
_diffrn_reflns_limit_l_max     16
_refine_special_details     ?
_reflns_number_total     4783
_reflns_number_gt     4708
_reflns_threshold_expression     'I > 2\s(I)'
_refine_ls_structure_factor_coef     Fsqd
_refine_ls_matrix_type     full
_refine_ls_R_factor_all     0.0295
_refine_ls_R_factor_gt     0.0291
_refine_ls_wR_factor_gt     0.0759
_refine_ls_wR_factor_ref     0.0764
_refine_ls_goodness_of_fit_ref     1.021
_refine_ls_restrained_S_all     1.020
_refine_ls_number_reflns     4783
_refine_ls_number_parameters     316
_refine_ls_number_restraints     2
_refine_ls_hydrogen_treatment     constr
_refine_ls_weighting_scheme     calc
_refine_ls_weighting_details
              'w=1/[\s^2^(Fo^2^)+(0.0482P)^2^+0.2536P] where P=(Fo^2^+2Fc^2^)/3'
_atom_sites_solution_hydrogens     geom
_atom_sites_solution_primary     dual
_atom_sites_solution_secondary     ?
_refine_ls_shift/su_max     0.000
_refine_ls_shift/su_mean     0.000
_refine_diff_density_max     0.252
_refine_diff_density_min     -0.261
_refine_ls_extinction_method     none
_refine_ls_extinction_coef     .
_refine_ls_abs_structure_details
;
Flack <i>x</i> determined using 2179 quotients [(I+)-(I-)]/[(I+)+(I-)]
(Parsons <i>et al.</i>,  2013)
;
_refine_ls_abs_structure_Flack     -0.011(12)
loop_
    _atom_type_symbol
    _atom_type_description
    _atom_type_scat_dispersion_real
    _atom_type_scat_dispersion_imag
    _atom_type_scat_source
    'C' 'C' 0.0181 0.0091
                         'International Tables Vol C Tables 4.2.6.8 and 6.1.1.4'
    'H' 'H' 0.0000 0.0000
                         'International Tables Vol C Tables 4.2.6.8 and 6.1.1.4'
    'B' 'B' 0.0090 0.0039
                         'International Tables Vol C Tables 4.2.6.8 and 6.1.1.4'
    'F' 'F' 0.0727 0.0534
                         'International Tables Vol C Tables 4.2.6.8 and 6.1.1.4'
    'N' 'N' 0.0311 0.0180
                         'International Tables Vol C Tables 4.2.6.8 and 6.1.1.4'
    'P' 'P' 0.2955 0.4335
                         'International Tables Vol C Tables 4.2.6.8 and 6.1.1.4'
_computing_data_collection
;
APEX5 (Bruker, 2023)
;
_computing_cell_refinement
;
SAINT (Bruker, 2016)
;
_computing_data_reduction
;
SAINT (Bruker, 2016)
;
_computing_structure_solution
;
SHELXT2018 (Sheldrick, 2015<i>a</i>)
;
_computing_structure_refinement
;
SHELXL2019 (Sheldrick, 2015<i>b</i>)
;
_computing_molecular_graphics
;
Mercury (Macrae <i>et al.</i>,  2020)
;
_computing_publication_material
;
ShelXle (H\"ubschle <i>et al.</i>,  2011)
;
loop_
    _atom_site_type_symbol
    _atom_site_label
    _atom_site_fract_x
    _atom_site_fract_y
    _atom_site_fract_z
    _atom_site_U_iso_or_equiv
    _atom_site_adp_type
    _atom_site_calc_flag
    _atom_site_occupancy
    _atom_site_disorder_assembly
    _atom_site_disorder_group
    P P1 0.65193(5) 0.58607(5) 0.75745(4) 0.01831(13) Uani d 1 . .
    F F1 0.17405(15) 0.36823(16) 0.72104(11) 0.0322(3) Uani d 1 . .
    F F2 -0.02348(17) 0.23878(16) 0.69920(15) 0.0413(4) Uani d 1 . .
    F F3 -0.00297(15) 0.37849(16) 0.56846(12) 0.0337(3) Uani d 1 . .
    C C6 0.5146(2) 0.5781(2) 0.63693(17) 0.0209(4) Uani d 1 . .
    C C7 0.5394(2) 0.6163(2) 0.54585(18) 0.0252(5) Uani d 1 . .
    H H7 0.628241 0.649689 0.547359 0.030 Uiso calc 1 . .
    C C8 0.4322(3) 0.6047(3) 0.45303(19) 0.0308(5) Uani d 1 . .
    H H8 0.447875 0.631366 0.390787 0.037 Uiso calc 1 . .
    N N1 0.3306(2) -0.0153(2) 0.63810(18) 0.0346(5) Uani d 1 . .
    C C1 0.1397(2) 0.1549(2) 0.60669(18) 0.0248(5) Uani d 1 . .
    C C2 0.2649(3) 0.0942(3) 0.6661(2) 0.0288(5) Uani d 1 . .
    H H2 0.307785 0.134061 0.732544 0.035 Uiso calc 1 . .
    C C3 0.2681(3) -0.0713(3) 0.5450(2) 0.0360(6) Uani d 1 . .
    H H3 0.311039 -0.150387 0.523640 0.043 Uiso calc 1 . .
    C C4 0.1445(3) -0.0205(3) 0.4782(2) 0.0366(6) Uani d 1 . .
    H H4 0.104147 -0.062852 0.412346 0.044 Uiso calc 1 . .
    C C5 0.0808(3) 0.0939(3) 0.5095(2) 0.0312(5) Uani d 1 . .
    H H5 -0.003844 0.131059 0.464333 0.037 Uiso calc 1 . .
    C C9 0.3031(3) 0.5547(3) 0.4501(2) 0.0326(5) Uani d 1 . .
    H H9 0.230843 0.547022 0.386075 0.039 Uiso calc 1 . .
    C C10 0.2785(2) 0.5157(3) 0.5408(2) 0.0311(5) Uani d 1 . .
    H H10 0.189803 0.480916 0.538608 0.037 Uiso calc 1 . .
    C C11 0.3834(2) 0.5276(3) 0.63374(18) 0.0256(4) Uani d 1 . .
    H H11 0.366713 0.501521 0.695738 0.031 Uiso calc 1 . .
    C C12 0.8000(2) 0.6752(2) 0.74092(17) 0.0206(4) Uani d 1 . .
    C C13 0.9122(2) 0.5992(2) 0.73040(18) 0.0252(5) Uani d 1 . .
    H H13 0.913593 0.497398 0.733069 0.030 Uiso calc 1 . .
    C C14 1.0228(3) 0.6746(3) 0.7159(2) 0.0306(5) Uani d 1 . .
    H H14 1.100629 0.624052 0.709363 0.037 Uiso calc 1 . .
    C C15 1.0197(3) 0.8225(3) 0.71089(19) 0.0295(5) Uani d 1 . .
    H H15 1.095838 0.872913 0.701325 0.035 Uiso calc 1 . .
    C C16 0.9065(3) 0.8985(2) 0.7197(2) 0.0299(5) Uani d 1 . .
    H H16 0.904754 1.000219 0.715489 0.036 Uiso calc 1 . .
    C C17 0.7963(3) 0.8249(2) 0.73467(19) 0.0263(5) Uani d 1 . .
    H H17 0.718413 0.875979 0.740671 0.032 Uiso calc 1 . .
    C C18 0.6982(2) 0.4071(2) 0.80686(17) 0.0210(4) Uani d 1 . .
    C C19 0.6109(2) 0.2916(2) 0.76500(19) 0.0246(5) Uani d 1 . .
    H H19 0.531569 0.305198 0.706010 0.030 Uiso calc 1 . .
    C C20 0.6407(3) 0.1561(3) 0.8102(2) 0.0309(5) Uani d 1 . .
    H H20 0.581046 0.077516 0.782382 0.037 Uiso calc 1 . .
    C C21 0.7561(3) 0.1367(3) 0.8949(2) 0.0340(6) Uani d 1 . .
    H H21 0.775067 0.044767 0.926143 0.041 Uiso calc 1 . .
    C C22 0.8454(3) 0.2503(3) 0.9353(2) 0.0344(6) Uani d 1 . .
    H H22 0.926171 0.235123 0.992893 0.041 Uiso calc 1 . .
    C C23 0.8170(3) 0.3859(3) 0.89164(18) 0.0280(5) Uani d 1 . .
    H H23 0.877928 0.463670 0.919285 0.034 Uiso calc 1 . .
    C C24 0.5976(2) 0.6883(2) 0.84979(17) 0.0221(4) Uani d 1 . .
    C C25 0.6894(2) 0.6997(3) 0.94918(19) 0.0279(5) Uani d 1 . .
    H H25 0.776767 0.652589 0.967155 0.033 Uiso calc 1 . .
    C C26 0.6541(3) 0.7793(3) 1.0222(2) 0.0325(5) Uani d 1 . .
    H H26 0.717541 0.787507 1.090008 0.039 Uiso calc 1 . .
    C C27 0.5268(3) 0.8469(3) 0.9966(2) 0.0369(6) Uani d 1 . .
    H H27 0.502148 0.900191 1.047207 0.044 Uiso calc 1 . .
    C C28 0.4355(3) 0.8370(4) 0.8977(2) 0.0441(7) Uani d 1 . .
    H H28 0.348301 0.884297 0.880265 0.053 Uiso calc 1 . .
    C C29 0.4702(3) 0.7581(3) 0.8232(2) 0.0342(6) Uani d 1 . .
    H H29 0.407571 0.752057 0.754927 0.041 Uiso calc 1 . .
    B B1 0.0703(3) 0.2860(3) 0.6495(2) 0.0273(5) Uani d 1 . .
loop_
    _atom_site_aniso_label
    _atom_site_aniso_U_11
    _atom_site_aniso_U_22
    _atom_site_aniso_U_33
    _atom_site_aniso_U_12
    _atom_site_aniso_U_13
    _atom_site_aniso_U_23
    P1 0.0194(2) 0.0173(2) 0.0199(2) 0.0004(2) 0.00853(18) 0.00093(19)
    F1 0.0354(8) 0.0294(7) 0.0292(7) -0.0050(6) 0.0069(6) -0.0043(6)
    F2 0.0441(9) 0.0313(8) 0.0611(11) -0.0054(6) 0.0347(8) -0.0011(7)
    F3 0.0266(7) 0.0283(7) 0.0411(9) 0.0009(6) 0.0039(6) 0.0018(6)
    C6 0.0223(10) 0.0193(10) 0.0217(11) -0.0002(8) 0.0079(8) 0.0012(8)
    C7 0.0282(11) 0.0254(11) 0.0261(12) 0.0015(9) 0.0145(9) 0.0006(9)
    C8 0.0381(13) 0.0353(13) 0.0203(12) 0.0016(10) 0.0111(10) 0.0004(9)
    N1 0.0307(10) 0.0293(11) 0.0463(13) 0.0024(9) 0.0159(9) 0.0076(9)
    C1 0.0232(10) 0.0227(11) 0.0296(12) -0.0051(8) 0.0102(9) 0.0021(9)
    C2 0.0267(11) 0.0273(12) 0.0319(13) -0.0033(9) 0.0089(10) 0.0030(9)
    C3 0.0402(14) 0.0231(12) 0.0541(17) -0.0014(10) 0.0280(13) 0.0007(11)
    C4 0.0422(14) 0.0328(14) 0.0380(14) -0.0089(11) 0.0174(12) -0.0087(11)
    C5 0.0276(12) 0.0309(13) 0.0326(14) -0.0020(9) 0.0061(10) -0.0012(9)
    C9 0.0351(13) 0.0338(13) 0.0241(12) -0.0002(11) 0.0029(10) -0.0006(10)
    C10 0.0243(11) 0.0334(13) 0.0329(13) -0.0037(10) 0.0052(10) 0.0050(10)
    C11 0.0235(10) 0.0285(12) 0.0256(11) -0.0002(9) 0.0090(9) 0.0063(9)
    C12 0.0215(9) 0.0200(10) 0.0209(10) -0.0021(8) 0.0076(8) 0.0005(8)
    C13 0.0252(11) 0.0220(11) 0.0296(12) 0.0006(9) 0.0107(9) 0.0013(9)
    C14 0.0247(11) 0.0335(13) 0.0364(13) -0.0003(9) 0.0137(10) 0.0026(10)
    C15 0.0280(11) 0.0331(13) 0.0279(12) -0.0101(9) 0.0097(9) 0.0025(9)
    C16 0.0382(13) 0.0213(11) 0.0309(13) -0.0078(10) 0.0119(10) 0.0008(9)
    C17 0.0307(11) 0.0199(11) 0.0298(12) 0.0008(9) 0.0117(9) -0.0007(9)
    C18 0.0244(10) 0.0197(11) 0.0216(11) 0.0019(8) 0.0110(9) 0.0005(8)
    C19 0.0239(10) 0.0223(11) 0.0294(12) 0.0008(8) 0.0109(9) -0.0020(9)
    C20 0.0314(12) 0.0191(11) 0.0474(15) -0.0001(9) 0.0201(11) -0.0014(10)
    C21 0.0477(15) 0.0194(11) 0.0398(14) 0.0090(10) 0.0209(12) 0.0074(10)
    C22 0.0437(15) 0.0295(13) 0.0254(13) 0.0102(10) 0.0047(11) 0.0019(9)
    C23 0.0317(12) 0.0238(11) 0.0253(12) 0.0022(9) 0.0047(10) -0.0026(9)
    C24 0.0271(10) 0.0183(10) 0.0249(11) 0.0015(8) 0.0139(9) 0.0021(8)
    C25 0.0238(10) 0.0315(12) 0.0286(12) 0.0026(9) 0.0087(9) -0.0042(9)
    C26 0.0360(13) 0.0375(13) 0.0250(12) 0.0029(11) 0.0112(10) -0.0037(10)
    C27 0.0483(15) 0.0376(14) 0.0306(13) 0.0133(12) 0.0206(12) -0.0017(10)
    C28 0.0443(16) 0.0531(18) 0.0360(15) 0.0286(13) 0.0145(12) 0.0012(12)
    C29 0.0364(13) 0.0393(14) 0.0248(12) 0.0164(11) 0.0071(10) 0.0024(10)
    B1 0.0255(13) 0.0247(13) 0.0321(13) -0.0036(10) 0.0099(10) -0.0005(11)
_geom_special_details
;
 All esds (except the esd in the dihedral angle between two l.s. planes)
 are estimated using the full covariance matrix.  The cell esds are taken
 into account individually in the estimation of esds in distances, angles
 and torsion angles; correlations between esds in cell parameters are only
 used when they are defined by crystal symmetry.  An approximate (isotropic)
 treatment of cell esds is used for estimating esds involving l.s. planes.
;
loop_
    _geom_bond_atom_site_label_1
    _geom_bond_atom_site_label_2
    _geom_bond_site_symmetry_2
    _geom_bond_distance
    _geom_bond_publ_flag
    P1 C6 . 1.791(2) ?
    P1 C12 . 1.796(2) ?
    P1 C18 . 1.806(2) ?
    P1 C24 . 1.807(2) ?
    F1 B1 . 1.414(3) ?
    F2 B1 . 1.408(3) ?
    F3 B1 . 1.416(3) ?
    C6 C7 . 1.397(3) ?
    C6 C11 . 1.403(3) ?
    C7 C8 . 1.389(4) ?
    C7 H7 . 0.9500 ?
    C8 C9 . 1.382(4) ?
    C8 H8 . 0.9500 ?
    N1 C3 . 1.336(4) ?
    N1 C2 . 1.342(4) ?
    C1 C2 . 1.393(3) ?
    C1 C5 . 1.395(4) ?
    C1 B1 . 1.614(4) ?
    C2 H2 . 0.9500 ?
    C3 C4 . 1.380(4) ?
    C3 H3 . 0.9500 ?
    C4 C5 . 1.385(4) ?
    C4 H4 . 0.9500 ?
    C5 H5 . 0.9500 ?
    C9 C10 . 1.392(4) ?
    C9 H9 . 0.9500 ?
    C10 C11 . 1.379(3) ?
    C10 H10 . 0.9500 ?
    C11 H11 . 0.9500 ?
    C12 C13 . 1.390(3) ?
    C12 C17 . 1.399(3) ?
    C13 C14 . 1.394(3) ?
    C13 H13 . 0.9500 ?
    C14 C15 . 1.381(4) ?
    C14 H14 . 0.9500 ?
    C15 C16 . 1.390(4) ?
    C15 H15 . 0.9500 ?
    C16 C17 . 1.385(4) ?
    C16 H16 . 0.9500 ?
    C17 H17 . 0.9500 ?
    C18 C23 . 1.396(3) ?
    C18 C19 . 1.396(3) ?
    C19 C20 . 1.397(3) ?
    C19 H19 . 0.9500 ?
    C20 C21 . 1.373(4) ?
    C20 H20 . 0.9500 ?
    C21 C22 . 1.390(4) ?
    C21 H21 . 0.9500 ?
    C22 C23 . 1.389(3) ?
    C22 H22 . 0.9500 ?
    C23 H23 . 0.9500 ?
    C24 C25 . 1.387(3) ?
    C24 C29 . 1.389(3) ?
    C25 C26 . 1.383(3) ?
    C25 H25 . 0.9500 ?
    C26 C27 . 1.380(4) ?
    C26 H26 . 0.9500 ?
    C27 C28 . 1.379(4) ?
    C27 H27 . 0.9500 ?
    C28 C29 . 1.393(4) ?
    C28 H28 . 0.9500 ?
    C29 H29 . 0.9500 ?
loop_
    _geom_angle_atom_site_label_1
    _geom_angle_atom_site_label_2
    _geom_angle_atom_site_label_3
    _geom_angle_site_symmetry_1
    _geom_angle_site_symmetry_3
    _geom_angle
    _geom_angle_publ_flag
    C6 P1 C12 . . 109.89(10) ?
    C6 P1 C18 . . 109.89(10) ?
    C12 P1 C18 . . 110.27(10) ?
    C6 P1 C24 . . 110.16(10) ?
    C12 P1 C24 . . 107.53(10) ?
    C18 P1 C24 . . 109.06(10) ?
    C7 C6 C11 . . 120.0(2) ?
    C7 C6 P1 . . 120.21(17) ?
    C11 C6 P1 . . 119.71(17) ?
    C8 C7 C6 . . 119.0(2) ?
    C8 C7 H7 . . 120.5 ?
    C6 C7 H7 . . 120.5 ?
    C9 C8 C7 . . 120.8(2) ?
    C9 C8 H8 . . 119.6 ?
    C7 C8 H8 . . 119.6 ?
    C3 N1 C2 . . 116.3(2) ?
    C2 C1 C5 . . 115.2(2) ?
    C2 C1 B1 . . 121.3(2) ?
    C5 C1 B1 . . 123.5(2) ?
    N1 C2 C1 . . 126.0(2) ?
    N1 C2 H2 . . 117.0 ?
    C1 C2 H2 . . 117.0 ?
    N1 C3 C4 . . 123.5(3) ?
    N1 C3 H3 . . 118.2 ?
    C4 C3 H3 . . 118.2 ?
    C3 C4 C5 . . 118.4(3) ?
    C3 C4 H4 . . 120.8 ?
    C5 C4 H4 . . 120.8 ?
    C4 C5 C1 . . 120.6(2) ?
    C4 C5 H5 . . 119.7 ?
    C1 C5 H5 . . 119.7 ?
    C8 C9 C10 . . 120.2(2) ?
    C8 C9 H9 . . 119.9 ?
    C10 C9 H9 . . 119.9 ?
    C11 C10 C9 . . 119.8(2) ?
    C11 C10 H10 . . 120.1 ?
    C9 C10 H10 . . 120.1 ?
    C10 C11 C6 . . 120.1(2) ?
    C10 C11 H11 . . 119.9 ?
    C6 C11 H11 . . 119.9 ?
    C13 C12 C17 . . 120.6(2) ?
    C13 C12 P1 . . 121.81(17) ?
    C17 C12 P1 . . 117.54(17) ?
    C12 C13 C14 . . 119.0(2) ?
    C12 C13 H13 . . 120.5 ?
    C14 C13 H13 . . 120.5 ?
    C15 C14 C13 . . 120.3(2) ?
    C15 C14 H14 . . 119.8 ?
    C13 C14 H14 . . 119.8 ?
    C14 C15 C16 . . 120.7(2) ?
    C14 C15 H15 . . 119.6 ?
    C16 C15 H15 . . 119.6 ?
    C17 C16 C15 . . 119.5(2) ?
    C17 C16 H16 . . 120.2 ?
    C15 C16 H16 . . 120.2 ?
    C16 C17 C12 . . 119.8(2) ?
    C16 C17 H17 . . 120.1 ?
    C12 C17 H17 . . 120.1 ?
    C23 C18 C19 . . 120.0(2) ?
    C23 C18 P1 . . 119.64(17) ?
    C19 C18 P1 . . 120.22(17) ?
    C18 C19 C20 . . 119.7(2) ?
    C18 C19 H19 . . 120.1 ?
    C20 C19 H19 . . 120.1 ?
    C21 C20 C19 . . 120.0(2) ?
    C21 C20 H20 . . 120.0 ?
    C19 C20 H20 . . 120.0 ?
    C20 C21 C22 . . 120.6(2) ?
    C20 C21 H21 . . 119.7 ?
    C22 C21 H21 . . 119.7 ?
    C23 C22 C21 . . 120.2(2) ?
    C23 C22 H22 . . 119.9 ?
    C21 C22 H22 . . 119.9 ?
    C22 C23 C18 . . 119.5(2) ?
    C22 C23 H23 . . 120.3 ?
    C18 C23 H23 . . 120.3 ?
    C25 C24 C29 . . 120.0(2) ?
    C25 C24 P1 . . 117.85(17) ?
    C29 C24 P1 . . 122.13(18) ?
    C26 C25 C24 . . 120.1(2) ?
    C26 C25 H25 . . 119.9 ?
    C24 C25 H25 . . 119.9 ?
    C27 C26 C25 . . 120.1(2) ?
    C27 C26 H26 . . 119.9 ?
    C25 C26 H26 . . 119.9 ?
    C28 C27 C26 . . 120.0(2) ?
    C28 C27 H27 . . 120.0 ?
    C26 C27 H27 . . 120.0 ?
    C27 C28 C29 . . 120.5(2) ?
    C27 C28 H28 . . 119.8 ?
    C29 C28 H28 . . 119.8 ?
    C24 C29 C28 . . 119.3(2) ?
    C24 C29 H29 . . 120.4 ?
    C28 C29 H29 . . 120.4 ?
    F2 B1 F1 . . 107.8(2) ?
    F2 B1 F3 . . 107.6(2) ?
    F1 B1 F3 . . 107.57(19) ?
    F2 B1 C1 . . 112.5(2) ?
    F1 B1 C1 . . 110.3(2) ?
    F3 B1 C1 . . 111.0(2) ?
loop_
    _geom_torsion_atom_site_label_1
    _geom_torsion_atom_site_label_2
    _geom_torsion_atom_site_label_3
    _geom_torsion_atom_site_label_4
    _geom_torsion_site_symmetry_1
    _geom_torsion_site_symmetry_2
    _geom_torsion_site_symmetry_3
    _geom_torsion_site_symmetry_4
    _geom_torsion
    _geom_torsion_publ_flag
    C12 P1 C6 C7 . . . . 9.9(2) ?
    C18 P1 C6 C7 . . . . -111.61(18) ?
    C24 P1 C6 C7 . . . . 128.21(18) ?
    C12 P1 C6 C11 . . . . -172.82(18) ?
    C18 P1 C6 C11 . . . . 65.7(2) ?
    C24 P1 C6 C11 . . . . -54.5(2) ?
    C11 C6 C7 C8 . . . . 0.6(3) ?
    P1 C6 C7 C8 . . . . 177.90(18) ?
    C6 C7 C8 C9 . . . . -0.7(4) ?
    C3 N1 C2 C1 . . . . -0.8(4) ?
    C5 C1 C2 N1 . . . . -0.4(4) ?
    B1 C1 C2 N1 . . . . 179.5(2) ?
    C2 N1 C3 C4 . . . . 1.4(4) ?
    N1 C3 C4 C5 . . . . -0.7(4) ?
    C3 C4 C5 C1 . . . . -0.7(4) ?
    C2 C1 C5 C4 . . . . 1.1(3) ?
    B1 C1 C5 C4 . . . . -178.8(2) ?
    C7 C8 C9 C10 . . . . 0.2(4) ?
    C8 C9 C10 C11 . . . . 0.3(4) ?
    C9 C10 C11 C6 . . . . -0.4(4) ?
    C7 C6 C11 C10 . . . . -0.1(3) ?
    P1 C6 C11 C10 . . . . -177.40(19) ?
    C6 P1 C12 C13 . . . . -99.2(2) ?
    C18 P1 C12 C13 . . . . 22.1(2) ?
    C24 P1 C12 C13 . . . . 140.89(19) ?
    C6 P1 C12 C17 . . . . 78.2(2) ?
    C18 P1 C12 C17 . . . . -160.50(18) ?
    C24 P1 C12 C17 . . . . -41.7(2) ?
    C17 C12 C13 C14 . . . . 1.5(4) ?
    P1 C12 C13 C14 . . . . 178.81(19) ?
    C12 C13 C14 C15 . . . . -0.7(4) ?
    C13 C14 C15 C16 . . . . -0.3(4) ?
    C14 C15 C16 C17 . . . . 0.6(4) ?
    C15 C16 C17 C12 . . . . 0.1(4) ?
    C13 C12 C17 C16 . . . . -1.2(4) ?
    P1 C12 C17 C16 . . . . -178.61(19) ?
    C6 P1 C18 C23 . . . . 170.02(18) ?
    C12 P1 C18 C23 . . . . 48.7(2) ?
    C24 P1 C18 C23 . . . . -69.1(2) ?
    C6 P1 C18 C19 . . . . -14.3(2) ?
    C12 P1 C18 C19 . . . . -135.55(18) ?
    C24 P1 C18 C19 . . . . 106.59(19) ?
    C23 C18 C19 C20 . . . . 1.9(3) ?
    P1 C18 C19 C20 . . . . -173.76(18) ?
    C18 C19 C20 C21 . . . . -0.6(4) ?
    C19 C20 C21 C22 . . . . -1.1(4) ?
    C20 C21 C22 C23 . . . . 1.5(4) ?
    C21 C22 C23 C18 . . . . -0.1(4) ?
    C19 C18 C23 C22 . . . . -1.6(3) ?
    P1 C18 C23 C22 . . . . 174.1(2) ?
    C6 P1 C24 C25 . . . . 177.03(18) ?
    C12 P1 C24 C25 . . . . -63.2(2) ?
    C18 P1 C24 C25 . . . . 56.3(2) ?
    C6 P1 C24 C29 . . . . -5.0(2) ?
    C12 P1 C24 C29 . . . . 114.8(2) ?
    C18 P1 C24 C29 . . . . -125.6(2) ?
    C29 C24 C25 C26 . . . . 0.5(4) ?
    P1 C24 C25 C26 . . . . 178.6(2) ?
    C24 C25 C26 C27 . . . . 0.5(4) ?
    C25 C26 C27 C28 . . . . -1.1(4) ?
    C26 C27 C28 C29 . . . . 0.5(5) ?
    C25 C24 C29 C28 . . . . -1.1(4) ?
    P1 C24 C29 C28 . . . . -179.0(2) ?
    C27 C28 C29 C24 . . . . 0.5(5) ?
    C2 C1 B1 F2 . . . . -91.9(3) ?
    C5 C1 B1 F2 . . . . 88.0(3) ?
    C2 C1 B1 F1 . . . . 28.4(3) ?
    C5 C1 B1 F1 . . . . -151.7(2) ?
    C2 C1 B1 F3 . . . . 147.5(2) ?
    C5 C1 B1 F3 . . . . -32.6(3) ?
loop_
    _geom_hbond_atom_site_label_D
    _geom_hbond_atom_site_label_H
    _geom_hbond_atom_site_label_A
    _geom_hbond_site_symmetry_A
    _geom_hbond_distance_DH
    _geom_hbond_distance_HA
    _geom_hbond_distance_DA
    _geom_hbond_angle_DHA
    _geom_hbond_publ_flag
    C9 H9 F1 2_564 0.95 2.29 3.075(3) 139.7 yes
    C11 H11 F1 . 0.95 2.44 3.132(3) 129.8 yes
    C14 H14 F1 1_655 0.95 2.49 3.235(3) 135.4 yes
    C13 H13 F2 1_655 0.95 2.58 3.477(3) 158.5 yes
    C16 H16 F2 1_665 0.95 2.37 3.284(3) 160.2 yes
    C26 H26 F2 2_665 0.95 2.59 3.401(3) 143.5 yes
    C10 H10 F3 . 0.95 2.33 3.267(3) 167.8 yes
    C23 H23 F3 2_665 0.95 2.50 3.348(3) 149.3 yes
    C25 H25 F3 2_665 0.95 2.24 3.117(3) 152.3 yes
_shelx_space_group_comment
;
The symmetry employed for this shelxl refinement is uniquely defined
by the following loop, which should always be used as a source of
symmetry information in preference to the above space-group names.
They are only intended as comments.
;
_shelx_estimated_absorpt_T_min     0.732
_shelx_estimated_absorpt_T_max     0.740
_shelx_hkl_file
;
  -1   0   0 1270.47   45.40
   1   0   0 1204.78   42.70
  -2   0   0 1268.77   44.60
  -3   0   0 2404.56   88.89
  -4   0   0    6.20    1.80
  -4   0   0    4.90    3.60
  -4   0   0    3.90    1.30
  -5   0   0  562.44   22.10
   5   0   0  530.65   19.80
  -5   0   0  596.34   31.50
  -5   0   0  600.34   22.80
   6   0   0 2864.91  100.09
  -6   0   0 3224.98  123.89
  -6   0   0 2989.40  108.99
  -6   0   0 3081.29  109.49
  -7   0   0   83.59   14.30
  -7   0   0   63.89    6.80
  -7   0   0   70.59    7.60
  -7   0   0   70.69    8.10
   7   0   0   85.99    5.70
  -7   0   0   70.79    6.00
   7   0   0   91.09    6.70
  -7   0   0   71.39   11.30
   8   0   0 1317.17   50.09
  -8   0   0 1310.57   50.79
  -8   0   0 1252.77   49.30
  -8   0   0 1262.07   68.79
  -8   0   0 1330.87   50.79
  -8   0   0 1306.07   52.09
   8   0   0 1337.17   48.40
  -9   0   0   57.09    8.80
  -9   0   0   40.00    6.90
  -9   0   0   51.99    7.00
  -9   0   0   50.29    8.00
   9   0   0   46.30    5.40
   9   0   0   51.99    6.00
  10   0   0    2.50    3.20
  10   0   0    0.80    2.50
 -10   0   0    0.10    3.00
 -10   0   0    0.10    3.20
 -10   0   0    2.50    4.20
 -11   0   0  280.07   13.20
  11   0   0  277.97   12.50
 -11   0   0  281.87   13.90
  11   0   0  239.48   15.50
  11   0   0  271.07   12.20
 -11   0   0  300.97   13.60
 -12   0   0   31.40    3.20
  12   0   0   43.80    3.40
   0  -1   0 3593.74  124.29
   0   1   0 3524.65  124.59
  -1  -1   0 3427.56  120.69
   1  -1   0 3262.67  116.89
   1   1   0 3442.76  118.49
  -1   1   0 3421.66  120.39
  -2  -1   0  244.28    9.80
  -2  -1   0  252.67    9.60
  -2  -1   0  235.88    9.40
  -2  -1   0  253.87   13.30
   2   1   0  185.58    7.90
  -2   1   0  216.08    9.50
   2   1   0  190.58    8.10
  -2   1   0  244.18   12.50
   2   1   0  185.28   10.50
  -2   1   0  253.47    8.70
  -3  -1   0  841.62   30.90
  -3  -1   0  878.91   36.40
  -3  -1   0  832.12   30.50
  -3  -1   0  838.82   31.00
   3   1   0  777.82   29.00
   3   1   0  781.42   28.50
  -3   1   0  857.91   35.50
  -3   1   0  849.81   30.70
  -3   1   0  849.12   29.60
  -4  -1   0  627.44   24.10
  -4  -1   0  642.34   23.70
  -4   1   0  620.84   22.30
  -4   1   0  632.44   23.80
   4   1   0  738.03   27.70
  -5  -1   0  789.82   29.60
  -5  -1   0  823.32   30.10
   5  -1   0  710.83   26.00
  -5  -1   0  830.62   39.80
  -5   1   0  819.92   39.00
  -5   1   0  790.02   29.80
  -5   1   0  749.92   29.30
  -5   1   0  716.23   27.40
  -6  -1   0  798.52   30.00
  -6  -1   0  763.52   41.70
   6  -1   0  818.32   29.90
  -6   1   0  745.63   29.40
  -6   1   0  723.53   31.70
   6   1   0  805.22   29.90
  -6   1   0  785.32   30.10
  -6   1   0  825.72   42.50
  -7  -1   0  123.69    9.80
  -7  -1   0  132.79   10.10
  -7  -1   0  138.59    8.10
  -7  -1   0  104.19   16.40
  -7  -1   0  110.79    8.70
   7  -1   0  149.09    7.80
   7  -1   0  136.49    8.70
  -7  -1   0  116.09    9.60
  -7   1   0  125.69    7.70
  -7   1   0  119.09   16.70
  -7   1   0  116.89    8.10
  -7   1   0  113.09    9.10
   7   1   0  143.69    7.70
   7   1   0  154.18    9.00
  -7   1   0  118.89    9.30
  -7   1   0  125.19   10.00
  -7   1   0  117.39    9.20
   8  -1   0  309.97   13.50
  -8  -1   0  253.27   21.30
  -8  -1   0  253.67   15.10
  -8  -1   0  251.97   13.50
   8  -1   0  281.77   14.50
  -8  -1   0  279.57   29.10
  -8  -1   0  272.47   15.50
  -8  -1   0  248.98   14.70
  -8   1   0  266.87   15.50
   8   1   0  295.77   14.90
   8   1   0  299.57   13.90
  -8   1   0  264.37   29.00
  -8   1   0  240.28   16.30
  -8   1   0  278.57   15.40
  -8   1   0  267.07   15.40
   9  -1   0   64.49    5.80
  -9  -1   0   93.09    9.60
   9  -1   0   66.99    6.80
  -9  -1   0   84.19    8.50
  -9  -1   0   82.39    9.60
   9   1   0   63.79    5.90
   9   1   0   62.59    6.80
  -9   1   0   90.79    9.50
  -9   1   0   81.09    8.20
  -9   1   0   79.89    9.90
  -9   1   0   74.09    8.60
  10  -1   0   71.09    6.70
  10  -1   0   63.99    5.80
 -10  -1   0   56.59    6.60
 -10  -1   0   50.49    9.00
 -10  -1   0   49.40    9.40
 -10  -1   0   66.49    8.50
  10   1   0   66.49    6.60
  10   1   0   71.59    6.00
  10   1   0   72.09    9.40
 -10   1   0   59.39    8.30
 -10   1   0   56.29    6.40
 -10   1   0   64.39    7.20
 -10   1   0   43.50    9.70
 -11  -1   0  130.29    8.20
 -11  -1   0  122.29    7.00
  11  -1   0  137.39    7.70
 -11  -1   0  126.79    6.40
  11  -1   0  108.59    7.80
 -11   1   0  138.29    8.70
 -11   1   0  139.09    8.20
 -11   1   0  142.59    9.80
  11   1   0  138.19    7.80
  11   1   0  123.99    7.70
  11   1   0  126.89   11.00
 -12  -1   0    7.60    2.10
 -12   1   0    9.30    2.40
   0  -2   0  430.56   16.00
   0  -2   0  443.16   19.60
   0  -2   0  450.35   16.40
   0  -2   0  432.96   16.40
   0   2   0  435.46   16.40
   0   2   0  443.86   16.40
   0   2   0  451.95   20.60
   1  -2   0 7444.36  261.57
  -1  -2   0 8155.28  284.97
   1   2   0 7591.54  263.57
  -2  -2   0 3911.81  140.19
   2   2   0 3964.70  142.89
  -2   2   0 3842.52  139.29
  -3  -2   0  463.35   17.70
  -3  -2   0  428.46   18.40
  -3  -2   0  487.35   24.40
  -3  -2   0  463.95   17.70
  -3   2   0  491.65   23.50
   3   2   0  448.06   17.90
  -4  -2   0  292.97   19.80
  -4   2   0  300.97   19.10
   4   2   0  276.37   12.50
  -4   2   0  304.77   12.90
   5  -2   0 1880.51   64.29
  -5  -2   0 1750.52   75.59
  -5  -2   0 1810.12   63.39
  -5   2   0 1685.53   63.09
  -5   2   0 1824.12   74.79
   5   2   0 1767.32   64.19
  -6  -2   0   81.19   13.80
  -6  -2   0   94.89    6.30
  -6  -2   0   91.29    8.30
   6  -2   0  103.69    5.90
  -6   2   0   98.39   11.20
  -6   2   0   89.29    8.20
   6   2   0   97.49    6.80
  -6   2   0  103.29    6.70
  -6   2   0   93.29   13.90
   7  -2   0   27.20    3.50
  -7  -2   0   11.90    3.90
  -7  -2   0   25.50    5.80
  -7  -2   0   18.70    3.50
  -7  -2   0    7.00    8.50
  -7  -2   0   23.50    6.00
   7   2   0   27.00    3.70
  -7   2   0   26.90    5.50
  -7   2   0   21.20    4.90
  -7   2   0   23.80    5.70
  -7   2   0   25.40    4.10
  -7   2   0   22.80   10.40
   7   2   0   31.10    4.80
   8  -2   0  333.37   14.50
  -8  -2   0  331.57   18.00
  -8  -2   0  327.07   16.70
  -8  -2   0  312.57   33.30
  -8  -2   0  310.87   16.60
   8  -2   0  314.97   15.80
  -8  -2   0  300.37   17.70
  -8   2   0  312.37   17.40
  -8   2   0  320.77   17.60
   8   2   0  331.57   16.00
  -8   2   0  330.37   15.30
   8   2   0  339.27   14.60
  -8   2   0  344.77   18.10
  -8   2   0  327.07   17.10
  -8   2   0  312.27   43.00
  -9  -2   0   21.70    6.50
  -9  -2   0   21.60    8.00
   9  -2   0   14.60    3.20
  -9  -2   0   21.70    6.30
  -9  -2   0   18.50    4.30
   9   2   0   24.10    4.20
  -9   2   0   23.10    7.50
   9   2   0   17.30    6.10
  -9   2   0   32.30    7.70
   9   2   0   29.40    8.20
  -9   2   0   24.00    6.80
  10  -2   0   16.40    3.10
 -10  -2   0   21.10    5.40
  10  -2   0   16.10    3.50
 -10  -2   0   15.20    4.10
  10   2   0   17.20    3.20
  10   2   0   22.20    4.20
 -10   2   0   17.60    4.10
 -10   2   0   15.90    4.60
  10   2   0   23.20    6.70
 -10   2   0   13.00    4.30
 -10   2   0   10.60    4.70
 -10   2   0   15.90    4.70
 -11  -2   0   70.29    4.40
  11  -2   0   81.89    5.90
 -11  -2   0   70.49    5.10
  11  -2   0   72.39    4.90
 -11  -2   0   75.69    6.10
 -11   2   0   81.39    6.30
  11   2   0   78.39    4.90
 -11   2   0   71.49    7.40
  11   2   0   65.89    7.60
  11   2   0   67.49    5.50
 -11   2   0   79.39    6.50
   0  -3   0   31.90    5.10
   0  -3   0   29.40    2.30
   0  -3   0   30.50    3.20
   0  -3   0   33.10    2.80
   0   3   0   28.20    5.90
   0   3   0   28.50    2.70
   0   3   0   27.80    2.80
  -1  -3   0  504.15   24.50
   1  -3   0  494.55   18.70
  -1  -3   0  502.45   19.40
   1  -3   0  494.85   18.20
  -1  -3   0  488.55   19.50
  -1   3   0  508.85   18.80
   1   3   0  462.75   18.80
   1   3   0  490.75   19.00
  -1   3   0  519.95   25.00
  -1   3   0  492.95   19.30
  -2  -3   0  771.12   35.60
  -2  -3   0  780.12   29.10
  -2  -3   0  775.82   28.60
  -2  -3   0  792.52   28.00
   2  -3   0  795.02   29.10
  -2   3   0  725.63   27.60
   2   3   0  805.52   29.70
   2   3   0  737.93   35.50
  -2   3   0  816.32   35.50
   3  -3   0   82.39    5.40
  -3  -3   0   97.29   11.10
  -3  -3   0   95.59    5.10
  -3  -3   0   93.39    5.90
  -3   3   0   88.89   10.10
   3   3   0   90.19    6.00
   3   3   0   68.19    9.90
  -4  -3   0  117.59    6.60
   4  -3   0  108.69    5.60
  -4  -3   0  118.39    6.50
   4  -3   0  110.39    7.00
   4   3   0  117.29    7.60
  -4   3   0  128.19   13.20
   4   3   0  114.09    9.30
   4   3   0  113.99    5.90
  -4   3   0  109.29    6.10
   5  -3   0  358.36   16.10
   5  -3   0  338.27   13.70
  -5  -3   0  311.17   14.20
  -5  -3   0  323.97   24.70
  -5   3   0  356.26   24.50
   5   3   0  334.17   13.90
   5   3   0  339.97   16.30
  -5   3   0  329.27   14.00
   6  -3   0  206.48    9.40
  -6  -3   0  179.58   12.70
  -6  -3   0  195.08   12.20
  -6  -3   0  203.48   10.20
  -6  -3   0  184.98    9.30
  -6  -3   0  183.28   21.40
   6   3   0  207.48    9.60
  -6   3   0  192.78   11.90
  -6   3   0  182.68   16.60
   6   3   0  185.58   10.40
  -6   3   0  168.58   12.80
  -6   3   0  205.18   20.40
  -6   3   0  190.38    9.70
  -7  -3   0  113.09    7.90
  -7  -3   0  103.09    7.50
   7  -3   0  125.19    7.20
  -7  -3   0   83.99   17.40
  -7  -3   0  136.49   11.50
  -7  -3   0  102.59   10.70
  -7  -3   0   92.69    6.80
  -7   3   0  119.69    7.60
  -7   3   0  111.49    8.90
  -7   3   0  107.39   13.50
   7   3   0  108.09    7.10
  -7   3   0  135.19   19.50
  -7   3   0  109.99    9.50
   7   3   0  122.29    8.70
   7   3   0  118.99   11.90
   8  -3   0  310.97   15.50
  -8  -3   0  316.77   17.50
  -8  -3   0  264.37   17.00
   8  -3   0  322.77   14.20
  -8  -3   0  269.77   14.40
  -8  -3   0  286.67   14.70
   8   3   0  314.07   14.20
  -8   3   0  303.47   15.90
   8   3   0  318.57   20.10
   8   3   0  308.57   15.60
  -8   3   0  299.87   14.30
  -8   3   0  302.97   17.00
  -8   3   0  296.37   16.50
  -8   3   0  274.37   31.80
  -8   3   0  314.47   17.10
  -9  -3   0   37.60    7.70
   9  -3   0   56.09    6.30
  -9  -3   0   62.79    9.20
  -9  -3   0   55.09    6.40
   9  -3   0   60.99    5.80
  -9   3   0   70.09    9.20
  -9   3   0   59.59    8.00
  -9   3   0   56.79    7.60
   9   3   0   68.99    6.00
   9   3   0   67.49   10.20
  -9   3   0   64.79    7.60
   9   3   0   68.59    7.10
 -10  -3   0   36.10    5.60
  10  -3   0   40.10    4.50
 -10  -3   0   45.20    4.80
  10  -3   0   41.80    5.30
  10   3   0   41.30    4.50
  10   3   0   47.30    8.10
 -10   3   0   42.50    6.30
 -10   3   0   42.60    6.30
 -10   3   0   33.60    5.70
 -10   3   0   41.40    5.40
 -10   3   0   33.80    6.00
  10   3   0   46.10    5.60
  11  -3   0  104.29    5.60
 -11  -3   0  127.79    7.40
 -11  -3   0  101.19    5.60
 -11  -3   0   99.89    6.30
  11  -3   0  106.89    6.20
 -11   3   0  124.09    8.90
  11   3   0  117.09    6.70
 -11   3   0  101.39    6.40
  11   3   0   97.89    8.40
   0  -4   0 3811.32  142.09
   0  -4   0 3770.32  133.39
   0   4   0 3968.30  144.09
  -1  -4   0  680.53   25.50
  -1  -4   0  720.23   27.20
   1  -4   0  739.53   28.10
   1  -4   0  718.33   27.50
  -1  -4   0  677.43   33.90
  -1   4   0  709.43   26.40
   1   4   0  744.53   36.40
  -1   4   0  721.73   35.10
   1   4   0  731.03   28.40
   2  -4   0 1125.59   41.00
  -2  -4   0 1109.79   41.60
  -2  -4   0 1111.09   40.90
  -2  -4   0 1095.39   49.99
  -2  -4   0 1092.29   39.70
   2   4   0 1125.19   41.70
  -2   4   0 1150.18   40.10
   2   4   0 1048.70   50.19
  -2   4   0 1128.99   53.59
  -3  -4   0  362.76   15.90
  -3  -4   0  365.56   24.50
  -3  -4   0  340.67   14.90
  -3  -4   0  339.37   14.00
   3  -4   0  341.17   15.40
   3   4   0  354.06   16.20
  -3   4   0  361.96   23.60
   3   4   0  358.46   17.80
   3   4   0  346.07   14.00
   4  -4   0  286.67   12.10
   4  -4   0  288.97   14.10
  -4  -4   0  253.47   11.90
  -4   4   0  250.77   11.20
   4   4   0  303.47   16.50
   4   4   0  299.97   15.00
  -4   4   0  271.27   21.20
   4   4   0  304.87   12.30
  -5  -4   0   43.10   11.90
   5  -4   0   44.40    5.10
  -5  -4   0   49.30    4.90
  -5  -4   0   42.10    7.10
   5  -4   0   36.80    4.60
  -5  -4   0   50.79    4.70
   5   4   0   42.30    5.60
  -5   4   0   48.90    4.40
   5   4   0   37.70    7.10
   5   4   0   43.50    4.20
  -5   4   0   55.29   12.30
  -5   4   0   48.60    6.00
  -5   4   0   53.39    6.60
  -6  -4   0   33.20    6.20
  -6  -4   0   33.00    4.50
  -6  -4   0   16.30   10.60
   6  -4   0   34.80    4.20
  -6  -4   0   27.50    7.00
  -6  -4   0   27.90    4.00
   6   4   0   36.50    7.80
  -6   4   0   24.00    9.70
  -6   4   0   23.60    5.20
  -6   4   0   27.40    4.70
  -6   4   0   20.60    3.60
  -6   4   0   31.70    6.30
   6   4   0   38.80    4.30
   6   4   0   37.20    5.30
  -7  -4   0   22.50    6.20
  -7  -4   0   18.00    4.10
  -7  -4   0   22.10    4.00
  -7  -4   0   10.00    6.50
  -7  -4   0   18.20    3.60
  -7   4   0   14.70   12.60
   7   4   0   16.70    4.30
  -7   4   0   20.20    5.90
  -7   4   0   18.20    4.60
  -7   4   0   18.30    4.50
  -7   4   0   23.00    5.50
   7   4   0   14.70    9.50
  -8  -4   0  599.04   29.20
  -8  -4   0  658.63   26.70
   8  -4   0  714.93   27.40
  -8   4   0  646.64   29.30
  -8   4   0  655.93   28.90
  -8   4   0  671.33   28.60
  -8   4   0  573.84   52.09
   8   4   0  687.03   28.80
   8   4   0  704.73   27.30
  -8   4   0  638.74   27.40
   8   4   0  719.93   34.40
  -8   4   0  668.23   26.40
   9  -4   0  146.39    9.20
  -9  -4   0  131.19    8.50
  -9  -4   0  102.19   10.40
  -9  -4   0  126.29    8.40
   9   4   0  149.49    9.00
  -9   4   0  124.19   10.40
   9   4   0  148.59    9.50
  -9   4   0  126.49    9.80
   9   4   0  118.69   14.70
  -9   4   0  121.29    9.20
  -9   4   0  132.79   10.50
 -10  -4   0   77.69    5.60
 -10  -4   0   86.59    6.60
  10  -4   0   59.69    5.70
  10  -4   0   60.49    4.80
  10   4   0   65.79    7.60
 -10   4   0   67.49    7.40
 -10   4   0   54.89    6.20
  10   4   0   57.29    5.20
  10   4   0   56.79    7.80
 -10   4   0   69.69    5.80
  11  -4   0  187.28    8.30
 -11  -4   0  200.78    8.00
 -11   4   0  202.68    9.90
  11   4   0  180.78    9.40
 -11   4   0  218.18   10.10
   0  -5   0 1211.18   44.50
   0  -5   0 1218.88   44.10
   0  -5   0 1228.28   46.50
   0   5   0 1267.37   48.40
   0   5   0 1227.28   57.69
   0   5   0 1291.17   46.40
   1  -5   0  470.05   17.60
  -1  -5   0  461.35   17.40
  -1  -5   0  446.76   17.20
  -1  -5   0  425.26   30.70
   1  -5   0  460.05   19.80
   1  -5   0  451.75   18.30
  -1  -5   0  449.95   19.60
   1   5   0  431.96   17.30
   1   5   0  476.85   21.60
   1   5   0  479.55   20.20
   1   5   0  470.65   30.10
  -1   5   0  438.16   28.50
  -1   5   0  480.25   18.90
  -1   5   0  456.95   20.80
  -2  -5   0  260.97   10.70
  -2  -5   0  279.57   33.10
  -2  -5   0  262.87   13.20
  -2  -5   0  248.98   10.50
  -2  -5   0  257.47   12.40
   2  -5   0  205.28    9.10
   2  -5   0  204.68   11.20
  -2   5   0  292.47   22.40
   2   5   0  219.58   11.90
  -2   5   0  249.68   11.30
   2   5   0  232.28   13.30
   2   5   0  206.78    9.20
  -3  -5   0   26.70    9.50
  -3  -5   0   49.99    3.40
  -3  -5   0   50.59    5.50
  -3  -5   0   47.90    5.00
  -3  -5   0   47.40    3.60
   3   5   0   78.39    8.10
   3   5   0   72.59    5.00
   3   5   0   78.29    7.00
  -3   5   0   75.89   12.20
   4  -5   0  904.01   32.40
   4  -5   0  869.01   35.40
  -4  -5   0  728.13   32.80
  -4  -5   0  827.62   30.80
  -4   5   0  759.12   31.20
  -4   5   0  893.01   46.30
  -4   5   0  685.43   31.50
   4   5   0  875.01   33.90
   4   5   0  861.11   32.40
   4   5   0  927.71   38.30
   4   5   0  827.62   36.20
  -4   5   0  784.72   29.40
  -5  -5   0   56.89    5.50
  -5  -5   0   54.09    5.70
  -5  -5   0   55.79    5.80
  -5  -5   0   49.20    9.10
   5  -5   0   41.50    4.50
   5   5   0   46.50    8.00
  -5   5   0   64.29   15.30
  -5   5   0   54.39    4.80
  -5   5   0   50.29    5.90
   5   5   0   36.00    5.30
  -5   5   0   56.49    7.60
   5   5   0   39.90    4.60
  -5   5   0   58.49    7.10
   6  -5   0 2206.78   77.19
  -6  -5   0 1797.72   71.19
  -6  -5   0 1971.90   71.59
   6   5   0 2112.09   76.89
   6   5   0 2208.88   84.49
  -6   5   0 2032.60   72.99
   6   5   0 2146.69   78.89
  -6   5   0 1974.60   70.49
  -6   5   0 1858.51   79.19
  -6   5   0 1969.40   72.09
  -6   5   0 2048.40   93.99
  -7  -5   0   79.09    6.60
  -7  -5   0   71.09   10.50
   7  -5   0   84.99    6.60
  -7  -5   0   80.09    7.20
  -7  -5   0   81.89    6.80
  -7  -5   0   71.19    6.00
  -7   5   0   71.89    7.30
  -7   5   0   84.19    8.70
   7   5   0   91.99    7.80
   7   5   0   93.39    6.80
   7   5   0   83.89   10.60
  -7   5   0   46.30   19.30
  -7   5   0   87.29    9.40
  -7   5   0   78.29    6.30
  -8  -5   0  252.37   12.60
   8  -5   0  282.67   12.90
  -8  -5   0  234.78   15.40
  -8  -5   0  261.07   13.30
   8   5   0  287.17   18.60
  -8   5   0  251.17   14.70
  -8   5   0  259.57   13.70
  -8   5   0  265.67   12.80
  -8   5   0  273.27   15.80
   8   5   0  289.17   14.60
   8   5   0  283.87   12.90
  -8   5   0  262.97   15.20
   9  -5   0  521.05   20.10
   9  -5   0  534.45   21.50
  -9  -5   0  507.45   20.80
  -9  -5   0  487.35   20.10
  -9   5   0  458.05   20.60
  -9   5   0  510.55   22.40
   9   5   0  518.95   21.40
  -9   5   0  497.65   23.10
   9   5   0  469.45   25.00
  -9   5   0  502.85   20.40
   9   5   0  498.15   19.60
  -9   5   0  530.55   22.60
 -10  -5   0  313.67   12.70
  10  -5   0  269.47   12.00
  10  -5   0  264.97   11.10
  10   5   0  288.97   12.30
  10   5   0  261.27   15.00
 -10   5   0  279.97   12.50
 -10   5   0  298.57   14.50
   0  -6   0  298.87   12.40
   0  -6   0  289.97   13.40
   0  -6   0  298.97   12.00
   0  -6   0  280.77   14.80
   0   6   0  280.07   14.80
   0   6   0  257.27   13.10
   0   6   0  271.37   12.30
   0   6   0  305.27   14.70
   0   6   0  320.57   16.40
   0   6   0  303.87   27.50
   1  -6   0  334.37   15.00
  -1  -6   0  323.37   16.20
   1  -6   0  350.96   14.60
   1  -6   0  328.17   16.40
  -1  -6   0  319.07   13.00
  -1  -6   0  315.37   14.50
   1  -6   0  339.77   13.60
  -1   6   0  331.17   28.20
   1   6   0  331.87   16.60
   1   6   0  319.87   14.60
  -1   6   0  325.07   17.10
   1   6   0  318.27   16.20
   1   6   0  355.26   18.10
   1   6   0  330.67   13.20
  -1   6   0  311.17   15.90
   1   6   0  337.87   31.30
  -1   6   0  335.77   15.20
   2  -6   0   69.19    4.80
  -2  -6   0   82.59    7.10
  -2  -6   0  102.99    7.80
  -2  -6   0   96.89    7.20
   2  -6   0   64.19    8.20
   2  -6   0   64.09    6.60
  -2  -6   0   95.49    5.30
  -2  -6   0   85.59    7.70
   2  -6   0   65.79    5.60
   2   6   0   64.49    4.60
  -2   6   0   91.39    6.00
   2   6   0   68.49    7.40
   2   6   0   68.29    7.00
  -2   6   0   95.69    5.70
  -2   6   0   98.29   12.00
   2   6   0   54.19    6.70
  -2   6   0  104.09   16.00
   2   6   0   70.29    8.00
  -2   6   0   96.99    6.30
  -3  -6   0  663.93   28.80
   3  -6   0  632.54   28.00
  -3  -6   0  651.13   24.50
  -3  -6   0  696.53   27.60
   3  -6   0  661.03   24.50
  -3  -6   0  683.93   26.50
  -3  -6   0  687.03   27.30
   3  -6   0  655.53   26.30
  -3   6   0  689.63   25.80
   3   6   0  635.34   25.90
  -3   6   0  614.74   27.10
  -3   6   0  624.54   26.90
  -3   6   0  680.23   42.50
  -3   6   0  664.73   25.70
   3   6   0  629.34   28.80
   3   6   0  620.84   24.20
  -3   6   0  656.43   28.10
   3   6   0  674.33   30.20
  -4  -6   0  405.06   18.90
   4  -6   0  501.15   19.60
  -4  -6   0  422.56   18.90
  -4  -6   0  429.66   21.90
  -4  -6   0  414.76   18.00
   4   6   0  501.15   25.40
  -4   6   0  427.46   17.40
  -4   6   0  443.86   35.40
  -4   6   0  409.06   19.20
  -4   6   0  394.46   18.70
   4   6   0  488.05   19.40
   4   6   0  478.55   21.00
  -5  -6   0 1143.19   47.30
  -5  -6   0 1182.68   44.80
  -5  -6   0 1186.18   43.30
   5  -6   0 1272.07   46.40
  -5  -6   0 1133.99   44.20
  -5   6   0 1138.39   42.80
   5   6   0 1251.87   48.10
   5   6   0 1334.87   53.79
   5   6   0 1234.08   46.20
  -5   6   0 1089.29   44.10
  -5   6   0 1177.88   47.00
  -5   6   0 1130.39   65.59
   6  -6   0    3.10    2.80
  -6  -6   0    9.10    3.70
  -6  -6   0    2.40    5.90
  -6  -6   0    4.70    2.90
  -6  -6   0    7.10    3.00
   6   6   0    3.30    2.80
  -6   6   0    1.80    2.50
   6   6   0    1.20    5.00
  -6   6   0    8.50    4.60
   6   6   0    3.60    3.40
  -6   6   0    2.10    3.50
  -6   6   0    4.00    2.80
  -7  -6   0  317.87   18.50
  -7  -6   0  369.36   18.30
   7  -6   0  366.16   15.70
  -7   6   0  319.67   18.50
   7   6   0  401.96   19.40
   7   6   0  341.17   15.20
   7   6   0  360.56   21.50
  -7   6   0  333.27   18.10
  -7   6   0  318.87   14.80
  -8  -6   0    0.70    2.90
   8  -6   0    1.90    2.50
  -8   6   0    2.00    4.20
   8   6   0   -3.60    2.00
  -8   6   0   -1.20    3.00
   8   6   0   -1.50    4.40
   8   6   0   -1.50    2.60
  -8   6   0   -1.10    3.20
  -8   6   0   -6.20    3.50
   9  -6   0  207.78    9.10
   9  -6   0  205.88   10.20
  -9  -6   0  223.38   10.90
   9   6   0  191.88    9.90
  -9   6   0  223.28   12.70
   9   6   0  185.18   12.70
  -9   6   0  226.08   12.40
  -9   6   0  230.48   12.20
 -10  -6   0  108.79    5.50
  10  -6   0  138.39    6.30
 -10  -6   0  103.99    7.60
  10   6   0  105.89    7.00
 -10   6   0   81.39    7.00
  10   6   0  117.89    8.30
   0  -7   0  400.06   16.20
   0  -7   0  405.06   18.00
   0  -7   0  396.06   18.60
   0   7   0  410.36   19.80
   0   7   0  398.46   19.70
   0   7   0  394.06   17.40
   0   7   0  429.36   21.60
   1  -7   0 1218.98   45.90
  -1  -7   0 1201.68   46.20
   1  -7   0 1142.39   46.70
  -1  -7   0 1188.28   42.80
   1  -7   0 1241.28   44.10
  -1  -7   0 1156.78   45.60
  -1  -7   0 1192.88   44.70
  -1   7   0 1117.09   45.90
   1   7   0 1280.07   50.19
  -1   7   0 1165.28   44.10
   1   7   0 1237.28   47.60
   1   7   0 1175.38   45.30
  -1   7   0 1272.77   49.00
  -1   7   0 1155.78   45.30
  -1   7   0 1230.38   46.90
  -2  -7   0  401.36   16.00
   2  -7   0  411.76   16.20
  -2  -7   0  404.06   18.80
   2  -7   0  354.86   18.50
  -2  -7   0  415.56   18.00
   2  -7   0  381.66   18.60
   2  -7   0  387.56   17.80
  -2  -7   0  398.96   19.20
  -2   7   0  398.06   17.10
  -2   7   0  423.36   20.30
   2   7   0  418.16   21.60
   2   7   0  374.36   15.20
  -2   7   0  389.16   18.30
   2   7   0  413.66   17.70
   3  -7   0  145.49   10.10
  -3  -7   0  116.89    8.20
  -3  -7   0  118.89    9.10
   3  -7   0  126.19    9.20
   3  -7   0  145.89    8.00
  -3   7   0  121.19    8.40
   3   7   0  136.39    7.30
  -3   7   0  114.09   23.50
  -3   7   0  117.59    7.10
  -3   7   0   94.09    6.60
   3   7   0  147.89   12.40
  -3   7   0  118.29    9.20
   3   7   0  153.68    9.50
  -4  -7   0  388.86   17.10
  -4  -7   0  398.76   19.60
  -4  -7   0  391.06   18.10
   4  -7   0  328.07   17.80
   4  -7   0  369.26   15.50
  -4   7   0  378.56   15.90
  -4   7   0  344.57   17.20
   4   7   0  362.26   15.30
   4   7   0  383.06   21.60
   4   7   0  376.36   17.10
  -4   7   0  340.67   17.80
  -5  -7   0  143.59    9.80
  -5  -7   0  147.39    9.00
  -5  -7   0  135.29    9.90
   5  -7   0  184.48    9.30
   5  -7   0  147.89   12.30
  -5   7   0  150.98    8.20
  -5   7   0  150.68   11.50
  -5   7   0  132.29   10.30
  -5   7   0  137.99    9.40
   5   7   0  182.08   14.10
   5   7   0  181.18   10.80
   5   7   0  174.08    8.60
  -6  -7   0   68.59    7.00
  -6  -7   0   67.09    6.10
   6  -7   0   72.29    5.90
  -6   7   0   66.59    8.40
   6   7   0   64.29    5.20
   6   7   0   58.89    7.40
  -6   7   0   57.59    6.30
  -6   7   0   85.39    5.90
   6   7   0   71.99    9.70
  -6   7   0   66.09    7.90
   7  -7   0  170.18    8.70
  -7  -7   0  183.48   10.80
  -7   7   0  183.68    9.30
   7   7   0  143.99   12.20
  -7   7   0  183.28   11.50
   7   7   0  163.88    9.80
   7   7   0  168.88    7.20
  -7   7   0  192.38   12.20
   8  -7   0   13.30    2.60
  -8  -7   0   19.50    4.60
   8   7   0   14.60    4.80
   8   7   0   24.60    4.60
  -8   7   0   11.80    3.50
  -8   7   0   15.80    4.00
  -8   7   0   18.10    6.60
   9  -7   0   82.39    5.70
  -9  -7   0   68.99    5.00
   9  -7   0   73.79    5.10
  -9  -7   0   68.29    4.80
   9   7   0   60.09    6.20
   9   7   0   71.79    5.10
  -9   7   0   75.79    6.40
   0  -8   0  110.69    8.60
   0  -8   0  111.89    8.90
   0   8   0  104.49    7.70
   0   8   0  114.99   10.70
  -1  -8   0  321.17   17.20
   1  -8   0  308.27   16.30
  -1  -8   0  297.67   16.00
  -1  -8   0  326.57   15.40
   1  -8   0  325.77   13.60
   1  -8   0  315.17   15.50
  -1   8   0  305.47   15.50
   1   8   0  317.67   18.90
   1   8   0  314.37   14.90
  -1   8   0  328.67   14.50
  -2  -8   0  269.37   14.30
  -2  -8   0  231.18   10.70
   2  -8   0  224.38   13.70
   2  -8   0  276.47   14.00
  -2  -8   0  272.07   13.20
   2  -8   0  256.07   11.70
  -2  -8   0  244.38   14.70
   2   8   0  259.77   13.00
   2   8   0  269.67   17.00
  -2   8   0  259.97   11.90
  -2   8   0  252.37   13.20
  -3  -8   0  130.29    8.70
  -3  -8   0  127.49   10.00
   3  -8   0  138.99    7.90
  -3  -8   0  134.59    9.60
   3   8   0  136.79   11.90
   3   8   0  131.59    9.10
  -3   8   0  113.29    8.40
  -4  -8   0  127.99   10.40
  -4  -8   0  126.09   10.80
   4  -8   0  109.39    7.10
  -4  -8   0  123.39    9.30
  -4  -8   0  121.49    9.00
   4   8   0  113.89   10.90
   4   8   0  112.99    8.40
  -5  -8   0  265.47   12.40
  -5  -8   0  244.68   12.00
  -5  -8   0  251.37   13.50
   5  -8   0  249.78   11.70
  -5   8   0  229.88   13.00
   5   8   0  259.17   16.90
  -5   8   0  262.97   15.30
   5   8   0  260.77   13.20
  -6  -8   0   31.70    4.40
  -6  -8   0   20.80    4.10
   6  -8   0   21.30    3.30
   6   8   0   15.20    5.10
  -6   8   0   23.30    5.90
  -6   8   0   21.60    4.80
   6   8   0   20.90    3.90
  -7  -8   0   84.79    6.10
   7  -8   0   79.29    5.10
  -7  -8   0  113.59    9.20
  -7   8   0   79.89    7.70
  -7   8   0   94.59    8.00
   7   8   0   74.19    8.10
  -7   8   0   92.69    7.40
  -8  -8   0   66.79    4.90
  -8  -8   0   66.19    4.40
   8  -8   0   64.59    4.90
  -8   8   0   57.59    5.30
   8   8   0   75.79    4.90
   8   8   0   55.59    5.90
  -8   8   0   72.39    6.20
   0  -9   0  242.08   13.30
   0  -9   0  216.58   14.40
   0  -9   0  239.28   10.50
   0   9   0  233.18   11.30
   0   9   0  230.68   12.40
   1  -9   0   31.90    5.30
  -1  -9   0   14.70    5.60
   1  -9   0   34.50    4.00
  -1  -9   0   20.00    4.60
  -1  -9   0   31.50    6.90
   1   9   0   28.20    4.20
  -1   9   0   22.30    3.10
   1   9   0   35.70    7.40
   1   9   0   27.40    4.70
  -2  -9   0   53.09    6.70
  -2  -9   0   55.79    6.40
   2  -9   0   56.09    5.20
   2  -9   0   53.49    7.00
   2  -9   0   43.70    6.30
  -2   9   0   36.70    6.70
   2   9   0   53.19    5.90
   2   9   0   53.59    7.90
  -3  -9   0   24.60    4.90
  -3  -9   0   18.10    3.70
   3   9   0   20.90    6.10
   3   9   0   16.60    3.30
  -4  -9   0   17.80    4.20
   4  -9   0   18.90    3.10
  -4  -9   0   14.80    3.20
   4   9   0   19.90    3.90
   4   9   0   22.60    6.20
  -4   9   0   19.90    5.40
  -5  -9   0   53.89    6.30
  -5  -9   0   53.39    4.90
   5  -9   0   51.29    4.50
   5   9   0   60.59    5.60
   5   9   0   49.70    7.20
  -5   9   0   60.59    7.20
  -6  -9   0    4.20    2.60
   6  -9   0    0.70    1.70
  -6   9   0    4.50    3.60
   6   9   0    4.00    2.50
  -6   9   0    4.50    2.90
   6   9   0    2.80    4.20
  -7  -9   0   36.50    3.90
  -7   9   0   39.10    4.40
  -7   9   0   35.00    4.00
   7   9   0   15.30    3.70
   0 -10   0  234.88   12.20
   0 -10   0  251.67   15.30
   1 -10   0  111.29    8.30
  -1 -10   0  121.99    8.20
   1  10   0  114.09    7.20
   1  10   0  109.89    6.10
  -2 -10   0   67.69    6.20
  -2 -10   0   91.49    8.30
   2 -10   0   82.19    4.90
   2 -10   0   70.19    7.30
   2  10   0   54.49    5.40
   2  10   0   61.89    4.90
  -3 -10   0  216.68   10.50
  -3 -10   0  225.78   11.50
   3 -10   0  192.98    8.70
   3  10   0  206.58   10.20
   3  10   0  204.78   12.60
   3  10   0  218.18    9.60
  -4 -10   0   81.89    5.10
  -4 -10   0   85.39    6.70
   4 -10   0   61.59    4.90
   4  10   0   61.69    6.40
  -4  10   0   85.89    7.50
   4  10   0   77.99    4.80
  -5 -10   0  139.39    7.80
   5  10   0  137.69    7.10
  -5  10   0  152.88    9.00
   5  10   0  145.49    6.40
   5  10   0  130.09    8.70
  -5  10   0  141.29    8.50
  -6 -10   0   46.20    3.80
  -6  10   0   45.50    5.60
   0 -11   0  128.49    7.50
  -1 -11   0  638.74   24.80
  -2 -11   0  110.29    6.60
  -2  11   0  120.29    7.80
  -3 -11   0   86.09    5.50
  -3  11   0   94.39    7.00
 -12   0   1   -1.00    2.20
  12   0  -1   -0.40    1.50
 -11   0   1    2.70    3.70
  11   0  -1   -1.30    3.00
  11   0  -1   -0.70    2.00
 -11   0   1    0.20    3.90
  11   0  -1    2.00    4.20
 -10   0   1    0.90    3.90
  10   0  -1    1.00    2.90
 -10   0   1    3.80    3.50
  10   0  -1    1.40    2.70
   9   0  -1    1.30    2.90
  -9   0   1    5.40    3.50
   9   0  -1   -1.80    2.40
  -9   0   1    0.80    4.40
  -9   0   1   -4.90    3.70
  -8   0   1   -1.30    3.70
  -8   0   1   -1.30    5.00
  -8   0   1    1.00    2.90
   8   0  -1   -0.40    2.40
  -8   0   1   -7.70    9.80
  -7   0   1    6.60    2.30
  -7   0   1    1.50    3.90
   7   0  -1    3.00    2.10
  -7   0   1    2.00    2.20
  -7   0   1   -1.00    3.30
  -7   0   1    2.70    2.70
   7   0  -1   -1.70    1.90
  -7   0   1    1.70    2.20
  -7   0   1   -5.90    5.40
  -6   0   1    0.80    4.80
   6   0  -1   -0.70    1.60
  -6   0   1   -0.10    1.70
  -6   0   1   -0.20    1.40
   5   0  -1    2.30    1.60
  -5   0   1   -1.10    3.50
  -5   0   1    0.90    1.40
  -5   0   1    1.30    1.50
  -5   0   1   -0.20    1.30
  -4   0   1   -0.10    2.80
  -4   0   1    0.10    1.10
  -4   0   1    0.90    1.10
  -3   0   1    0.50    2.50
  -3   0   1   -0.20    0.80
  -3   0   1    0.60    1.10
  -2   0   1    0.70    0.70
   2   0  -1    0.50    2.30
  -2   0   1    0.40    2.20
  -2   0   1    1.50    1.10
   1   0  -1    0.10    0.20
  -1   0   1    2.20    0.30
   1   0  -1   -0.20    0.90
  -1   0   1    1.40    0.90
   0   0  -1    0.30    0.20
   0   0  -1    0.40    0.30
  -1   0  -1    0.90    0.50
   1   0   1    1.10    0.60
  -1   0  -1    0.40    0.60
  -2   0  -1   -1.00    1.20
  -2   0  -1    3.00    2.00
  -2   0  -1   -0.30    1.50
   2   0   1    1.10    1.10
  -2   0  -1   -0.20    1.00
  -2   0  -1    0.60    1.80
  -3   0  -1    0.00    0.80
  -3   0  -1    1.00    1.40
  -3   0  -1    0.80    1.10
  -3   0  -1    0.60    1.90
   3   0   1    0.40    0.90
  -4   0  -1    0.00    1.40
  -4   0  -1    0.70    0.90
  -5   0  -1    0.90    1.60
  -5   0  -1    0.60    3.70
   5   0   1   -0.20    1.30
  -5   0  -1    2.30    1.10
  -5   0  -1   -0.10    1.50
  -6   0  -1    4.00    2.30
  -6   0  -1   -0.30    2.20
   6   0   1   -0.80    1.50
  -6   0  -1   -5.40    2.90
  -6   0  -1   -1.70    3.70
  -6   0  -1   -2.70    2.60
   7   0   1    2.40    2.30
   7   0   1    1.20    2.20
  -7   0  -1   -4.90    5.00
  -7   0  -1    0.70    2.20
  -7   0  -1    3.30    3.20
  -7   0  -1   -1.60    2.40
  -7   0  -1    2.40    3.80
  -7   0  -1    1.80    3.90
  -8   0  -1  -10.20   13.50
  -8   0  -1   -4.10    3.40
  -8   0  -1   -0.90    3.60
   8   0   1    0.50    2.50
  -8   0  -1    5.20    4.60
  -8   0  -1    0.20    4.90
   8   0   1    3.40    2.70
  -8   0  -1    2.50    3.30
   9   0   1   -0.20    2.50
  -9   0  -1    1.20    5.30
  -9   0  -1    2.30   19.50
 -10   0  -1   -9.90    5.20
 -10   0  -1    5.70    4.30
 -10   0  -1    0.60    3.10
  10   0   1   -0.10    2.40
 -10   0  -1    0.70    3.00
  10   0   1   -1.80    2.20
  11   0   1   -1.30    1.70
  11   0   1    2.00    4.00
  11   0   1   -0.70    1.90
 -11   0  -1   -0.10    3.00
 -11   0  -1    0.00    2.60
 -12  -1   1   22.50    3.10
  12  -1  -1   17.40    2.40
 -12   1   1   18.70    2.80
  12   1  -1   14.40    2.20
 -11  -1   1  142.49    9.20
  11  -1  -1  154.58    8.00
 -11  -1   1  141.49    7.30
  11  -1  -1  160.38    9.00
  11   1  -1  152.88    9.10
 -11   1   1  123.69   11.60
  11   1  -1  172.48    9.30
 -11   1   1  139.49    8.70
  11   1  -1  159.78   11.80
 -11   1   1  129.29    8.70
 -10  -1   1   45.40    5.90
  10  -1  -1   48.50    6.00
  10  -1  -1   45.20    6.00
 -10  -1   1   57.49    8.20
 -10   1   1   48.80    6.50
  10   1  -1   40.70    5.90
  10   1  -1   51.29   10.10
 -10   1   1   57.59    7.70
  -9  -1   1  269.97   16.90
  -9  -1   1  302.87   16.40
   9  -1  -1  366.76   15.60
  -9  -1   1  345.37   18.00
   9  -1  -1  347.87   16.90
   9   1  -1  368.86   17.20
  -9   1   1  341.27   17.90
  -9   1   1  313.37   17.10
  -9   1   1  344.77   17.60
  -9   1   1  339.27   17.50
   9   1  -1  356.26   15.60
  -8  -1   1  334.07   18.30
  -8  -1   1  344.07   16.20
  -8  -1   1  307.07   32.90
  -8  -1   1  371.56   18.70
   8  -1  -1  382.86   16.10
   8  -1  -1  370.86   21.90
  -8  -1   1  371.16   18.00
   8   1  -1  381.36   17.70
  -8   1   1  377.76   16.40
   8   1  -1  383.36   16.10
  -8   1   1  346.37   18.20
  -8   1   1  319.67   32.70
  -8   1   1  363.26   18.90
   7  -1  -1  412.56   18.80
  -7  -1   1  467.75   33.60
  -7  -1   1  427.26   20.50
  -7  -1   1  461.25   19.10
  -7  -1   1  453.85   20.80
   7  -1  -1  437.16   17.50
  -7  -1   1  457.45   21.10
  -7  -1   1  454.25   18.40
  -7  -1   1  431.36   21.90
  -7   1   1  421.36   21.00
  -7   1   1  465.75   21.00
  -7   1   1  465.55   21.20
  -7   1   1  485.95   33.30
  -7   1   1  439.96   21.00
   7   1  -1  453.35   17.60
   7   1  -1  444.06   19.10
  -7   1   1  473.65   19.20
  -6  -1   1   91.39   13.10
  -6  -1   1   86.39    5.60
   6  -1  -1   73.99    4.80
  -6  -1   1   85.19    5.60
  -6   1   1   84.39    5.70
   6   1  -1   69.19    4.60
  -6   1   1   92.09    6.10
  -6   1   1   88.29   12.50
  -5  -1   1  510.75   21.00
   5  -1  -1  535.05   19.60
  -5  -1   1  603.14   34.90
  -5  -1   1  574.64   21.20
  -5   1   1  563.04   30.70
  -5   1   1  512.05   21.10
  -5   1   1  568.04   21.40
  -5   1   1  540.55   20.40
   5   1  -1  508.65   19.50
  -4  -1   1  640.84   31.00
  -4  -1   1  608.74   23.00
  -4  -1   1  612.44   24.00
  -4   1   1  620.84   23.30
  -4   1   1  617.34   22.80
  -4   1   1  669.03   31.10
   3  -1  -1  121.99    8.90
  -3  -1   1  150.98   10.90
  -3  -1   1  152.28    6.50
  -3  -1   1  152.28    7.10
  -3   1   1  145.59   10.80
   3   1  -1  131.39    6.40
   3   1  -1  128.89    9.70
  -3   1   1  167.78    6.80
  -3   1   1  153.98    6.70
   1  -1  -1 1386.26   53.09
  -1  -1   1 1427.26   53.39
   1   1  -1 1529.85   53.69
  -1   1   1 1514.65   54.19
   0  -1  -1  669.03   24.60
   0  -1  -1  701.83   24.50
   0  -1  -1  731.03   26.50
   0   1  -1  680.13   25.10
   0   1   1  731.03   27.60
  -2  -1  -1  797.42   27.20
  -2  -1  -1  735.83   27.00
  -2  -1  -1  752.12   26.90
  -2  -1  -1  744.03   30.10
  -2  -1  -1  726.23   31.10
   2   1   1  819.12   29.30
  -2   1  -1  732.23   26.90
   2   1   1  790.32   29.00
  -2   1  -1  724.93   28.80
  -3  -1  -1 1805.32   67.59
  -3  -1  -1 1749.32   62.09
  -3  -1  -1 1783.52   62.39
  -3  -1  -1 1697.93   62.19
   3   1   1 1851.51   62.39
   3   1   1 1673.13   62.79
  -3   1  -1 1765.12   66.09
  -4  -1  -1  956.40   34.10
  -4  -1  -1  865.81   33.30
  -4  -1  -1  858.81   33.50
  -4  -1  -1  932.01   41.00
  -4   1  -1  911.91   33.50
  -4   1  -1  913.71   39.70
  -5  -1  -1  390.96   15.80
   5  -1   1  393.76   15.70
  -5  -1  -1  408.56   24.50
  -5   1  -1  338.47   15.00
  -5   1  -1  365.16   22.80
  -5   1  -1  352.16   15.60
   5   1   1  353.46   14.50
  -6  -1  -1   93.59    6.50
  -6  -1  -1   87.89    7.90
  -6  -1  -1   93.99   13.10
   6  -1   1   99.99    5.60
  -6   1  -1   94.79    7.60
  -6   1  -1   85.69    6.50
  -6   1  -1   92.69    7.70
   6   1   1  100.19    5.70
  -6   1  -1   85.39   11.00
  -6   1  -1   91.59    8.20
  -6   1  -1   81.79   12.50
  -7  -1  -1  165.48   11.70
  -7  -1  -1  168.98   10.00
  -7  -1  -1  160.78   11.00
  -7  -1  -1  167.18   11.90
  -7  -1  -1  178.28   20.30
  -7  -1  -1  163.38   11.10
   7  -1   1  142.79    8.80
   7  -1   1  150.38    7.90
  -7   1  -1  179.98   20.10
  -7   1  -1  155.58   11.40
  -7   1  -1  165.18   11.20
  -7   1  -1  168.68   11.50
  -7   1  -1  166.18   10.30
   7   1   1  153.58    8.00
   7   1   1  143.89    9.00
  -7   1  -1  163.98   11.30
  -8  -1  -1  320.17   17.20
  -8  -1  -1  235.88   32.70
   8  -1   1  345.37   14.90
  -8  -1  -1  319.47   16.80
   8  -1   1  347.97   16.30
  -8  -1  -1  312.77   16.20
  -8  -1  -1  324.77   18.10
  -8  -1  -1  350.56   17.90
  -8   1  -1  311.17   17.30
  -8   1  -1  306.97   17.40
   8   1   1  336.37   14.90
  -8   1  -1  333.27   31.00
  -8   1  -1  334.37   17.60
   8   1   1  336.37   16.20
  -8   1  -1  329.87   17.90
  -9  -1  -1  481.95   23.20
   9  -1   1  472.25   21.90
  -9  -1  -1  495.75   24.10
   9  -1   1  515.15   20.20
  -9   1  -1  471.75   27.90
   9   1   1  457.95   21.90
  -9   1  -1  482.55   23.70
  -9   1  -1  599.04   32.20
   9   1   1  534.45   20.40
 -10  -1  -1  202.78   11.50
  10  -1   1  194.28   10.50
 -10  -1  -1  175.88   13.30
 -10  -1  -1  230.48   16.50
  10  -1   1  193.98    9.70
 -10  -1  -1  234.58   13.40
 -10  -1  -1  207.48   12.70
 -10   1  -1  206.28   12.70
  10   1   1  204.58   10.90
  10   1   1  207.98    9.90
 -10   1  -1  199.88   11.40
 -10   1  -1  203.28   12.50
 -10   1  -1  212.18   13.80
  10   1   1  184.38   14.10
  11  -1   1   93.29    5.80
 -11  -1  -1   99.49    6.60
  11  -1   1   94.39    5.30
  11   1   1   69.89    7.70
 -11   1  -1   95.39    7.30
  11   1   1   91.19    5.80
 -11   1  -1   96.99    7.00
  11   1   1   95.29    5.40
 -11   1  -1   92.99    6.70
 -12  -2   1  143.59    7.20
  12  -2  -1  138.99    6.50
 -12   2   1  142.99    6.90
  12   2  -1  140.39    6.60
 -11  -2   1  221.18   10.70
  11  -2  -1  206.08   10.20
  11   2  -1  198.78    8.80
 -11   2   1  176.68   10.90
  11   2  -1  206.68   10.10
 -11   2   1  207.68   10.70
  11   2  -1  184.48   12.90
 -11   2   1  201.28   10.90
  10  -2  -1  615.44   24.40
  10  -2  -1  600.24   25.60
 -10  -2   1  602.14   25.20
 -10  -2   1  590.14   26.30
  10   2  -1  626.64   25.80
  10   2  -1  652.93   30.80
 -10   2   1  593.04   26.40
 -10   2   1  612.34   25.60
  10   2  -1  634.54   24.20
  -9  -2   1  207.28   15.40
   9  -2  -1  241.58   13.30
  -9  -2   1  257.17   15.50
   9  -2  -1  267.07   12.30
  -9   2   1  263.77   15.60
   9   2  -1  262.67   17.90
  -9   2   1  248.08   14.80
  -9   2   1  230.28   14.60
   9   2  -1  254.47   12.20
  -9   2   1  257.77   14.60
   9   2  -1  262.47   13.70
  -8  -2   1  198.78   16.20
   8  -2  -1  168.78   10.70
  -8  -2   1  192.28   10.80
   8  -2  -1  179.68    9.70
  -8  -2   1  199.48   11.30
  -8  -2   1  211.88   13.70
  -8   2   1  209.88   13.90
  -8   2   1  195.98   12.80
   8   2  -1  182.88    9.50
  -8   2   1  190.68   10.80
  -8   2   1  193.28   12.50
  -8   2   1  214.58   28.60
   8   2  -1  192.58   11.10
  -7  -2   1  297.97   13.30
   7  -2  -1  345.27   14.60
  -7  -2   1  271.27   27.40
  -7  -2   1  321.17   14.40
  -7  -2   1  291.57   16.00
  -7   2   1  296.87   15.90
   7   2  -1  350.96   14.60
  -7   2   1  293.77   27.00
  -7   2   1  301.57   13.90
   7   2  -1  340.57   15.90
  -7   2   1  296.07   15.40
  -6  -2   1  412.76   16.60
  -6  -2   1  388.76   28.60
   6  -2  -1  353.06   14.90
  -6  -2   1  378.26   18.40
   6   2  -1  408.16   17.70
   6   2  -1  362.86   15.00
  -6   2   1  387.66   18.40
  -6   2   1  396.16   27.80
  -6   2   1  399.36   16.60
   5  -2  -1  342.37   13.40
  -5  -2   1  291.67   12.30
   5   2  -1  331.87   13.40
  -5   2   1  282.07   12.30
  -5   2   1  287.57   20.90
  -4  -2   1  692.73   34.10
  -4  -2   1  657.93   25.00
   4   2  -1  642.74   34.20
  -4   2   1  681.53   24.10
  -4   2   1  692.63   33.70
  -4   2   1  664.93   23.90
   4   2  -1  635.84   24.90
  -3  -2   1 4185.28  143.89
  -3   2   1 4057.19  150.38
   3   2  -1 4292.27  149.69
   2  -2  -1 3599.54  132.79
  -2  -2   1 3911.21  141.29
   2   2  -1 3813.02  134.79
  -2   2   1 3924.91  141.49
   1  -2  -1 9708.13  337.87
  -1  -2   1 9999.00  347.47
   0  -2  -1 1997.20   73.29
   0   2   1 1806.62   67.49
   0   2  -1 1976.20   72.89
  -1  -2  -1  498.05   18.40
  -1  -2  -1  476.25   17.90
  -1  -2  -1  468.35   17.70
  -1  -2  -1  485.15   18.00
  -1  -2  -1  497.25   22.20
   1  -2   1  385.76   15.10
   1  -2   1  409.86   14.30
  -1   2  -1  477.95   20.70
  -1   2  -1  466.45   17.20
   1   2   1  411.76   15.50
   1   2   1  359.76   18.30
   1   2   1  410.16   15.20
  -2  -2  -1  167.58   11.50
  -2  -2  -1  162.38    7.90
  -2  -2  -1  161.98    7.50
   2  -2   1  217.78    8.90
  -2  -2  -1  194.78    7.60
  -2   2  -1  164.68   10.30
   2   2   1  191.48    8.90
   2   2   1  194.18    8.90
  -2   2  -1  171.48    7.70
  -3  -2  -1 1584.54   55.59
  -3  -2  -1 1596.74   62.69
  -3  -2  -1 1592.04   55.49
  -3   2  -1 1469.55   63.39
  -3   2  -1 1557.84   55.69
   3   2   1 1695.23   60.79
  -3   2  -1 1539.55   63.29
  -4  -2  -1  247.48   17.90
  -4  -2  -1  249.18   11.30
  -4  -2  -1  240.28   10.90
  -4   2  -1  234.18   11.10
   4   2   1  213.88   10.40
  -4   2  -1  248.68   16.70
   5  -2   1 1151.58   41.10
  -5  -2  -1 1102.59   42.10
  -5   2  -1 1171.18   52.49
   5   2   1 1108.79   41.20
  -5   2  -1 1168.48   42.70
  -5   2  -1 1108.79   41.60
   5   2   1 1180.78   43.30
  -6  -2  -1   90.39   13.40
  -6  -2  -1   99.29    8.30
  -6  -2  -1   87.99    8.40
  -6  -2  -1   63.99    8.70
  -6  -2  -1   98.49    7.00
  -6  -2  -1   86.89    8.20
  -6   2  -1   97.49    6.20
  -6   2  -1   97.19    7.20
   6   2   1   77.59    6.00
  -6   2  -1  101.69   13.80
  -6   2  -1   84.99    8.30
  -6   2  -1   88.89    7.90
   6   2   1   74.19    5.20
  -7  -2  -1 1132.59   45.20
  -7  -2  -1 1191.98   62.99
  -7  -2  -1 1146.29   47.50
  -7  -2  -1 1202.48   46.90
  -7  -2  -1 1189.08   46.90
   7  -2   1 1228.08   44.30
  -7   2  -1 1182.18   44.50
  -7   2  -1 1241.68   62.59
  -7   2  -1 1112.59   47.10
   7   2   1 1180.78   45.80
  -7   2  -1 1271.67   47.10
   7   2   1 1229.78   44.40
  -7   2  -1 1182.68   46.40
  -7   2  -1 1180.18   47.60
  -8  -2  -1 1228.78   48.50
  -8  -2  -1 1192.28   67.89
  -8  -2  -1 1185.78   46.80
  -8  -2  -1 1197.08   48.00
   8  -2   1 1250.77   44.70
  -8  -2  -1 1195.58   49.00
   8  -2   1 1222.38   46.30
  -8  -2  -1 1235.48   47.00
   8   2   1 1194.78   44.60
  -8   2  -1 1214.78   67.89
  -8   2  -1 1210.38   48.90
  -8   2  -1 1253.37   48.30
  -8   2  -1 1219.38   47.90
   8   2   1 1183.28   46.10
  -8   2  -1 1217.38   49.00
  -9  -2  -1   20.90    6.60
  -9  -2  -1   26.00    6.20
   9  -2   1   16.40    3.90
  -9  -2  -1   20.80    4.70
   9  -2   1   11.00    3.10
  -9  -2  -1   28.10    5.40
  -9   2  -1   23.20    6.00
  -9   2  -1   18.20    5.10
   9   2   1   29.30    8.20
  -9   2  -1   27.80    6.00
  -9   2  -1   24.80    6.00
   9   2   1   23.00    4.00
   9   2   1   10.60    3.60
  10  -2   1   64.49    5.40
  10  -2   1   61.29    7.90
 -10  -2  -1   81.49    5.50
 -10  -2  -1   85.49    8.80
 -10  -2  -1   87.39    8.10
 -10  -2  -1   83.79    7.30
 -10   2  -1   82.19    8.10
 -10   2  -1   77.19    8.50
  10   2   1   64.59    8.90
 -10   2  -1   79.59    7.00
  10   2   1   70.69    6.50
 -10   2  -1   73.09    7.50
  10   2   1   69.29    5.60
 -10   2  -1   80.19    8.00
  11  -2   1  143.19    7.60
 -11  -2  -1  106.19    6.70
  11  -2   1  109.69    5.90
 -11  -2  -1   94.49    5.20
 -11   2  -1   90.59    7.00
 -11   2  -1   99.19    6.20
  11   2   1  106.99    5.80
  11   2   1  118.59    6.70
 -11   2  -1  104.09    8.20
  11   2   1  115.99    9.00
  11  -3  -1   44.90    3.70
 -11  -3   1   61.09    4.70
  11  -3  -1   49.70    4.70
 -11  -3   1   64.49    5.20
 -11   3   1   63.49    6.00
 -11   3   1   63.89    5.20
  11   3  -1   52.99    5.10
  11   3  -1   28.80    3.90
  11   3  -1   35.90    5.90
  10  -3  -1  126.59    7.30
 -10  -3   1  144.79    9.00
  10  -3  -1  129.49    8.50
 -10   3   1  128.79   11.30
  10   3  -1  115.19    7.20
  10   3  -1  128.99    8.60
 -10   3   1  140.89   10.20
  10   3  -1  133.99   11.80
 -10   3   1  140.99   10.70
  -9  -3   1  378.56   21.40
  -9  -3   1  482.95   22.00
   9  -3  -1  485.65   19.70
   9  -3  -1  437.26   23.30
  -9   3   1  490.25   20.20
  -9   3   1  462.65   21.40
   9   3  -1  475.35   25.70
  -9   3   1  467.85   21.00
   9   3  -1  535.05   27.20
   9   3  -1  476.45   19.50
  -8  -3   1   16.90    4.00
  -8  -3   1   17.70    3.40
  -8  -3   1   22.90    6.00
   8  -3  -1   20.50    3.80
  -8   3   1   16.90    4.50
  -8   3   1   24.40    6.20
   8   3  -1   14.20    3.80
   8   3  -1   24.90    7.50
   8   3  -1   22.10    3.80
  -8   3   1   24.60    4.40
   8   3  -1   23.60    4.70
  -8   3   1   13.50    4.70
  -7  -3   1  631.24   25.40
  -7  -3   1  781.32   64.49
  -7  -3   1  642.34   26.10
  -7  -3   1  599.94   28.60
  -7  -3   1  670.43   28.70
   7  -3  -1  674.93   25.40
   7   3  -1  688.63   31.70
  -7   3   1  691.53   44.50
  -7   3   1  649.43   28.30
   7   3  -1  636.74   26.90
  -7   3   1  629.44   27.30
  -7   3   1  682.83   26.30
   7   3  -1  617.34   27.10
   7   3  -1  672.43   25.40
  -7   3   1  623.04   28.30
   6  -3  -1  190.38   10.80
  -6  -3   1  164.68   11.30
   6  -3  -1  180.48    8.70
  -6  -3   1  183.98    9.40
  -6  -3   1  168.88    9.10
  -6  -3   1  188.08   21.60
   6   3  -1  177.28    8.70
  -6   3   1  176.68    9.30
   6   3  -1  174.58    9.90
   6   3  -1  184.18   13.00
  -6   3   1  191.08   19.40
  -6   3   1  209.28   14.70
   5  -3  -1  196.18    8.70
  -5  -3   1  150.18    7.80
   5  -3  -1  194.58   10.30
   5   3  -1  190.48   12.50
  -5   3   1  146.69    7.80
  -5   3   1  169.78   16.90
   5   3  -1  184.68    8.60
   4  -3  -1  549.65   21.40
   4  -3  -1  509.65   19.80
  -4  -3   1  543.15   20.90
  -4  -3   1  520.85   30.40
   4   3  -1  547.45   24.20
   4   3  -1  508.85   19.80
  -4   3   1  566.74   30.90
  -4   3   1  540.15   21.00
   4   3  -1  536.55   22.10
   3  -3  -1 2198.68   75.29
  -3  -3   1 2139.09   77.69
  -3  -3   1 2206.78   78.69
   3   3  -1 2041.90   83.79
   3   3  -1 2116.69   75.99
  -3   3   1 2268.17   87.49
  -3   3   1 2231.18   76.89
  -2  -3   1 1626.94   64.89
  -2  -3   1 1674.63   58.39
  -2  -3   1 1607.14   56.59
   2  -3  -1 1711.43   59.59
  -2   3   1 1634.94   65.39
   2   3  -1 1551.14   57.29
  -2   3   1 1608.04   57.39
   2   3  -1 1518.15   64.09
  -1  -3   1 7480.25  265.87
   1  -3  -1 7117.89  249.88
   1   3  -1 7004.60  250.97
  -1   3   1 6993.30  256.67
   0  -3   1 3375.96  118.09
   0  -3  -1 3537.45  134.99
   0   3  -1 3638.14  129.59
   0   3   1 3488.75  125.29
   0   3   1 3320.87  118.09
   0   3  -1 3445.56  123.29
   1  -3   1  192.88    7.90
  -1  -3  -1  221.98   14.40
  -1  -3  -1  206.28    9.70
  -1  -3  -1  217.48    9.50
   1  -3   1  186.68    8.70
  -1  -3  -1  210.88    8.90
   1   3   1  174.68   12.90
  -1   3  -1  218.98    8.70
  -1   3  -1  211.68   13.60
   1   3   1  189.58    8.70
   1   3   1  200.28    9.00
   2  -3   1  995.20   37.10
  -2  -3  -1 1139.99   46.90
  -2  -3  -1 1102.79   39.60
  -2  -3  -1 1004.60   39.00
  -2  -3  -1 1074.69   38.80
  -2   3  -1 1083.39   45.20
   2   3   1 1022.90   37.60
   3  -3   1 2189.08   78.79
  -3  -3  -1 2345.77   90.29
  -3  -3  -1 2261.77   80.09
  -3  -3  -1 2196.88   80.19
   3   3   1 2230.68   79.39
  -3   3  -1 2280.37   88.19
  -4  -3  -1 1317.07   46.80
   4  -3   1 1199.38   43.80
  -4  -3  -1 1287.07   57.99
  -4  -3  -1 1251.37   46.60
   4  -3   1 1257.97   47.00
   4   3   1 1200.98   44.00
  -4   3  -1 1297.07   56.09
   4   3   1 1268.17   46.60
  -4   3  -1 1215.68   45.90
   5  -3   1  626.74   22.80
  -5  -3  -1  562.44   22.30
   5  -3   1  589.74   25.40
  -5  -3  -1  519.85   23.50
  -5   3  -1  538.75   23.40
   5   3   1  609.74   25.60
  -5   3  -1  528.45   21.40
  -5   3  -1  578.74   33.00
   5   3   1  590.04   22.90
  -6  -3  -1   10.60    2.80
  -6  -3  -1    8.90    2.90
   6  -3   1    6.20    2.20
  -6  -3  -1   10.00    4.70
   6  -3   1    7.70    3.00
  -6  -3  -1   13.00    7.80
  -6  -3  -1    8.30    5.00
  -6  -3  -1    5.80    3.10
   6   3   1    4.30    2.60
  -6   3  -1   10.60    4.50
  -6   3  -1   11.60    6.20
  -6   3  -1   10.10    3.40
  -6   3  -1   17.10    3.40
   6   3   1    3.10    2.40
  -6   3  -1   14.70    4.30
  -7  -3  -1  898.21   55.39
  -7  -3  -1 1034.50   39.20
  -7  -3  -1  872.41   37.00
  -7  -3  -1  908.51   38.40
   7  -3   1  983.00   36.10
  -7  -3  -1  954.40   38.90
  -7   3  -1  879.41   39.10
   7   3   1  993.00   36.30
  -7   3  -1  969.40   38.70
   7   3   1  947.91   37.90
  -7   3  -1  959.50   39.70
   7   3   1  955.60   42.70
  -7   3  -1 1007.70   47.70
  -7   3  -1  920.21   54.19
  -7   3  -1  983.00   36.60
  -8  -3  -1  622.44   28.50
  -8  -3  -1  676.33   30.60
  -8  -3  -1  710.83   30.10
  -8  -3  -1  692.73   28.10
  -8  -3  -1  601.34   27.70
   8  -3   1  681.93   26.70
   8  -3   1  678.03   28.20
  -8   3  -1  624.04   46.40
  -8   3  -1  675.83   30.40
  -8   3  -1  672.53   28.80
   8   3   1  672.53   28.30
  -8   3  -1  693.83   29.50
   8   3   1  706.83   26.90
   8   3   1  707.03   33.70
  -8   3  -1  705.83   30.30
  -9  -3  -1  254.57   16.20
   9  -3   1  262.37   13.60
   9  -3   1  279.67   12.70
  -9  -3  -1  284.37   14.30
  -9  -3  -1  284.17   16.10
   9   3   1  296.67   18.60
  -9   3  -1  294.87   16.20
  -9   3  -1  296.67   14.50
   9   3   1  277.37   12.80
  -9   3  -1  291.67   15.90
   9   3   1  287.27   14.10
  -9   3  -1  284.27   15.30
  -9   3  -1  276.87   16.00
 -10  -3  -1   55.89    6.00
 -10  -3  -1   73.99    8.00
  10  -3   1   42.10    4.90
 -10  -3  -1   43.60    6.50
 -10  -3  -1   75.09    6.90
  10  -3   1   47.40    4.60
  10   3   1   50.19    4.80
  10   3   1   46.30    7.50
 -10   3  -1   58.89    6.70
 -10   3  -1   53.99    6.10
 -10   3  -1   54.09    7.50
 -10   3  -1   44.70    5.80
  10   3   1   57.99    7.30
 -11  -3  -1   60.69    4.50
 -11  -3  -1   64.19    4.20
  11  -3   1   72.49    4.40
  11  -3   1   68.79    4.50
 -11   3  -1   64.69    4.50
 -11   3  -1   69.49    5.50
  11   3   1   82.29    5.80
  11   3   1   60.39    6.50
 -11  -4   1   97.19    6.00
 -11  -4   1   93.79    5.20
  11  -4  -1   82.69    5.40
  11  -4  -1   81.59    5.30
 -11   4   1   92.39    7.80
  11   4  -1   71.39    6.90
 -11   4   1   92.39    5.40
  11   4  -1   92.29    5.70
  10  -4  -1   54.79    4.60
 -10  -4   1   64.29    5.70
 -10  -4   1   66.49    5.70
  10  -4  -1   50.39    6.00
 -10   4   1   68.89    7.50
  10   4  -1   49.50    7.90
  10   4  -1   56.89    6.00
 -10   4   1   67.59    7.30
   9  -4  -1  257.87   12.40
  -9  -4   1  259.27   15.00
  -9  -4   1  278.77   13.60
   9  -4  -1  268.37   13.90
   9   4  -1  272.97   14.00
  -9   4   1  276.17   16.00
  -9   4   1  294.37   16.30
  -9   4   1  277.57   14.90
   9   4  -1  318.87   15.30
  -9   4   1  262.47   14.20
   9   4  -1  267.17   17.90
  -9   4   1  289.47   13.60
  -8  -4   1  134.59    7.80
   8  -4  -1  116.69    7.60
  -8  -4   1  133.69    8.80
  -8  -4   1  102.09   11.10
  -8   4   1  149.19   11.60
  -8   4   1  122.09    9.70
   8   4  -1  127.39   12.40
   8   4  -1  110.69    8.70
   8   4  -1  120.79    7.60
   8   4  -1  128.29    9.00
  -8   4   1  141.69    8.70
  -8   4   1  131.99   10.10
  -7  -4   1  336.97   18.00
   7  -4  -1  354.66   15.10
  -7  -4   1  265.77   18.60
  -7  -4   1  310.67   14.90
  -7  -4   1  314.27   15.00
   7   4  -1  318.07   16.50
  -7   4   1  350.86   17.80
  -7   4   1  353.46   33.10
  -7   4   1  339.27   15.10
   7   4  -1  345.07   16.60
   7   4  -1  349.47   15.00
   7   4  -1  369.96   21.30
  -7   4   1  318.67   16.10
  -6  -4   1  116.69    9.60
  -6  -4   1   89.99    7.10
  -6  -4   1   76.89   10.10
  -6  -4   1  111.19    7.30
   6  -4  -1   87.99    5.90
  -6  -4   1  105.89    6.90
   6  -4  -1   99.59    7.20
   6   4  -1   84.99    6.90
   6   4  -1   81.89    5.90
   6   4  -1   92.59   10.10
  -6   4   1  106.19    8.50
  -6   4   1  112.49   18.00
   6   4  -1   83.59    7.20
  -6   4   1  122.79    9.40
  -6   4   1  110.19    7.00
   5  -4  -1  116.49    7.80
  -5  -4   1   95.99    6.40
  -5  -4   1  111.79   18.40
  -5  -4   1   96.49    8.10
  -5  -4   1   97.09    6.30
   5   4  -1  104.39    6.20
  -5   4   1   95.09    6.10
   5   4  -1  105.19    7.00
  -5   4   1   96.99    8.50
  -5   4   1  110.99   15.70
   4  -4  -1  410.96   19.40
  -4  -4   1  415.46   28.00
   4  -4  -1  374.06   14.70
  -4  -4   1  368.36   16.00
  -4   4   1  380.56   15.80
   4   4  -1  361.36   17.40
   4   4  -1  360.76   14.60
   4   4  -1  359.66   18.90
  -4   4   1  382.96   26.70
   3  -4  -1   56.89    4.90
  -3  -4   1   44.60    3.30
  -3  -4   1   49.20    4.20
  -3  -4   1   45.40    5.00
   3   4  -1   59.29   11.40
  -3   4   1   49.90   10.50
  -3   4   1   47.50    3.20
   3   4  -1   55.99    8.80
  -3   4   1   43.30    3.50
   3   4  -1   55.39    4.00
   3   4  -1   57.79    5.60
  -2  -4   1  279.27   12.80
  -2  -4   1  250.27   18.50
   2  -4  -1  217.68   10.70
  -2  -4   1  279.17   10.20
  -2   4   1  259.07   11.40
   2   4  -1  233.98   11.50
  -2   4   1  294.77   20.30
   2   4  -1  259.17   14.70
   2   4  -1  227.68   17.90
   1  -4  -1  148.99    8.00
   1  -4  -1  156.88   13.20
   1  -4  -1  164.98    8.00
  -1  -4   1  179.58    7.10
   1  -4  -1  174.08    8.60
  -1  -4   1  187.78    9.40
   1   4  -1  168.98   14.80
  -1   4   1  178.58    8.60
   1   4  -1  173.48    8.80
  -1   4   1  174.68   15.10
   0  -4  -1  520.75   20.60
   0  -4   1  440.56   17.50
   0  -4   1  455.95   18.80
   0  -4   1  509.05   19.50
   0  -4  -1  540.75   21.50
   0   4   1  489.45   19.30
   0   4  -1  555.84   21.40
   0   4   1  485.75   26.80
   0   4  -1  575.94   29.40
   1  -4   1  704.43   26.80
  -1  -4  -1  775.32   29.70
  -1  -4  -1  772.52   37.40
  -1  -4  -1  778.82   28.70
   1  -4   1  677.33   25.70
  -1   4  -1  780.02   28.80
  -1   4  -1  793.82   37.90
   1   4   1  665.13   34.70
   1   4   1  707.83   27.10
  -2  -4  -1  339.37   14.60
  -2  -4  -1  319.17   21.60
   2  -4   1  291.17   13.10
  -2  -4  -1  330.07   14.10
  -2  -4  -1  300.27   13.10
   2   4   1  257.27   11.20
  -2   4  -1  336.07   21.30
   2   4   1  275.97   13.30
   2   4   1  292.87   14.90
  -3  -4  -1  205.08   18.10
   3  -4   1  177.18    9.60
  -3  -4  -1  198.78   10.00
   3   4   1  163.18   11.10
  -3   4  -1  202.58   17.00
   3   4   1  155.48    7.60
   3   4   1  162.78    9.90
  -4  -4  -1   49.10   10.80
  -4  -4  -1   63.59    5.30
  -4  -4  -1   60.09    4.90
   4  -4   1   83.79    5.00
   4  -4   1   92.69    7.10
   4   4   1   85.49    7.40
  -4   4  -1   59.99   10.70
   4   4   1   88.39    8.60
   4   4   1   90.39    5.50
  -4   4  -1   58.99    4.20
  -5  -4  -1  442.36   18.30
   5  -4   1  488.35   18.50
  -5  -4  -1  450.65   19.50
  -5  -4  -1  434.46   20.60
   5  -4   1  433.56   25.30
  -5  -4  -1  461.35   22.60
   5   4   1  476.05   18.60
  -5   4  -1  481.05   20.90
  -5   4  -1  471.65   31.40
   5   4   1  487.75   24.10
  -5   4  -1  440.36   21.40
   5   4   1  469.35   22.10
   5   4   1  454.15   19.80
  -5   4  -1  432.46   22.60
  -6  -4  -1   86.99    6.60
  -6  -4  -1   68.69    5.90
  -6  -4  -1   89.79    9.40
  -6  -4  -1   69.39    8.10
   6  -4   1  101.09    6.30
  -6  -4  -1   81.89   10.30
  -6  -4  -1   72.39   15.50
  -6  -4  -1   70.29    6.50
  -6   4  -1   73.19    7.90
   6   4   1   99.89    6.60
   6   4   1  106.99   11.20
  -6   4  -1   88.19    9.10
   6   4   1   81.29    7.20
  -6   4  -1   61.89   14.30
  -6   4  -1   78.79    5.90
  -6   4  -1   78.39    7.50
  -7  -4  -1  341.77   24.00
   7  -4   1  368.86   15.70
  -7  -4  -1  358.56   17.00
  -7  -4  -1  382.96   19.50
  -7  -4  -1  364.36   20.30
  -7  -4  -1  350.26   17.20
   7   4   1  359.06   17.30
  -7   4  -1  334.87   32.70
   7   4   1  382.26   22.20
   7   4   1  365.16   15.80
  -7   4  -1  378.26   18.30
  -7   4  -1  352.06   19.20
  -7   4  -1  389.76   16.70
  -7   4  -1  379.36   19.10
  -8  -4  -1  322.67   18.20
  -8  -4  -1  359.26   20.40
   8  -4   1  410.36   18.10
  -8  -4  -1  461.15   23.80
   8   4   1  451.05   18.50
  -8   4  -1  447.86   23.50
   8   4   1  426.76   24.40
  -8   4  -1  294.97   37.30
   8   4   1  493.35   24.20
  -8   4  -1  413.36   20.80
  -9  -4  -1   39.30    5.00
  -9  -4  -1   44.60    5.50
  -9  -4  -1   43.80    7.40
   9  -4   1   20.10    3.60
   9  -4   1   34.40    4.50
   9   4   1   22.20    6.60
  -9   4  -1   46.80    6.80
  -9   4  -1   45.70    7.00
  -9   4  -1   44.10    5.40
  -9   4  -1   44.60    6.60
   9   4   1   23.20    3.40
   9   4   1   36.60    5.10
  -9   4  -1   34.40    6.20
 -10  -4  -1  233.98   10.50
 -10  -4  -1  238.38   10.00
  10  -4   1  250.37   11.30
 -10  -4  -1  230.48   11.10
 -10   4  -1  210.78   11.80
 -10   4  -1  230.08   10.40
  10   4   1  258.87   11.40
  10   4   1  200.98   15.00
  10   4   1  243.38   10.30
 -10   4  -1  210.38   12.20
 -10   4  -1  233.18   12.30
 -10   4  -1  200.38   10.70
 -11  -4  -1   38.80    3.40
  11   4   1   42.40    3.30
 -11   4  -1   43.30    4.10
 -11  -5   1   51.39    3.10
  11  -5  -1   54.99    3.70
 -11   5   1   52.29    4.30
  11   5  -1   50.99    3.70
  10  -5  -1  131.59    6.80
 -10  -5   1  122.69    7.30
  10  -5  -1  116.99    7.30
  10   5  -1  120.39   10.90
 -10   5   1  123.89    8.60
  10   5  -1  126.89    7.70
 -10   5   1  113.89    7.00
  -9  -5   1  142.79    9.30
   9  -5  -1  144.39    9.00
   9  -5  -1  146.29    7.70
  -9   5   1  165.48   10.70
   9   5  -1  123.89    6.80
   9   5  -1  131.69    8.60
  -9   5   1  158.08   11.30
   9   5  -1  122.29   11.30
  -9   5   1  136.99   10.70
  -8  -5   1  202.78   13.10
  -8  -5   1  230.48   16.50
   8  -5  -1  206.98   10.30
  -8  -5   1  178.88    9.40
  -8   5   1  214.98   15.00
   8   5  -1  219.78   14.90
   8   5  -1  196.38   10.00
  -8   5   1  206.28   10.70
   8   5  -1  201.68   15.30
  -8   5   1  187.28   12.20
  -8   5   1  168.38   11.20
  -7  -5   1  480.55   20.80
  -7  -5   1  472.45   19.30
   7  -5  -1  470.95   19.30
  -7  -5   1  430.36   22.60
   7   5  -1  464.25   19.00
   7   5  -1  468.65   21.00
  -7   5   1  483.05   19.80
   7   5  -1  475.85   25.50
  -7   5   1  413.86   20.10
  -7   5   1  456.25   21.60
  -7   5   1  455.85   22.10
  -6  -5   1  164.28    9.50
   6  -5  -1  179.58    9.20
  -6  -5   1  134.89   12.20
  -6   5   1  170.78   11.50
   6   5  -1  174.98    9.10
  -6   5   1  160.18   24.90
  -6   5   1  149.79    9.80
   6   5  -1  155.48   10.80
   6   5  -1  193.28   14.50
  -6   5   1  151.48   10.90
  -6   5   1  163.58    9.00
  -5  -5   1   26.10    4.30
  -5  -5   1   15.60    5.60
   5  -5  -1   30.30    4.00
  -5  -5   1   22.70    3.70
   5   5  -1   31.60    4.10
  -5   5   1   21.40    3.50
   5   5  -1   30.70    7.10
  -5   5   1   20.70   10.70
  -5   5   1   33.70    5.40
  -5   5   1   17.60    5.00
   5   5  -1   31.20    4.60
   4  -5  -1  956.40   37.10
  -4  -5   1  898.01   32.30
  -4  -5   1  923.21   36.50
  -4  -5   1  899.31   34.30
  -4  -5   1  821.92   36.60
  -4  -5   1  864.41   34.60
   4  -5  -1  953.30   34.20
   4   5  -1  967.20   40.20
  -4   5   1  909.11   49.90
   4   5  -1  937.61   38.30
   4   5  -1  847.52   33.80
  -4   5   1  937.81   33.80
  -3  -5   1   65.69    5.50
   3  -5  -1   58.29    5.60
  -3  -5   1   68.29    4.20
  -3  -5   1   59.29    6.00
   3  -5  -1   60.49    4.40
   3   5  -1   56.79    7.20
   3   5  -1   58.59    4.10
  -3   5   1   61.49    4.50
   3   5  -1   46.20   11.60
   3   5  -1   62.99    6.20
  -3   5   1   80.29   15.20
   2  -5  -1  252.67   10.40
  -2  -5   1  255.57   12.90
  -2  -5   1  240.88   10.10
   2  -5  -1  261.27   12.40
   2  -5  -1  251.77   11.80
   2   5  -1  224.68   12.60
   2   5  -1  223.18   21.60
  -2   5   1  230.88   10.70
   2   5  -1  254.27   14.10
  -2   5   1  256.07   11.40
  -2   5   1  241.48   13.20
   2   5  -1  232.98    9.90
  -1  -5   1 3079.29  109.59
   1  -5  -1 3031.20  106.29
   1  -5  -1 3037.40  107.49
   1  -5  -1 3042.10  108.59
  -1  -5   1 3026.70  106.19
  -1  -5   1 2905.91  106.69
  -1   5   1 3170.08  121.99
  -1   5   1 3193.28  108.89
   1   5  -1 2996.10  108.89
   1   5  -1 3109.69  121.99
   1   5  -1 3134.49  110.89
   0  -5   1  782.62   28.50
   0  -5  -1  733.63   29.90
   0  -5   1  757.92   28.40
   0  -5  -1  788.92   29.90
   0  -5  -1  749.33   40.50
   0  -5  -1  838.12   31.50
   0  -5   1  809.82   31.20
   0   5   1  814.92   42.40
   0   5   1  749.82   28.40
   0   5  -1  865.61   42.50
   0   5  -1  800.12   32.90
   0   5   1  809.02   30.90
   0   5   1  776.82   32.90
   0   5  -1  834.82   31.10
  -1  -5  -1  171.18    8.10
   1  -5   1  157.78    7.20
  -1  -5  -1  169.68    9.60
  -1  -5  -1  172.18   17.50
  -1  -5  -1  159.08    7.30
   1  -5   1  151.88    7.70
   1   5   1  163.18    9.60
   1   5   1  152.78    7.30
  -1   5  -1  177.98   17.20
   1   5   1  139.69   17.50
   1   5   1  164.78   10.50
  -1   5  -1  168.38    8.50
  -1   5  -1  166.98   10.60
  -2  -5  -1  875.91   34.50
   2  -5   1  927.61   36.40
  -2  -5  -1  865.11   33.80
  -2  -5  -1  918.41   46.70
  -2  -5  -1  873.71   32.50
  -2  -5  -1  825.12   31.40
   2  -5   1  906.91   33.60
   2   5   1  954.70   38.40
   2   5   1  937.21   37.00
  -2   5  -1  931.31   45.80
   2   5   1  914.31   33.70
  -3  -5  -1  295.87   12.60
  -3  -5  -1  297.97   25.40
  -3  -5  -1  281.67   13.60
  -3  -5  -1  289.37   13.50
   3  -5   1  293.07   12.10
   3  -5   1  300.37   14.90
  -3  -5  -1  238.78   16.30
   3   5   1  295.67   15.50
   3   5   1  272.07   13.40
  -3   5  -1  286.87   22.80
  -3   5  -1  274.57   11.90
   3   5   1  303.37   16.80
   3   5   1  299.37   12.40
  -4  -5  -1  413.46   17.70
   4  -5   1  383.16   23.40
  -4  -5  -1  437.06   33.80
  -4  -5  -1  435.86   18.40
   4  -5   1  463.45   17.70
  -4  -5  -1  448.76   18.90
  -4  -5  -1  415.36   21.20
  -4   5  -1  422.46   30.00
  -4   5  -1  377.36   18.80
   4   5   1  460.45   17.90
   4   5   1  438.16   19.20
   4   5   1  479.65   23.20
  -4   5  -1  409.86   17.10
  -4   5  -1  413.46   18.80
  -5  -5  -1  176.28   10.70
  -5  -5  -1  185.68   10.50
   5  -5   1  220.18   10.10
  -5  -5  -1  189.78   14.50
  -5  -5  -1  184.58    9.60
   5   5   1  210.48   10.20
   5   5   1  203.78   11.40
  -5   5  -1  190.18   11.30
   5   5   1  215.08   15.40
  -5   5  -1  183.08   21.50
  -5   5  -1  182.98    9.50
  -5   5  -1  178.58   12.20
  -5   5  -1  197.48   12.10
  -6  -5  -1  173.08    9.50
  -6  -5  -1  156.98   13.50
  -6  -5  -1  145.59    9.90
  -6  -5  -1  144.59    9.70
   6   5   1  189.68   20.30
  -6   5  -1  155.68    8.90
  -6   5  -1  167.58   11.90
  -6   5  -1  156.88   10.60
   6   5   1  159.58   10.40
  -6   5  -1  140.79   22.40
  -6   5  -1  147.39   11.60
  -7  -5  -1  214.68   12.00
  -7  -5  -1  237.48   16.40
   7  -5   1  230.48   11.30
  -7  -5  -1  191.28   11.90
  -7  -5  -1  213.08   11.50
  -7   5  -1  219.68   12.70
   7   5   1  237.28   12.80
   7   5   1  233.98   11.40
  -7   5  -1  177.98   28.30
  -7   5  -1  226.18   11.30
  -7   5  -1  219.98   14.00
   7   5   1  234.98   16.70
  -7   5  -1  246.58   14.30
   8  -5   1  118.39    7.30
  -8  -5  -1  122.79    8.40
  -8  -5  -1  120.09    8.30
  -8  -5  -1  117.99   11.40
  -8   5  -1  133.99   10.80
  -8   5  -1  126.29   10.10
  -8   5  -1  121.39    9.10
  -8   5  -1  125.69   10.30
   8   5   1  114.39    8.30
   8   5   1  123.49    7.50
  -8   5  -1  129.49    8.10
   8   5   1  113.59   11.70
   9  -5   1    1.60    2.10
  -9  -5  -1    5.20    4.00
  -9  -5  -1    3.10    2.60
  -9  -5  -1    4.00    2.50
   9  -5   1    2.40    2.30
   9   5   1    5.40    2.90
  -9   5  -1    7.60    3.50
   9   5   1    3.30    2.20
  -9   5  -1    5.20    4.40
  -9   5  -1    4.10    3.80
   9   5   1    0.90    4.00
  -9   5  -1    1.80    3.30
  -9   5  -1   -0.20    2.60
  10  -5   1   75.89    4.90
 -10  -5  -1   66.49    4.80
  10  -5   1   75.89    4.50
 -10  -5  -1   74.99    5.50
 -10   5  -1   75.09    6.50
  10   5   1   78.79    5.40
  10   5   1   73.29    7.20
 -10   5  -1   66.99    5.90
 -10  -6   1  110.59    6.10
  10  -6  -1   96.19    5.90
 -10  -6   1  103.69    6.40
 -10   6   1  108.19    7.40
  10   6  -1  107.09    6.00
   9  -6  -1   56.09    4.70
   9  -6  -1   74.09    8.50
  -9  -6   1   59.39    6.30
  -9   6   1   66.49    7.00
  -9   6   1   57.19    6.60
   9   6  -1   68.49    6.00
   9   6  -1   53.99    7.50
  -8  -6   1  175.68   10.50
   8  -6  -1  167.58    9.20
  -8   6   1  165.48   11.40
   8   6  -1  155.18    7.80
  -8   6   1  170.18   11.20
   8   6  -1  167.98   10.10
   8   6  -1  174.48   15.00
  -8   6   1  167.48    9.30
   7  -6  -1   27.90    3.90
  -7  -6   1   28.80    4.90
  -7   6   1   44.80   11.80
   7   6  -1   28.60    5.00
   7   6  -1   16.40    3.00
  -7   6   1   34.40    4.70
   7   6  -1   17.70    6.30
  -6  -6   1  304.57   13.90
  -6  -6   1  262.27   14.10
  -6  -6   1  290.77   14.80
   6  -6  -1  298.17   13.30
  -6   6   1  291.87   13.50
  -6   6   1  278.17   15.60
   6   6  -1  297.97   14.90
   6   6  -1  277.07   12.70
  -6   6   1  274.77   15.90
   6   6  -1  302.37   19.00
  -5  -6   1  165.08    9.70
   5  -6  -1  159.68    8.70
  -5  -6   1  186.78   12.60
  -5  -6   1  148.09    9.80
   5   6  -1  165.28    8.40
  -5   6   1  153.48   10.60
  -5   6   1  157.98    8.30
   5   6  -1  177.38   13.90
   5   6  -1  161.28   10.20
  -5   6   1  150.28    8.70
  -5   6   1  102.69   22.00
  -4  -6   1  107.39    5.90
  -4  -6   1  115.09    7.70
  -4  -6   1  115.09    8.00
   4  -6  -1  110.79    6.60
  -4  -6   1  110.59    8.00
  -4   6   1  113.89    6.90
   4   6  -1  107.29    6.30
  -4   6   1   83.59    8.40
  -4   6   1  115.09   21.00
   4   6  -1  111.29   10.60
  -4   6   1  102.89    6.70
   4   6  -1  105.49    7.70
  -3  -6   1  527.95   20.20
   3  -6  -1  492.15   23.60
  -3  -6   1  531.75   22.60
  -3  -6   1  555.44   24.20
   3  -6  -1  522.15   19.70
   3  -6  -1  528.85   21.50
  -3  -6   1  477.35   23.70
   3  -6  -1  516.35   21.90
  -3  -6   1  501.95   21.60
  -3   6   1  574.84   22.50
   3   6  -1  550.14   25.40
   3   6  -1  494.75   20.90
  -3   6   1  554.94   38.90
  -3   6   1  532.35   21.40
   3   6  -1  475.55   23.50
   3   6  -1  490.05   19.10
   3   6  -1  463.55   21.90
   2  -6  -1  165.88    7.90
  -2  -6   1  162.08   10.70
   2  -6  -1  161.98    9.10
  -2  -6   1  177.58   12.00
   2  -6  -1  166.78   10.50
  -2   6   1  151.78   21.40
  -2   6   1  148.59    8.50
   2   6  -1  157.28    9.20
   2   6  -1  168.88   11.90
  -2   6   1  170.38    9.30
  -2   6   1  164.38    8.30
   2   6  -1  161.68    7.20
   2   6  -1  160.78   10.60
   2   6  -1  184.08   25.00
   2   6  -1  143.39   10.20
   1  -6  -1  250.47   10.50
   1  -6  -1  252.87   11.70
  -1  -6   1  251.97   13.80
  -1  -6   1  255.27   10.70
  -1  -6   1  246.78   12.10
   1  -6  -1  243.98   13.20
   1  -6  -1  237.88   11.90
   1   6  -1  252.67   14.70
  -1   6   1  232.18   11.50
  -1   6   1  283.47   26.70
   1   6  -1  265.17   24.90
   1   6  -1  227.18   13.20
  -1   6   1  233.18   13.40
  -1   6   1  253.37   12.90
   1   6  -1  246.08   13.20
   1   6  -1  239.08   11.50
  -1   6   1  241.08   11.00
  -1   6   1  262.67   14.50
   0  -6  -1   76.09    4.80
   0  -6  -1   82.99    6.00
   0  -6  -1   71.49    6.90
   0  -6   1   89.49    5.20
   0  -6  -1   80.19    5.50
   0  -6   1   71.19    5.80
   0  -6   1   83.99    7.60
   0   6   1   80.69    4.70
   0   6  -1   58.99   12.60
   0   6   1   73.39    5.70
   0   6  -1   72.09    7.50
   0   6  -1   84.79    6.60
   0   6  -1   80.99    7.80
   0   6   1   83.49    7.90
   0   6   1   84.39    7.00
   0   6   1   76.59    7.40
  -1  -6  -1  130.79    8.50
  -1  -6  -1  148.39   10.30
   1  -6   1  136.29    8.10
   1  -6   1  135.59    9.60
  -1  -6  -1  142.69    7.50
  -1  -6  -1  131.79    6.70
  -1  -6  -1  148.89    8.40
  -1  -6  -1  144.29    9.60
   1   6   1  136.09    9.30
  -1   6  -1  135.39   10.10
   1   6   1  131.09    6.80
   1   6   1  141.19    8.40
   1   6   1  142.59   10.60
  -1   6  -1  148.69   18.10
   1   6   1  136.69    9.40
   2  -6   1   40.70    5.00
  -2  -6  -1   50.49    6.00
  -2  -6  -1   55.59    6.10
   2  -6   1   49.00    6.10
  -2  -6  -1   39.60    3.60
   2  -6   1   50.29    4.20
  -2  -6  -1   43.90    5.00
  -2  -6  -1   53.39    4.20
   2   6   1   52.19    5.20
  -2   6  -1   51.89    5.50
   2   6   1   48.10    7.00
   2   6   1   46.30    6.20
  -2   6  -1   49.40    6.80
  -2   6  -1   31.60   10.00
  -3  -6  -1  313.67   14.10
  -3  -6  -1  327.87   15.50
   3  -6   1  330.07   13.90
  -3  -6  -1  306.87   17.70
  -3  -6  -1  312.97   14.80
   3  -6   1  331.17   15.50
   3  -6   1  325.67   17.30
   3   6   1  333.27   13.90
  -3   6  -1  292.07   15.70
   3   6   1  314.77   18.10
   3   6   1  355.06   19.20
  -3   6  -1  300.37   13.10
  -3   6  -1  288.57   14.70
  -3   6  -1  312.87   27.20
   3   6   1  325.77   15.30
  -3   6  -1  294.57   15.00
  -4  -6  -1  377.36   17.60
  -4  -6  -1  385.26   16.70
  -4  -6  -1  378.66   21.20
  -4  -6  -1  384.66   18.20
   4  -6   1  425.26   16.90
  -4   6  -1  375.26   18.50
   4   6   1  429.56   22.80
  -4   6  -1  401.36   16.20
   4   6   1  382.16   18.30
   4   6   1  413.76   17.00
  -4   6  -1  381.46   18.00
  -4   6  -1  368.76   32.10
  -4   6  -1  386.86   18.50
  -5  -6  -1  282.37   18.50
  -5  -6  -1  316.57   14.30
  -5  -6  -1  321.17   19.00
  -5  -6  -1  331.87   15.60
   5   6   1  336.37   16.20
  -5   6  -1  294.97   15.50
  -5   6  -1  320.17   14.00
  -5   6  -1  295.07   31.10
  -5   6  -1  313.07   17.80
  -5   6  -1  323.87   16.80
   6  -6   1   35.80    4.70
  -6  -6  -1   28.70    3.90
  -6  -6  -1   25.70    4.60
  -6  -6  -1   28.80    8.00
  -6  -6  -1   33.30    5.20
   6   6   1   22.00    3.60
  -6   6  -1   24.60   16.10
  -6   6  -1   30.50    6.20
  -6   6  -1   30.70    5.90
   6   6   1   37.70    5.40
  -6   6  -1   40.40    4.50
   6   6   1   25.90    7.20
  -6   6  -1   29.20    5.00
   7  -6   1  199.38   10.20
  -7  -6  -1  205.38   11.40
  -7  -6  -1  196.58   14.50
   7   6   1  208.68   11.70
   7   6   1  214.88   15.50
  -7   6  -1  195.18   11.50
  -7   6  -1  201.28   12.80
   7   6   1  201.38   10.10
  -7   6  -1  211.28   13.50
  -8  -6  -1  164.88    9.50
   8  -6   1  165.18    8.60
  -8   6  -1  146.89    9.70
  -8   6  -1  162.48   11.10
  -8   6  -1  160.38   11.20
   8   6   1  168.48   12.80
   8   6   1  172.58    9.90
   8   6   1  154.98    8.10
  -8   6  -1  161.48   10.70
  -9  -6  -1   48.10    5.10
   9  -6   1   42.30    4.30
  -9  -6  -1   43.60    4.30
   9  -6   1   52.99    4.70
  -9   6  -1   41.40    5.30
  -9   6  -1   48.50    6.40
   9   6   1   39.90    5.90
   9   6   1   55.19    5.30
  -9   6  -1   47.30    6.00
   9   6   1   33.60    4.10
 -10  -6  -1   52.49    3.80
  10   6   1   60.59    4.00
 -10   6  -1   55.29    4.50
   9  -7  -1  110.09    6.00
   9  -7  -1  107.99    6.60
  -9  -7   1  120.59    6.80
  -9  -7   1  114.49    6.80
   9   7  -1  108.19    6.40
  -9   7   1  110.99    8.00
  -8  -7   1   38.30    5.50
   8  -7  -1   30.90    3.50
  -8   7   1   24.70    4.20
  -8   7   1   39.20    5.50
   8   7  -1   29.60    6.30
   8   7  -1   33.00    4.90
  -8   7   1   37.50    5.90
  -7  -7   1  207.78   11.50
  -7  -7   1  199.28    9.80
   7  -7  -1  175.68   10.00
   7   7  -1  186.28   10.60
  -7   7   1  208.68   10.00
  -7   7   1  190.68   12.10
  -7   7   1  180.98   11.60
   6  -7  -1  118.49   11.40
   6  -7  -1  169.08    8.60
   6   7  -1  156.38   13.00
  -6   7   1  191.28   12.60
  -6   7   1  187.38    9.90
   5  -7  -1  656.43   30.10
   5  -7  -1  721.53   27.10
  -5  -7   1  656.73   27.00
  -5  -7   1  613.74   26.90
  -5  -7   1  670.43   26.00
  -5   7   1  573.44   26.30
   5   7  -1  721.93   33.70
   5   7  -1  717.03   28.70
  -5   7   1  634.24   25.00
  -4  -7   1  731.53   30.40
  -4  -7   1  784.02   29.70
   4  -7  -1  733.83   32.70
  -4  -7   1  661.83   32.10
  -4   7   1  744.43   28.30
  -4   7   1  742.13   28.50
   4   7  -1  863.91   38.90
   4   7  -1  798.72   31.70
   3  -7  -1 1074.29   44.30
  -3  -7   1 1167.28   44.90
   3  -7  -1 1285.67   49.99
   3  -7  -1 1091.09   44.80
  -3  -7   1 1165.98   41.50
   3  -7  -1 1150.78   42.20
  -3  -7   1 1181.88   44.70
  -3  -7   1 1049.00   46.10
  -3   7   1 1155.58   42.60
   3   7  -1 1147.59   45.10
  -3   7   1 1158.88   42.80
   3   7  -1 1201.38   49.00
  -2  -7   1  197.28    9.30
   2  -7  -1  180.08   11.10
  -2  -7   1  208.88   12.20
  -2  -7   1  194.88   10.90
   2  -7  -1  181.68   10.70
  -2  -7   1  186.98   11.40
   2  -7  -1  178.58    8.80
   2  -7  -1  173.08   10.20
  -2   7   1  201.68   10.40
   2   7  -1  188.88   13.50
  -2   7   1  189.38    9.70
   2   7  -1  183.38   10.10
   2   7  -1  173.98   12.10
  -1  -7   1  399.46   18.90
   1  -7  -1  433.86   20.20
   1  -7  -1  443.36   17.70
   1  -7  -1  455.05   19.60
  -1  -7   1  413.76   18.20
   1  -7  -1  428.26   18.90
  -1  -7   1  391.96   16.30
   1   7  -1  424.66   18.70
  -1   7   1  404.26   17.00
   1   7  -1  459.35   21.40
  -1   7   1  435.26   21.40
  -1   7   1  399.16   17.60
   1   7  -1  498.75   23.70
   0  -7  -1  329.47   16.40
   0  -7  -1  347.17   15.90
   0  -7  -1  340.37   14.10
   0  -7   1  358.36   15.00
   0  -7   1  333.57   21.50
   0  -7   1  379.56   16.90
   0   7   1  346.77   18.50
   0   7  -1  369.06   19.50
   0   7  -1  353.36   17.90
   0   7  -1  302.47   32.90
   0   7   1  362.06   16.40
   0   7  -1  342.77   15.10
   0   7   1  391.96   20.10
   0   7   1  398.36   16.80
  -1  -7  -1 1195.28   44.50
   1  -7   1 1212.08   45.90
  -1  -7  -1 1215.08   47.40
  -1  -7  -1 1256.47   46.60
   1  -7   1 1224.08   44.00
  -1  -7  -1 1261.97   48.40
   1   7   1 1266.97   49.90
   1   7   1 1187.08   45.50
   1   7   1 1175.78   43.40
  -1   7  -1 1300.17   72.49
  -1   7  -1 1255.77   48.70
  -1   7  -1 1197.28   45.60
  -1   7  -1 1329.37   51.19
  -1   7  -1 1197.58   47.50
  -2  -7  -1  132.29    9.10
  -2  -7  -1  135.09    9.80
   2  -7   1  115.79    8.40
   2  -7   1  126.39    7.20
  -2  -7  -1  129.99    8.40
   2   7   1  118.69    8.30
   2   7   1  123.99   11.00
  -2   7  -1   95.59   19.50
  -2   7  -1  108.99    8.50
  -2   7  -1  118.99    8.70
  -2   7  -1  130.09   10.70
   2   7   1  120.89    6.70
  -3  -7  -1   21.40    4.10
   3  -7   1   27.80    4.90
  -3  -7  -1   20.60    4.60
  -3  -7  -1   21.40    5.10
   3  -7   1   34.00    4.10
   3   7   1   31.10    3.80
  -3   7  -1   23.50    5.30
  -3   7  -1   22.20    6.10
   3   7   1   33.40    7.40
   3   7   1   35.50    5.50
  -3   7  -1   16.10   13.30
  -4  -7  -1  584.84   26.30
  -4  -7  -1  617.54   25.80
  -4  -7  -1  600.24   24.30
   4  -7   1  642.94   24.50
  -4   7  -1  610.44   26.00
   4   7   1  648.24   26.30
   4   7   1  588.54   24.00
  -4   7  -1  599.54   25.50
  -4   7  -1  561.54   46.30
   4   7   1  634.44   30.60
  -5  -7  -1  580.34   24.30
  -5  -7  -1  519.95   24.60
   5  -7   1  674.53   25.30
  -5  -7  -1  571.14   22.60
  -5   7  -1  570.54   24.80
   5   7   1  648.44   27.00
  -5   7  -1  574.54   26.60
   5   7   1  639.94   31.30
  -5   7  -1  541.75   23.90
  -5   7  -1  524.75   48.50
   5   7   1  628.94   24.80
   6  -7   1   14.80    3.40
  -6  -7  -1    7.10    3.30
  -6   7  -1   10.30    4.90
   6   7   1   14.30    3.10
  -6   7  -1    6.00    3.30
  -6   7  -1    8.70    4.40
   6   7   1   14.20    5.80
   6   7   1    7.20    3.50
   7  -7   1  340.27   14.30
  -7  -7  -1  358.16   16.10
   7   7   1  326.97   13.60
   7   7   1  329.97   18.90
  -7   7  -1  345.57   17.00
  -7   7  -1  351.86   17.80
   7   7   1  350.96   15.80
  -7   7  -1  367.76   18.10
  -7   7  -1  331.67   15.70
  -8  -7  -1  182.48    9.30
  -8  -7  -1  167.58    9.10
   8  -7   1  181.38    8.40
  -8   7  -1  187.58   11.00
  -8   7  -1  176.38   10.20
   8   7   1  159.48   11.90
  -8   7  -1  167.28   10.00
   8   7   1  193.98    9.70
   9  -7   1   95.99    5.00
  -9  -7  -1   86.89    5.00
  -9  -7  -1   87.59    5.20
   9  -7   1   85.39    4.90
   9   7   1   76.19    6.40
  -9   7  -1   89.59    7.90
   9   7   1   83.69    5.90
   8  -8  -1   69.99    4.30
  -8  -8   1   60.09    5.20
  -8  -8   1   54.39    4.60
  -8   8   1   56.79    6.00
   8   8  -1   60.49    4.80
   8   8  -1   52.69    6.40
  -7  -8   1  162.38   11.20
  -7  -8   1  149.79    8.40
  -7  -8   1  164.08    7.10
   7  -8  -1  153.48    7.70
   7   8  -1  151.08   11.30
   7   8  -1  180.58   10.70
  -7   8   1  136.89    9.30
   6  -8  -1  175.08    8.90
  -6  -8   1  166.38    9.40
  -6  -8   1  181.38   10.90
  -6   8   1  184.08   11.70
   6   8  -1  189.98   13.80
   6   8  -1  181.38   10.00
  -5  -8   1   46.10    5.70
  -5  -8   1   50.39    6.50
   5  -8  -1   51.59    5.30
  -5   8   1   41.40    7.20
   5   8  -1   60.19    6.40
   5   8  -1   55.49    8.30
  -4  -8   1   80.39    7.70
  -4  -8   1   68.19    6.90
   4  -8  -1   94.59    6.50
   4   8  -1  101.49    7.80
   4   8  -1   90.79   10.40
  -3  -8   1  218.48   12.60
  -3  -8   1  224.38   12.00
  -3  -8   1  206.28    9.60
   3  -8  -1  199.18    9.70
   3  -8  -1  169.98   11.30
  -3  -8   1  207.18   13.00
  -3   8   1  214.38   10.60
   3   8  -1  203.28   10.90
   3   8  -1  197.68   14.40
   2  -8  -1   39.50    5.50
   2  -8  -1   48.50    4.80
  -2  -8   1   37.00    5.40
  -2  -8   1   34.70    5.50
   2  -8  -1   41.60    6.10
  -2  -8   1   32.80    3.90
  -2   8   1   22.30    3.80
   2   8  -1   47.60    5.50
   2   8  -1   49.70    8.20
   1  -8  -1   12.80    4.10
  -1  -8   1   -3.50    3.20
  -1  -8   1    1.10    3.00
   1  -8  -1    7.00    3.60
  -1  -8   1    3.80    2.40
   1  -8  -1   10.20    3.00
  -1  -8   1   -3.60    4.30
   1   8  -1    7.90    5.50
  -1   8   1    6.90    3.50
  -1   8   1    2.00    2.80
   1   8  -1    8.50    5.00
   1   8  -1    9.30    3.00
   0  -8  -1   86.29    7.50
   0  -8   1   65.09    5.60
   0  -8  -1   64.99    8.60
   0  -8   1   70.89    7.30
   0  -8   1   61.09    6.80
   0  -8  -1   85.69    7.80
   0   8  -1   72.39    6.20
   0   8   1   60.69    6.50
   0   8  -1   85.39    9.90
   0   8   1   62.69    8.60
   0   8  -1   82.79    9.30
  -1  -8  -1  141.19    9.40
   1  -8   1  122.99    7.40
  -1  -8  -1  126.89    9.50
   1  -8   1  115.79    8.90
  -1  -8  -1  123.99   10.40
  -1   8  -1  132.49    9.30
   1   8   1  119.99    8.40
  -1   8  -1  137.39   11.40
  -1   8  -1  132.39    7.60
   1   8   1  123.59   11.20
   2  -8   1   24.30    4.80
  -2  -8  -1   25.80    4.40
  -2  -8  -1   27.50    5.60
  -2  -8  -1   32.90    5.40
   2  -8   1   17.40    3.20
   2   8   1   20.00    4.10
  -2   8  -1   37.10    5.70
   2   8   1   22.00    6.10
  -3  -8  -1  232.98   11.80
  -3  -8  -1  211.58   13.20
   3  -8   1  227.88   10.80
   3  -8   1  216.78   12.40
  -3  -8  -1  232.68   12.90
  -3   8  -1  191.48   12.20
   3   8   1  216.08   12.10
  -3   8  -1  234.08   12.50
   3   8   1  227.48   15.40
  -4  -8  -1   38.50    4.80
  -4  -8  -1   37.50    6.10
  -4  -8  -1   45.60    5.70
  -4  -8  -1   45.70    8.80
   4  -8   1   57.09    5.50
  -4   8  -1   44.40    5.70
  -4   8  -1   35.80    6.00
   4   8   1   49.40    8.20
  -5  -8  -1   35.00    5.50
  -5  -8  -1   27.00    4.30
   5  -8   1   37.00    4.40
  -5  -8  -1   33.30    4.40
   5   8   1   41.80    6.10
  -5   8  -1   29.20    4.90
  -5   8  -1   41.70    7.10
   5   8   1   28.50    8.60
   6  -8   1  125.19    7.10
  -6  -8  -1  135.29    9.60
  -6  -8  -1  132.59    8.50
   6   8   1  121.49   10.50
   6   8   1  126.49    8.30
  -6   8  -1  123.89    9.50
  -6   8  -1  113.29    9.50
   7  -8   1   31.20    3.80
  -7  -8  -1   33.20    4.90
  -7  -8  -1   37.80    4.30
  -7   8  -1   31.90    5.00
   7   8   1   35.70    4.80
  -7   8  -1   33.80    5.50
   7   8   1   20.60    5.60
  -7   8  -1   32.60    5.30
   8  -8   1   94.59    5.40
  -8  -8  -1   95.19    5.70
   8  -8   1   92.39    4.80
  -8  -8  -1   80.59    4.90
  -8   8  -1   91.29    6.50
  -8   8  -1  101.89    7.00
   8   8   1   96.39    5.80
  -7  -9   1  116.59    6.60
  -7   9   1  112.59    7.20
   7   9  -1   86.59    7.30
  -7   9   1   99.39    6.50
   7   9  -1   90.99    5.50
  -6  -9   1  219.78   11.00
   6  -9  -1  208.58    9.00
  -6  -9   1  199.68    9.60
   6   9  -1  219.18   10.10
  -6   9   1  201.78   11.30
   6   9  -1  218.48   13.20
  -5  -9   1  118.99    8.60
  -5  -9   1  121.89    7.60
   5  -9  -1  102.39    5.80
   5   9  -1  101.89    6.80
  -5   9   1  119.19    9.40
   5   9  -1   95.09    9.40
   4  -9  -1    0.30    2.20
  -4  -9   1    5.40    3.50
  -4  -9   1    5.00    3.10
   4  -9  -1    5.40    4.00
   4   9  -1    1.00    4.10
   4   9  -1    0.90    2.40
   3  -9  -1  189.58   11.60
   3  -9  -1  208.58   10.60
  -3  -9   1  213.18   12.30
  -3  -9   1  223.48   11.80
   3   9  -1  190.48   13.80
   3   9  -1  195.78   10.30
   2  -9  -1  581.84   22.90
   2  -9  -1  601.04   26.00
  -2  -9   1  654.23   26.10
  -2  -9   1  615.54   26.80
  -2   9   1  630.84   24.50
   2   9  -1  611.44   24.10
   2   9  -1  634.54   29.60
  -1  -9   1  253.17   14.20
  -1  -9   1  301.07   16.00
  -1  -9   1  224.48   14.80
  -1  -9   1  249.68   11.30
   1  -9  -1  262.17   11.50
   1  -9  -1  291.47   14.80
   1  -9  -1  262.77   15.90
   1   9  -1  272.07   12.50
   1   9  -1  284.87   14.50
  -1   9   1  268.57   12.40
   1   9  -1  278.97   17.30
   0  -9  -1  634.44   29.20
   0  -9   1  681.63   29.20
   0  -9  -1  674.43   27.90
   0  -9   1  656.43   30.70
   0  -9   1  671.23   26.40
   0   9  -1  654.73   27.30
   0   9   1  791.02   28.80
  -1  -9  -1  330.87   18.80
   1  -9   1  415.86   19.00
  -1  -9  -1  380.86   17.80
   1  -9   1  414.06   16.70
   1  -9   1  385.36   19.20
  -1  -9  -1  367.26   16.90
   1   9   1  381.36   18.10
   1   9   1  437.66   22.20
   1   9   1  421.66   18.10
  -1   9  -1  375.56   17.00
  -2  -9  -1    9.80    3.50
   2  -9   1   19.70    3.40
   2  -9   1   17.00    4.40
  -2  -9  -1   11.70    4.10
   2   9   1   13.60    3.40
   2   9   1   10.10    5.00
  -2   9  -1    6.60    3.00
  -3  -9  -1   31.50    5.10
  -3  -9  -1   22.70    3.70
   3   9   1   24.20    7.30
   3   9   1   11.30    3.10
  -3   9  -1   23.50    4.00
   4  -9   1  484.65   19.20
  -4  -9  -1  459.15   18.60
  -4  -9  -1  449.46   20.00
  -4   9  -1  470.75   22.30
   4   9   1  482.75   20.30
   4   9   1  497.95   24.10
   5  -9   1   30.20    3.80
  -5  -9  -1   36.10    5.50
  -5   9  -1   47.00    7.60
   5   9   1   17.00    3.70
   5   9   1   19.30    5.10
  -5   9  -1   32.30    5.20
  -6  -9  -1  274.67   12.40
   6  -9   1  246.18   10.20
  -6   9  -1  273.57   12.80
   6   9   1  281.27   11.50
   6   9   1  210.38   12.80
  -6   9  -1  259.57   13.20
  -7  -9  -1   96.49    5.50
  -7   9  -1   73.39    5.10
  -7   9  -1   76.69    5.30
   7   9   1   75.59    4.40
  -6 -10   1   87.79    5.30
  -5 -10   1   92.99    6.20
  -5 -10   1   88.19    4.60
   5  10  -1   79.29    7.10
  -5  10   1   85.79    6.50
  -4 -10   1   64.69    5.20
  -4 -10   1   79.79    6.40
   4  10  -1   52.89    7.10
  -4  10   1   68.89    6.90
   4  10  -1   50.99    3.90
   3 -10  -1   61.19    7.20
  -3 -10   1   88.99    7.40
  -3 -10   1  103.69    8.60
   3  10  -1   82.19    8.10
   3  10  -1   77.69    6.00
   2 -10  -1  320.47   15.00
  -2 -10   1  326.37   15.60
  -2 -10   1  331.47   14.90
   2  10  -1  295.07   13.90
  -1 -10   1   93.19    7.90
  -1 -10   1   95.19    7.40
   1 -10  -1   82.59    8.60
   1  10  -1   72.99    6.10
   0 -10  -1  248.58   13.80
   0 -10   1  263.17   12.70
   0 -10   1  257.07   13.30
   0 -10   1  229.48   10.80
   0  10  -1  244.98   11.90
   0  10   1  246.68   12.10
  -1 -10  -1  162.18    9.80
   1 -10   1  151.28    7.00
  -1 -10  -1  154.88    8.80
   1 -10   1  165.18    9.40
   1  10   1  115.19    8.70
  -1  10  -1  150.58    8.60
   2 -10   1   90.69    5.90
  -2 -10  -1  105.49    8.50
  -2 -10  -1   90.59    9.50
   2  10   1  109.49    7.50
   3 -10   1  118.19    6.80
  -3 -10  -1  120.99    8.40
  -3  10  -1  148.19   13.60
   3  10   1  102.99    8.90
   3  10   1  119.39    6.80
   4 -10   1  115.49    5.60
  -4 -10  -1  121.69    7.60
  -4  10  -1  132.09    8.80
   4  10   1  103.29    7.90
   4  10   1  114.49    6.20
  -5 -10  -1  133.49    7.30
  -5  10  -1  126.59    8.70
   5  10   1  125.79    6.20
  -4  11   1   76.29    6.50
  -3 -11   1  129.09    8.20
  -3  11   1  161.18    8.90
  -2 -11   1   24.40    3.80
   1 -11  -1    1.80    2.20
  -1 -11   1    6.20    3.20
   0 -11  -1   27.10    4.00
  -1 -11  -1  103.19    6.50
  -2 -11  -1   46.40    4.30
  -2  11  -1   56.69    5.40
  -3 -11  -1   34.10    3.60
  -3  11  -1   36.60    4.20
  12   0  -2   44.70    7.00
 -12   0   2   49.40    4.70
  12   0  -2   46.80    4.30
 -11   0   2  278.27   13.60
  11   0  -2  269.57   11.70
  11   0  -2  278.17   13.10
  11   0  -2  259.97   15.90
  10   0  -2   53.39    6.50
 -10   0   2   66.09    6.80
  10   0  -2   55.99    5.60
 -10   0   2   54.09    7.90
  -9   0   2   87.19    9.40
  -9   0   2   72.59    7.50
   9   0  -2  113.39    7.40
   9   0  -2  107.79    8.40
  -8   0   2 1014.90   40.30
   8   0  -2 1052.29   42.10
  -8   0   2  953.00   39.90
  -8   0   2 1023.20   42.00
  -8   0   2  991.50   38.10
  -8   0   2 1012.70   37.40
  -8   0   2  986.80   59.79
   8   0  -2 1098.79   39.70
  -7   0   2  918.61   34.40
  -7   0   2  967.80   34.60
  -7   0   2  933.71   36.80
  -7   0   2  764.72   37.30
   7   0  -2  865.91   31.70
  -7   0   2  947.31   34.70
  -7   0   2  931.21   51.19
   7   0  -2  847.12   33.30
   6   0  -2   33.30    3.40
  -6   0   2   13.40    6.60
  -6   0   2   17.50    2.90
  -6   0   2   18.50    2.80
  -5   0   2 5383.16  185.98
  -5   0   2 4985.00  184.98
  -5   0   2 5665.93  197.68
   5   0  -2 4600.94  159.08
   4   0  -2 2606.54   99.79
   4   0  -2 2719.73   93.89
  -4   0   2 2739.03   98.49
  -4   0   2 2888.41  106.69
  -3   0   2 4400.06  158.18
   3   0  -2 4304.97  154.48
  -2   0   2 3634.74  129.39
   2   0  -2 3790.82  134.99
   1   0  -2 3979.30  138.79
  -2   0  -2  439.36   16.80
  -2   0  -2  416.66   16.30
   2   0   2  454.55   16.60
  -2   0  -2  447.16   16.70
  -3   0  -2 2178.88   76.29
  -3   0  -2 2078.59   72.19
  -3   0  -2 1952.10   76.09
  -4   0  -2 2779.02   95.59
  -4   0  -2 2568.24   94.29
  -4   0  -2 2785.12  101.99
   4   0   2 2865.31   99.69
  -5   0  -2  224.58   17.00
  -5   0  -2  216.28   10.90
  -6   0  -2 1045.10   39.40
  -6   0  -2  897.21   46.30
   6   0   2  976.50   37.40
  -6   0  -2 1022.80   40.20
  -6   0  -2 1106.59   51.59
  -7   0  -2 2100.79   74.39
  -7   0  -2 2008.10   75.89
  -7   0  -2 2061.29   75.39
   7   0   2 1952.20   68.19
  -7   0  -2 1971.90   90.19
   7   0   2 1870.41   69.69
  -7   0  -2 2032.80   76.49
  -7   0  -2 1883.71   74.09
  -8   0  -2  265.87   14.90
  -8   0  -2  277.37   16.10
   8   0   2  244.18   12.70
  -8   0  -2  280.47   15.60
   8   0   2  239.68   11.40
  -8   0  -2  282.27   16.80
  -8   0  -2  259.07   26.70
  -8   0  -2  296.57   16.40
  -8   0  -2  290.37   15.10
   9   0   2  139.79    8.10
  -9   0  -2   95.69    6.90
  -9   0  -2  117.69   10.60
  -9   0  -2  101.69    9.50
  -9   0  -2  110.29    9.70
  -9   0  -2  106.69    8.70
   9   0   2  133.49    8.80
  -9   0  -2  104.59    9.90
 -10   0  -2    8.70    4.20
 -10   0  -2   10.60    3.70
 -10   0  -2   10.80    4.20
  10   0   2   10.20    2.70
  10   0   2    7.90    3.00
 -10   0  -2   10.00    6.00
 -11   0  -2    9.30    3.20
 -11   0  -2    2.70    3.00
  11   0   2    4.30    1.80
  11   0   2    2.80    2.90
  11   0   2    3.00    1.80
 -11   0  -2   11.40    3.10
 -12  -1   2   81.39    4.70
  12  -1  -2   85.99    5.70
 -12  -1   2   56.29    5.80
 -12   1   2   74.19    5.30
  12   1  -2   80.89    5.20
  11  -1  -2   79.89    6.70
 -11  -1   2   60.99    6.60
  11  -1  -2   74.29    5.60
  11   1  -2   68.39    8.30
  11   1  -2   85.29    6.70
 -11   1   2   56.19    6.00
  11   1  -2   70.29    5.90
 -10  -1   2   63.69    8.70
  10  -1  -2   59.79    6.80
  10  -1  -2   62.89    5.90
  10   1  -2   66.89    6.00
 -10   1   2   59.19    6.80
  10   1  -2   67.89    9.20
 -10   1   2   55.59    7.70
  10   1  -2   62.29    6.80
   9  -1  -2   89.99    6.60
   9  -1  -2   88.39    7.80
  -9  -1   2   87.09    9.70
   9   1  -2   83.19    7.70
  -9   1   2   81.89    9.10
  -9   1   2   79.29    8.20
  -9   1   2   83.29   10.10
   9   1  -2   96.79    8.10
   9   1  -2   93.89    6.70
  -8  -1   2  618.54   24.80
  -8  -1   2  609.04   28.30
  -8  -1   2  689.83   33.40
   8  -1  -2  649.64   24.60
  -8   1   2  649.93   25.70
  -8   1   2  628.74   24.50
   8   1  -2  597.24   26.30
  -8   1   2  608.94   45.70
  -8   1   2  631.64   27.40
  -8   1   2  591.44   27.40
   8   1  -2  647.54   24.60
  -7  -1   2  497.85   19.80
  -7  -1   2  482.85   19.90
  -7  -1   2  468.45   34.60
  -7  -1   2  486.55   22.10
   7  -1  -2  483.55   20.90
   7  -1  -2  494.35   19.50
  -7   1   2  502.55   20.20
  -7   1   2  491.25   22.30
   7   1  -2  494.75   20.90
  -7   1   2  443.66   21.40
  -7   1   2  502.25   35.50
   7   1  -2  506.75   19.50
  -7   1   2  485.35   19.70
  -6  -1   2    1.30    1.40
  -6  -1   2   -1.00    4.90
   6  -1  -2    0.00    1.80
  -6  -1   2    2.00    1.60
  -6   1   2    3.90    5.60
  -6   1   2    2.00    1.80
   6   1  -2    0.10    1.60
   5  -1  -2  529.25   19.30
  -5  -1   2  606.24   32.50
  -5  -1   2  585.64   22.10
  -5   1   2  600.34   22.70
  -5   1   2  567.14   22.60
  -5   1   2  602.74   32.40
   5   1  -2  499.45   19.20
  -4  -1   2  856.11   32.40
  -4  -1   2  848.32   39.10
  -4  -1   2  860.31   30.80
   4  -1  -2  854.81   37.40
   4   1  -2  840.42   38.20
  -4   1   2  855.71   39.30
  -4   1   2  891.11   31.50
   3  -1  -2  803.32   34.30
  -3  -1   2  877.61   31.50
  -3  -1   2  847.12   30.10
  -3  -1   2  841.62   36.40
  -3   1   2  856.31   36.90
   3   1  -2  821.22   29.80
  -1  -1   2  538.25   19.10
   1  -1  -2  577.74   24.90
   1   1  -2  599.34   23.40
   1   1  -2  591.74   21.10
  -1   1   2  522.15   21.60
   1   1  -2  589.04   20.50
  -1   1   2  530.05   19.20
   0  -1  -2 1403.76   50.09
   0  -1  -2 1360.36   49.99
   0  -1  -2 1376.66   48.50
  -1  -1  -2  148.79    6.60
  -1  -1  -2  138.09    6.30
  -1  -1  -2  137.69    7.50
  -1  -1  -2  147.79    6.50
  -1  -1  -2  141.39    7.30
   1   1   2  160.08    6.80
  -1   1  -2  147.39    6.40
   1   1   2  161.88    7.10
  -1   1  -2  153.98    6.40
  -2  -1  -2  390.06   17.00
  -2  -1  -2  373.26   14.70
   2  -1   2  341.57   12.00
  -2  -1  -2  374.46   17.40
  -2  -1  -2  369.46   14.60
  -2  -1  -2  367.76   14.80
  -2   1  -2  375.86   14.60
  -2   1  -2  394.76   14.90
   2   1   2  338.27   13.40
   2   1   2  341.17   13.50
  -3  -1  -2  589.64   32.50
  -3  -1  -2  587.84   22.20
  -3  -1  -2  586.44   22.50
  -3  -1  -2  556.44   22.10
  -3   1  -2  564.84   24.90
  -3   1  -2  617.64   22.60
   3   1   2  670.43   25.10
  -4  -1  -2 2901.71  105.49
  -4  -1  -2 2886.21   98.39
  -4  -1  -2 2718.53   97.69
  -4  -1  -2 2609.14   97.59
  -4   1  -2 2939.01  104.19
  -4   1  -2 2600.94   97.09
  -4   1  -2 2759.72   97.79
   4   1   2 2845.42   99.99
  -5  -1  -2  350.96   15.40
  -5   1  -2  348.27   15.40
  -5   1  -2  365.46   22.50
  -5   1  -2  336.17   14.60
   5   1   2  386.56   15.50
   5   1   2  415.66   16.80
  -6  -1  -2  447.86   20.80
  -6  -1  -2  444.56   21.60
  -6  -1  -2  392.06   25.90
  -6  -1  -2  416.76   19.80
  -6  -1  -2  469.05   19.80
  -6  -1  -2  465.85   30.00
   6   1   2  475.35   18.20
  -6   1  -2  460.05   29.40
   6   1   2  442.66   20.30
  -6   1  -2  472.05   21.50
  -6   1  -2  438.06   20.30
  -6   1  -2  466.95   20.70
  -6   1  -2  468.45   19.90
  -6   1  -2  441.76   21.40
   7  -1   2  462.25   18.20
  -7  -1  -2  471.05   23.80
  -7  -1  -2  467.15   23.00
   7  -1   2  437.56   19.50
  -7  -1  -2  488.45   35.10
  -7  -1  -2  502.25   22.00
  -7  -1  -2  465.15   22.10
  -7   1  -2  503.45   23.90
   7   1   2  464.65   18.30
  -7   1  -2  498.65   23.60
  -7   1  -2  500.95   34.50
   7   1   2  435.36   19.70
  -7   1  -2  472.95   21.90
  -7   1  -2  524.25   23.80
  -7   1  -2  483.05   23.70
   8  -1   2   50.09    5.10
  -8  -1  -2   63.19    6.90
  -8  -1  -2   60.49    7.40
  -8  -1  -2   58.59    7.50
   8  -1   2   45.50    5.60
  -8  -1  -2   30.50   12.00
  -8  -1  -2   80.59    9.60
  -8  -1  -2   66.59    9.00
  -8  -1  -2   55.49    6.40
  -8   1  -2   63.89    8.10
  -8   1  -2   67.39    8.40
  -8   1  -2   70.09    8.50
   8   1   2   48.80    5.20
  -8   1  -2   74.59    9.20
   8   1   2   49.40    6.20
  -8   1  -2   47.00   14.80
  -9  -1  -2   69.39    8.10
   9  -1   2   59.89    5.50
  -9  -1  -2   70.19    6.30
  -9  -1  -2   76.49    9.10
   9  -1   2   63.99    6.30
  -9  -1  -2   65.19    7.30
  -9  -1  -2   77.19    9.20
  -9   1  -2   77.09    8.60
  -9   1  -2   74.39    8.60
  -9   1  -2   89.59    9.40
  -9   1  -2   74.89    7.50
   9   1   2   59.69    6.20
  -9   1  -2   68.39    8.50
   9   1   2   61.99    5.70
 -10  -1  -2  172.68   11.30
 -10  -1  -2  180.18   10.40
  10  -1   2  194.58    9.40
 -10  -1  -2  167.38    8.80
 -10  -1  -2  191.08   11.50
 -10  -1  -2  165.58    7.20
 -10  -1  -2  174.08   10.60
  10  -1   2  187.48    9.80
  10   1   2  195.78   10.10
  10   1   2  179.18   13.40
  10   1   2  194.28    9.40
 -10   1  -2  176.88   10.80
 -10   1  -2  175.48   10.30
 -10   1  -2  190.98   11.60
  11  -1   2   12.30    2.10
 -11  -1  -2   18.90    3.30
  11  -1   2   12.50    2.00
  11  -1   2    6.90    3.60
 -11   1  -2   20.20    3.10
 -11   1  -2   22.40    3.40
  11   1   2    6.20    3.00
  11   1   2   10.90    2.10
 -11   1  -2   20.00    4.90
  11   1   2   11.00    2.10
  12  -2  -2    3.50    1.80
 -12  -2   2    3.70    1.40
 -12  -2   2    6.80    2.00
  12   2  -2    3.50    2.30
 -12   2   2    2.30    2.20
 -11  -2   2   63.29    6.00
  11  -2  -2   84.99    6.90
  11  -2  -2   75.39    7.90
  11   2  -2   64.39    4.60
 -11   2   2   78.99    6.50
  11   2  -2   64.89    7.70
  10  -2  -2  111.79    8.20
 -10  -2   2  111.09    8.20
  10   2  -2  142.99   16.20
 -10   2   2   90.59    8.80
  10   2  -2  110.39    7.90
 -10   2   2  109.49    8.80
  10   2  -2  107.19    8.40
  -9  -2   2  129.49   11.30
   9  -2  -2  119.79    8.70
   9  -2  -2  111.49    7.40
  -9   2   2  137.29   11.80
   9   2  -2  122.09    7.50
   9   2  -2  120.19   12.30
  -9   2   2  111.49    9.70
  -9   2   2  115.19    8.20
   9   2  -2  107.19    8.50
   9   2  -2  122.09    8.80
  -9   2   2  113.19    9.70
  -8  -2   2  100.59   10.20
   8  -2  -2  100.29    6.70
   8  -2  -2   97.69    7.80
   8   2  -2   93.99    7.90
  -8   2   2   66.39   20.20
  -8   2   2   86.29    7.00
   8   2  -2   89.39    6.70
  -8   2   2   78.59    8.90
   8   2  -2   89.59    7.80
  -8   2   2   91.29   10.30
  -8   2   2  105.49    6.20
  -7  -2   2  514.15   20.20
   7  -2  -2  521.95   20.10
  -7  -2   2  478.65   22.50
  -7  -2   2  452.95   37.40
  -7  -2   2  472.05   19.80
   7   2  -2  501.15   21.40
   7   2  -2  520.35   20.00
  -7   2   2  469.35   20.50
  -7   2   2  505.85   20.50
  -7   2   2  514.55   22.70
  -7   2   2  495.55   36.20
   7   2  -2  489.85   21.80
  -6  -2   2  469.55   18.80
   6  -2  -2  482.45   18.70
  -6   2   2  460.85   19.30
   6   2  -2  481.05   18.60
  -6   2   2  509.75   32.70
   5  -2  -2  960.20   34.20
  -5  -2   2  946.41   33.90
  -5  -2   2  948.81   45.90
  -5   2   2  915.61   33.60
   5   2  -2  928.21   34.00
  -5   2   2  888.11   60.09
  -5   2   2  930.01   33.30
  -5   2   2  932.91   34.40
  -4  -2   2 3386.36  129.49
   4  -2  -2 3375.86  125.09
  -4  -2   2 3436.06  119.29
  -4   2   2 3494.25  130.19
   4   2  -2 3336.07  126.69
  -3  -2   2  471.35   18.10
   3  -2  -2  476.65   17.60
  -3  -2   2  458.85   18.50
  -3  -2   2  451.15   17.00
   3  -2  -2  460.95   23.20
  -3  -2   2  440.16   23.10
  -3   2   2  463.15   17.20
  -3   2   2  483.95   24.50
   3   2  -2  445.26   18.30
   3   2  -2  463.35   24.30
  -2  -2   2  369.26   15.10
  -2  -2   2  418.66   24.20
   2  -2  -2  341.07   12.90
  -2  -2   2  360.06   14.70
   2  -2  -2  333.37   17.80
   2   2  -2  335.37   13.50
  -2   2   2  375.66   14.30
  -2   2   2  381.66   19.80
   2   2  -2  346.47   18.40
   0  -2  -2 2884.31  102.19
   0   2  -2 2791.62  100.29
   0   2  -2 2784.82  100.19
  -1  -2  -2  460.65   17.20
  -1  -2  -2  452.75   17.00
   1  -2   2  420.26   16.40
  -1  -2  -2  451.55   17.60
  -1  -2  -2  455.45   20.90
  -1  -2  -2  454.95   17.10
   1  -2   2  413.16   15.30
   1   2   2  423.36   16.70
   1   2   2  450.95   16.40
  -1   2  -2  435.96   18.10
  -1   2  -2  448.36   18.20
  -2  -2  -2 2060.09   71.19
  -2  -2  -2 2061.89   76.49
  -2  -2  -2 2049.40   71.09
  -2  -2  -2 1991.60   71.69
  -2   2  -2 2014.70   73.19
   2   2   2 2212.48   76.89
   2   2   2 2109.19   76.29
  -2   2  -2 1932.91   73.29
  -3  -2  -2   12.80    2.80
   3  -2   2   13.00    3.00
  -3  -2  -2   12.20    4.70
  -3  -2  -2   12.70    2.40
   3   2   2   15.40    3.10
  -3   2  -2   18.20    3.00
  -3   2  -2   16.40    4.20
  -3   2  -2    7.80    3.90
  -4  -2  -2  822.32   38.70
  -4  -2  -2  825.02   30.70
  -4  -2  -2  768.62   30.10
  -4   2  -2  811.62   36.50
  -4   2  -2  793.02   30.40
  -4   2  -2  745.83   29.40
   4   2   2  810.92   30.20
   4   2   2  740.03   28.10
  -5  -2  -2  382.16   25.90
  -5  -2  -2  388.96   17.60
   5  -2   2  415.06   15.90
  -5  -2  -2  389.26   17.00
  -5   2  -2  404.26   24.80
  -5   2  -2  399.36   17.40
  -5   2  -2  381.06   16.20
   5   2   2  425.06   18.20
   5   2   2  392.16   16.10
  -6  -2  -2  437.66   20.40
  -6  -2  -2  475.15   20.40
  -6  -2  -2  475.75   31.90
  -6  -2  -2  445.26   20.10
   6  -2   2  510.45   19.40
  -6  -2  -2  478.05   21.60
  -6  -2  -2  453.05   21.50
  -6  -2  -2  450.15   22.40
  -6   2  -2  460.85   21.20
  -6   2  -2  487.15   30.90
  -6   2  -2  461.75   19.30
  -6   2  -2  460.55   21.30
  -6   2  -2  483.45   20.80
  -6   2  -2  460.15   22.20
  -6   2  -2  463.25   22.00
   6   2   2  486.95   19.50
  -7  -2  -2  160.78   11.90
  -7  -2  -2  144.19    9.70
  -7  -2  -2  126.79   15.10
   7  -2   2  152.68    9.40
   7  -2   2  157.18    8.30
  -7  -2  -2  141.99    9.60
  -7  -2  -2  155.88   20.70
  -7   2  -2  156.58   13.30
   7   2   2  159.78    8.60
  -7   2  -2  152.48   11.00
  -7   2  -2  155.88   11.90
  -7   2  -2  147.19   11.50
  -7   2  -2  151.88   20.00
   7   2   2  153.78   12.60
  -8  -2  -2   14.40    4.20
  -8  -2  -2   21.00    4.50
   8  -2   2   23.10    4.40
  -8  -2  -2   16.00   12.80
  -8  -2  -2   19.60    5.80
   8  -2   2   18.70    3.30
  -8  -2  -2   15.60    4.90
  -8  -2  -2   19.60    6.10
  -8   2  -2   22.90    5.60
  -8   2  -2   13.90    4.90
  -8   2  -2   17.40    5.60
   8   2   2   24.60    3.90
  -8   2  -2   18.40    5.70
  -8   2  -2    6.80   11.20
   8   2   2   27.20    4.80
  -9  -2  -2  114.49    9.40
  -9  -2  -2  117.19    7.00
  -9  -2  -2  111.79   10.60
  -9  -2  -2  112.29    8.80
   9  -2   2  123.39    7.60
  -9  -2  -2  116.59   10.30
   9  -2   2  119.39    8.20
  -9   2  -2  117.79   10.00
   9   2   2  126.19    8.60
   9   2   2  134.29    7.90
  -9   2  -2  104.29    8.40
   9   2   2  129.69   12.10
  -9   2  -2  118.59   10.40
  -9   2  -2  123.19   10.10
  -9   2  -2  107.09    9.80
  10  -2   2   94.29    6.30
 -10  -2  -2   93.79   10.40
 -10  -2  -2   78.59    4.30
 -10  -2  -2  114.49   10.20
 -10  -2  -2   67.09    8.30
 -10  -2  -2   79.39    7.80
  10  -2   2   90.69    5.90
 -10  -2  -2   87.49    6.40
  10   2   2   88.39    6.50
 -10   2  -2   80.79    8.20
 -10   2  -2   87.19    9.60
  10   2   2   85.09    9.00
 -10   2  -2   93.09    9.80
 -10   2  -2   91.49    7.40
 -10   2  -2   99.09    7.90
  10   2   2   86.79    6.00
  11  -2   2   31.60    3.90
  11  -2   2   28.80    4.00
 -11  -2  -2   37.70    4.10
  11   2   2   30.80    3.50
 -11   2  -2   26.10    3.50
  11   2   2   22.20    4.50
 -11   2  -2   29.80    4.00
 -11   2  -2   27.60    3.80
  11   2   2   32.70    3.20
  12  -3  -2   73.49    4.20
 -12  -3   2   73.59    3.90
 -12   3   2   61.49    4.50
  12   3  -2   69.69    4.20
 -11  -3   2   20.60    3.30
 -11  -3   2   29.20    3.80
  11  -3  -2   23.30    3.70
  11  -3  -2   27.50    3.60
 -11   3   2   18.70    3.70
  11   3  -2   25.00    6.40
  11   3  -2   17.30    3.20
 -11   3   2   19.20    3.40
  10  -3  -2   48.60    4.90
  10  -3  -2   39.80    5.70
 -10  -3   2   42.00    5.50
  10   3  -2   43.60    4.70
  10   3  -2   42.40    5.90
 -10   3   2   32.20    7.30
 -10   3   2   43.80    6.70
  10   3  -2   42.30    5.60
  10   3  -2   40.90    7.70
  -9  -3   2   53.09    9.30
   9  -3  -2   68.59    6.80
   9  -3  -2   66.69    6.00
  -9   3   2   66.79   10.20
   9   3  -2   62.19    9.60
   9   3  -2   69.99    7.20
  -9   3   2   69.49    6.60
  -9   3   2   72.19    8.70
  -9   3   2   72.79    9.70
   9   3  -2   66.09    8.00
   9   3  -2   67.79    6.00
  -8  -3   2   37.00    5.20
   8  -3  -2   37.80    5.00
  -8  -3   2   32.40    6.70
   8   3  -2   39.70    5.60
  -8   3   2   30.00    4.60
   8   3  -2   51.99    9.60
   8   3  -2   45.40    6.20
  -8   3   2   31.00    7.10
  -8   3   2   28.80    5.40
  -8   3   2   44.50    7.60
   8   3  -2   44.90    5.30
  -7  -3   2  318.67   14.40
  -7  -3   2  333.57   14.70
   7  -3  -2  331.87   14.20
  -7  -3   2  327.97   17.30
  -7   3   2  328.07   17.20
  -7   3   2  332.37   15.00
   7   3  -2  343.47   19.50
   7   3  -2  331.67   15.70
  -7   3   2  339.77   14.30
   7   3  -2  331.57   14.10
  -7   3   2  334.87   30.80
  -7   3   2  307.27   16.50
  -7   3   2  298.57   15.90
   7   3  -2  321.17   15.80
  -6  -3   2   55.49    4.40
  -6  -3   2   20.60   11.00
  -6  -3   2   52.19    5.30
   6  -3  -2   56.69    4.60
   6  -3  -2   60.49    5.50
  -6   3   2   48.30    4.80
   6   3  -2   56.19    8.10
  -6   3   2   52.89   13.10
  -6   3   2   42.20    6.50
  -6   3   2   53.09    4.80
   6   3  -2   56.49    7.30
  -5  -3   2   50.69    3.80
   5  -3  -2   46.00    4.40
   5  -3  -2   44.20    3.90
  -5  -3   2   48.80    3.80
   5   3  -2   43.50    3.80
   5   3  -2   44.10    6.70
  -5   3   2   39.10    9.40
  -5   3   2   44.50    4.00
  -4  -3   2  810.62   30.30
  -4  -3   2  851.71   31.10
   4  -3  -2  834.42   30.00
   4  -3  -2  852.31   31.20
  -4   3   2  834.62   31.40
   4   3  -2  818.72   41.40
   4   3  -2  790.92   29.80
   4   3  -2  829.02   34.00
  -4   3   2  896.21   42.70
  -4   3   2  849.02   30.60
   3  -3  -2  205.58    9.20
  -3  -3   2  198.88    8.60
   3  -3  -2  191.78   14.30
  -3  -3   2  181.08   14.60
  -3  -3   2  200.18    9.80
  -3   3   2  201.38    8.60
  -3   3   2  209.78   16.20
   3   3  -2  195.28   10.00
   3   3  -2  217.78   16.40
  -2  -3   2  300.17   13.00
   2  -3  -2  284.87   11.70
   2  -3  -2  278.17   17.00
  -2  -3   2  332.87   23.80
  -2   3   2  309.27   19.00
   2   3  -2  295.87   12.50
   2   3  -2  279.57   18.00
  -2   3   2  296.67   12.30
  -1  -3   2  637.04   24.40
   1  -3  -2  660.43   30.00
  -1  -3   2  643.54   24.40
   1  -3  -2  650.83   24.30
   1  -3  -2  652.23   24.00
   1   3  -2  638.04   30.10
   1   3  -2  619.44   24.50
  -1   3   2  638.84   30.30
  -1   3   2  620.34   23.70
   1   3  -2  669.93   24.50
  -1   3   2  676.23   24.20
   0  -3   2  283.97   11.90
   0  -3  -2  267.07   11.00
   0  -3   2  276.97   11.40
   0  -3  -2  275.57   16.00
   0  -3  -2  269.37   11.00
   0  -3  -2  250.87   11.40
   0   3   2  269.47   11.40
   0   3   2  286.87   12.00
   0   3  -2  271.37   15.60
   0   3  -2  259.27   11.20
   1  -3   2  297.37   11.40
   1  -3   2  296.97   12.60
  -1  -3  -2  289.87   12.10
  -1  -3  -2  289.97   17.40
  -1  -3  -2  282.87   11.70
  -1  -3  -2  282.67   12.00
   1   3   2  288.37   12.40
  -1   3  -2  282.47   15.80
   1   3   2  296.47   12.80
  -2  -3  -2  483.75   25.30
  -2  -3  -2  466.75   18.40
   2  -3   2  480.25   19.50
  -2  -3  -2  455.15   18.50
  -2   3  -2  478.65   23.30
   2   3   2  493.55   19.90
  -3  -3  -2  620.44   32.20
  -3  -3  -2  627.64   23.90
  -3  -3  -2  582.94   23.80
   3  -3   2  626.24   24.40
   3   3   2  633.84   24.80
  -3   3  -2  627.44   29.90
   3   3   2  580.64   22.50
   3   3   2  598.24   26.10
   4  -3   2   59.39    4.00
  -4  -3  -2   54.39    4.80
  -4  -3  -2   52.79    4.80
   4  -3   2   61.39    5.50
  -4  -3  -2   54.59   10.80
   4   3   2   56.29    6.00
  -4   3  -2   53.59    8.70
   4   3   2   58.79    4.20
  -4   3  -2   49.90    4.20
   5  -3   2    5.90    1.90
  -5  -3  -2    8.60    4.10
  -5  -3  -2    4.20    3.90
   5  -3   2   13.00    3.80
  -5  -3  -2   10.10    2.60
  -5  -3  -2    7.90    6.10
  -5  -3  -2   10.70    6.80
  -5  -3  -2    6.70    2.60
  -5   3  -2    9.30    2.50
   5   3   2    4.30    2.40
  -5   3  -2    8.40    3.80
  -5   3  -2    5.40    4.50
  -5   3  -2   10.50    3.40
   5   3   2   10.00    3.60
  -6  -3  -2   18.00    8.30
  -6  -3  -2   35.10    6.30
  -6  -3  -2   34.20    4.80
   6  -3   2   38.60    4.10
  -6  -3  -2   36.50    6.30
  -6  -3  -2   41.70    7.70
  -6  -3  -2   31.40    4.60
  -6   3  -2   47.90    7.30
  -6   3  -2   40.50    4.30
  -6   3  -2   32.30    6.00
   6   3   2   39.90    4.40
  -6   3  -2   35.20    6.30
   6   3   2   36.10    5.00
  -6   3  -2   38.70    9.40
  -6   3  -2   37.50    6.00
  -7  -3  -2  257.67   13.70
  -7  -3  -2  280.57   37.40
  -7  -3  -2  241.38   14.80
  -7  -3  -2  255.27   16.50
  -7  -3  -2  250.57   15.30
  -7   3  -2  248.78   15.50
  -7   3  -2  272.87   14.90
  -7   3  -2  243.08   15.40
  -7   3  -2  251.47   35.70
  -7   3  -2  267.37   15.20
   7   3   2  264.47   20.20
   7   3   2  265.67   13.70
   7   3   2  274.17   14.80
   8  -3   2   90.79   10.00
  -8  -3  -2   97.49   10.00
  -8  -3  -2   92.09    6.90
  -8  -3  -2   87.59    7.70
  -8  -3  -2  107.99   11.40
   8  -3   2   99.29    6.70
  -8  -3  -2  102.49   10.80
   8   3   2  100.59    8.10
  -8   3  -2   88.89    9.40
   8   3   2   89.79   10.90
   8   3   2   99.69    7.10
  -8   3  -2   99.09   10.20
  -8   3  -2   88.69    7.70
  -8   3  -2   85.69    9.20
  -8   3  -2   95.89    9.10
  -9  -3  -2  605.24   26.00
  -9  -3  -2  562.34   22.70
  -9  -3  -2  564.94   26.20
   9  -3   2  602.64   24.00
   9  -3   2  574.34   22.90
  -9  -3  -2  595.04   24.50
  -9   3  -2  574.44   24.10
   9   3   2  601.84   24.30
  -9   3  -2  571.64   26.30
  -9   3  -2  574.74   25.90
   9   3   2  591.44   23.00
   9   3   2  561.04   28.60
  -9   3  -2  584.44   25.60
  -9   3  -2  565.44   24.90
 -10  -3  -2   19.50    2.40
 -10  -3  -2   16.00    6.40
 -10  -3  -2   25.90    4.20
  10  -3   2   26.30    3.10
 -10  -3  -2   22.00    3.60
  10  -3   2   26.20    3.80
 -10   3  -2   19.10    4.20
 -10   3  -2   29.00    5.20
 -10   3  -2   24.90    4.50
  10   3   2   17.00    4.70
  10   3   2   14.70    3.40
  10   3   2   22.50    3.50
 -10   3  -2   19.90    3.70
 -10   3  -2   30.90    4.80
 -11  -3  -2    8.60    2.50
  11   3   2   16.40    2.30
  11  -4  -2  114.29    7.30
  11  -4  -2  135.39    7.20
 -11  -4   2  131.99    7.10
 -11   4   2  139.69    8.10
  11   4  -2  144.19    7.30
 -11   4   2  143.69    9.40
  11   4  -2  103.49    8.50
 -10  -4   2   25.80    4.00
 -10  -4   2   27.70    4.40
  10  -4  -2   24.00    3.30
  10  -4  -2   24.20    4.30
  10   4  -2   17.80    5.60
  10   4  -2   23.40    4.20
 -10   4   2   14.40    4.20
   9  -4  -2  140.29    9.50
  -9  -4   2  138.69    8.90
   9  -4  -2  147.79    8.10
   9   4  -2  127.69    8.90
   9   4  -2  136.39   12.60
  -9   4   2  151.38   11.80
  -9   4   2  145.99   11.00
  -9   4   2  157.78    9.20
   9   4  -2  147.79    8.50
   9   4  -2  144.69    9.30
  -8  -4   2 1080.39   48.60
   8  -4  -2 1091.19   40.60
  -8  -4   2 1085.09   39.90
  -8  -4   2 1042.30   40.50
  -8   4   2 1085.39   40.80
   8   4  -2 1080.79   40.20
   8   4  -2 1123.19   47.80
   8   4  -2 1123.49   42.40
   8   4  -2 1062.39   42.60
  -8   4   2  976.90   42.00
  -8   4   2 1063.09   43.60
  -8   4   2 1101.09   42.90
  -7  -4   2  348.17   19.50
  -7  -4   2  338.07   19.70
   7  -4  -2  391.86   16.60
  -7  -4   2  394.56   17.40
  -7   4   2  431.06   38.80
  -7   4   2  412.86   16.50
   7   4  -2  401.36   16.50
   7   4  -2  397.86   18.30
  -7   4   2  436.36   17.80
  -7   4   2  394.36   19.30
   7   4  -2  388.96   18.40
   7   4  -2  409.36   22.60
   6  -4  -2   90.69    6.00
   6  -4  -2  106.29    7.50
  -6  -4   2   73.09    6.00
  -6  -4   2   72.19    5.40
  -6  -4   2   48.20    8.90
  -6   4   2   68.19    8.00
   6   4  -2   93.89    7.00
   6   4  -2   91.89    9.80
  -6   4   2   80.09    5.90
  -6   4   2   79.89   17.30
   6   4  -2   89.69    7.00
   6   4  -2   93.09    6.00
  -6   4   2   75.19    5.60
  -6   4   2   63.29   10.40
   5  -4  -2  323.57   13.50
  -5  -4   2  268.47   11.10
   5  -4  -2  326.07   14.90
  -5  -4   2  269.17   12.60
  -5  -4   2  284.97   12.40
   5   4  -2  306.07   17.40
  -5   4   2  283.27   24.90
   5   4  -2  292.37   14.00
  -5   4   2  276.97   12.50
   5   4  -2  305.07   12.80
  -4  -4   2 1162.68   42.20
  -4  -4   2 1174.58   43.30
   4  -4  -2 1228.18   44.50
   4  -4  -2 1209.08   42.70
  -4  -4   2 1195.58   45.10
  -4   4   2 1183.28   43.40
  -4   4   2 1160.48   42.50
   4   4  -2 1174.08   57.59
   4   4  -2 1128.29   42.40
   4   4  -2 1213.68   47.60
  -4   4   2 1257.17   57.79
  -3  -4   2 2185.48   77.29
  -3  -4   2 2182.18   78.69
   3  -4  -2 2125.99   76.69
   3   4  -2 2103.49   88.79
  -3   4   2 2241.48   77.19
  -3   4   2 2193.68   90.19
   3   4  -2 2234.08   78.19
   3   4  -2 2129.49   86.19
  -3   4   2 2103.69   77.09
  -2  -4   2 7037.60  255.67
   2  -4  -2 8106.49  284.17
   2   4  -2 7624.34  276.47
   2   4  -2 8036.60  285.77
  -2   4   2 7837.42  269.37
  -1  -4   2   72.19    5.70
   1  -4  -2   62.09    4.80
   1  -4  -2   58.39    9.10
   1  -4  -2   60.19    4.70
   1   4  -2   67.79    4.90
  -1   4   2   61.89    9.90
   1   4  -2   58.69    9.70
  -1   4   2   77.89    5.20
   0  -4   2  458.95   17.10
   0  -4   2  453.95   18.60
   0  -4  -2  467.85   18.50
   0  -4  -2  461.15   18.80
   0  -4   2  485.05   19.40
   0  -4  -2  476.45   26.30
   0   4   2  475.55   19.30
   0   4  -2  471.65   26.20
   1  -4   2 1411.46   51.59
  -1  -4  -2 1365.06   47.90
  -1  -4  -2 1324.17   48.30
  -1  -4  -2 1349.16   57.49
   1  -4   2 1426.56   68.29
  -1  -4  -2 1337.37   48.40
   1   4   2 1431.66   51.89
  -1   4  -2 1251.67   50.09
  -1   4  -2 1320.67   56.19
   1   4   2 1353.96   49.70
  -2  -4  -2 1333.57   48.40
  -2  -4  -2 1336.17   48.60
  -2  -4  -2 1342.27   47.90
  -2  -4  -2 1319.27   58.39
   2  -4   2 1388.66   51.69
  -2   4  -2 1251.67   55.99
   2   4   2 1384.16   53.49
   2   4   2 1420.96   52.19
  -3  -4  -2  382.86   16.80
   3  -4   2  399.56   17.80
  -3  -4  -2  399.56   26.40
  -3  -4  -2  397.26   16.50
   3   4   2  379.76   18.20
  -3   4  -2  386.66   24.50
   3   4   2  394.76   15.60
   3   4   2  412.96   19.80
  -4  -4  -2 1678.13   60.89
  -4  -4  -2 1675.43   60.59
  -4  -4  -2 1587.44   60.09
  -4  -4  -2 1578.54   63.09
  -4  -4  -2 1807.12   63.19
   4  -4   2 1761.42   61.29
  -4  -4  -2 1742.03   75.69
   4  -4   2 1749.03   64.69
   4   4   2 1767.62   66.99
  -4   4  -2 1625.24   61.49
  -4   4  -2 1606.44   62.99
   4   4   2 1693.23   61.49
   4   4   2 1694.03   65.09
  -4   4  -2 1679.33   72.49
  -4   4  -2 1617.84   59.39
   5  -4   2  432.86   20.40
  -5  -4  -2  392.46   19.20
  -5  -4  -2  387.86   17.60
  -5  -4  -2  430.26   31.50
   5  -4   2  424.26   16.80
  -5  -4  -2  399.56   17.40
  -5  -4  -2  404.56   19.30
  -5  -4  -2  389.06   20.50
  -5  -4  -2  401.96   18.10
   5   4   2  418.36   18.50
   5   4   2  414.26   20.60
   5   4   2  402.06   17.00
  -5   4  -2  393.56   16.70
  -5   4  -2  401.96   18.60
   5   4   2  446.26   22.70
  -5   4  -2  406.66   19.10
  -5   4  -2  377.26   19.70
  -5   4  -2  394.46   28.10
  -6  -4  -2  275.27   15.70
  -6  -4  -2  267.57   27.50
   6  -4   2  283.87   12.90
  -6  -4  -2  283.87   14.60
  -6  -4  -2  284.57   17.10
  -6  -4  -2  286.77   14.30
  -6  -4  -2  283.37   14.00
   6   4   2  302.07   13.30
  -6   4  -2  300.27   16.10
  -6   4  -2  300.27   26.40
  -6   4  -2  294.87   13.50
   6   4   2  305.27   19.00
  -7  -4  -2   67.29    6.50
  -7  -4  -2   70.79    6.60
  -7  -4  -2   84.79    9.30
  -7  -4  -2   57.09    6.30
  -7  -4  -2   65.69   20.70
  -7  -4  -2   82.09   10.70
   7  -4   2   79.79    6.10
  -7  -4  -2   64.69    8.40
  -7   4  -2   72.09    9.10
  -7   4  -2   65.09    8.30
   7   4   2   78.39    7.50
  -7   4  -2   51.39   15.70
   7   4   2   72.49    6.20
  -7   4  -2   68.49    7.60
   7   4   2   76.89   10.30
  -7   4  -2   63.19    8.30
   8  -4   2  143.89    9.10
  -8  -4  -2  145.39   12.50
  -8  -4  -2  143.29    9.70
   8  -4   2  150.08    8.40
  -8  -4  -2  122.99   10.50
  -8  -4  -2  156.98   12.00
  -8  -4  -2  148.59    8.90
   8   4   2  157.38    9.90
   8   4   2  141.99   12.80
  -8   4  -2  158.68   11.40
  -8   4  -2  142.79   11.10
  -8   4  -2  147.29    9.20
  -8   4  -2  157.78   10.80
  -8   4  -2  142.89   11.40
   8   4   2  155.98    8.80
  -9  -4  -2   43.50    9.20
  -9  -4  -2   27.10    4.60
   9  -4   2   38.30    4.40
   9  -4   2   41.10    5.80
  -9  -4  -2   33.10    4.20
  -9  -4  -2   26.00    5.10
  -9   4  -2   33.20    5.70
  -9   4  -2   35.70    5.40
  -9   4  -2   28.00    5.90
   9   4   2   40.20    4.80
  -9   4  -2   20.90    4.90
  -9   4  -2   27.80    5.40
   9   4   2   28.10    4.20
   9   4   2   36.50    7.10
 -10  -4  -2   14.20    3.00
  10  -4   2   23.60    2.80
 -10  -4  -2   19.60    3.70
  10  -4   2   23.60    3.30
 -10   4  -2   21.10    2.80
 -10   4  -2    9.60    3.20
  10   4   2   20.50    3.00
  10   4   2   18.00    4.40
 -10   4  -2   18.30    3.70
  10   4   2   23.30    2.70
 -10   4  -2   18.20    3.70
 -10   4  -2   18.00    3.40
 -11  -5   2   48.50    4.20
 -11  -5   2   54.09    4.20
  11  -5  -2   41.30    3.40
 -11   5   2   48.90    4.40
  11   5  -2   24.70    3.90
  11   5  -2   36.60    3.60
  10  -5  -2  168.48    8.90
  10  -5  -2  144.89    7.80
 -10  -5   2  164.28    8.90
  10   5  -2  158.68    8.50
  10   5  -2  145.89   11.00
 -10   5   2  158.48   10.30
  -9  -5   2   32.90    5.10
   9  -5  -2   42.30    4.70
   9  -5  -2   42.00    5.80
  -9   5   2   36.10    6.50
   9   5  -2   47.60    6.10
  -9   5   2   22.50    5.40
  -9   5   2   34.50    4.80
   9   5  -2   39.00    7.50
   8  -5  -2  198.98   10.00
  -8  -5   2  188.98   11.80
  -8   5   2  191.68   10.60
  -8   5   2  180.88   12.00
   8   5  -2  207.68   15.40
   8   5  -2  184.58   13.40
   8   5  -2  191.38    9.40
  -7  -5   2  576.64   26.70
  -7  -5   2  599.34   24.30
   7  -5  -2  588.54   23.60
  -7   5   2  554.84   26.20
   7   5  -2  615.44   25.50
  -7   5   2  610.84   24.40
   7   5  -2  586.84   23.20
  -7   5   2  614.44   26.40
   7   5  -2  619.44   30.40
  -6  -5   2  183.48   12.00
  -6  -5   2  230.68   11.50
   6  -5  -2  275.37   14.80
  -6  -5   2  229.68   14.20
   6  -5  -2  278.17   12.60
  -6   5   2  231.48   11.00
  -6   5   2  236.58   33.60
  -6   5   2  230.58   13.50
  -6   5   2  217.48   13.30
   6   5  -2  283.07   12.30
   6   5  -2  293.87   18.20
   6   5  -2  282.77   14.40
  -6   5   2  245.28   11.60
  -5  -5   2  337.17   15.10
   5  -5  -2  334.17   14.10
  -5  -5   2  328.67   18.60
  -5  -5   2  325.67   15.00
   5  -5  -2  303.97   15.90
  -5  -5   2  333.47   13.40
  -5   5   2  327.87   14.70
  -5   5   2  339.07   14.80
   5   5  -2  349.47   19.60
   5   5  -2  333.07   13.70
  -5   5   2  345.07   31.70
   5   5  -2  346.97   15.90
   5   5  -2  344.87   15.50
  -4  -5   2  177.88    8.20
  -4  -5   2  179.18   11.00
  -4  -5   2  188.98    9.60
   4  -5  -2  199.18   11.00
   4   5  -2  214.58   13.70
  -4   5   2  179.78    9.20
   4   5  -2  191.18   11.30
   4   5  -2  201.48   10.50
  -4   5   2  178.68    9.30
  -4   5   2  170.18   22.00
   4   5  -2  185.58    8.70
   3  -5  -2 1038.30   39.80
  -3  -5   2  963.60   36.70
   3  -5  -2 1058.49   37.50
  -3  -5   2  971.00   35.00
  -3  -5   2  973.30   38.40
  -3   5   2  987.50   51.69
  -3   5   2  997.90   36.30
   3   5  -2 1052.09   54.49
  -3   5   2  952.60   36.00
   3   5  -2  941.91   36.90
  -3   5   2  961.70   36.30
   3   5  -2 1101.29   42.90
  -2  -5   2 2277.47   81.19
   2  -5  -2 2363.66   85.09
  -2  -5   2 2192.88   77.89
   2  -5  -2 2426.36   84.89
   2  -5  -2 2282.87   82.89
  -2   5   2 2168.08   78.89
   2   5  -2 2474.05   88.19
   2   5  -2 2220.28   86.69
  -2   5   2 2186.68   94.09
  -2   5   2 2272.17   79.89
   2   5  -2 2483.05   99.99
  -2   5   2 2270.07   78.09
   1  -5  -2  284.67   13.30
   1  -5  -2  273.17   11.30
  -1  -5   2  227.18    9.60
   1  -5  -2  287.87   12.80
  -1  -5   2  229.68   12.50
  -1   5   2  224.28    9.60
  -1   5   2  241.78   11.60
   1   5  -2  270.57   13.40
  -1   5   2  220.68   12.30
   1   5  -2  275.77   14.90
  -1   5   2  226.08   22.90
   1   5  -2  291.97   22.40
   0  -5   2  191.48    8.10
   0  -5  -2  186.98    9.30
   0  -5   2  181.08    7.90
   0  -5  -2  183.18    8.10
   0  -5  -2  195.58   18.10
   0  -5   2  170.18   11.20
   0  -5  -2  193.38   10.20
   0   5  -2  189.78   11.60
   0   5   2  189.08   11.10
   0   5   2  188.18    8.30
   0   5   2  184.98   10.20
   0   5  -2  197.28   17.40
   1  -5   2  103.09    7.60
  -1  -5  -2  109.09    6.50
   1  -5   2   96.49    5.20
  -1  -5  -2  107.39    7.40
  -1  -5  -2  111.69    7.50
  -1  -5  -2  107.49   13.90
   1   5   2  102.89    8.10
  -1   5  -2  115.49   13.70
   1   5   2  102.89    7.50
   1   5   2   97.69    5.60
  -1   5  -2  104.09    8.30
   2  -5   2  117.49    8.10
  -2  -5  -2   71.69   14.30
  -2  -5  -2   80.69    5.50
  -2  -5  -2   86.79    6.70
  -2  -5  -2   84.59    6.70
   2  -5   2  104.29    5.60
   2   5   2  100.49    7.90
  -2   5  -2   82.09   12.40
   2   5   2  108.59    6.10
   2   5   2  112.29    9.10
  -3  -5  -2   72.69   14.40
   3  -5   2   78.59    4.90
   3  -5   2   83.59    7.20
  -3  -5  -2   81.19    9.60
  -3  -5  -2   89.59    6.00
  -3  -5  -2   79.09    6.40
   3   5   2   84.69    8.60
   3   5   2   77.79    7.40
  -3   5  -2   80.29    6.50
   3   5   2   74.09    6.10
  -3   5  -2   79.79   13.30
  -3   5  -2   80.69    6.90
   4  -5   2  377.36   18.50
  -4  -5  -2  283.17   16.30
  -4  -5  -2  320.67   14.70
   4  -5   2  374.86   14.90
  -4  -5  -2  306.97   28.60
  -4  -5  -2  321.97   18.20
  -4  -5  -2  326.97   15.40
  -4  -5  -2  321.07   14.70
   4   5   2  375.16   15.20
  -4   5  -2  306.87   15.40
  -4   5  -2  301.87   13.40
   4   5   2  348.97   16.40
   4   5   2  328.27   18.50
  -4   5  -2  309.17   15.60
   4   5   2  381.96   20.30
  -4   5  -2  325.07   25.50
  -4   5  -2  312.87   17.10
  -5  -5  -2 1081.69   43.40
  -5  -5  -2 1138.49   41.20
  -5  -5  -2 1136.39   46.40
   5  -5   2 1266.27   47.00
  -5  -5  -2 1057.79   44.40
  -5  -5  -2 1075.69   42.50
  -5   5  -2 1133.39   43.90
  -5   5  -2 1123.79   41.60
   5   5   2 1351.86   54.09
   5   5   2 1301.97   47.40
   5   5   2 1279.77   49.00
  -5   5  -2 1203.38   60.69
  -5   5  -2 1177.98   44.50
  -5   5  -2 1095.19   46.60
  -6  -5  -2  315.67   17.90
  -6  -5  -2  348.97   17.20
  -6  -5  -2  346.67   16.20
   6  -5   2  381.46   15.60
  -6  -5  -2  364.96   20.80
  -6  -5  -2  370.96   16.60
  -6   5  -2  309.77   16.00
   6   5   2  338.77   16.90
   6   5   2  365.56   15.80
  -6   5  -2  365.76   18.30
  -6   5  -2  357.86   19.30
  -6   5  -2  338.47   31.10
   6   5   2  375.96   21.70
  -6   5  -2  357.86   17.60
  -7  -5  -2   44.40    6.00
  -7  -5  -2   51.79    6.00
   7  -5   2   60.89    5.70
  -7  -5  -2   55.89   10.40
   7   5   2   61.59    9.40
   7   5   2   64.79    6.70
  -7   5  -2   56.09    7.70
  -7   5  -2   53.29    8.00
   7   5   2   62.89    6.00
  -7   5  -2   40.80   18.20
  -7   5  -2   66.09    8.50
  -7   5  -2   72.49    9.60
  -8  -5  -2   90.29    6.80
   8  -5   2  108.99    6.90
  -8  -5  -2   91.19    7.20
  -8  -5  -2  106.69   11.10
   8  -5   2  121.89    8.00
  -8   5  -2   93.79    9.10
  -8   5  -2   87.29    7.80
   8   5   2  111.79   11.00
  -8   5  -2   85.19    8.30
  -8   5  -2   98.19    9.40
   8   5   2  107.19    7.90
   8   5   2  120.49    7.30
  -9  -5  -2  151.38   10.20
   9  -5   2  140.59    7.30
  -9  -5  -2  161.78    8.00
  -9  -5  -2  149.29   10.20
  -9  -5  -2  149.49   10.30
   9  -5   2  136.49    7.70
  -9   5  -2  175.68   11.00
  -9   5  -2  143.19    9.10
  -9   5  -2  152.68    9.70
   9   5   2  143.49    8.30
  -9   5  -2  183.38   12.90
   9   5   2  130.69   10.50
   9   5   2  147.49    7.70
 -10  -5  -2  113.59    7.10
  10  -5   2  120.99    5.80
  10   5   2  125.09    6.20
 -10   5  -2   84.49    8.10
  10   5   2  101.19    7.80
  10  -6  -2   44.90    4.40
 -10  -6   2   44.10    4.70
 -10   6   2   48.00    5.50
  10   6  -2   51.29    4.50
  10   6  -2   42.60    5.60
   9  -6  -2  210.58   10.80
   9  -6  -2  199.68    9.20
  -9  -6   2  208.08   11.00
   9   6  -2  205.08   10.50
  -9   6   2  193.88    9.80
   9   6  -2  191.88   13.50
  -9   6   2  198.38   12.10
  -8  -6   2  190.28    9.70
   8  -6  -2  166.58   11.60
  -8  -6   2  190.18   11.10
  -8   6   2  183.08   11.40
  -8   6   2  191.08   11.90
  -8   6   2  175.68   10.40
   8   6  -2  182.18   14.80
   8   6  -2  200.28   10.80
  -7  -6   2  108.69    7.80
  -7  -6   2  115.39    8.90
   7  -6  -2  132.89    7.80
  -7   6   2  109.09    7.50
  -7   6   2  108.39    9.50
   7   6  -2  136.79    9.40
   7   6  -2  139.49   12.60
  -7   6   2   97.39    9.20
   6  -6  -2  428.76   17.10
   6  -6  -2  347.17   18.70
  -6  -6   2  436.56   19.00
  -6  -6   2  424.66   19.80
  -6   6   2  426.26   20.40
  -6   6   2  463.25   18.90
   6   6  -2  419.46   18.60
  -6   6   2  413.56   21.00
   6   6  -2  439.46   23.50
  -6   6   2  421.56   17.60
   5  -6  -2  463.75   17.80
  -5  -6   2  382.66   20.90
  -5  -6   2  362.16   17.30
   5  -6  -2  412.46   19.70
  -5  -6   2  364.86   16.90
  -5  -6   2  370.16   14.60
   5   6  -2  418.66   19.00
  -5   6   2  338.37   17.70
  -5   6   2  385.06   16.40
   5   6  -2  415.26   16.80
  -5   6   2  365.06   16.00
   5   6  -2  444.16   23.70
   4  -6  -2  443.36   20.30
  -4  -6   2  420.36   18.40
   4  -6  -2  416.46   20.60
   4  -6  -2  470.05   18.00
  -4  -6   2  418.46   18.80
   4  -6  -2  450.85   20.80
  -4  -6   2  419.56   19.20
  -4  -6   2  421.36   16.60
   4   6  -2  412.26   20.20
  -4   6   2  440.96   18.00
   4   6  -2  478.85   23.90
  -4   6   2  408.46   17.90
   4   6  -2  459.65   19.30
  -3  -6   2 1199.28   43.60
   3  -6  -2 1056.59   41.80
  -3  -6   2 1130.39   40.00
  -3  -6   2 1105.49   41.60
   3  -6  -2 1106.49   39.30
  -3  -6   2 1090.29   42.80
   3  -6  -2 1084.29   41.00
  -3  -6   2 1055.99   44.20
   3  -6  -2 1072.09   42.40
   3  -6  -2 1161.68   45.10
   3   6  -2  984.90   45.20
  -3   6   2 1060.49   41.30
  -3   6   2 1100.29   41.10
   3   6  -2 1057.19   40.40
   3   6  -2 1103.89   45.20
  -2  -6   2  589.34   26.80
   2  -6  -2  634.64   25.40
   2  -6  -2  645.24   25.50
   2  -6  -2  616.04   26.30
   2  -6  -2  590.14   25.70
  -2  -6   2  632.24   23.20
   2   6  -2  662.03   42.50
   2   6  -2  582.14   26.10
   2   6  -2  651.83   28.80
  -2   6   2  625.84   25.60
   2   6  -2  609.14   24.50
  -2   6   2  611.64   22.70
  -2   6   2  614.74   24.10
   1  -6  -2  232.28   12.90
   1  -6  -2  244.68   10.40
  -1  -6   2  251.17   12.00
   1  -6  -2  244.88   13.10
   1  -6  -2  282.77   13.80
  -1  -6   2  239.58   13.70
   1  -6  -2  253.77   12.10
   1   6  -2  239.48   12.60
   1   6  -2  236.28   13.20
  -1   6   2  253.27   14.20
  -1   6   2  246.88   13.00
   1   6  -2  245.18   22.90
  -1   6   2  237.48   12.00
   0  -6  -2   92.19    7.50
   0  -6  -2   90.59    6.70
   0  -6  -2   91.19    6.50
   0  -6  -2   98.19    6.40
   0  -6   2  100.89    6.80
   0  -6  -2   92.89    5.10
   0  -6   2   84.89    8.00
   0   6  -2   82.59   14.70
   0   6   2   98.29    7.10
   0   6   2   99.69    5.60
   0   6   2   99.89    7.80
   0   6  -2   94.09    8.00
   0   6   2  109.69    8.70
   1  -6   2  415.86   16.50
  -1  -6  -2  464.95   22.60
  -1  -6  -2  430.96   17.30
   1  -6   2  417.26   20.10
   1  -6   2  400.86   17.90
  -1  -6  -2  477.05   20.70
  -1  -6  -2  475.55   19.40
  -1  -6  -2  465.05   21.00
  -1   6  -2  464.45   22.20
  -1   6  -2  480.75   22.70
   1   6   2  435.86   20.40
   1   6   2  453.25   21.30
  -1   6  -2  448.86   20.20
  -1   6  -2  456.05   31.80
   1   6   2  395.46   18.00
  -2  -6  -2  131.89    7.70
  -2  -6  -2  131.39    8.90
  -2  -6  -2  123.89   11.30
  -2  -6  -2  114.39    8.60
  -2  -6  -2  127.49    8.30
  -2  -6  -2  125.09    7.50
  -2  -6  -2  173.28   35.60
   2  -6   2  102.39    6.00
   2  -6   2  110.39    8.80
  -2   6  -2  127.39   17.20
   2   6   2  107.19    9.50
   2   6   2   84.99    8.10
  -2   6  -2  128.99    9.60
   2   6   2  100.89    6.30
   2   6   2  104.39    7.40
  -2   6  -2  116.19    8.70
  -2   6  -2  134.09    8.80
  -3  -6  -2  258.17   13.90
  -3  -6  -2  269.27   16.80
  -3  -6  -2  260.77   12.50
  -3  -6  -2  271.77   13.50
  -3  -6  -2  263.97   12.40
   3  -6   2  221.18   11.90
   3  -6   2  232.88   10.40
   3   6   2  223.68   14.90
  -3   6  -2  260.07   13.70
  -3   6  -2  262.07   25.20
   3   6   2  228.98   10.70
  -3   6  -2  254.77   14.50
   3   6   2  240.48   12.20
  -3   6  -2  262.37   13.80
  -4  -6  -2 1578.64   66.79
  -4  -6  -2 1495.05   55.19
   4  -6   2 1683.23   59.69
  -4  -6  -2 1427.66   54.69
  -4  -6  -2 1311.97   55.29
  -4  -6  -2 1484.15   52.69
  -4   6  -2 1473.05   54.89
   4   6   2 1674.63   66.39
  -4   6  -2 1412.06   56.69
   4   6   2 1638.14   59.79
  -4   6  -2 1542.95   74.59
  -4   6  -2 1258.57   58.29
  -4   6  -2 1457.55   54.89
  -5  -6  -2  301.37   15.90
  -5  -6  -2  309.27   19.30
  -5  -6  -2  317.57   15.40
  -5  -6  -2  301.87   13.60
   5  -6   2  372.06   16.00
  -5   6  -2  304.57   15.90
   5   6   2  382.56   21.90
   5   6   2  381.16   17.70
   5   6   2  392.36   16.40
  -5   6  -2  316.07   16.80
  -5   6  -2  318.57   17.80
  -5   6  -2  309.47   30.60
   6  -6   2   51.39    5.20
  -6  -6  -2   38.30    6.00
  -6  -6  -2   33.60    5.00
  -6  -6  -2   36.30    8.00
   6   6   2   48.60    5.70
  -6   6  -2   44.10    7.10
   6   6   2   47.20    8.60
   6   6   2   53.09    6.60
  -6   6  -2   30.90    6.20
  -6   6  -2   38.40    6.00
  -6   6  -2    6.90   21.70
  -7  -6  -2   70.59    6.70
   7  -6   2   53.89    5.30
  -7  -6  -2   74.79   10.70
   7   6   2   73.79   11.00
  -7   6  -2   72.69    8.50
  -7   6  -2   66.49    8.20
   7   6   2   42.70    7.10
   7   6   2   72.19    6.90
  -7   6  -2   68.99    7.00
  -7   6  -2   73.79    8.30
   8  -6   2   79.09    6.00
  -8  -6  -2   99.59   12.30
   8  -6   2   76.69    5.40
  -8  -6  -2   93.19    6.50
  -8  -6  -2   99.59    7.10
   8   6   2   69.59    5.20
  -8   6  -2   91.89    8.50
   8   6   2   67.09    8.30
  -8   6  -2   89.99    8.40
  -8   6  -2   64.09    9.00
   8   6   2   75.79    6.60
  -8   6  -2   84.69    7.10
  -9  -6  -2   16.00    2.30
   9  -6   2    6.50    2.00
  -9  -6  -2   16.00    3.20
   9  -6   2    8.30    2.00
   9   6   2    8.90    3.50
  -9   6  -2   17.90    4.00
  -9   6  -2   15.50    3.30
  -9   6  -2   17.40    4.00
   9   6   2    7.50    2.30
 -10  -7   2  107.49    5.90
   9  -7  -2   66.29    5.30
   9  -7  -2   53.49    4.70
  -9  -7   2   76.39    5.80
   9   7  -2   67.89    5.10
  -9   7   2   78.59    7.10
   9   7  -2   65.29    7.00
  -8  -7   2  104.89    7.90
   8  -7  -2   82.09    5.50
  -8  -7   2   96.49    6.00
  -8   7   2  105.89    7.50
  -8   7   2  105.79    6.60
   8   7  -2   84.69    6.40
   8   7  -2   76.09    8.50
  -7  -7   2  396.76   16.70
  -7  -7   2  379.46   17.90
  -7   7   2  383.66   17.70
  -7   7   2  369.96   18.40
   7   7  -2  402.76   17.90
   7   7  -2  414.46   22.80
  -7   7   2  394.96   16.60
  -6  -7   2   71.19    8.70
  -6  -7   2   67.39    9.20
   6  -7  -2   54.89    5.30
   6  -7  -2   35.40    7.20
   6  -7  -2   51.49    6.10
   6   7  -2   46.30    7.00
  -6   7   2   72.99    5.90
  -6   7   2   73.99    9.70
   6   7  -2   46.40    8.20
   5  -7  -2  278.97   12.20
   5  -7  -2  249.48   15.10
  -5  -7   2  288.47   14.00
  -5  -7   2  286.67   14.70
  -5  -7   2  258.37   14.30
   5  -7  -2  255.57   14.10
  -5   7   2  278.07   13.10
   5   7  -2  266.47   17.60
   5   7  -2  277.97   13.60
  -5   7   2  273.57   12.60
  -4  -7   2  486.45   19.00
  -4  -7   2  486.75   21.10
   4  -7  -2  419.26   20.90
  -4  -7   2  464.25   21.60
  -4  -7   2  482.65   22.00
   4  -7  -2  458.55   21.80
  -4   7   2  486.35   20.30
   4   7  -2  458.65   21.30
   4   7  -2  540.55   32.40
  -4   7   2  505.35   20.40
   4   7  -2  476.45   20.20
   3  -7  -2 1034.60   36.60
  -3  -7   2 1068.49   41.50
   3  -7  -2  950.90   39.20
  -3  -7   2 1029.60   41.30
  -3  -7   2 1042.30   40.50
   3  -7  -2  968.70   39.30
  -3  -7   2 1052.69   38.40
   3   7  -2 1032.60   43.30
   3   7  -2  983.40   39.60
  -3   7   2 1073.89   39.60
   2  -7  -2  547.85   24.70
  -2  -7   2  569.64   25.20
   2  -7  -2  576.14   24.30
   2  -7  -2  578.44   24.10
  -2  -7   2  572.24   24.20
  -2  -7   2  602.44   22.50
  -2  -7   2  571.14   25.10
   2  -7  -2  552.84   22.00
   2   7  -2  559.74   23.10
  -2   7   2  584.84   24.00
   2   7  -2  634.44   28.50
  -2   7   2  603.34   23.40
   2   7  -2  578.14   25.70
  -1  -7   2  654.23   27.00
  -1  -7   2  692.03   25.40
   1  -7  -2  641.64   24.50
   1  -7  -2  653.73   27.40
   1  -7  -2  656.43   28.20
  -1  -7   2  605.14   27.80
   1  -7  -2  651.63   26.60
  -1   7   2  668.83   24.70
   1   7  -2  706.53   31.00
   1   7  -2  658.43   28.30
  -1   7   2  714.93   30.60
   1   7  -2  623.74   45.40
  -1   7   2  683.23   27.00
  -1   7   2  648.84   29.00
   1   7  -2  624.54   25.40
  -1   7   2  668.53   26.10
   0  -7  -2  487.65   20.80
   0  -7   2  549.25   21.20
   0  -7  -2  492.45   21.80
   0  -7  -2  466.85   20.50
   0  -7  -2  510.65   22.70
   0  -7   2  536.45   22.80
   0  -7  -2  461.85   18.70
   0   7  -2  527.55   23.20
   0   7  -2  496.55   22.40
   0   7   2  564.24   26.30
   0   7  -2  530.15   25.10
   0   7   2  526.75   22.60
   0   7  -2  478.45   37.70
   0   7  -2  462.45   19.70
  -1  -7  -2  434.46   19.00
  -1  -7  -2  454.95   21.00
   1  -7   2  471.95   18.80
  -1  -7  -2  443.36   19.90
  -1  -7  -2  457.15   21.20
   1  -7   2  469.25   20.60
   1   7   2  468.85   20.50
  -1   7  -2  420.26   19.60
   1   7   2  491.45   23.80
   1   7   2  469.05   18.60
  -1   7  -2  423.76   35.50
  -1   7  -2  430.66   20.10
  -1   7  -2  453.95   21.50
   2  -7   2   73.99    8.00
   2  -7   2   79.19    5.80
  -2  -7  -2   86.09    8.10
  -2  -7  -2   70.59    7.80
   2   7   2   86.59    7.20
  -2   7  -2   68.19    6.90
  -2   7  -2   43.60   14.50
   2   7   2   77.29    8.80
  -2   7  -2   62.99    6.90
   2   7   2   67.19    5.60
  -3  -7  -2  936.31   37.20
  -3  -7  -2  982.10   41.30
  -3  -7  -2  979.30   36.10
  -3  -7  -2  982.90   37.20
   3  -7   2 1008.60   39.40
   3   7   2 1027.60   44.20
  -3   7  -2  911.01   37.40
  -3   7  -2  935.71   38.40
   3   7   2  964.10   39.30
  -3   7  -2  889.41   37.30
   3   7   2 1059.69   38.10
  -3   7  -2  905.21   56.89
  -4  -7  -2   45.10    5.30
  -4  -7  -2   43.10    6.80
   4  -7   2   25.90    4.00
  -4  -7  -2   42.40    6.10
  -4  -7  -2   38.10    5.20
   4   7   2   34.80    4.40
  -4   7  -2   36.40    7.00
  -4   7  -2   22.60   15.90
  -4   7  -2   38.80    6.10
  -4   7  -2   30.40    5.70
   4   7   2   20.00    6.30
   4   7   2   36.30    5.50
  -5  -7  -2  703.83   33.90
   5  -7   2  826.72   31.10
  -5  -7  -2  755.22   30.20
  -5  -7  -2  818.82   35.30
  -5   7  -2  769.52   33.40
   5   7   2  806.62   30.90
  -5   7  -2  566.54   58.49
  -5   7  -2  750.62   34.10
   5   7   2  847.32   33.10
   5   7   2  805.92   37.00
  -6  -7  -2  220.08   11.60
   6  -7   2  190.28    9.90
  -6  -7  -2  202.68   11.20
  -6   7  -2  195.88   12.80
   6   7   2  224.38   12.20
  -6   7  -2  197.38   11.40
   6   7   2  190.78   11.30
  -6   7  -2  205.38   12.50
  -6   7  -2  204.08   13.40
   6   7   2  193.28   16.20
  -7  -7  -2  157.18    9.30
  -7  -7  -2  161.58    9.30
   7  -7   2  154.78    8.00
  -7   7  -2  172.28   10.70
   7   7   2  153.38    9.30
   7   7   2  153.08    7.60
   7   7   2  145.49   11.40
  -7   7  -2  168.98   11.10
  -7   7  -2  158.98    9.50
  -7   7  -2  161.18   11.00
  -8  -7  -2   61.69    5.10
  -8  -7  -2   71.09    5.10
   8  -7   2   69.99    4.70
   8  -7   2   66.79    5.40
  -8  -7  -2   52.79    4.40
  -8   7  -2   73.59    6.40
  -8   7  -2   64.29    6.00
   8   7   2   57.29    6.50
  -8   7  -2   75.09    6.70
   8   7   2   79.49    6.00
  -9  -7  -2   41.60    3.40
   9   7   2   47.00    3.40
  -9   7  -2   49.10    4.30
   9  -8  -2   12.80    2.20
  -9  -8   2    8.90    2.00
  -9   8   2    8.80    2.50
  -8  -8   2   89.69    6.50
  -8  -8   2   84.59    6.70
  -8   8   2   83.49    6.80
   8   8  -2   56.69    6.40
   8   8  -2   86.29    5.30
  -7  -8   2   62.39    7.80
  -7  -8   2   61.99    5.10
   7  -8  -2   69.09    5.40
  -7   8   2   51.09    6.00
  -7   8   2   59.99    4.80
   7   8  -2   69.89    8.30
   7   8  -2   64.79    7.70
   6  -8  -2   34.20    4.20
  -6  -8   2   29.00    4.90
  -6  -8   2   26.20    4.00
   6   8  -2   36.10    5.30
  -6   8   2   39.90    6.30
  -6   8   2   33.80    4.30
   6   8  -2   32.50    6.80
  -5  -8   2   39.80    5.50
  -5  -8   2   44.20    6.70
   5  -8  -2   35.00    4.60
   5  -8  -2   24.90    4.30
  -5   8   2   40.70    6.50
   5   8  -2   23.70    6.20
  -5   8   2   60.49    7.10
   5   8  -2   24.90    4.00
   4  -8  -2  398.76   20.80
  -4  -8   2  460.85   21.20
   4  -8  -2  423.46   17.20
  -4  -8   2  469.85   20.30
   4   8  -2  444.86   23.50
  -4   8   2  448.46   18.90
   4   8  -2  430.46   18.50
  -3  -8   2  228.78   12.20
  -3  -8   2  222.68   13.00
   3  -8  -2  199.38    9.60
  -3  -8   2  229.88   13.40
   3  -8  -2  195.58   12.00
  -3  -8   2  220.88   10.30
   3   8  -2  202.88   14.80
  -3   8   2  228.38   11.00
   3   8  -2  209.18   10.80
  -3   8   2  224.48   11.50
  -2  -8   2  111.19    9.30
   2  -8  -2   93.89    8.50
   2  -8  -2   96.69    6.30
   2  -8  -2  108.99    8.40
  -2  -8   2  115.69    8.80
  -2  -8   2  119.89    6.90
  -2  -8   2  104.99    9.40
   2   8  -2  115.69   10.50
   2   8  -2  107.39    7.30
   2   8  -2  113.29   11.10
  -2   8   2  118.09    7.90
  -2   8   2  108.89    7.10
   1  -8  -2  331.67   15.90
   1  -8  -2  328.57   17.70
  -1  -8   2  304.27   13.10
  -1  -8   2  276.57   15.50
   1  -8  -2  316.87   16.30
  -1  -8   2  303.97   15.00
   1   8  -2  319.77   19.20
   1   8  -2  307.27   14.10
   1   8  -2  332.77   17.80
  -1   8   2  312.07   14.70
   0  -8  -2  145.99   11.60
   0  -8  -2  159.78   10.10
   0  -8  -2  170.08   10.90
   0  -8   2  173.38   10.70
   0  -8   2  168.78    8.80
   0   8  -2  161.28   13.00
   0   8  -2  168.18   10.90
   0   8   2  177.18   13.00
   0   8  -2  177.78   12.60
   0   8   2  167.58   10.40
   1  -8   2  316.47   15.70
  -1  -8  -2  318.87   16.00
   1  -8   2  335.47   14.20
  -1  -8  -2  306.27   14.90
  -1  -8  -2  304.77   17.00
   1   8   2  327.27   15.70
  -1   8  -2  321.67   17.90
  -1   8  -2  313.57   16.00
   1   8   2  332.87   19.00
  -2  -8  -2   89.89    7.90
  -2  -8  -2   92.79    7.30
  -2  -8  -2   74.79    8.20
   2  -8   2   87.99    6.50
   2  -8   2   90.59    7.70
  -2   8  -2   92.19    7.90
   2   8   2   85.99    5.50
   2   8   2   90.09    9.40
   2   8   2   90.69    7.70
  -2   8  -2   84.59    7.70
  -2   8  -2   92.79    9.90
   3  -8   2  556.94   21.60
   3  -8   2  550.54   23.40
  -3  -8  -2  491.55   21.40
  -3  -8  -2  477.55   19.90
  -3  -8  -2  446.16   22.80
   3   8   2  530.25   26.60
  -3   8  -2  491.75   21.50
  -3   8  -2  469.45   21.60
   3   8   2  533.05   23.10
  -4  -8  -2   89.69    6.20
   4  -8   2   94.39    6.60
  -4  -8  -2   86.89    7.70
  -4  -8  -2   87.79    6.60
  -4   8  -2   78.79    8.10
   4   8   2   97.29    7.70
   4   8   2   85.89    9.40
   4   8   2   89.79    6.30
  -4   8  -2   94.19    7.60
  -4   8  -2   91.29    9.70
   5  -8   2  524.05   20.00
  -5  -8  -2  517.05   21.60
  -5  -8  -2  474.15   20.50
  -5   8  -2  502.25   21.70
   5   8   2  478.05   24.20
  -5   8  -2  510.65   21.70
  -5   8  -2  495.55   23.60
   5   8   2  468.15   18.90
   5   8   2  515.65   21.30
  -6  -8  -2   30.60    4.50
   6  -8   2   27.30    3.40
  -6  -8  -2   22.30    3.70
  -6   8  -2   27.00    4.60
   6   8   2   29.70    6.00
  -6   8  -2   25.90    5.40
   6   8   2   31.30    4.40
  -6   8  -2   27.40    4.00
  -6   8  -2   18.00    5.20
   7  -8   2    9.50    2.20
  -7  -8  -2    7.50    2.50
  -7  -8  -2    5.40    2.20
   7   8   2    4.70    3.20
  -7   8  -2    9.70    3.10
   7   8   2    6.90    2.60
  -7   8  -2   10.60    4.30
  -7   8  -2    6.50    3.10
  -8  -8  -2   59.99    3.30
   8  -8   2   66.59    4.80
  -8  -8  -2   52.19    5.10
  -8   8  -2   48.90    4.60
   8   8   2   55.99    3.90
  -8   8  -2   64.49    4.60
  -7  -9   2  174.58    8.90
   7   9  -2  127.39    9.10
   7   9  -2  161.88    6.60
  -6  -9   2   17.90    3.00
  -6  -9   2   19.60    3.70
   6   9  -2   15.60    4.50
   6   9  -2   17.90    2.70
  -6   9   2   18.70    3.90
   5  -9  -2   27.20    3.60
  -5  -9   2   13.70    3.10
  -5  -9   2   20.70    4.30
   5  -9  -2   31.20    4.60
  -5   9   2   23.40    5.00
   5   9  -2   23.60    6.10
   5   9  -2   13.90    3.80
  -4  -9   2  355.66   16.20
  -4  -9   2  367.06   17.20
   4  -9  -2  337.27   13.90
   4  -9  -2  359.16   17.00
   4   9  -2  355.46   15.00
   4   9  -2  357.96   19.70
   3  -9  -2   38.20    3.80
  -3  -9   2   37.40    5.90
  -3  -9   2   41.40    6.10
   3  -9  -2   39.50    5.70
   3   9  -2   36.80    4.60
   3   9  -2   37.00    7.10
  -3   9   2   35.90    4.40
  -2  -9   2  480.75   20.80
   2  -9  -2  481.25   21.10
  -2  -9   2  482.05   18.70
  -2  -9   2  484.95   21.60
   2   9  -2  469.15   24.00
  -2   9   2  459.95   19.70
   2   9  -2  418.76   18.00
   1  -9  -2   67.99    7.00
  -1  -9   2   65.49    7.10
  -1  -9   2   63.19    7.70
   1  -9  -2   52.99    8.00
  -1  -9   2   66.29    5.70
   1  -9  -2   71.29    7.20
   1   9  -2   75.89    9.40
   1   9  -2   61.79    7.30
  -1   9   2   66.89    6.30
   0  -9  -2    6.20    3.50
   0  -9  -2    4.40    3.40
   0  -9   2    3.40    2.50
   0  -9  -2   -2.30    4.50
   0  -9   2    5.50    3.40
   0   9   2    1.10    2.70
   0   9  -2    6.70    3.70
   1  -9   2  187.08    9.30
  -1  -9  -2  175.18   10.10
  -1  -9  -2  168.38   10.80
   1  -9   2  195.48   11.30
   1   9   2  189.88   10.70
  -1   9  -2  171.68   10.50
   1   9   2  176.28   12.90
   2  -9   2   66.99    5.70
  -2  -9  -2   60.99    6.90
  -2  -9  -2   64.99    6.10
   2  -9   2   63.89    7.10
   2   9   2   70.29   10.20
  -2   9  -2   53.79    6.20
   2   9   2   67.49    6.70
  -3  -9  -2   34.90    5.20
   3  -9   2   38.50    4.70
  -3  -9  -2   33.60    4.70
  -3   9  -2   35.90    5.40
   3   9   2   36.80    6.50
   3   9   2   35.80    5.30
   4  -9   2  107.19    6.70
  -4  -9  -2  118.69    8.30
  -4   9  -2  112.69    7.80
  -4   9  -2  112.79    9.70
  -4   9  -2  118.69    8.00
   4   9   2  121.59    7.90
   4   9   2  120.59    9.70
   5  -9   2   80.59    5.30
  -5  -9  -2   81.29    6.30
  -5   9  -2   76.89    6.20
  -5   9  -2   75.89    7.40
   5   9   2   75.59    6.60
   5   9   2   78.89    8.10
   6  -9   2    5.60    1.80
  -6  -9  -2    6.20    2.50
  -6   9  -2    5.80    2.80
   6   9   2    8.60    2.50
  -6   9  -2    5.90    2.40
   7  -9   2   22.90    2.90
  -7  -9  -2   22.70    3.60
  -7  -9  -2   22.20    2.40
   7   9   2   19.20    2.40
  -7   9  -2   24.20    3.30
  -6 -10   2   17.00    2.70
  -6  10   2    9.10    2.20
   6  10  -2    5.60    2.60
  -5 -10   2  105.99    5.80
  -5 -10   2   76.59    6.90
  -5  10   2  103.29    8.10
   5  10  -2   90.69    7.30
  -4 -10   2  232.98   11.50
  -4 -10   2  216.78   10.50
   4 -10  -2  202.38    9.90
   4  10  -2  179.08   11.90
  -3 -10   2  177.08   10.20
   3 -10  -2  146.89    9.00
  -3 -10   2  162.98    9.90
   3  10  -2  148.49    8.90
   3  10  -2  148.49   10.80
   2 -10  -2    8.90    3.40
   2  10  -2    0.60    3.30
  -1 -10   2  125.39    7.40
  -1 -10   2  157.68    9.50
   1 -10  -2  178.18   13.50
  -1 -10   2  141.69    8.90
  -1  10   2  166.08    8.30
   1  10  -2  174.08   11.70
   0 -10   2  101.69    7.80
   0 -10   2   93.29    5.70
   0 -10  -2  122.79    8.60
   0  10  -2  105.99    7.40
   0  10   2  132.29    9.80
  -1 -10  -2   80.69    7.30
   1 -10   2   93.79    7.40
   1 -10   2   78.29    5.20
  -1  10  -2   78.49    6.30
   1  10   2  101.29    8.20
   2 -10   2  150.78    7.20
   2  10   2  143.19    8.60
  -2  10  -2  115.29    7.30
  -3 -10  -2  116.29    7.50
   3 -10   2   93.49    6.10
   3  10   2   98.29    6.30
  -3  10  -2  116.89    9.00
  -4 -10  -2   26.10    3.70
   4 -10   2   27.10    3.20
   4  10   2   36.90    4.70
   4  10   2   26.40    3.60
  -4  10  -2   28.60    5.20
  -5 -10  -2   70.39    5.20
   5  10   2   69.79    4.20
  -5  10  -2   64.89    5.40
  -4  11   2   28.60    4.60
  -3 -11   2  204.68    8.90
  -3  11   2  217.28   10.30
  -2 -11   2  149.88    7.60
   2 -11  -2  131.29    7.40
   1 -11  -2   85.09    5.60
   0 -11  -2  213.68   10.80
  -1 -11  -2  126.49    8.00
  -1 -11  -2  130.09    7.30
  -1  11  -2  116.99    7.90
  -2 -11  -2    5.20    1.70
  -2  11  -2   13.70    3.50
  -3 -11  -2   90.09    5.00
  -3 -11  -2   95.19    5.30
  -3  11  -2   90.29    5.90
  12   0  -3   -0.30    2.00
 -12   0   3   -1.80    2.30
  11   0  -3    0.40    2.70
  11   0  -3    1.10    2.20
  11   0  -3   -1.20    3.80
 -10   0   3    1.80    4.30
  10   0  -3    1.50    2.90
  10   0  -3    0.80    2.80
  10   0  -3    4.20    2.70
   9   0  -3    3.20    2.80
  -9   0   3    1.00    4.40
  -9   0   3    4.30    2.70
   9   0  -3    6.20    3.30
   9   0  -3    9.10    3.20
  -9   0   3    3.00    3.10
  -8   0   3    5.40    2.70
  -8   0   3   -1.70    3.90
   8   0  -3   -0.10    2.60
   8   0  -3    0.80    2.20
   8   0  -3    0.70    2.30
  -8   0   3    1.80    2.40
  -8   0   3    1.20    2.90
  -7   0   3   -1.20    1.70
  -7   0   3   -1.20    3.20
   7   0  -3   -0.80    1.80
  -7   0   3   -1.40    3.30
  -7   0   3  -12.40    8.60
   7   0  -3    1.30    2.00
   6   0  -3    1.60    1.70
  -6   0   3   -0.10    1.00
  -6   0   3    1.40    6.10
  -6   0   3    0.60    1.50
   5   0  -3   -3.60    4.80
  -5   0   3    1.30    3.90
   5   0  -3    0.50    1.50
  -4   0   3    0.20    1.40
   4   0  -3   -2.10    3.00
  -4   0   3    3.20    3.30
   4   0  -3    0.40    1.40
   3   0  -3    0.80    1.20
  -3   0   3    2.30    2.30
   3   0  -3   -0.20    2.80
   2   0  -3   -0.30    2.70
   2   0  -3    1.70    1.10
  -1   0   3    1.80    0.70
   1   0  -3   -0.40    1.50
   1   0  -3    1.30    1.40
   1   0  -3   -0.10    0.60
   0   0  -3    1.50    1.40
   0   0  -3   -0.30    1.00
  -1   0  -3    3.30    1.50
  -1   0  -3    0.60    1.10
   1   0   3   -0.70    1.00
  -2   0  -3   -0.20    1.00
  -2   0  -3   -0.70    1.20
   2   0   3    0.00    1.00
  -3   0  -3   -1.10    2.00
  -3   0  -3    0.80    1.80
  -3   0  -3    1.10    1.60
  -3   0  -3    0.40    1.70
   3   0   3    0.60    1.20
  -4   0  -3   -0.20    1.70
  -4   0  -3   -0.80    2.40
  -4   0  -3   -0.10    5.10
  -4   0  -3    0.10    2.00
   4   0   3    0.10    1.10
   5   0   3    0.70    1.30
  -5   0  -3    0.30    1.90
  -5   0  -3    2.40    2.70
  -6   0  -3   -1.60    4.50
  -6   0  -3   -0.40    2.70
   6   0   3   -1.90    2.50
  -6   0  -3    1.40    2.30
  -6   0  -3   -0.60    3.50
  -6   0  -3    0.60    2.60
  -6   0  -3    1.00    2.30
   6   0   3    0.00    1.80
  -6   0  -3    2.50    3.20
  -7   0  -3    1.20    6.90
  -7   0  -3    0.10    3.10
  -7   0  -3    0.80    3.40
  -7   0  -3    4.30    4.40
  -7   0  -3    0.20    2.60
   7   0   3    0.40    2.10
  -7   0  -3    1.00    4.10
   7   0   3    4.90    2.60
  -7   0  -3    2.40    3.90
   8   0   3   -2.20    2.20
  -8   0  -3    1.00    3.00
   8   0   3    3.10    2.60
  -8   0  -3   -0.50    4.00
  -8   0  -3    1.80    4.00
  -8   0  -3   -2.90    2.70
  -8   0  -3  -11.80    8.70
  -8   0  -3   -1.50    3.60
  -8   0  -3    6.10    4.70
  -8   0  -3    0.80    2.50
  -9   0  -3    3.60    4.10
   9   0   3   -1.90    3.20
  -9   0  -3    2.80    4.40
  -9   0  -3    1.30    1.20
  -9   0  -3    0.70    3.50
   9   0   3   -0.20    2.40
  -9   0  -3   -1.20    3.10
  -9   0  -3   -2.80    2.50
  10   0   3    1.80    1.90
  10   0   3   -1.20    1.90
 -10   0  -3    4.50    3.90
 -10   0  -3    0.90    3.20
 -10   0  -3   -0.50    3.00
 -10   0  -3   -0.20    3.40
 -11   0  -3   -0.40    2.30
 -11   0  -3    1.10    2.10
  12  -1  -3  128.59    7.00
 -12  -1   3  132.69    7.40
  12   1  -3  124.89    7.00
 -12   1   3  124.59    7.20
  11  -1  -3  211.38   13.50
  11  -1  -3  215.68    9.80
  11  -1  -3  218.58   11.10
  11   1  -3  200.38    9.90
  11   1  -3  204.48   10.80
  10  -1  -3  440.86   19.70
  10  -1  -3  494.45   23.50
  10  -1  -3  439.26   18.10
 -10   1   3  421.56   19.20
  10   1  -3  436.66   19.80
  10   1  -3  433.86   19.60
  10   1  -3  424.56   23.50
 -10   1   3  379.76   18.60
  10   1  -3  431.26   17.90
   9  -1  -3  357.56   17.60
   9  -1  -3  372.06   15.90
  -9  -1   3  340.27   17.80
   9  -1  -3  377.96   17.60
  -9  -1   3  342.57   14.90
   9   1  -3  376.36   17.50
  -9   1   3  321.27   17.10
   9   1  -3  380.86   16.00
  -9   1   3  336.97   14.60
  -9   1   3  315.07   17.00
  -9   1   3  338.97   15.80
   9   1  -3  357.36   17.40
   8  -1  -3  494.75   23.40
   8  -1  -3  495.85   22.40
  -8  -1   3  520.35   24.00
  -8  -1   3  528.75   21.70
   8  -1  -3  528.75   20.60
   8   1  -3  558.34   20.70
   8   1  -3  487.35   24.90
  -8   1   3  539.15   22.10
   8   1  -3  523.65   22.50
  -8   1   3  536.65   21.60
  -8   1   3  481.85   23.20
  -8   1   3  477.15   23.30
  -8   1   3  597.44   28.30
  -7  -1   3  297.37   14.00
  -7  -1   3  320.57   13.90
   7  -1  -3  324.37   15.00
  -7  -1   3  319.37   14.10
   7  -1  -3  333.17   13.70
  -7   1   3  322.27   16.40
   7   1  -3  323.87   13.60
  -7   1   3  305.17   29.50
   7   1  -3  319.97   15.00
   7   1  -3  321.07   15.20
  -7   1   3  312.47   13.90
  -7   1   3  292.77   14.30
  -6  -1   3   90.89   14.60
  -6  -1   3   80.09    4.70
   6  -1  -3   66.59    4.60
  -6  -1   3   83.09    5.20
  -6   1   3   83.19    5.40
   6   1  -3   66.19    4.50
  -6   1   3   86.39   14.10
  -5  -1   3  184.98    7.80
   5  -1  -3  199.18   16.30
   5  -1  -3  175.28    8.00
  -5  -1   3  199.48   11.10
  -5  -1   3  186.28   16.30
  -5   1   3  177.18    8.60
  -5   1   3  177.98   16.30
   5   1  -3  173.78    7.90
   5   1  -3  199.08   17.20
  -4  -1   3  436.46   24.20
  -4  -1   3  453.95   16.40
  -4   1   3  476.55   25.40
   4   1  -3  425.96   17.70
   4   1  -3  414.26   23.60
   3  -1  -3 4425.06  160.38
  -3   1   3 4068.19  147.79
   3   1  -3 4482.95  161.38
   2  -1  -3 2769.02   98.79
  -2   1   3 3027.20  113.79
   2   1  -3 2645.04   98.69
   0  -1  -3 2794.92   95.99
   0  -1  -3 2688.63   95.69
  -1  -1  -3 1654.43   56.09
  -1  -1  -3 1520.75   56.29
  -1  -1  -3 1570.64   55.29
   1   1   3 1826.72   62.29
   1   1   3 1730.43   62.59
  -2  -1  -3  415.46   16.10
  -2  -1  -3  403.76   15.90
  -2  -1  -3  407.96   15.80
  -2  -1  -3  398.96   17.20
   2  -1   3  414.26   15.00
  -2  -1  -3  391.26   17.60
  -2   1  -3  406.56   16.00
  -2   1  -3  398.76   15.80
   2   1   3  414.86   16.30
  -3  -1  -3  132.19    7.40
  -3  -1  -3  142.79   10.10
  -3  -1  -3  134.79    7.00
  -3  -1  -3  136.99   10.90
  -3  -1  -3  133.59    7.10
   3   1   3  167.28    8.10
  -3   1  -3  148.09    7.70
  -3   1  -3  133.29    7.10
  -3   1  -3  128.39    8.00
  -3   1  -3  138.29    8.20
  -4  -1  -3  382.96   21.70
  -4  -1  -3  394.96   16.80
  -4  -1  -3  373.26   16.10
  -4   1  -3  378.76   16.30
   4   1   3  404.66   16.60
  -4   1  -3  370.76   21.70
  -5  -1  -3  612.54   24.50
  -5  -1  -3  587.14   32.20
  -5  -1  -3  577.34   25.70
   5  -1   3  557.84   20.80
  -5  -1  -3  578.64   23.50
  -5  -1  -3  561.74   23.50
  -5  -1  -3  537.65   25.90
  -5  -1  -3  570.04   24.40
  -5   1  -3  582.84   23.60
  -5   1  -3  562.04   25.00
  -5   1  -3  573.94   24.40
  -5   1  -3  606.14   31.20
   5   1   3  580.04   22.30
  -5   1  -3  562.94   25.40
  -5   1  -3  484.25   29.00
   5   1   3  528.05   20.80
   6  -1   3  847.02   31.00
  -6  -1  -3  782.42   33.30
  -6  -1  -3  854.41   35.90
  -6  -1  -3  854.81   33.70
  -6  -1  -3  890.31   46.00
  -6  -1  -3  896.41   34.90
  -6  -1  -3  821.72   33.50
  -6  -1  -3  852.21   35.20
  -6   1  -3  802.82   33.80
  -6   1  -3  874.01   34.00
  -6   1  -3  855.31   44.40
  -6   1  -3  834.32   35.60
  -6   1  -3  841.02   35.30
   6   1   3  834.42   31.10
  -6   1  -3  776.52   32.30
  -6   1  -3  831.62   34.40
  -7  -1  -3  210.08   13.60
  -7  -1  -3  194.88   21.90
  -7  -1  -3  212.88   14.20
   7  -1   3  208.38    9.90
  -7  -1  -3  200.68   12.50
   7  -1   3  200.08   12.50
  -7  -1  -3  220.68   12.40
  -7  -1  -3  194.98   12.30
  -7  -1  -3  208.58   13.50
  -7   1  -3  203.68   11.90
  -7   1  -3  219.28   14.00
  -7   1  -3  224.18   13.50
  -7   1  -3  202.38   13.20
  -7   1  -3  180.58   28.00
  -7   1  -3  224.18   14.30
  -7   1  -3  206.98   12.20
  -7   1  -3  217.58   13.60
   7   1   3  198.68    9.90
   8  -1   3  297.97   14.50
   8  -1   3  303.67   13.50
  -8  -1  -3  302.87   17.20
  -8  -1  -3  321.27   17.30
  -8  -1  -3  301.67   15.60
  -8  -1  -3  300.37   15.60
  -8  -1  -3  295.67   29.20
  -8  -1  -3  294.67   14.80
  -8  -1  -3  303.97   16.00
  -8  -1  -3  295.57   17.40
  -8   1  -3  259.77   28.70
   8   1   3  303.17   13.60
  -8   1  -3  302.57   15.60
  -8   1  -3  318.57   16.90
   8   1   3  313.57   14.80
  -8   1  -3  290.77   17.20
  -8   1  -3  303.77   17.40
  -8   1  -3  312.77   16.70
  -9  -1  -3  204.08   12.90
  -9  -1  -3  195.08   10.60
   9  -1   3  207.98   11.30
  -9  -1  -3  216.88   12.10
  -9  -1  -3  199.98   12.60
   9  -1   3  224.28   10.50
  -9  -1  -3  186.78    8.30
  -9  -1  -3  196.68   13.30
   9   1   3  225.58   10.80
  -9   1  -3  187.78   12.90
  -9   1  -3  192.68   11.40
  -9   1  -3  201.68   12.80
  -9   1  -3  197.28   12.40
   9   1   3  218.58   11.40
  -9   1  -3  179.68   12.60
 -10  -1  -3   23.20    4.20
  10  -1   3   18.40    2.60
 -10  -1  -3   20.70    3.90
  10  -1   3   24.20    3.30
 -10  -1  -3   30.40    4.90
 -10  -1  -3   25.40    4.90
 -10  -1  -3   26.30    5.40
 -10   1  -3   30.90    5.40
  10   1   3   29.80    4.00
  10   1   3   16.10    4.70
 -10   1  -3   31.70    5.30
 -10   1  -3   27.10    4.40
  10   1   3   32.60    4.00
 -10   1  -3   22.30    4.40
 -11  -1  -3  108.09    5.90
 -11   1  -3  106.09    6.10
 -11   1  -3  111.59    5.90
 -12  -2   3  168.88    8.00
  12  -2  -3  169.48    8.30
 -12  -2   3  175.98    9.50
 -12  -2   3  173.28    8.00
  12   2  -3  177.68    8.40
 -12   2   3  177.88    8.50
  11  -2  -3  185.28    9.70
 -11  -2   3  237.58   11.70
  11  -2  -3  210.18   10.70
 -11   2   3  223.18   11.50
  11   2  -3  228.78   10.80
  11   2  -3  181.18   12.90
  10  -2  -3  125.19    9.00
  10   2  -3  123.39    8.80
  10   2  -3  117.89   12.20
 -10   2   3  147.09   10.00
  10   2  -3  132.29    9.00
  10   2  -3  122.49    8.80
 -10   2   3  142.09   10.00
   9  -2  -3  163.78    9.10
  -9  -2   3  199.58   13.40
   9  -2  -3  176.58   10.80
  -9  -2   3  214.68   10.60
   9  -2  -3  168.28   10.50
   9   2  -3  178.58   14.30
   9   2  -3  187.08   11.00
   9   2  -3  178.58   10.80
  -9   2   3  205.78   14.00
  -9   2   3  200.88   12.80
  -9   2   3  203.18   11.10
  -9   2   3  175.68   12.10
   9   2  -3  175.48    9.30
  -8  -2   3  202.88   16.60
  -8  -2   3  215.38   15.00
   8  -2  -3  189.98   11.40
   8  -2  -3  205.58   10.10
   8  -2  -3  200.08   11.50
  -8   2   3  168.48   12.00
   8   2  -3  209.08   15.00
   8   2  -3  200.78   11.50
   8   2  -3  203.18   11.50
  -8   2   3  203.38   10.80
  -8   2   3  200.68   13.40
  -8   2   3  200.08   10.80
   8   2  -3  202.98   10.10
   7  -2  -3   91.09    7.10
  -7  -2   3   97.69    9.00
   7  -2  -3   92.49    6.10
  -7  -2   3  109.49    7.20
  -7   2   3   97.69    9.00
   7   2  -3  102.69    9.10
   7   2  -3   97.79    7.10
  -7   2   3   95.99    6.60
  -7   2   3  106.59    6.90
  -7   2   3  117.69   22.10
   7   2  -3  102.79    6.20
  -6  -2   3  533.55   36.60
  -6  -2   3  623.94   22.70
  -6  -2   3  608.24   22.20
   6  -2  -3  583.44   21.90
  -6   2   3  597.14   23.60
   6   2  -3  573.94   21.80
   6   2  -3  567.54   27.20
  -6   2   3  600.74   22.80
  -6   2   3  626.74   38.30
  -5  -2   3 2482.95  109.59
   5  -2  -3 2128.29   74.59
  -5  -2   3 2300.77   79.19
  -5  -2   3 2255.77   79.59
  -5   2   3 2231.18   92.99
  -5   2   3 2229.28   80.39
  -5   2   3 2229.68   79.79
  -5   2   3 2180.98   80.19
   5   2  -3 2104.89   74.49
   5   2  -3 2150.08   87.89
  -4  -2   3  619.24   22.50
   4  -2  -3  582.04   30.10
   4  -2  -3  600.34   22.50
  -4  -2   3  610.34   31.50
   4   2  -3  601.44   31.50
  -4   2   3  622.04   32.60
  -4   2   3  637.14   23.40
  -3  -2   3 2636.54   87.59
   3  -2  -3 2563.94   95.79
  -3  -2   3 2439.76   86.09
   3   2  -3 2578.44   96.99
  -3   2   3 2516.35   87.09
  -3   2   3 2344.07   94.49
   3   2  -3 2448.75   89.09
   2  -2  -3 6520.55  230.38
   2   2  -3 6487.35  230.58
  -2   2   3 7123.19  254.47
   1  -2  -3  212.18    9.20
   1  -2  -3  211.48    8.10
  -1  -2   3  266.07   11.00
  -1  -2   3  268.87   11.20
   1  -2  -3  222.18   12.80
   1   2  -3  210.38   11.70
  -1   2   3  267.47   10.10
  -1   2   3  281.77   11.20
   1   2  -3  193.78    8.70
   0  -2  -3  645.14   26.90
   0  -2   3  664.23   24.90
   0  -2  -3  615.94   23.00
   0  -2  -3  655.43   24.60
   0  -2  -3  614.94   23.20
   0  -2  -3  616.74   22.40
   0  -2   3  661.73   25.20
   0   2   3  685.63   24.60
   0   2   3  726.73   25.60
   0   2  -3  579.14   23.00
   0   2  -3  636.54   22.30
   0   2  -3  618.44   23.30
   1  -2   3  444.96   17.30
  -1  -2  -3  345.87   14.90
  -1  -2  -3  368.76   14.40
  -1  -2  -3  371.26   14.60
  -1  -2  -3  369.86   17.80
   1   2   3  452.45   17.70
   1   2   3  439.36   17.00
  -1   2  -3  369.26   14.40
   2  -2   3  248.58   11.20
  -2  -2  -3  227.78    9.90
  -2  -2  -3  243.78   10.20
  -2  -2  -3  224.08   13.60
   2   2   3  256.37   11.50
  -2   2  -3  215.98    9.90
  -2   2  -3  204.38    9.80
  -2   2  -3  212.38    9.80
   2   2   3  265.37   11.40
   3  -2   3 2564.34   89.89
  -3  -2  -3 2543.45   87.09
  -3  -2  -3 2392.96   86.49
  -3  -2  -3 2463.55   93.39
  -3   2  -3 2322.67   89.99
   3   2   3 2488.95   89.79
  -3   2  -3 2434.56   89.69
  -3   2  -3 2514.95   86.79
  -4  -2  -3  399.06   17.10
   4  -2   3  425.66   18.60
  -4  -2  -3  394.96   23.70
  -4  -2  -3  395.86   16.80
  -4   2  -3  397.76   17.00
  -4   2  -3  366.66   15.70
  -4   2  -3  416.86   22.00
  -4   2  -3  362.46   24.60
   4   2   3  426.96   18.40
  -5  -2  -3 1689.13   93.49
   5  -2   3 1835.22   65.29
  -5  -2  -3 1719.33   67.19
  -5  -2  -3 1942.01   68.09
  -5  -2  -3 1753.52   65.69
  -5  -2  -3 1765.22   69.09
  -5  -2  -3 1684.53   66.89
   5  -2   3 1924.91   69.09
  -5   2  -3 1898.51   75.59
  -5   2  -3 1912.21   66.29
   5   2   3 1795.72   65.49
   5   2   3 1853.31   67.89
  -5   2  -3 1921.21   69.79
  -5   2  -3 1642.14   71.59
   6  -2   3  622.84   23.40
  -6  -2  -3  633.44   29.00
  -6  -2  -3  631.14   28.20
  -6  -2  -3  632.64   26.50
  -6  -2  -3  632.04   27.60
  -6  -2  -3  634.84   26.70
  -6  -2  -3  602.14   26.30
  -6   2  -3  669.73   27.80
  -6   2  -3  637.94   27.70
   6   2   3  624.54   23.60
  -6   2  -3  630.04   28.70
   6   2   3  590.34   24.90
  -6   2  -3  626.44   27.00
  -6   2  -3  662.13   37.90
  -6   2  -3  643.74   28.60
  -7  -2  -3  557.84   25.70
  -7  -2  -3  555.64   24.20
  -7  -2  -3  572.54   42.20
  -7  -2  -3  546.75   26.60
  -7  -2  -3  520.85   24.20
   7  -2   3  547.75   23.10
  -7  -2  -3  555.84   25.50
  -7   2  -3  542.75   25.00
   7   2   3  535.95   22.30
  -7   2  -3  541.05   26.10
  -7   2  -3  540.95   24.00
  -7   2  -3  563.04   25.10
  -7   2  -3  544.25   37.40
   7   2   3  570.84   23.40
  -7   2  -3  566.44   26.60
  -8  -2  -3    4.50    3.60
  -8  -2  -3   13.80   14.50
  -8  -2  -3    4.90    2.80
  -8  -2  -3   12.20    6.40
  -8  -2  -3    8.60    4.90
   8  -2   3   11.00    4.30
   8  -2   3   10.30    3.20
   8   2   3    9.40    2.90
  -8   2  -3    4.80    3.40
  -8   2  -3   -9.90   15.00
  -8   2  -3    5.40    4.90
  -8   2  -3    8.70    4.90
  -8   2  -3    8.90    4.50
  -8   2  -3    4.90    4.10
  -9  -2  -3  776.52   32.20
  -9  -2  -3  758.22   28.40
  -9  -2  -3  805.02   32.50
  -9  -2  -3  772.52   30.60
   9  -2   3  788.22   33.00
   9  -2   3  857.81   31.70
  -9  -2  -3  754.82   31.20
  -9  -2  -3  777.82   33.10
  -9   2  -3  781.92   32.00
   9   2   3  861.41   31.80
  -9   2  -3  772.82   32.00
   9   2   3  856.91   32.80
   9   2   3  863.81   37.90
  -9   2  -3  805.22   31.30
  -9   2  -3  786.52   33.00
  -9   2  -3  741.73   32.90
 -10  -2  -3   27.00    4.10
  10  -2   3   15.00    3.50
 -10  -2  -3   23.00    4.90
 -10  -2  -3   22.00    4.10
  10  -2   3   20.70    3.00
 -10  -2  -3   25.70    4.70
 -10  -2  -3   32.30    3.70
 -10   2  -3   30.80    5.00
 -10   2  -3   16.70    3.70
 -10   2  -3   20.30    3.90
  10   2   3   22.30    5.90
  10   2   3   25.80    3.80
 -10   2  -3   20.60    4.20
 -12  -3   3  242.08    9.70
  12  -3  -3  277.47   11.40
 -12  -3   3  214.48    9.80
  12   3  -3  272.07   11.20
 -12   3   3  253.27   10.10
  11  -3  -3  138.99    6.80
  11  -3  -3  129.99    8.20
 -11  -3   3  143.49    7.90
  11   3  -3  146.39    8.30
 -11   3   3  148.89    8.80
 -10  -3   3  222.38   11.70
  10  -3  -3  187.28    9.30
  10  -3  -3  172.68   10.40
  10   3  -3  183.18   13.90
  10   3  -3  190.08   10.50
 -10   3   3  229.98   11.90
  10   3  -3  169.98    8.70
 -10   3   3  224.18   13.20
  10   3  -3  193.38   11.00
   9  -3  -3  463.55   20.50
  -9  -3   3  422.66   18.30
   9  -3  -3  443.76   18.40
  -9   3   3  436.76   21.30
   9   3  -3  465.55   24.90
   9   3  -3  440.16   20.50
   9   3  -3  475.05   20.50
  -9   3   3  423.66   18.90
   9   3  -3  424.46   18.10
  -9   3   3  406.66   20.70
   8  -3  -3  848.12   34.90
  -8  -3   3  905.01   35.60
   8   3  -3  804.72   46.00
   8   3  -3  797.32   32.90
  -8   3   3  987.90   37.80
   8   3  -3  817.12   32.60
   8   3  -3  819.82   31.20
  -8   3   3  892.11   38.10
  -8   3   3  933.21   35.20
  -7  -3   3  153.18    8.80
   7  -3  -3  139.49    9.70
   7  -3  -3  161.48    8.40
   7  -3  -3  192.78   10.10
  -7   3   3  139.99    8.40
  -7   3   3  138.09   10.90
   7   3  -3  154.78    8.20
   7   3  -3  164.98    9.90
   7   3  -3  160.38    9.60
   7   3  -3  145.59   12.50
  -7   3   3  138.69    8.20
  -6  -3   3  686.03   24.80
   6  -3  -3  589.34   23.80
   6  -3  -3  610.34   22.20
  -6  -3   3  672.93   25.40
   6   3  -3  587.64   21.70
   6   3  -3  492.05   26.40
  -6   3   3  639.34   27.80
  -6   3   3  658.93   26.30
   6   3  -3  557.34   23.50
  -6   3   3  678.53   26.40
  -6   3   3  704.03   43.90
   5  -3  -3  391.96   15.30
   5  -3  -3  388.36   16.40
  -5  -3   3  471.85   18.40
  -5  -3   3  451.95   18.00
   5   3  -3  397.16   19.50
   5   3  -3  350.26   27.30
   5   3  -3  382.06   15.00
  -5   3   3  471.75   19.20
  -5   3   3  547.75   33.20
   4  -3  -3  720.83   27.10
  -4  -3   3  712.63   26.60
  -4  -3   3  734.03   26.80
   4  -3  -3  686.53   36.20
   4  -3  -3  712.93   26.10
   4   3  -3  722.43   30.10
   4   3  -3  724.13   37.80
  -4   3   3  714.73   27.10
  -4   3   3  748.23   38.30
   3  -3  -3  770.62   37.20
  -3  -3   3  840.32   31.20
  -3  -3   3  813.52   29.60
  -3   3   3  800.62   30.20
   3   3  -3  823.42   39.20
   2  -3  -3 3782.62  138.39
   2   3  -3 3707.83  138.69
  -2   3   3 4024.80  148.59
  -1  -3   3 2185.18   78.99
   1  -3  -3 2251.37   86.39
   1  -3  -3 2087.49   79.69
   1  -3  -3 2360.16   79.19
  -1  -3   3 2282.57   79.09
   1   3  -3 2356.66   86.09
  -1   3   3 2193.48   78.09
  -1   3   3 2271.37   78.99
   0  -3  -3 2893.41  104.09
   0  -3   3 2610.24   90.79
   0  -3  -3 2630.74   96.99
   0   3   3 2730.23   91.69
   0   3   3 2437.06   90.59
   0   3  -3 2785.42  101.79
   1  -3   3 3139.19  110.49
  -1  -3  -3 3124.39  107.69
  -1  -3  -3 3165.28  117.99
  -1   3  -3 2930.81  111.19
  -1   3  -3 3066.99  111.89
   1   3   3 3282.67  112.39
   1   3   3 3138.29  111.59
   2  -3   3 1120.49   42.80
  -2  -3  -3 1123.39   40.60
  -2  -3  -3 1122.39   40.60
  -2  -3  -3 1131.49   48.40
  -2   3  -3 1021.90   44.60
   2   3   3 1196.88   43.50
  -2   3  -3 1106.79   44.70
   3  -3   3 2824.52   97.79
  -3  -3  -3 2602.74  104.29
  -3  -3  -3 2714.03   95.09
  -3  -3  -3 2774.82   95.29
  -3   3  -3 2686.43  100.89
  -3   3  -3 2601.14  102.39
   3   3   3 2791.62   98.09
   3   3   3 2783.32   99.59
   3   3   3 2548.95   96.49
  -4  -3  -3  738.43   29.40
  -4  -3  -3  780.92   40.20
  -4  -3  -3  762.72   29.80
   4  -3   3  808.02   31.90
  -4   3  -3  749.53   36.60
   4   3   3  792.62   32.10
   4   3   3  774.12   29.10
  -4   3  -3  724.93   28.20
  -5  -3  -3  262.37   13.80
  -5  -3  -3  269.37   23.10
  -5  -3  -3  264.07   14.60
   5  -3   3  287.47   15.20
  -5  -3  -3  277.07   15.90
   5  -3   3  313.87   12.60
  -5  -3  -3  258.77   15.00
  -5  -3  -3  262.67   13.20
  -5  -3  -3  260.27   13.40
   5   3   3  290.17   12.50
   5   3   3  275.47   15.00
  -5   3  -3  268.77   15.10
  -5   3  -3  270.27   15.20
   5   3   3  282.27   14.10
  -5   3  -3  278.77   14.50
  -5   3  -3  298.97   14.70
  -5   3  -3  288.27   21.60
   6  -3   3  455.85   17.90
  -6  -3  -3  477.15   24.20
  -6  -3  -3  440.16   21.40
  -6  -3  -3  420.56   19.70
  -6  -3  -3  452.95   19.90
  -6  -3  -3  444.26   24.70
  -6   3  -3  453.35   31.20
  -6   3  -3  412.46   24.20
   6   3   3  422.86   19.30
  -6   3  -3  355.76   24.70
   6   3   3  454.55   18.30
  -7  -3  -3  207.38   13.50
  -7  -3  -3  186.88   11.90
   7  -3   3  159.78    9.80
  -7  -3  -3  205.98   15.00
  -7  -3  -3  207.98   13.60
  -7  -3  -3  213.08   10.70
  -7  -3  -3  207.08   11.90
   7  -3   3  183.18    9.10
  -7  -3  -3  197.88   25.20
  -7   3  -3  204.48   23.80
   7   3   3  178.18   14.70
   7   3   3  173.18    9.40
  -7   3  -3  211.28   13.20
  -7   3  -3  209.28   13.70
  -7   3  -3  199.18   11.60
  -7   3  -3  201.48   13.70
  -7   3  -3  199.58   13.70
   7   3   3  169.18   10.30
  -8  -3  -3  209.78   14.60
  -8  -3  -3  199.78   12.90
   8  -3   3  240.38   12.30
  -8  -3  -3  217.48   12.30
   8  -3   3  239.68   11.50
  -8  -3  -3  222.68   13.70
  -8  -3  -3  213.68   10.40
   8   3   3  256.77   12.90
   8   3   3  252.07   17.00
  -8   3  -3  197.88   13.60
  -8   3  -3  194.48   11.60
  -8   3  -3  215.58   13.50
  -8   3  -3  213.18   13.10
  -8   3  -3  197.88   13.70
   8   3   3  247.18   11.80
  -9  -3  -3  156.68   10.90
  -9  -3  -3  166.08    9.70
   9  -3   3  188.68    9.70
  -9  -3  -3  157.18   10.50
  -9  -3  -3  177.68   12.60
  -9  -3  -3  159.18    9.70
  -9  -3  -3  131.89    8.20
   9  -3   3  179.68    9.10
   9   3   3  189.38   10.40
  -9   3  -3  179.18   11.10
  -9   3  -3  164.68   11.10
   9   3   3  194.88    9.50
  -9   3  -3  161.28    9.40
   9   3   3  181.58   13.50
  -9   3  -3  165.28   11.50
  -9   3  -3  176.48   11.50
 -10  -3  -3   27.50    3.80
 -10  -3  -3   18.50    3.10
  10  -3   3   33.60    3.60
  10  -3   3   44.10    4.20
 -10  -3  -3   17.90    4.20
 -10   3  -3   31.90    5.10
 -10   3  -3   29.20    4.30
 -10   3  -3   25.60    4.30
 -10   3  -3   27.00    4.50
  10   3   3   35.40    3.70
 -10   3  -3   16.80    3.50
  10   3   3   26.20    5.00
  10   3   3   40.20    4.90
 -11  -4   3  102.99    6.50
  11  -4  -3  106.89    6.80
 -11   4   3   92.49    7.60
  11   4  -3  104.99    6.50
  10  -4  -3   19.60    3.80
  10  -4  -3   33.60    4.10
 -10  -4   3   29.70    4.20
  10   4  -3   23.20    3.90
 -10   4   3   28.80    4.30
 -10   4   3   24.50    5.00
  10   4  -3   31.10    7.00
  -9  -4   3  149.69    9.20
   9  -4  -3  147.89    8.40
  -9  -4   3  179.18    9.30
   9  -4  -3  151.88   10.00
   9   4  -3  140.19    8.70
  -9   4   3  173.28    9.90
  -9   4   3  163.38   12.00
   9   4  -3  158.58   10.00
   9   4  -3  154.38   13.20
   9   4  -3  156.78    9.70
   8  -4  -3  340.77   14.90
   8  -4  -3  324.67   16.60
  -8  -4   3  325.97   14.70
  -8  -4   3  285.67   14.30
   8   4  -3  342.97   20.60
  -8   4   3  318.37   14.90
   8   4  -3  346.87   16.70
   8   4  -3  332.47   14.30
  -8   4   3  310.57   13.70
  -8   4   3  317.07   17.20
   8   4  -3  354.56   16.40
  -7  -4   3    6.70    3.30
   7  -4  -3    3.00    2.70
   7  -4  -3   10.50    2.90
   7   4  -3    9.30    5.60
   7   4  -3   11.50    3.60
   7   4  -3   14.90    4.00
  -7   4   3    7.70    2.70
   7   4  -3   17.70    3.20
  -7   4   3    8.00    3.20
   6  -4  -3  379.66   17.00
  -6  -4   3  383.86   16.70
  -6  -4   3  358.46   15.50
   6  -4  -3  356.66   15.00
  -6  -4   3  377.46   14.70
   6  -4  -3  378.06   21.40
   6   4  -3  341.97   16.10
   6   4  -3  353.46   14.60
   6   4  -3  378.56   20.50
  -6   4   3  373.16   16.30
  -6   4   3  382.36   16.50
  -6   4   3  386.56   36.10
   6   4  -3  357.26   16.70
  -6   4   3  375.66   18.10
  -6   4   3  368.16   21.90
  -5  -4   3  314.57   14.40
  -5  -4   3  335.97   13.80
   5  -4  -3  347.77   13.60
   5  -4  -3  322.97   14.90
  -5  -4   3  323.07   13.00
   5   4  -3  334.77   15.70
   5   4  -3  325.07   17.90
  -5   4   3  345.37   14.50
  -5   4   3  299.87   14.20
   5   4  -3  320.87   14.90
   5   4  -3  314.67   13.10
   5   4  -3  321.47   14.50
   4  -4  -3  421.96   16.70
  -4  -4   3  422.46   17.30
  -4  -4   3  442.06   19.30
   4  -4  -3  434.36   18.10
  -4  -4   3  448.56   16.70
  -4   4   3  422.46   30.60
   4   4  -3  433.76   30.20
   4   4  -3  436.36   21.20
  -4   4   3  411.86   17.40
  -4   4   3  455.55   18.60
  -4   4   3  441.36   17.80
   3  -4  -3 1751.82   61.29
   3  -4  -3 1696.93   62.09
  -3  -4   3 1794.52   63.69
  -3  -4   3 1723.43   61.09
   3   4  -3 1776.52   78.99
  -3   4   3 1682.93   60.99
  -3   4   3 1781.82   75.89
  -3   4   3 1700.93   62.09
  -3   4   3 1760.02   62.49
   3   4  -3 1698.73   65.19
  -2  -4   3 2323.57   76.99
   2  -4  -3 2379.56   82.39
   2  -4  -3 2213.38   91.09
  -2  -4   3 2107.89   74.29
   2  -4  -3 2320.17   81.69
  -2   4   3 2247.98   87.59
   2   4  -3 2273.17   84.49
  -2   4   3 1855.91   75.59
   2   4  -3 2351.16   92.99
   1  -4  -3  920.51   34.80
  -1  -4   3  910.91   33.60
   1  -4  -3  977.70   43.50
   1  -4  -3  883.41   34.30
  -1   4   3  832.92   31.40
  -1   4   3  875.81   42.50
  -1   4   3  877.81   33.30
   1   4  -3  930.61   43.50
   1   4  -3  954.50   37.30
   0  -4  -3 1741.63   70.59
   0  -4   3 1651.63   58.79
   0  -4  -3 1714.83   61.19
   0  -4   3 1588.44   57.99
   0  -4  -3 1659.93   60.89
   0  -4  -3 1735.63   61.39
   0   4  -3 1611.04   63.09
   0   4   3 1534.25   56.69
   0   4   3 1666.93   58.89
   0   4  -3 1754.72   69.59
  -1  -4  -3  364.76   15.40
  -1  -4  -3  376.86   23.40
  -1  -4  -3  355.46   15.00
  -1  -4  -3  351.26   15.10
   1  -4   3  321.07   14.40
   1  -4   3  306.37   12.60
  -1   4  -3  333.97   16.80
   1   4   3  305.97   12.50
  -1   4  -3  349.37   21.00
   1   4   3  308.87   14.50
   2  -4   3  829.22   33.90
  -2  -4  -3  738.33   28.60
  -2  -4  -3  749.53   38.40
  -2  -4  -3  757.62   28.90
   2   4   3  834.22   36.30
   2   4   3  713.93   28.20
  -2   4  -3  712.13   35.50
   2   4   3  725.63   31.80
  -3  -4  -3  241.08   12.10
   3  -4   3  226.38   12.10
  -3  -4  -3  231.08   19.80
  -3  -4  -3  254.07   12.10
   3  -4   3  218.08    9.40
   3   4   3  228.08   12.60
   3   4   3  240.68   14.00
  -3   4  -3  259.77   18.80
   3   4   3  222.08    9.90
  -4  -4  -3  251.37   22.20
  -4  -4  -3  252.77   12.50
  -4  -4  -3  243.18   14.80
  -4  -4  -3  233.88   11.90
   4  -4   3  246.98   10.40
   4  -4   3  253.37   14.50
  -4  -4  -3  222.68   13.10
  -4  -4  -3  253.67   12.70
  -4  -4  -3  238.78   11.50
  -4  -4  -3  220.38   13.40
   4   4   3  238.48   12.00
  -4   4  -3  236.88   14.10
  -4   4  -3  257.67   19.90
   4   4   3  226.28   13.50
   4   4   3  249.97   10.90
  -4   4  -3  242.88   10.90
  -4   4  -3  240.38   13.00
  -4   4  -3  247.48   13.00
  -5  -4  -3   63.29    9.80
  -5  -4  -3   60.89    6.20
  -5  -4  -3   63.29    6.40
  -5  -4  -3   63.29    6.00
  -5  -4  -3   62.79    5.70
  -5  -4  -3   61.89    8.10
  -5  -4  -3   52.59   12.90
   5  -4   3   58.99    4.70
  -5  -4  -3   61.49    7.60
  -5   4  -3   62.39    7.00
  -5   4  -3   55.19    7.40
  -5   4  -3   55.59    5.80
  -5   4  -3   71.29   12.50
  -5   4  -3   70.89    7.60
  -5   4  -3   61.79    5.10
   5   4   3   64.99    5.30
   5   4   3   56.59    5.90
   5   4   3   54.79    8.60
  -6  -4  -3  395.26   19.90
  -6  -4  -3  379.36   17.00
  -6  -4  -3  361.16   17.60
  -6  -4  -3  388.66   21.60
  -6  -4  -3  391.16   19.40
   6  -4   3  424.26   17.40
  -6   4  -3  391.16   19.50
   6   4   3  469.75   27.90
   6   4   3  378.86   18.70
  -6   4  -3  366.96   18.70
  -6   4  -3  379.56   20.30
  -6   4  -3  395.06   20.40
  -6   4  -3  375.96   17.50
  -7  -4  -3   84.19   22.90
  -7  -4  -3  128.49   10.80
  -7  -4  -3  135.09   13.10
  -7  -4  -3  128.49   10.70
  -7  -4  -3  119.99    7.90
   7  -4   3  110.89    6.90
  -7  -4  -3  123.89    8.90
  -7  -4  -3  116.89    8.90
  -7   4  -3  120.39   10.80
  -7   4  -3  124.49   20.50
   7   4   3  100.29    7.20
  -7   4  -3  130.29   10.00
  -7   4  -3  118.59   10.50
  -7   4  -3  129.59   10.50
   7   4   3  108.79    8.20
  -7   4  -3  123.39    8.50
   7   4   3  104.79   11.50
   8  -4   3   21.30    4.00
  -8  -4  -3   52.09    9.70
  -8  -4  -3   27.80    4.10
  -8  -4  -3   28.60    5.10
  -8  -4  -3   34.20    6.30
  -8  -4  -3   21.00    5.50
  -8  -4  -3   35.50    5.40
  -8   4  -3   30.90    5.30
  -8   4  -3   31.70    5.70
   8   4   3   26.80    5.70
   8   4   3   19.70    7.60
  -8   4  -3   39.40    6.80
  -8   4  -3   36.30    5.10
  -8   4  -3   37.90    6.80
   8   4   3   24.20    4.50
  -9  -4  -3   77.89    6.40
  -9  -4  -3   82.69    9.30
  -9  -4  -3   66.39    8.40
  -9  -4  -3   73.69    4.30
   9  -4   3   99.39    6.00
   9  -4   3   92.89    6.20
  -9   4  -3   74.79    7.50
  -9   4  -3   79.29    7.20
   9   4   3   94.49    6.80
   9   4   3   97.69    6.10
  -9   4  -3   71.59    5.70
  -9   4  -3   72.09    9.40
   9   4   3   90.59    9.10
  -9   4  -3   64.99    8.00
 -10  -4  -3   43.70    4.20
 -10  -4  -3   37.90    4.60
  10  -4   3   35.90    3.20
  10   4   3   42.00    3.70
 -10   4  -3   30.10    4.40
  10   4   3   35.40    3.50
 -10   4  -3   30.30    5.20
  10   4   3   27.70    4.80
 -10   4  -3   38.20    4.70
 -10   4  -3   37.60    4.30
  11  -5  -3   24.50    3.20
 -11  -5   3   28.60    3.40
 -11   5   3   26.10    3.70
  11   5  -3   24.90    3.40
  10  -5  -3  170.48    8.10
  10  -5  -3  188.88   11.60
 -10  -5   3  219.98   11.50
  10   5  -3  201.58   13.30
 -10   5   3  167.78    9.10
 -10   5   3  171.18   10.80
   9  -5  -3  242.48   12.70
  -9  -5   3  255.37   13.20
  -9  -5   3  233.98   11.40
   9  -5  -3  233.68   10.90
   9   5  -3  239.48   15.90
  -9   5   3  266.87   12.70
   9   5  -3  247.68   12.50
   8  -5  -3   76.99    9.60
  -8  -5   3   61.99    7.20
   8  -5  -3   82.79    6.20
   8   5  -3   80.69    7.40
  -8   5   3   70.59    6.50
  -8   5   3   80.69    9.40
   8   5  -3   83.29   10.60
  -7  -5   3  130.19    8.60
   7  -5  -3  106.69    8.70
   7  -5  -3  111.49    7.20
  -7   5   3  126.79   10.70
  -7   5   3  113.49    9.20
   7   5  -3  117.99    8.40
   7   5  -3  114.39    8.50
  -7   5   3  135.49    8.50
   7   5  -3  130.09   12.20
  -7   5   3  128.29    7.80
   6  -5  -3   62.89    6.40
   6  -5  -3   65.89    5.40
  -6  -5   3   74.89    4.90
   6   5  -3   71.79    6.60
  -6   5   3   72.79    5.90
   6   5  -3   51.89    5.00
  -6   5   3   71.69    7.30
  -6   5   3   65.99    8.30
   6   5  -3   75.19    9.60
  -6   5   3   69.99    6.10
   5  -5  -3  255.67   11.10
  -5  -5   3  245.68   11.70
   5  -5  -3  249.58   12.90
   5  -5  -3  231.08   13.30
  -5  -5   3  243.88   10.70
  -5  -5   3  253.07   12.30
   5   5  -3  240.38   13.30
  -5   5   3  254.77   12.00
   5   5  -3  246.48   15.80
   5   5  -3  253.47   12.70
  -5   5   3  244.78   12.00
   5   5  -3  249.58   10.50
   5   5  -3  250.97   12.20
  -4  -5   3 1773.12   63.79
   4  -5  -3 1786.92   65.49
  -4  -5   3 1806.92   66.49
  -4  -5   3 1724.43   64.59
   4  -5  -3 1835.82   66.89
   4   5  -3 1886.61   69.29
  -4   5   3 1725.43   62.09
  -4   5   3 1812.42   63.89
   4   5  -3 1701.63   65.49
   4   5  -3 1907.11   70.59
   4   5  -3 1808.22   86.09
   3  -5  -3  601.54   24.40
  -3  -5   3  603.34   26.10
   3  -5  -3  602.14   24.90
  -3  -5   3  641.44   24.40
  -3  -5   3  614.44   22.90
   3  -5  -3  572.94   22.40
   3   5  -3  611.14   37.70
  -3   5   3  537.05   45.60
  -3   5   3  627.54   24.10
   3   5  -3  611.64   27.30
  -3   5   3  625.14   22.80
  -3   5   3  614.04   24.60
   2  -5  -3  238.08   11.80
   2  -5  -3  215.98   20.70
   2  -5  -3  230.18    9.80
  -2  -5   3  211.08    9.30
  -2  -5   3  226.68   12.30
   2  -5  -3  235.48   11.60
   2   5  -3  239.68   13.80
  -2   5   3  226.68   11.30
   2   5  -3  232.78   20.70
   1  -5  -3 1178.18   44.10
   1  -5  -3 1180.38   56.29
  -1  -5   3 1211.58   43.00
  -1  -5   3 1192.08   46.00
   1  -5  -3 1193.88   44.10
   1  -5  -3 1099.79   41.90
  -1   5   3 1193.88   46.60
  -1   5   3 1219.58   45.70
   1   5  -3 1238.98   56.89
  -1   5   3 1219.18   43.20
   1   5  -3 1218.78   46.90
   0  -5  -3  585.64   24.10
   0  -5   3  582.54   22.60
   0  -5  -3  621.54   24.40
   0  -5   3  632.34   25.90
   0  -5  -3  596.64   23.80
   0   5   3  609.44   25.60
   0   5   3  629.54   23.10
   0   5  -3  590.54   26.20
   0   5   3  620.94   26.30
   0   5  -3  576.94   33.50
  -1  -5  -3  643.64   36.50
  -1  -5  -3  631.84   25.10
   1  -5   3  600.94   25.60
  -1  -5  -3  635.14   25.60
   1  -5   3  593.14   22.40
  -1  -5  -3  623.04   25.50
  -1   5  -3  621.74   35.00
   1   5   3  597.74   25.70
   1   5   3  621.24   26.70
  -1   5  -3  625.34   27.60
   1   5   3  615.74   22.90
  -2  -5  -3  443.36   18.80
   2  -5   3  433.36   19.50
  -2  -5  -3  388.66   17.50
  -2  -5  -3  415.86   17.60
  -2  -5  -3  439.06   29.30
  -2  -5  -3  379.96   20.40
   2  -5   3  416.66   16.10
  -2   5  -3  429.56   27.50
   2   5   3  355.56   19.90
   2   5   3  447.36   20.90
  -2   5  -3  385.26   18.10
   2   5   3  416.46   16.60
   2   5   3  419.36   19.80
  -3  -5  -3   23.80    4.00
  -3  -5  -3   19.40    3.60
  -3  -5  -3   20.70    6.40
  -3  -5  -3   27.10    9.20
  -3  -5  -3   12.10    4.40
  -3  -5  -3   16.70    4.10
   3  -5   3   25.00    6.70
  -3   5  -3   18.10    4.00
  -3   5  -3   13.40    4.40
   3   5   3   19.90    3.60
  -3   5  -3   12.00    6.40
  -3   5  -3   19.10    4.20
   3   5   3   15.90    3.10
  -4  -5  -3  814.22   30.90
  -4  -5  -3  749.13   30.80
  -4  -5  -3  837.12   48.40
  -4  -5  -3  825.42   32.20
  -4  -5  -3  782.22   31.40
  -4  -5  -3  798.82   34.50
  -4  -5  -3  765.12   33.10
   4  -5   3  806.92   30.30
  -4   5  -3  714.13   31.40
  -4   5  -3  739.63   29.40
  -4   5  -3  795.82   34.10
   4   5   3  795.92   32.20
  -4   5  -3  791.72   32.20
  -4   5  -3  773.32   32.00
   4   5   3  836.72   36.40
  -4   5  -3  781.22   44.40
   4   5   3  833.42   30.80
  -5  -5  -3  525.55   21.70
  -5  -5  -3  489.85   22.50
   5  -5   3  555.24   21.60
  -5  -5  -3  513.45   40.70
  -5  -5  -3  494.95   22.70
  -5  -5  -3  511.75   25.60
   5   5   3  533.35   23.30
  -5   5  -3  506.75   22.90
  -5   5  -3  515.65   36.30
   5   5   3  562.94   22.10
  -5   5  -3  504.45   23.30
  -5   5  -3  498.05   24.70
   5   5   3  555.54   27.70
  -6  -5  -3  248.98   16.80
  -6  -5  -3  229.08   13.10
  -6  -5  -3  219.58   32.60
  -6  -5  -3  210.78   14.20
  -6  -5  -3  230.78   11.90
   6  -5   3  266.87   12.00
  -6  -5  -3  231.58   12.40
  -6   5  -3  226.78   14.60
   6   5   3  262.57   17.40
  -6   5  -3  223.78   13.30
  -6   5  -3  231.98   15.00
  -6   5  -3  232.78   14.10
   6   5   3  268.27   13.70
   6   5   3  252.27   12.30
  -6   5  -3  203.08   25.20
  -7  -5  -3   88.19   11.60
  -7  -5  -3   69.49    6.50
  -7  -5  -3   49.10    8.20
  -7  -5  -3   73.19    6.20
   7  -5   3   63.89    5.50
   7   5   3   66.59    6.80
   7   5   3   66.49    6.10
  -7   5  -3   69.29    8.60
  -7   5  -3   84.99    9.00
  -7   5  -3   73.79    7.40
  -7   5  -3   65.09    8.50
   7   5   3   63.59    9.10
   8  -5   3  121.29    7.00
  -8  -5  -3  110.89   10.40
  -8  -5  -3  103.09    7.90
  -8  -5  -3   94.99    6.50
   8  -5   3  116.19    7.50
   8   5   3  117.79    7.20
   8   5   3  117.59    8.20
  -8   5  -3  105.79    9.10
  -8   5  -3  102.19    9.30
  -8   5  -3  111.59    9.40
   8   5   3  123.39   11.00
  -8   5  -3   99.39    8.20
  -9  -5  -3  128.09    8.90
   9  -5   3  113.29    6.30
  -9  -5  -3  126.59    7.50
  -9  -5  -3  130.49    6.80
  -9  -5  -3  101.59    5.70
   9  -5   3  124.79    6.40
   9   5   3  116.29    6.20
  -9   5  -3  127.19    8.90
  -9   5  -3  133.19    8.90
   9   5   3  104.69    8.80
  -9   5  -3  116.09    7.60
   9   5   3  132.09    7.20
  -9   5  -3  116.29    8.00
 -10  -6   3   44.10    4.80
  10  -6  -3   42.80    4.20
  10   6  -3   47.60    4.20
 -10   6   3   50.49    5.70
  10   6  -3   35.60    5.30
   9  -6  -3   67.79    6.30
  -9  -6   3   69.39    6.40
  -9  -6   3   62.89    4.80
   9  -6  -3   68.49    4.90
   9   6  -3   57.49    7.60
  -9   6   3   65.09    5.50
   9   6  -3   65.79    5.90
  -8  -6   3  158.68   10.10
  -8  -6   3  154.28    9.10
   8  -6  -3  156.28    9.70
   8  -6  -3  145.89    9.60
   8   6  -3  149.59    9.00
   8   6  -3  139.39   12.60
  -8   6   3  154.18   10.20
  -7  -6   3   43.80    6.40
   7  -6  -3   48.80    5.20
  -7  -6   3   45.50    6.10
   7  -6  -3   34.60    6.30
  -7   6   3   46.60    7.40
  -7   6   3   52.59    5.30
   7   6  -3   52.69    8.80
   7   6  -3   48.70    6.30
  -7   6   3   44.40    7.90
   6  -6  -3  152.28   12.00
   6  -6  -3  162.88    8.50
  -6  -6   3  161.48    9.90
   6  -6  -3  149.79   10.20
  -6  -6   3  154.38   10.50
  -6   6   3  157.58    9.00
   6   6  -3  156.58   13.20
  -6   6   3  135.99   10.40
   6   6  -3  154.58    9.70
  -6   6   3  152.18   10.70
  -6   6   3  154.78    8.80
   5  -6  -3  163.98   11.60
  -5  -6   3  152.58    7.90
   5  -6  -3  149.09    8.10
  -5  -6   3  158.68   10.20
  -5  -6   3  147.39    9.10
   5  -6  -3  160.38   10.20
  -5  -6   3  159.58    9.80
  -5   6   3  156.18    9.00
   5   6  -3  133.59   11.50
   5   6  -3  156.88   12.90
  -4  -6   3  288.97   14.80
   4  -6  -3  284.87   15.10
  -4  -6   3  311.17   12.60
   4  -6  -3  283.57   15.10
   4  -6  -3  295.27   12.50
  -4  -6   3  281.67   13.90
   4  -6  -3  276.57   14.50
  -4  -6   3  287.27   14.10
   4   6  -3  316.17   18.00
   4   6  -3  300.57   13.70
   4   6  -3  283.97   14.10
   4   6  -3  251.57   14.80
  -4   6   3  292.07   13.90
  -4   6   3  302.87   13.70
  -3  -6   3  549.25   23.70
   3  -6  -3  561.44   24.20
  -3  -6   3  542.65   25.40
  -3  -6   3  560.24   22.80
   3  -6  -3  588.04   21.60
   3  -6  -3  563.64   24.40
  -3  -6   3  567.14   21.30
   3  -6  -3  557.04   24.10
   3   6  -3  537.65   22.50
  -3   6   3  540.95   20.70
  -3   6   3  575.44   22.50
  -3   6   3  540.65   22.60
   3   6  -3  546.75   23.60
   3   6  -3  561.24   24.30
   3   6  -3  606.24   27.40
   3   6  -3  542.65   24.20
  -3   6   3  557.84   23.50
   3   6  -3  569.64   40.90
  -2  -6   3  324.67   13.20
   2  -6  -3  299.77   14.20
  -2  -6   3  319.17   14.60
   2  -6  -3  295.87   12.50
   2  -6  -3  315.77   15.00
   2  -6  -3  287.37   14.90
   2   6  -3  303.17   15.20
   2   6  -3  342.67   28.30
   2   6  -3  317.47   17.40
  -2   6   3  311.87   15.50
  -2   6   3  306.57   14.40
   2   6  -3  283.87   13.20
  -2   6   3  323.67   12.90
   2   6  -3  335.07   18.50
   1  -6  -3  138.19   12.80
  -1  -6   3  162.08   11.20
   1  -6  -3  160.28    7.60
   1  -6  -3  171.28   12.00
   1  -6  -3  158.58   10.00
  -1  -6   3  174.48    8.10
   1  -6  -3  173.58   10.00
  -1  -6   3  167.48    9.30
   1  -6  -3  179.08    9.80
  -1   6   3  163.78    9.20
   1   6  -3  185.78   13.20
   1   6  -3  184.28   20.30
   1   6  -3  158.78   10.20
  -1   6   3  174.48   11.20
  -1   6   3  174.68   10.50
  -1   6   3  173.78    9.50
   1   6  -3  179.18   12.10
   0  -6  -3  111.59    8.10
   0  -6   3  106.09    9.00
   0  -6  -3  126.19   10.80
   0  -6  -3   96.79   25.10
   0  -6   3  109.59    7.30
   0  -6  -3  118.69    8.60
   0  -6   3  115.09    6.10
   0  -6  -3  116.39    7.50
   0  -6  -3  110.99    9.30
   0   6   3  110.29    8.50
   0   6   3  110.79    7.30
   0   6  -3  102.79   11.00
   0   6  -3  115.39   16.10
   0   6   3  112.69    9.00
   0   6   3  115.49    6.40
   0   6  -3  106.69    8.60
   0   6  -3  118.19    9.70
   0   6  -3  113.69    8.00
   1  -6   3  377.86   19.70
  -1  -6  -3  382.76   18.10
   1  -6   3  409.36   16.20
  -1  -6  -3  388.26   17.10
  -1  -6  -3  397.16   33.20
  -1  -6  -3  382.56   17.40
  -1  -6  -3  370.96   16.50
  -1  -6  -3  385.06   20.20
   1  -6   3  414.46   17.90
  -1  -6  -3  409.26   18.40
  -1   6  -3  382.86   18.40
  -1   6  -3  381.06   17.90
   1   6   3  444.56   22.90
   1   6   3  393.36   16.30
   1   6   3  421.76   20.90
  -1   6  -3  396.46   29.30
   1   6   3  389.06   17.80
  -2  -6  -3   82.69    6.30
   2  -6   3   84.39    5.50
  -2  -6  -3   80.09    6.70
  -2  -6  -3   67.59   14.50
   2  -6   3   83.49    6.50
  -2  -6  -3   76.39    5.90
  -2  -6  -3   79.49    9.90
  -2  -6  -3   77.89    7.40
  -2  -6  -3   78.39    6.40
  -2  -6  -3   72.79    9.50
  -2   6  -3   85.29   13.90
  -2   6  -3   77.39    7.00
   2   6   3   81.39    6.80
  -2   6  -3   85.49    8.40
  -2   6  -3   88.39    7.20
   2   6   3   89.29    8.80
   2   6   3   84.59    6.00
  -3  -6  -3  237.48   16.20
  -3  -6  -3  195.68   27.60
  -3  -6  -3  180.98   14.10
  -3  -6  -3  224.98   11.80
   3  -6   3  228.48   12.20
  -3  -6  -3  215.48   10.80
   3  -6   3  238.38   10.80
  -3  -6  -3  227.88   12.90
  -3  -6  -3  229.18   12.00
   3   6   3  236.58   15.50
  -3   6  -3  229.98   12.80
  -3   6  -3  220.58   12.80
   3   6   3  248.48   12.80
   3   6   3  248.08   11.30
  -3   6  -3  229.88   13.30
  -3   6  -3  217.78   23.50
  -4  -6  -3  113.49   13.00
  -4  -6  -3  112.29    7.40
  -4  -6  -3   54.19   12.30
  -4  -6  -3   76.89    7.40
  -4  -6  -3   90.89   10.80
   4  -6   3  102.29    6.50
  -4  -6  -3   87.99    7.30
  -4   6  -3   88.29    9.10
   4   6   3   94.69    7.90
   4   6   3   89.19    7.20
  -4   6  -3   92.39    8.50
   4   6   3   98.39   10.30
  -4   6  -3   93.89    9.50
  -4   6  -3   76.19   16.80
  -4   6  -3   93.39    8.40
  -5  -6  -3  527.25   26.20
  -5  -6  -3  609.74   24.60
  -5  -6  -3  543.45   23.90
  -5  -6  -3  558.94   25.50
  -5  -6  -3  610.04   28.80
   5  -6   3  603.34   24.10
   5   6   3  624.54   26.00
  -5   6  -3  604.24   25.60
   5   6   3  625.94   24.50
  -5   6  -3  603.94   27.70
  -5   6  -3  526.55   40.60
   5   6   3  628.64   30.40
  -5   6  -3  598.34   26.00
   6  -6   3   24.20    3.80
  -6  -6  -3   29.60    8.30
  -6  -6  -3   15.80    3.60
  -6  -6  -3   21.90    4.40
  -6  -6  -3   25.40    4.80
  -6  -6  -3   19.80    4.20
  -6   6  -3   23.20    4.70
   6   6   3   16.70    3.50
  -6   6  -3   -2.90   16.40
  -6   6  -3   22.70    6.70
  -6   6  -3   26.80    5.70
   6   6   3   24.60    5.00
  -6   6  -3   21.80    5.60
   6   6   3   22.80    6.50
   7  -6   3   50.59    5.00
  -7  -6  -3   55.19    5.60
  -7  -6  -3   53.79    6.90
  -7  -6  -3   44.60    5.90
  -7  -6  -3   58.69    9.90
  -7   6  -3   53.49    7.80
   7   6   3   62.29    5.40
   7   6   3   55.99    7.90
  -7   6  -3   53.29    7.60
  -7   6  -3   51.59    6.30
   7   6   3   55.79    6.30
  -7   6  -3   52.89    7.10
  -8  -6  -3   -4.60    4.20
  -8  -6  -3    0.40    1.80
   8  -6   3    1.80    1.90
  -8  -6  -3    3.70    2.80
   8  -6   3    4.40    2.00
   8   6   3   -1.00    1.90
   8   6   3   -1.20    3.70
  -8   6  -3   -4.50    2.60
  -8   6  -3    1.80    3.20
  -8   6  -3   -1.60    3.00
  -8   6  -3    3.80    3.80
   8   6   3    2.30    2.40
  -9  -6  -3   29.70    4.20
   9  -6   3   35.90    3.50
  -9   6  -3   24.70    4.70
  -9   6  -3   33.60    5.40
  -9   6  -3   27.60    3.50
   9   6   3   25.50    3.50
 -10  -7   3   95.99    5.40
 -10  -7   3   86.69    4.90
  10  -7  -3   80.79    4.60
 -10   7   3   93.09    5.90
   9  -7  -3  122.19    7.20
  -9  -7   3  121.19    7.80
  -9   7   3  128.69    6.70
   9   7  -3  112.49    8.90
  -9   7   3  131.69    8.60
   9   7  -3  118.79    6.60
  -8  -7   3   57.99    6.50
   8  -7  -3   46.10    4.80
  -8   7   3   64.29    5.20
   8   7  -3   51.69    7.60
   8   7  -3   45.70    5.40
   7  -7  -3   65.69    6.60
  -7  -7   3   70.49    7.00
   7  -7  -3   76.49    5.60
  -7  -7   3   70.09    6.60
  -7   7   3   76.09    7.40
  -7   7   3   85.29    8.70
   7   7  -3   60.69    6.20
   7   7  -3   75.99    9.40
  -6  -7   3  239.38   17.80
   6  -7  -3  150.48    8.00
   6  -7  -3  134.29   12.10
  -6  -7   3  194.58   11.20
   6  -7  -3  137.39   12.00
   6   7  -3  158.18   12.80
  -6   7   3  166.88   11.60
  -6   7   3  182.38   10.20
   6   7  -3  130.59   11.60
  -5  -7   3   80.39    5.70
  -5  -7   3   84.89    7.60
  -5  -7   3   89.79    7.60
   5  -7  -3   90.59    6.30
   5  -7  -3   84.29    9.00
   5  -7  -3   85.79    7.70
  -5   7   3   89.49    6.60
  -5   7   3   93.69    6.80
   5   7  -3   97.59   10.50
   5   7  -3   86.99    7.10
  -4  -7   3 1066.69   41.80
   4  -7  -3 1078.19   43.10
  -4  -7   3 1027.00   41.10
   4  -7  -3 1145.09   42.60
  -4  -7   3 1064.29   40.70
  -4   7   3 1071.79   40.30
   4   7  -3 1062.99   42.90
   4   7  -3 1106.29   41.50
   4   7  -3 1102.59   47.20
   3  -7  -3  399.96   15.80
   3  -7  -3  362.26   23.20
  -3  -7   3  370.26   18.40
  -3  -7   3  424.66   18.30
  -3  -7   3  395.86   19.00
  -3  -7   3  418.96   16.40
   3  -7  -3  388.76   18.70
  -3   7   3  408.66   18.00
   3   7  -3  409.86   21.80
   3   7  -3  363.86   20.10
  -3   7   3  370.96   17.10
  -2  -7   3  224.38   11.70
  -2  -7   3  216.18    9.90
   2  -7  -3  226.38   12.60
   2  -7  -3  199.78   12.50
   2  -7  -3  233.58   12.50
   2  -7  -3  213.48    9.60
  -2   7   3  208.28    9.00
   2   7  -3  164.48   28.50
  -2   7   3  212.78   10.70
  -2   7   3  171.48   11.40
   2   7  -3  195.78   11.50
   2   7  -3  232.88   15.10
   2   7  -3  222.88   13.40
   2   7  -3  218.38   10.60
   1  -7  -3   80.09    7.10
   1  -7  -3   77.99    4.70
   1  -7  -3   79.09    7.40
  -1  -7   3   75.59    7.00
   1  -7  -3   75.39    6.80
   1  -7  -3   74.89    8.20
  -1  -7   3   76.29    5.60
  -1   7   3   77.59    6.10
   1   7  -3   68.99   18.00
  -1   7   3   80.69    7.00
   1   7  -3   77.19    6.90
  -1   7   3   77.29    5.20
   1   7  -3   76.49    9.00
   1   7  -3   74.79    8.50
  -1   7   3   82.59    8.20
   0  -7   3  340.17   16.50
   0  -7  -3  336.87   16.00
   0  -7  -3  340.27   16.50
   0  -7  -3  352.46   18.40
   0  -7  -3  344.07   17.60
   0  -7   3  378.56   15.10
   0  -7  -3  340.77   15.80
   0   7   3  384.06   19.50
   0   7  -3  343.87   31.40
   0   7  -3  351.46   19.40
   0   7   3  353.26   14.90
   0   7  -3  333.67   17.60
   0   7   3  355.36   16.60
   0   7  -3  342.37   16.40
   1  -7   3  554.24   21.30
  -1  -7  -3  510.05   21.40
  -1  -7  -3  487.05   21.50
  -1  -7  -3  530.05   24.30
   1  -7   3  526.55   22.80
  -1  -7  -3  540.75   23.70
   1   7   3  539.85   21.10
  -1   7  -3  485.55   23.20
  -1   7  -3  498.15   22.30
  -1   7  -3  505.35   38.90
   1   7   3  537.05   25.80
   2  -7   3   89.89    6.20
  -2  -7  -3  100.99    7.00
  -2  -7  -3  106.39    8.40
  -2  -7  -3   93.99    8.90
  -2  -7  -3   96.69    7.10
   2  -7   3   82.09    7.40
  -2   7  -3   96.99   19.50
  -2   7  -3   87.19    8.60
   2   7   3   90.89    7.90
  -2   7  -3   88.99    7.90
  -2   7  -3  107.79   10.30
   2   7   3   84.99    9.20
   2   7   3   86.39    6.30
  -3  -7  -3  143.69   10.60
   3  -7   3  161.68    8.50
   3  -7   3  151.08    9.80
  -3  -7  -3  144.49    8.50
  -3  -7  -3  140.29    8.90
  -3  -7  -3  145.19   11.90
  -3  -7  -3  154.08    9.90
  -3   7  -3  156.68   10.70
  -3   7  -3  160.78   10.70
   3   7   3  149.09   12.20
  -3   7  -3  161.18   12.10
  -3   7  -3  139.19   22.90
   3   7   3  153.88   10.20
   3   7   3  150.08    8.50
  -4  -7  -3  210.68   13.30
  -4  -7  -3  232.18   16.90
   4  -7   3  242.98   11.30
  -4  -7  -3  223.98   11.90
  -4  -7  -3  241.58   12.50
  -4  -7  -3  205.78   14.00
   4   7   3  245.78   11.50
  -4   7  -3  246.88   28.80
  -4   7  -3  221.18   13.30
  -4   7  -3  225.38   13.50
  -4   7  -3  228.88   14.90
  -4   7  -3  218.48   12.80
   4   7   3  227.98   15.50
   4   7   3  244.78   13.20
  -5  -7  -3  625.04   25.60
  -5  -7  -3  628.84   30.00
   5  -7   3  666.73   25.60
  -5  -7  -3  621.74   25.60
  -5  -7  -3  559.84   30.90
   5   7   3  659.43   30.90
   5   7   3  654.43   27.20
  -5   7  -3  615.64   28.60
   5   7   3  658.83   25.50
  -5   7  -3  646.04   27.70
  -5   7  -3  635.54   27.00
  -5   7  -3  603.44   26.30
  -6  -7  -3   40.20    5.30
   6  -7   3   47.90    5.00
  -6  -7  -3   47.10    5.50
  -6   7  -3   35.50    5.50
  -6   7  -3   42.50    6.30
   6   7   3   52.09    7.40
   6   7   3   48.30    5.90
   6   7   3   51.69    5.00
  -6   7  -3   46.40    7.20
  -6   7  -3   40.40    7.20
  -7  -7  -3    4.60    3.10
  -7  -7  -3    7.80    3.20
   7  -7   3    8.90    2.40
  -7   7  -3   11.40    4.30
  -7   7  -3   10.20    3.30
  -7   7  -3   11.20    5.70
   7   7   3    7.10    2.70
   7   7   3   10.80    4.50
   8  -7   3    4.90    1.80
  -8  -7  -3    3.60    2.10
   8  -7   3   10.20    2.20
  -8  -7  -3    3.20    2.10
   8   7   3    7.10    2.50
   8   7   3   10.50    3.20
  -8   7  -3   -4.80    3.00
  -8   7  -3    5.70    3.50
  -8   7  -3    8.00    3.20
  -8   7  -3    3.90    2.70
   9  -8  -3   52.89    3.90
  -9  -8   3   54.49    4.20
  -9   8   3   60.19    4.80
  -8  -8   3  275.57   11.30
  -8  -8   3  316.27   13.50
  -8   8   3  272.77   14.20
  -7  -8   3   12.10    4.40
  -7  -8   3    5.50    4.00
  -7   8   3   11.70    3.20
  -7   8   3   15.40    3.90
   6  -8  -3   65.99    6.60
  -6  -8   3   79.79    7.60
  -6  -8   3   71.29    6.50
   6  -8  -3   75.89    5.00
  -6   8   3   68.09    7.10
   6   8  -3   66.39    8.50
  -6   8   3   64.69    5.40
   6   8  -3   70.89    6.20
  -5  -8   3   69.29    7.00
   5  -8  -3   45.00    6.00
  -5  -8   3   65.09    7.40
   5   8  -3   40.70    5.20
  -5   8   3   67.09    5.60
   5   8  -3   50.19    7.90
  -5   8   3   68.39    5.30
  -4  -8   3  155.08    8.00
   4  -8  -3  123.89    6.70
  -4  -8   3  165.08   10.20
   4  -8  -3  112.99    9.50
  -4   8   3  149.09    9.40
   4   8  -3  132.19   11.90
  -4   8   3  153.48    8.80
  -3  -8   3  389.26   17.80
  -3  -8   3  366.56   18.70
  -3  -8   3  392.46   15.90
  -3  -8   3  367.56   18.40
   3  -8  -3  347.67   15.60
   3  -8  -3  412.36   19.30
  -3   8   3  391.06   17.30
  -3   8   3  395.16   16.90
   3   8  -3  404.86   16.90
   3   8  -3  424.66   19.90
   3   8  -3  425.66   22.70
   2  -8  -3    1.50    4.60
  -2  -8   3    3.00    3.90
   2  -8  -3    9.40    3.90
  -2  -8   3    1.50    2.40
  -2  -8   3   -0.20    3.00
  -2  -8   3   -5.30    3.60
   2   8  -3    7.80    5.20
   2   8  -3    6.40    2.60
  -2   8   3   -0.50    2.50
  -2   8   3   -0.80    2.50
   2   8  -3   16.50    5.60
  -1  -8   3  165.18   10.30
   1  -8  -3  194.78   13.10
   1  -8  -3  186.88   11.80
  -1  -8   3  163.28    8.60
   1  -8  -3  189.98   11.20
   1   8  -3  210.78   14.90
   1   8  -3  215.88   14.20
  -1   8   3  151.58    9.00
  -1   8   3  161.68    9.90
   0  -8   3  249.88   11.50
   0  -8  -3  266.37   14.20
   0  -8  -3  261.77   15.40
   0  -8   3  239.98   12.90
   0  -8  -3  273.37   13.50
   0   8   3  242.18   10.60
   0   8   3  262.87   13.30
   0   8  -3  266.87   14.70
   0   8   3  250.07   15.40
   0   8   3  240.58   12.00
   0   8  -3  278.57   16.30
   0   8  -3  241.98   13.30
  -1  -8  -3   44.90    6.50
  -1  -8  -3   39.90    5.50
  -1  -8  -3   23.40    4.80
   1  -8   3   37.90    4.80
   1  -8   3   36.80    5.30
   1   8   3   33.80    5.10
  -1   8  -3   36.40    5.50
   1   8   3   40.90    7.40
  -1   8  -3   33.00    5.40
  -1   8  -3   63.69   20.70
  -1   8  -3   42.50    7.50
   2  -8   3  314.57   13.70
  -2  -8  -3  263.27   15.60
   2  -8   3  309.47   15.30
  -2  -8  -3  286.57   13.40
  -2  -8  -3  285.47   14.70
   2   8   3  291.47   17.60
   2   8   3  297.17   13.00
  -2   8  -3  306.07   16.60
   2   8   3  327.07   15.50
  -2   8  -3  268.97   14.30
  -2   8  -3  285.17   14.80
  -2   8  -3  244.18   36.20
   3  -8   3   68.29    5.80
  -3  -8  -3   72.19    5.80
  -3  -8  -3   84.59    6.20
  -3  -8  -3   74.79    8.00
  -3   8  -3   74.79   12.20
  -3   8  -3   74.79    7.90
   3   8   3   64.59    5.40
   3   8   3   64.89    8.20
  -3   8  -3   74.89    9.50
   4  -8   3  601.44   23.40
  -4  -8  -3  514.85   21.60
  -4  -8  -3  526.35   22.40
  -4   8  -3  505.65   22.60
   4   8   3  585.84   24.80
   4   8   3  680.33   25.40
   4   8   3  536.05   31.00
  -4   8  -3  523.55   23.00
  -4   8  -3  527.95   23.40
  -4   8  -3  538.35   25.30
  -5  -8  -3   82.49    6.80
   5  -8   3   74.49    5.60
  -5  -8  -3   82.09    7.00
   5   8   3   80.59    7.10
  -5   8  -3   84.69    8.50
   5   8   3   72.69    5.10
  -5   8  -3   84.29    7.50
  -5   8  -3   74.59    7.10
  -5   8  -3   86.29    8.00
   5   8   3   71.49    8.00
  -6  -8  -3  243.68   11.50
  -6  -8  -3  195.98    9.90
   6  -8   3  182.88    8.00
  -6   8  -3  182.48   10.00
  -6   8  -3  206.78   11.30
  -6   8  -3  193.18   10.90
  -6   8  -3  206.88   12.70
   6   8   3  147.39    6.80
   6   8   3  134.69   10.00
  -7  -8  -3   91.19    5.40
  -7  -8  -3   82.59    5.50
   7  -8   3   98.89    5.30
  -7  -8  -3   88.49    5.10
  -7   8  -3   94.19    6.90
   7   8   3   99.99    6.00
  -7   8  -3   96.09    6.80
  -7   8  -3   86.19    6.10
  -8  -9   3   78.49    5.10
   8  -9  -3   92.49    4.90
  -8   9   3   88.39    5.40
  -7  -9   3  303.07   13.80
  -7  -9   3  256.07   11.10
   7   9  -3  162.38   10.10
  -6  -9   3   29.00    4.30
  -6  -9   3   33.10    4.50
  -6   9   3   30.90    4.80
   6   9  -3  126.49    5.90
  -5  -9   3   32.90    4.50
  -5  -9   3   36.10    5.50
   5  -9  -3   30.80    4.50
   5   9  -3   19.80    2.80
   5   9  -3   19.60    5.20
   4  -9  -3   16.00    3.50
  -4  -9   3   14.80    3.60
  -4  -9   3   19.70    4.40
  -4   9   3   10.90    2.60
   4   9  -3   19.90    6.10
  -4   9   3   11.00    2.80
   3  -9  -3  208.78   12.20
  -3  -9   3  229.38   10.50
  -3  -9   3  240.48   12.60
  -3  -9   3  260.47   13.80
  -3   9   3  233.68   11.00
   3   9  -3  221.38   15.00
  -3   9   3  240.58   11.60
  -2  -9   3   99.39    8.80
   2  -9  -3   97.19    8.10
  -2  -9   3  102.29    8.20
  -2  -9   3  102.89    6.30
  -2   9   3   80.49    5.80
   2   9  -3   99.89   10.40
  -2   9   3  103.09    7.50
  -1  -9   3   70.79    7.00
  -1  -9   3   72.49    5.80
   1   9  -3   48.30    6.90
   1   9  -3   51.49    8.30
   0  -9   3  148.09    9.80
   0  -9   3  146.39    8.10
   0  -9  -3  153.98   10.10
   0   9  -3  155.48   11.80
   0   9  -3  149.59   10.20
   0   9   3  143.59    9.40
  -1  -9  -3  123.19    9.00
   1  -9   3  144.19    8.10
   1  -9   3  140.29    9.70
   1   9   3  138.69    9.40
   1   9   3  158.98   13.60
  -1   9  -3  123.49   11.00
  -1   9  -3  126.69    9.10
  -2  -9  -3    3.80    3.10
   2  -9   3    2.40    3.10
   2   9   3    0.20    3.60
   2   9   3    3.60    3.10
  -2   9  -3    8.60    3.70
  -3  -9  -3  210.28   11.40
   3  -9   3  245.98   10.90
  -3   9  -3  206.98   11.30
   3   9   3  230.78   13.80
  -3   9  -3  218.08   13.50
  -3   9  -3  188.58   11.20
   3   9   3  233.68   12.00
  -4  -9  -3  385.46   16.30
   4  -9   3  396.96   15.30
   4   9   3  343.57   19.80
  -4   9  -3  381.86   18.30
   4   9   3  383.76   16.40
  -4   9  -3  351.36   15.90
  -4   9  -3  378.46   16.40
  -4   9  -3  327.77   15.70
   5  -9   3  189.18   10.30
  -5  -9  -3  228.98   10.70
  -5   9  -3  223.68   10.20
  -5   9  -3  237.18   12.50
   5   9   3  212.18    9.80
  -5   9  -3  222.28   10.50
   5   9   3  189.58   10.90
  -5   9  -3  193.38   10.10
   6  -9   3  144.39    7.10
  -6  -9  -3  163.68    8.40
   6   9   3  149.99    7.40
  -6   9  -3  214.98   11.50
  -6 -10   3   59.69    4.60
  -6 -10   3   54.39    4.20
   6  10  -3   52.99    5.40
   6  10  -3   51.49    4.10
  -5 -10   3    7.10    2.60
  -5 -10   3    7.90    2.30
   5 -10  -3    6.40    2.50
   5  10  -3    4.60    3.00
  -5  10   3    5.20    2.30
   4 -10  -3  134.79    8.00
  -4 -10   3  132.09    7.80
  -4 -10   3  165.98   10.50
  -4  10   3  136.59    8.90
   4  10  -3  121.99    7.70
   4  10  -3   93.99    8.40
  -3 -10   3   87.09    8.10
   3 -10  -3   63.09    6.00
  -3 -10   3   77.99    8.60
   3  10  -3   65.39    6.40
  -2 -10   3  146.29    8.60
   2 -10  -3  173.78   10.00
  -2 -10   3  123.19    6.50
  -2  10   3  149.69    7.40
   2  10  -3  158.68   10.60
   1 -10  -3  299.97   15.20
   1 -10  -3  235.28   11.60
  -1 -10   3  251.07   11.20
  -1 -10   3  280.87   13.30
   1  10  -3  256.77   14.80
  -1  10   3  293.47   14.10
   0 -10   3  119.69    6.80
   0 -10  -3  140.39    9.10
   0 -10   3  133.99    8.70
   0  10   3  152.88    9.80
   0  10  -3  127.09    8.40
   1 -10   3   37.00    5.30
   1 -10   3   39.00    4.10
  -1 -10  -3   56.09    7.60
  -1  10  -3   48.00    5.40
   2 -10   3  330.77   13.60
  -2 -10  -3  311.17   13.90
  -2  10  -3  295.87   13.10
  -2  10  -3  284.37   17.10
   2  10   3  340.17   14.50
  -3 -10  -3   11.20    2.70
   3 -10   3   14.40    2.40
  -3  10  -3   20.70    4.50
  -3  10  -3   12.70    2.60
   3  10   3   16.90    3.00
  -4 -10  -3  173.28    8.60
   4 -10   3  173.98    7.90
   4  10   3  179.78    8.30
  -4  10  -3  177.68   10.00
  -5 -10  -3  179.38    7.80
  -5 -10  -3  180.28    8.30
  -5  10  -3  181.98    8.80
   5  10   3  184.48    7.80
  -3 -11   3   31.90    3.60
   3 -11  -3   32.20    3.60
  -3  11   3   26.60    3.50
  -2 -11   3  346.67   14.10
   2 -11  -3  308.57   12.70
   2  11  -3  297.67   12.90
   1 -11  -3   71.69    5.20
   1  11  -3   69.39    6.60
   0 -11  -3   43.10    4.80
   0  11  -3   30.30    4.40
  -1 -11  -3   32.40    3.70
  -1 -11  -3   33.10    5.10
  -1  11  -3   32.50    5.30
  -2 -11  -3   13.40    2.60
  -2 -11  -3    9.30    2.00
  -2  11  -3    9.00    2.70
  12   0  -4   12.90    2.70
 -12   0   4   24.30    3.70
  11   0  -4  336.17   19.10
  11   0  -4  401.26   17.10
  11   0  -4  403.26   17.20
 -10   0   4   48.30    4.80
  10   0  -4   47.90    8.90
  10   0  -4   33.20    5.10
  10   0  -4   50.89    6.40
  10   0  -4   34.00    4.10
  -9   0   4  163.18   11.40
   9   0  -4  176.58   10.70
  -9   0   4  155.78    9.40
   9   0  -4  181.78    9.40
   9   0  -4  173.18   10.80
  -9   0   4  160.68    9.40
  -8   0   4  509.65   21.00
   8   0  -4  520.45   23.60
   8   0  -4  585.24   21.90
  -8   0   4  472.95   22.40
  -8   0   4  529.55   21.30
   8   0  -4  568.44   23.70
  -7   0   4  628.74   23.30
  -7   0   4  639.74   25.40
  -7   0   4  634.54   24.90
   7   0  -4  591.84   22.50
   7   0  -4  589.44   24.00
   7   0  -4  579.44   24.40
  -6   0   4  382.56   14.80
  -6   0   4  373.86   15.70
  -6   0   4  403.66   32.80
   6   0  -4  365.86   14.50
  -5   0   4 1231.08   55.39
   5   0  -4 1214.38   54.09
  -5   0   4 1191.78   42.90
   4   0  -4  766.72   28.70
   4   0  -4  784.82   36.80
   3   0  -4 4429.86  160.38
   2   0  -4 6994.10  245.38
   1   0  -4  539.45   20.40
   1   0  -4  566.44   20.60
   1   0  -4  575.74   19.90
   1   0  -4  533.85   19.70
  -1   0   4  621.34   21.60
   3   0   4 1608.04   57.09
  -3   0  -4 1713.53   59.79
  -3   0  -4 1613.24   59.19
  -3   0  -4 1558.24   60.19
  -3   0  -4 1687.03   60.29
  -4   0  -4  515.55   24.90
  -4   0  -4  508.15   20.80
  -4   0  -4  523.05   21.40
   4   0   4  512.45   19.50
  -4   0  -4  437.36   26.10
  -5   0  -4  282.87   15.40
  -5   0  -4  308.87   15.00
  -5   0  -4  262.47   14.40
  -5   0  -4  280.87   15.70
  -5   0  -4  278.67   13.90
   5   0   4  306.67   12.30
  -5   0  -4  303.07   14.30
  -6   0  -4  567.24   23.70
  -6   0  -4  557.34   34.30
  -6   0  -4  598.14   24.60
  -6   0  -4  578.14   25.40
  -6   0  -4  558.04   26.50
  -6   0  -4  568.84   26.20
  -6   0  -4  562.74   24.60
   6   0   4  577.64   22.20
  -6   0  -4  529.35   24.40
  -7   0  -4  124.69    8.30
   7   0   4  110.09    8.10
  -7   0  -4  128.59   11.00
  -7   0  -4  122.79   10.50
  -7   0  -4  130.89   10.60
   7   0   4  120.49    7.00
  -7   0  -4  114.29    9.80
  -7   0  -4  118.09   17.10
  -7   0  -4  114.99    9.30
  -7   0  -4  123.89    9.30
  -8   0  -4 1453.95   59.29
   8   0   4 1642.54   58.49
  -8   0  -4 1564.94   58.59
  -8   0  -4 1463.95   54.19
  -8   0  -4 1509.15   78.19
  -8   0  -4 1492.65   58.19
  -8   0  -4 1314.77   56.89
  -8   0  -4 1472.45   56.89
   8   0   4 1604.44   59.49
  -8   0  -4 1490.55   55.59
  -9   0  -4  134.19    9.30
  -9   0  -4  158.08   11.10
   9   0   4  162.28    8.60
  -9   0  -4  145.69   10.80
  -9   0  -4  143.89   10.70
   9   0   4  179.58    9.40
 -10   0  -4   10.30    3.80
 -10   0  -4   10.00    3.10
 -10   0  -4   11.20    3.20
  10   0   4   16.20    2.40
 -10   0  -4   12.50    3.60
  10   0   4   27.70    5.70
 -12  -1   4   46.30    4.60
  12  -1  -4   56.79    4.80
  12   1  -4   56.19    4.80
 -12   1   4   44.20    4.50
  11  -1  -4   27.10    4.10
  11  -1  -4   34.50    4.80
  11   1  -4   35.50    4.70
  11   1  -4   33.30    5.00
  11   1  -4   18.30    5.10
 -10  -1   4  277.57   12.10
  10  -1  -4  266.87   13.80
  10  -1  -4  269.57   13.90
  10  -1  -4  270.87   12.10
  10   1  -4  268.67   13.80
  10   1  -4  274.57   17.30
  10   1  -4  255.97   13.60
  10   1  -4  268.17   13.80
 -10   1   4  252.77   13.70
  -9  -1   4  519.45   23.70
   9  -1  -4  560.34   23.90
   9  -1  -4  573.84   22.00
   9  -1  -4  554.94   24.00
  -9  -1   4  540.25   21.70
   9   1  -4  537.05   23.80
   9   1  -4  561.74   23.70
  -9   1   4  499.35   23.10
  -9   1   4  475.35   22.70
   9   1  -4  551.94   21.80
   9   1  -4  526.45   27.30
  -9   1   4  521.55   21.30
  -9   1   4  544.85   22.20
  -8  -1   4   61.39    8.00
  -8  -1   4   71.99    6.40
   8  -1  -4   81.89    6.00
  -8  -1   4   66.49    5.60
   8  -1  -4   95.39    7.50
   8  -1  -4   96.39    8.10
   8   1  -4   83.69    7.10
  -8   1   4   64.49    8.00
  -8   1   4   67.79    6.20
   8   1  -4   88.49    6.00
   8   1  -4   71.29    9.50
  -8   1   4   75.09    6.00
  -7  -1   4  132.79    8.00
  -7  -1   4  101.79    9.00
   7  -1  -4   99.39    7.10
   7  -1  -4  107.19    7.40
   7  -1  -4  105.69    6.10
  -7  -1   4  134.89    6.40
  -7   1   4  137.19    6.10
  -7   1   4  138.59    9.90
   7   1  -4  110.79    6.20
   7   1  -4   99.99    7.10
  -7   1   4  143.99    7.90
  -7   1   4  126.49    7.80
  -6  -1   4  722.83   26.30
  -6  -1   4  700.63   27.20
   6  -1  -4  705.23   25.90
  -6   1   4  721.13   26.30
  -6   1   4  712.83   41.50
  -6   1   4  735.33   27.60
   6   1  -4  690.03   25.70
  -5  -1   4  171.08   16.10
   5  -1  -4  231.68   17.80
   5  -1  -4  193.28    8.80
   5   1  -4  221.08   18.20
  -5   1   4  173.98    8.30
  -5   1   4  176.58    7.60
   4  -1  -4 1873.51   68.19
   4  -1  -4 1952.70   76.99
  -4   1   4 1846.22   74.49
   4   1  -4 1880.91   68.79
   4   1  -4 2040.40   78.39
   3  -1  -4 1858.61   69.19
   3  -1  -4 1840.52   61.59
   3   1  -4 1626.34   68.59
   3   1  -4 1704.73   61.99
   2  -1  -4 1074.89   41.30
   2  -1  -4 1022.70   36.70
  -2  -1   4 1017.40   36.10
   2  -1  -4  996.70   35.50
   2   1  -4  942.51   36.00
   2   1  -4 1095.29   40.90
   2   1  -4  944.51   35.80
   1  -1  -4 1138.09   42.20
   1  -1  -4 1214.28   46.20
   1  -1  -4 1289.67   45.60
   1  -1  -4 1189.78   43.00
  -1   1   4 1295.07   46.30
   1   1  -4 1206.28   42.30
   1   1  -4 1188.38   42.00
   1   1  -4 1188.48   42.20
   0  -1  -4  612.64   22.70
   0  -1   4  625.34   24.60
   0  -1  -4  615.44   22.80
   0  -1  -4  603.04   22.60
   0  -1  -4  637.04   23.20
   0   1  -4  619.84   22.60
   0   1   4  726.23   24.20
   0   1   4  691.03   25.40
   0   1  -4  624.24   22.70
   1  -1   4   83.89    4.50
  -1  -1  -4   92.09    5.20
  -1  -1  -4   85.89    4.80
   1  -1   4   75.29    4.00
  -1   1  -4   77.49    4.60
   1   1   4   79.89    4.20
  -1   1  -4   82.49    4.80
   1   1   4   81.39    4.80
  -2  -1  -4 1698.53   64.29
  -2  -1  -4 1742.83   62.99
   2  -1   4 1895.51   65.19
  -2  -1  -4 1810.32   63.39
   2   1   4 1924.31   66.49
   2   1   4 1773.62   66.29
  -2   1  -4 1767.02   62.99
  -2   1  -4 1828.62   63.79
  -3  -1  -4 1146.79   42.40
   3  -1   4 1196.78   42.00
  -3  -1  -4 1132.09   42.80
  -3  -1  -4 1122.49   45.90
  -3   1  -4 1207.48   42.60
  -3   1  -4 1167.38   42.30
   3   1   4 1204.68   44.00
  -3   1  -4 1187.28   42.90
  -3   1  -4 1090.69   42.20
  -4  -1  -4  151.38   12.40
  -4  -1  -4  146.39    8.80
  -4  -1  -4  142.49    8.30
   4   1   4  139.79    7.70
  -4   1  -4  153.88    8.60
  -4   1  -4  129.29   12.30
  -5  -1  -4  102.59    8.00
  -5  -1  -4  101.39    8.90
   5  -1   4  101.09    5.40
  -5  -1  -4  105.39    7.40
  -5  -1  -4  106.59    7.50
  -5  -1  -4   97.59    8.30
  -5  -1  -4  120.79   13.00
  -5  -1  -4   97.59    8.10
  -5   1  -4   98.39    8.40
  -5   1  -4  101.79    8.80
  -5   1  -4  110.99   11.60
  -5   1  -4  102.79    7.50
  -5   1  -4   99.49    8.10
   5   1   4  106.69    6.60
  -5   1  -4   98.99    7.20
   5   1   4  100.29    5.60
  -6  -1  -4  245.98   21.80
  -6  -1  -4  245.68   15.30
  -6  -1  -4  223.48   13.20
  -6  -1  -4  260.17   13.30
  -6  -1  -4  244.68   13.40
  -6  -1  -4  249.78   14.50
   6  -1   4  242.48   10.50
  -6  -1  -4  238.98   14.60
  -6   1  -4  231.18   12.20
  -6   1  -4  231.48   14.80
  -6   1  -4  241.88   21.00
  -6   1  -4  259.57   13.80
   6   1   4  228.78   10.50
  -6   1  -4  245.98   14.70
  -6   1  -4  247.78   13.90
  -6   1  -4  245.98   13.10
  -6   1  -4  244.88   14.10
  -7  -1  -4  242.38   13.00
  -7  -1  -4  247.88   15.30
  -7  -1  -4  248.88   15.70
  -7  -1  -4  255.87   13.70
  -7  -1  -4  227.08   23.40
  -7  -1  -4  259.77   15.00
  -7  -1  -4  222.68   13.40
   7  -1   4  236.88   10.70
  -7  -1  -4  231.98   13.50
  -7   1  -4  244.78   14.30
  -7   1  -4  252.27   15.70
   7   1   4  229.88   10.80
  -7   1  -4  243.28   23.20
  -7   1  -4  254.57   14.80
  -7   1  -4  238.38   13.50
   7   1   4  209.88   11.60
  -7   1  -4  240.98   15.20
  -7   1  -4  241.38   14.40
   8  -1   4  344.97   15.90
  -8  -1  -4  323.37   16.70
  -8  -1  -4  351.86   20.70
  -8  -1  -4  333.57   18.60
  -8  -1  -4  345.17   17.80
  -8  -1  -4  322.87   18.00
   8  -1   4  367.06   15.10
  -8  -1  -4  330.67   15.90
  -8   1  -4  320.17   17.10
   8   1   4  341.77   16.00
   8   1   4  356.36   15.20
  -8   1  -4  340.67   18.80
  -8   1  -4  340.07   16.80
  -8   1  -4  337.47   18.50
  -8   1  -4  334.37   17.80
   9  -1   4   56.69    5.50
  -9  -1  -4   51.89    6.60
   9  -1   4   60.09    5.10
  -9  -1  -4   64.19    7.90
  -9  -1  -4   49.70    7.30
  -9  -1  -4   61.39    8.30
  -9  -1  -4   48.20    5.80
  -9   1  -4   57.29    7.70
  -9   1  -4   48.90    7.10
  -9   1  -4   57.39    6.70
   9   1   4   63.49    5.70
  -9   1  -4   53.59    7.40
   9   1   4   62.69    5.30
  -9   1  -4   56.29    7.80
 -10  -1  -4  101.19    9.80
 -10  -1  -4   94.89    6.90
  10  -1   4   85.49    5.20
 -10  -1  -4  100.59    7.60
  10   1   4   91.49    5.40
  10   1   4   90.99    8.20
 -10   1  -4   97.99    6.50
  10   1   4   99.09    5.70
 -10   1  -4  101.39    8.20
 -10   1  -4  101.29    7.80
 -10   1  -4   92.99    7.30
  12  -2  -4  134.79    7.30
 -12  -2   4  118.49    6.50
 -12   2   4  134.29    7.10
  12   2  -4  145.19    7.30
 -11  -2   4   17.00    3.80
  11  -2  -4   15.10    3.40
  11  -2  -4   18.50    4.70
  11   2  -4   10.10    3.10
  11   2  -4   10.10    3.90
 -10  -2   4  310.57   13.40
  10  -2  -4  352.06   16.50
  10  -2  -4  351.96   16.40
  10   2  -4  336.57   16.00
  10   2  -4  346.37   16.20
 -10   2   4  318.67   14.80
  10   2  -4  295.27   20.20
 -10   2   4  295.57   15.70
   9  -2  -4   13.30    3.60
   9  -2  -4   19.90    4.60
   9  -2  -4   19.50    3.60
  -9  -2   4   17.90    3.50
   9   2  -4   17.60    3.40
  -9   2   4   21.20    4.70
  -9   2   4   21.50    3.60
   9   2  -4   13.00    3.80
   9   2  -4   17.00    4.20
   9   2  -4   20.50    6.90
  -9   2   4   21.10    4.30
   8  -2  -4  103.19    6.70
   8  -2  -4  100.69    8.10
  -8  -2   4   95.89    7.60
   8  -2  -4  100.59    7.90
   8   2  -4  102.59    8.20
   8   2  -4  109.89   11.10
  -8   2   4   83.89   10.00
   8   2  -4   87.59    9.70
  -8   2   4  102.79    7.10
  -8   2   4   98.99    9.80
   8   2  -4  103.49    6.60
   7  -2  -4  241.68   12.10
   7  -2  -4  232.78   12.30
   7  -2  -4  230.48   10.60
  -7  -2   4  203.38   12.70
  -7  -2   4  221.68   11.30
   7   2  -4  241.98   15.20
   7   2  -4  222.28   11.70
   7   2  -4  241.98   10.50
  -7   2   4  231.28   11.40
  -7   2   4  232.78   13.50
  -7   2   4  234.28   11.30
   7   2  -4  231.18   12.10
   6  -2  -4  345.07   13.80
  -6  -2   4  359.56   14.90
  -6  -2   4  373.06   14.30
  -6  -2   4  371.66   15.80
   6   2  -4  350.06   13.60
  -6   2   4  365.06   15.50
  -6   2   4  376.16   31.70
  -6   2   4  352.46   15.90
  -6   2   4  355.16   14.00
   6   2  -4  339.67   17.90
  -6   2   4  358.06   15.30
   6   2  -4  321.67   14.70
  -5  -2   4  236.78    9.80
   5  -2  -4  212.08   21.50
   5  -2  -4  280.47   11.30
   5  -2  -4  266.77   11.50
  -5   2   4  235.08   10.70
   5   2  -4  280.07   21.60
   5   2  -4  263.97   14.30
  -5   2   4  232.28    9.70
  -5   2   4  239.88   10.70
  -4  -2   4 2399.66   84.59
   4  -2  -4 2224.38   86.09
   4  -2  -4 2594.04   96.99
  -4  -2   4 2436.56   83.69
  -4   2   4 2513.45   96.69
  -4   2   4 2411.36   85.69
   4   2  -4 2605.24   98.39
  -4   2   4 2410.86   84.89
  -4   2   4 2413.56   85.59
   3  -2  -4  523.85   26.60
  -3  -2   4  566.94   20.40
  -3  -2   4  588.64   22.20
   3  -2  -4  493.15   18.90
   3   2  -4  522.75   20.30
   3   2  -4  551.14   27.50
  -3   2   4  552.94   22.10
  -3   2   4  621.64   32.80
   3   2  -4  508.15   18.50
   2  -2  -4  608.74   28.40
  -2  -2   4  668.23   28.70
  -2  -2   4  671.93   24.80
   2  -2  -4  634.34   21.80
   2  -2  -4  622.54   23.60
   2   2  -4  592.64   21.40
   2   2  -4  600.94   23.00
  -2   2   4  659.73   25.10
   2   2  -4  626.14   28.30
   1  -2  -4 1073.99   37.10
   1  -2  -4 1061.49   37.70
   1  -2  -4 1063.79   42.00
  -1  -2   4 1017.20   37.10
   1   2  -4 1011.00   39.70
   1   2  -4  991.80   39.70
   1   2  -4  998.60   37.10
  -1   2   4 1038.50   37.60
   1   2  -4 1014.30   36.00
   0  -2   4  331.47   13.60
   0  -2  -4  307.37   12.60
   0  -2  -4  315.97   16.10
   0  -2  -4  323.67   13.10
   0  -2   4  333.27   13.70
   0   2   4  353.66   14.30
   0   2   4  348.87   12.90
   0   2  -4  302.67   12.00
   1  -2   4 2704.83   95.09
  -1  -2  -4 2685.83   96.69
  -1  -2  -4 2676.63   93.89
  -1  -2  -4 2538.25   98.09
   1   2   4 2739.23   96.49
   1   2   4 2757.02   95.59
  -2  -2  -4  533.55   25.20
   2  -2   4  513.95   19.10
   2  -2   4  544.45   19.20
   2  -2   4  541.95   21.40
  -2  -2  -4  509.75   26.80
  -2  -2  -4  535.15   20.90
  -2  -2  -4  514.95   21.10
  -2   2  -4  558.34   21.00
   2   2   4  556.84   21.80
  -3  -2  -4  230.88   10.30
   3  -2   4  204.88   11.40
  -3   2  -4  184.78   11.00
  -3   2  -4  184.58   11.10
   3   2   4  284.17   12.30
  -3   2  -4  193.18   10.00
  -4  -2  -4  241.88   12.60
  -4  -2  -4  258.57   12.40
  -4  -2  -4  256.47   17.10
  -4  -2  -4  251.27   18.50
   4  -2   4  241.78   12.20
  -4   2  -4  247.48   17.10
  -4   2  -4  261.27   12.60
  -4   2  -4  246.48   15.90
   4   2   4  215.88    9.60
   4   2   4  224.28   11.70
  -4   2  -4  231.48   14.50
  -5  -2  -4  666.03   28.40
  -5  -2  -4  688.63   27.70
  -5  -2  -4  638.04   28.90
  -5  -2  -4  691.13   38.00
  -5  -2  -4  690.93   27.70
  -5  -2  -4  671.43   29.90
   5  -2   4  745.83   26.30
   5  -2   4  679.53   29.80
  -5  -2  -4  670.73   28.20
   5   2   4  707.33   26.50
  -5   2  -4  678.13   35.20
  -5   2  -4  647.24   29.20
  -5   2  -4  654.13   29.50
  -5   2  -4  705.83   28.10
   5   2   4  692.73   28.90
  -5   2  -4  670.63   27.40
  -5   2  -4  639.44   28.20
  -5   2  -4  677.43   28.20
  -6  -2  -4  336.07   14.80
  -6  -2  -4  342.57   23.60
   6  -2   4  343.27   14.10
  -6  -2  -4  325.57   16.80
  -6   2  -4  321.37   25.10
   6   2   4  329.37   15.60
  -6   2  -4  394.76   19.50
   6   2   4  342.37   14.40
  -6   2  -4  358.46   26.40
  -6   2  -4  389.36   21.50
  -6   2  -4  331.87   17.30
  -6   2  -4  340.27   20.50
  -7  -2  -4  369.76   18.30
  -7  -2  -4  372.86   20.40
  -7  -2  -4  359.66   17.80
  -7  -2  -4  373.86   19.20
  -7  -2  -4  379.26   30.80
  -7  -2  -4  352.56   15.20
  -7  -2  -4  376.26   19.50
  -7  -2  -4  379.66   17.60
   7  -2   4  395.16   16.10
   7   2   4  379.56   17.50
  -7   2  -4  355.46   19.60
  -7   2  -4  365.26   20.00
  -7   2  -4  328.37   28.70
   7   2   4  385.46   16.30
  -7   2  -4  349.17   17.40
  -7   2  -4  369.46   18.90
  -7   2  -4  367.06   18.60
  -8  -2  -4   11.70    5.30
  -8  -2  -4    9.90    4.90
   8  -2   4    2.00    2.40
  -8  -2  -4    8.10    3.80
  -8  -2  -4    7.40    3.30
   8  -2   4    9.20    2.80
  -8  -2  -4    5.00    1.70
  -8  -2  -4    7.50    5.00
   8   2   4    8.30    2.80
  -8   2  -4    3.20    4.00
  -8   2  -4    8.80    3.60
   8   2   4   13.80    6.20
  -8   2  -4    6.00    4.20
  -8   2  -4    8.00    4.30
  -8   2  -4   12.80    5.00
   8   2   4   10.10    3.10
   9  -2   4   29.70    3.50
  -9  -2  -4   45.50    7.30
  -9  -2  -4   19.20    4.90
  -9  -2  -4   35.30    5.40
  -9  -2  -4   43.20    8.10
  -9  -2  -4   51.49    8.90
  -9   2  -4   31.10    4.80
  -9   2  -4   31.00    5.70
  -9   2  -4   40.70    6.70
   9   2   4   25.50    3.80
   9   2   4   23.90    3.20
  -9   2  -4   27.40    5.00
   9   2   4   38.50    7.40
  -9   2  -4   36.40    5.80
  10  -2   4   27.90    3.10
 -10  -2  -4   28.20    4.20
 -10  -2  -4   24.10    3.00
 -10  -2  -4   18.80    4.70
 -10  -2  -4   23.20    4.60
  10   2   4   24.70    5.00
  10   2   4   27.10    3.00
  10   2   4   35.80    4.00
 -10   2  -4   34.50    4.90
 -10   2  -4   20.70    3.90
 -10   2  -4   23.40    4.00
 -10   2  -4   31.80    4.90
 -12  -3   4    6.10    2.20
  12  -3  -4    7.00    1.90
  12   3  -4    5.80    2.00
 -12   3   4    4.70    2.10
  11  -3  -4    4.00    3.10
 -11  -3   4    4.80    2.40
 -11   3   4   -1.60    2.20
  11   3  -4    3.20    2.60
  11   3  -4    4.60    2.10
  11   3  -4    4.30    4.00
 -10  -3   4   62.59    5.80
  10  -3  -4   61.19    5.40
 -10  -3   4   54.39    5.10
  10  -3  -4   73.59    6.80
  10  -3  -4   57.49    6.30
  10   3  -4   64.99    6.60
  10   3  -4   51.49    6.10
 -10   3   4   59.49    7.00
  10   3  -4   61.59    8.60
 -10   3   4   74.29    7.60
  -9  -3   4   23.70    4.00
   9  -3  -4   30.10    4.10
   9  -3  -4   33.50    5.50
   9  -3  -4   31.30    5.30
  -9   3   4   30.30    4.90
   9   3  -4   28.20    4.80
   9   3  -4   33.50    8.00
  -9   3   4   45.00    5.90
   9   3  -4   42.00    5.90
   8  -3  -4    0.10    2.90
   8  -3  -4    1.30    2.60
  -8  -3   4    1.50    2.70
   8   3  -4    5.30    3.10
  -8   3   4    3.10    2.40
   8   3  -4    1.70    2.50
   8   3  -4    4.10    2.90
  -8   3   4    2.30    4.00
  -8   3   4    1.40    4.50
  -7  -3   4   71.49    4.60
   7  -3  -4   68.69    6.30
  -7  -3   4   70.29    6.30
   7  -3  -4   71.39    5.40
  -7   3   4   74.29    6.00
   7   3  -4   65.89    6.20
   7   3  -4   71.29    5.30
   7   3  -4   66.09    6.20
   7   3  -4   74.79    8.90
  -7   3   4   71.99    6.00
  -7   3   4   75.79    8.60
   6  -3  -4   76.59    5.40
  -6  -3   4   72.39    5.70
  -6  -3   4   78.79    5.20
   6  -3  -4   70.49    5.90
  -6   3   4   68.79    4.10
   6   3  -4   52.89    7.80
  -6   3   4   70.29    5.40
  -6   3   4   58.69    7.10
  -6   3   4   56.49    7.70
   6   3  -4   58.89    6.80
   6   3  -4   77.69    4.80
   6   3  -4   61.29    6.10
  -5  -3   4  612.14   23.00
   5  -3  -4  596.94   23.20
  -5  -3   4  650.23   23.50
   5  -3  -4  620.44   24.30
  -5   3   4  648.74   24.60
  -5   3   4  589.84   38.00
   5   3  -4  643.84   37.90
  -5   3   4  616.54   23.20
   5   3  -4  635.04   27.80
  -5   3   4  658.53   24.80
  -4  -3   4 2706.13   88.79
   4  -3  -4 2470.05   92.49
  -4  -3   4 2706.33   91.09
   4  -3  -4 2839.82  106.49
  -4  -3   4 2594.34   88.89
   4  -3  -4 2618.84   93.29
   4   3  -4 2623.14   96.69
  -4   3   4 2449.55   90.09
  -4   3   4 2630.04   90.09
   4   3  -4 2758.62  107.69
  -4   3   4 2206.58   90.09
  -3  -3   4 1087.29   39.70
   3  -3  -4 1050.09   39.70
   3  -3  -4 1127.09   41.50
  -3  -3   4 1156.28   41.50
   3  -3  -4 1110.59   49.70
   3   3  -4 1163.28   50.99
  -3   3   4 1186.58   41.30
  -3   3   4 1090.09   39.70
  -3   3   4 1069.79   40.60
   2  -3  -4  986.70   43.50
   2  -3  -4  930.11   34.40
   2  -3  -4  959.00   36.00
  -2  -3   4  997.20   36.30
   2   3  -4  981.10   43.20
  -2   3   4  951.30   36.10
   1  -3  -4   77.99    4.30
  -1  -3   4   80.09    5.50
   1  -3  -4   78.49    9.30
   1  -3  -4   78.69    5.40
   1  -3  -4   82.59    5.20
  -1   3   4   82.89    4.20
   1   3  -4   83.79    8.90
  -1   3   4   80.69    5.40
   0  -3   4  173.58    8.70
   0  -3  -4  175.38    8.40
   0  -3  -4  166.78    8.50
   0  -3  -4  175.98   13.30
   0   3  -4  157.38   10.80
   0   3   4  172.98    8.90
   0   3  -4  168.38   11.10
   0   3   4  163.98    7.60
   1  -3   4  273.57   12.60
  -1  -3  -4  280.07   12.30
  -1  -3  -4  270.97   12.00
   1  -3   4  282.57   11.20
  -1  -3  -4  275.37   17.50
  -1   3  -4  259.77   14.00
   1   3   4  283.27   13.10
  -1   3  -4  257.67   14.00
   1   3   4  271.77   12.00
  -2  -3  -4 1259.97   54.19
   2  -3   4 1318.17   47.40
  -2  -3  -4 1310.97   46.70
  -2  -3  -4 1275.87   46.50
   2   3   4 1159.18   46.90
   2   3   4 1339.77   48.00
  -2   3  -4 1273.97   49.60
  -2   3  -4 1183.68   49.50
  -3  -3  -4  844.92   33.20
   3  -3   4  827.42   33.30
  -3  -3  -4  855.01   41.70
  -3  -3  -4  875.81   33.50
   3   3   4  866.31   33.70
   3   3   4  832.32   30.80
   3   3   4  857.01   35.00
  -3   3  -4  871.51   37.80
  -4  -3  -4  444.46   19.40
  -4  -3  -4  486.95   29.70
   4  -3   4  445.16   17.90
  -4  -3  -4  431.76   20.80
   4  -3   4  490.85   21.40
  -4  -3  -4  413.16   19.00
  -4  -3  -4  416.56   19.80
  -4  -3  -4  440.56   18.00
   4   3   4  490.15   18.60
   4   3   4  473.75   21.50
  -4   3  -4  481.65   22.20
  -4   3  -4  441.76   25.20
  -5  -3  -4  199.28    9.90
  -5  -3  -4  197.68   11.20
  -5  -3  -4  204.48   20.20
  -5  -3  -4  185.78   12.50
   5  -3   4  209.78    9.20
  -5  -3  -4  204.38   12.70
  -5  -3  -4  204.48   13.90
  -5  -3  -4  202.68   11.40
  -5  -3  -4  194.78   11.80
   5   3   4  192.68   12.40
   5   3   4  199.28   10.80
  -5   3  -4  183.78   10.70
   5   3   4  212.78    9.80
  -5   3  -4  202.68   12.80
  -5   3  -4  192.28   12.10
  -5   3  -4  200.78   17.90
  -5   3  -4  214.18   12.40
  -5   3  -4  200.98   13.10
  -6  -3  -4   58.09    9.40
  -6  -3  -4   51.89    7.80
   6  -3   4   59.49    4.80
  -6  -3  -4   54.09    5.20
  -6  -3  -4   58.79    6.50
  -6  -3  -4   72.29    9.20
   6   3   4   53.09    5.60
  -6   3  -4   66.49    8.60
  -6   3  -4   59.39    8.10
  -6   3  -4   59.29    8.00
   6   3   4   48.80    5.80
   6   3   4   55.39    9.50
  -6   3  -4   54.59    7.30
  -6   3  -4   54.89    6.20
   7  -3   4   61.99    5.10
  -7  -3  -4   64.29    7.00
  -7  -3  -4   57.39    5.20
  -7  -3  -4   60.39    8.10
  -7  -3  -4   68.89    7.00
  -7  -3  -4   73.69    9.90
  -7  -3  -4   77.39    9.30
  -7  -3  -4   61.19    6.80
  -7   3  -4   55.19    6.40
  -7   3  -4   66.79    8.60
   7   3   4   67.79    5.90
  -7   3  -4   76.69    9.20
   7   3   4   59.79    9.60
   7   3   4   64.89    6.40
  -7   3  -4   38.90   12.00
  -7   3  -4   57.99    7.90
  -7   3  -4   59.29    7.80
  -8  -3  -4  247.88   15.90
  -8  -3  -4  229.68   12.90
  -8  -3  -4  255.67   14.60
   8  -3   4  266.87   12.90
   8  -3   4  252.57   12.20
  -8  -3  -4  223.78   10.10
  -8  -3  -4  234.68   14.10
  -8  -3  -4  241.68   12.70
  -8   3  -4  237.78   13.90
   8   3   4  266.27   14.90
   8   3   4  239.98   19.20
   8   3   4  236.28   12.50
  -8   3  -4  225.88   14.50
  -8   3  -4  239.48   14.70
  -8   3  -4  223.88   12.40
  -8   3  -4  241.48   13.90
  -9  -3  -4   68.59    6.30
  -9  -3  -4   78.69    9.10
   9  -3   4   66.19    4.80
  -9  -3  -4   58.49    5.90
  -9  -3  -4   74.29    9.00
  -9  -3  -4   58.29    6.70
   9   3   4   69.09    5.30
  -9   3  -4   81.59    9.40
  -9   3  -4   66.79    5.90
   9   3   4   61.49    7.60
  -9   3  -4   73.99    9.50
  -9   3  -4   58.19    7.00
  -9   3  -4   85.69   10.10
   9   3   4   63.19    5.30
 -10  -3  -4   33.90    3.20
  10  -3   4   28.70    3.20
 -10  -3  -4   35.40    3.80
  10   3   4   30.70    3.30
 -10   3  -4   36.20    5.80
  10   3   4   28.90    3.30
 -10   3  -4   22.30    3.40
 -10   3  -4   35.90    4.40
 -10   3  -4   29.40    3.90
 -11  -4   4   52.49    5.00
  11  -4  -4   49.00    4.70
  11   4  -4   51.89    4.60
  11   4  -4   42.10    5.80
 -11   4   4   54.29    6.80
  10  -4  -4    3.70    2.90
  10  -4  -4    4.60    2.20
  10  -4  -4    3.10    2.70
 -10  -4   4    1.10    2.30
  10   4  -4   -0.70    3.20
 -10   4   4   -2.20    3.00
 -10   4   4    0.60    2.70
  10   4  -4    2.40    4.10
  10   4  -4    3.10    2.90
  -9  -4   4  173.88    9.60
   9  -4  -4  156.78   10.00
  -9  -4   4  175.98    9.80
   9  -4  -4  167.68   10.40
   9  -4  -4  154.58    8.50
   9   4  -4  169.68   10.20
   9   4  -4  159.18   13.50
   9   4  -4  169.38   10.20
  -9   4   4  178.38   10.30
  -8  -4   4  371.66   16.70
   8  -4  -4  370.06   18.10
   8  -4  -4  374.76   15.90
  -8   4   4  342.57   15.70
   8   4  -4  372.76   17.80
  -8   4   4  368.16   16.70
   8   4  -4  393.56   21.90
  -8   4   4  352.26   18.30
   8   4  -4  389.56   17.60
   7  -4  -4 1446.96   53.19
  -7  -4   4 1593.84   57.59
  -7  -4   4 1513.05   55.19
   7  -4  -4 1456.65   55.89
   7   4  -4 1571.74   60.29
   7   4  -4 1424.96   54.59
  -7   4   4 1565.14   57.49
   6  -4  -4  197.18    9.80
  -6  -4   4  159.48    9.30
  -6  -4   4  157.68    7.60
   6  -4  -4  162.68    8.40
   6  -4  -4  165.88   10.10
   6   4  -4  164.98    9.80
   6   4  -4  182.28    8.90
  -6   4   4  162.28    9.00
  -6   4   4  155.08   10.50
   6   4  -4  155.98    9.40
   6   4  -4  171.58   12.90
  -6   4   4  153.98    9.00
   6   4  -4  156.28   10.30
  -5  -4   4  432.86   16.50
   5  -4  -4  386.96   18.40
   5  -4  -4  397.16   15.90
   5   4  -4  433.86   21.10
  -5   4   4  371.86   15.30
   5   4  -4  393.06   17.10
   5   4  -4  405.06   18.00
  -5   4   4  423.06   17.30
  -5   4   4  384.76   20.70
  -5   4   4  387.96   16.70
   5   4  -4  396.66   18.20
   5   4  -4  398.36   32.10
  -4  -4   4   83.79    4.90
  -4  -4   4   78.29    4.90
   4  -4  -4   73.29    5.10
   4  -4  -4   65.19    4.30
  -4  -4   4   83.19    6.80
   4   4  -4   72.39    7.60
  -4   4   4   82.59    5.60
   4   4  -4   70.69   13.90
  -4   4   4   78.99    4.70
  -4   4   4   91.59    5.80
   3  -4  -4 1108.99   39.40
   3  -4  -4  974.20   38.10
   3  -4  -4 1106.99   51.49
  -3  -4   4 1137.49   40.90
  -3  -4   4 1204.48   43.60
   3  -4  -4 1083.79   40.80
   3   4  -4 1079.79   52.19
   3   4  -4 1079.39   42.70
  -3   4   4 1138.79   40.90
  -3   4   4 1134.99   42.60
  -3   4   4 1114.19   42.00
   2  -4  -4  513.25   21.50
   2  -4  -4  535.85   30.00
  -2  -4   4  518.35   20.10
   2  -4  -4  526.15   20.40
  -2  -4   4  557.34   22.60
  -2   4   4  549.74   22.10
   2   4  -4  549.74   30.50
   2   4  -4  508.45   23.10
  -2   4   4  556.04   20.50
   1  -4  -4  750.22   28.00
   1  -4  -4  758.72   28.80
   1  -4  -4  774.22   37.70
   1  -4  -4  729.33   28.90
  -1  -4   4  789.82   30.70
  -1   4   4  806.62   30.70
   1   4  -4  741.13   36.80
   1   4  -4  737.33   30.60
  -1   4   4  753.32   29.20
   0  -4  -4  660.03   25.60
   0  -4  -4  663.13   25.50
   0  -4  -4  650.23   24.80
   0  -4   4  633.24   26.20
   0  -4  -4  656.13   33.80
   0   4  -4  609.54   31.80
   0   4  -4  639.14   27.50
   0   4   4  673.93   26.60
  -1  -4  -4  541.45   21.80
  -1  -4  -4  522.65   30.00
  -1  -4  -4  538.75   21.80
   1  -4   4  524.05   20.70
   1  -4   4  561.24   22.80
  -1   4  -4  520.75   27.40
   1   4   4  580.64   25.90
   1   4   4  516.25   20.50
   2  -4   4  290.77   14.40
  -2  -4  -4  287.77   21.30
  -2  -4  -4  284.67   13.60
  -2  -4  -4  306.77   14.00
  -2   4  -4  301.57   19.20
   2   4   4  292.07   14.80
   2   4   4  291.07   12.10
  -3  -4  -4  586.64   26.10
  -3  -4  -4  575.04   23.30
  -3  -4  -4  619.34   24.70
   3  -4   4  672.43   27.60
  -3  -4  -4  568.04   27.40
  -3  -4  -4  620.74   24.80
  -3  -4  -4  621.74   35.40
   3  -4   4  619.34   23.80
  -3   4  -4  582.64   31.70
   3   4   4  631.64   27.80
  -3   4  -4  576.24   25.00
  -3   4  -4  594.34   25.00
   3   4   4  668.63   29.00
   3   4   4  653.53   24.50
  -3   4  -4  561.14   26.90
  -4  -4  -4  383.96   17.30
  -4  -4  -4  365.56   19.10
  -4  -4  -4  389.86   17.80
  -4  -4  -4  385.36   16.40
  -4  -4  -4  367.96   20.00
  -4  -4  -4  391.86   17.90
  -4  -4  -4  382.16   28.30
   4  -4   4  387.76   18.90
  -4  -4  -4  349.77   17.90
   4   4   4  383.76   15.70
  -4   4  -4  403.56   18.40
   4   4   4  379.46   17.00
  -4   4  -4  372.86   18.10
  -4   4  -4  378.36   19.50
   4   4   4  389.16   20.50
  -4   4  -4  386.36   19.10
  -4   4  -4  375.46   25.40
   4   4   4  363.56   19.20
  -5  -4  -4   31.70    8.60
  -5  -4  -4   33.20    5.60
  -5  -4  -4   33.90    5.30
  -5  -4  -4   47.80    6.00
  -5  -4  -4   35.70   11.50
   5  -4   4   35.10    3.80
  -5  -4  -4   41.10    7.00
  -5  -4  -4   37.60    6.80
   5   4   4   35.00    5.30
   5   4   4   33.60    4.30
  -5   4  -4   41.90    5.80
   5   4   4   36.10    7.90
  -5   4  -4   32.60    7.70
  -5   4  -4   41.40    9.20
  -5   4  -4   34.30    8.90
  -6  -4  -4  594.34   27.00
  -6  -4  -4  615.94   26.50
  -6  -4  -4  645.14   28.70
  -6  -4  -4  641.54   25.20
  -6  -4  -4  634.44   30.10
  -6  -4  -4  646.04   27.80
   6  -4   4  711.93   27.40
  -6   4  -4  640.44   27.90
   6   4   4  706.33   29.20
  -6   4  -4  612.34   25.90
  -6   4  -4  646.64   29.70
   6   4   4  737.43   34.20
  -6   4  -4  625.34   27.60
  -6   4  -4  630.44   29.00
  -6   4  -4  608.84   39.80
   6   4   4  726.83   27.90
  -7  -4  -4   50.79    7.00
  -7  -4  -4   57.39    5.30
   7  -4   4   46.90    4.90
  -7  -4  -4   72.59   10.90
  -7  -4  -4   46.00    6.50
  -7  -4  -4   63.89    8.80
  -7  -4  -4   55.89    8.50
  -7  -4  -4   57.39    6.80
   7  -4   4   46.40    5.30
   7   4   4   53.99    8.80
   7   4   4   54.39    6.10
  -7   4  -4   58.89    7.80
  -7   4  -4   58.39    8.20
  -7   4  -4   58.89    7.40
   7   4   4   41.40    5.40
  -7   4  -4   54.89    6.00
  -7   4  -4   47.50   14.00
  -7   4  -4   57.29    8.60
   8  -4   4  126.79    7.70
   8  -4   4  131.29    7.30
  -8  -4  -4   97.99   12.20
  -8  -4  -4  144.99   12.20
  -8  -4  -4  133.39    8.70
  -8  -4  -4  125.19    6.50
  -8  -4  -4  122.89    8.60
  -8   4  -4  121.59   10.10
   8   4   4  136.29    7.70
  -8   4  -4  134.99   10.30
  -8   4  -4  119.49   10.00
  -8   4  -4  123.19    9.40
   8   4   4  116.29   10.70
   8   4   4  132.09    8.30
  -9  -4  -4  122.49    7.70
  -9  -4  -4  136.29    9.90
   9  -4   4  131.09    6.60
  -9  -4  -4  118.19    7.50
   9   4   4   99.39    8.90
   9   4   4  130.09    7.10
   9   4   4  151.48    9.10
  -9   4  -4  127.69    8.80
  -9   4  -4  110.69    8.00
  -9   4  -4  121.09    8.80
  -9   4  -4  121.49    6.60
  -9   4  -4  120.09    8.50
 -10   4  -4    5.00    2.00
 -11  -5   4  120.59    6.70
  11  -5  -4  128.19    6.70
  11   5  -4  109.69    8.90
  11   5  -4  113.29    6.00
 -11   5   4  124.49    6.10
 -11   5   4  125.89    6.90
  10  -5  -4  470.35   20.20
 -10  -5   4  418.16   17.10
 -10  -5   4  466.85   19.90
  10   5  -4  411.16   17.80
 -10   5   4  417.56   17.70
 -10   5   4  403.26   19.20
  10   5  -4  359.76   20.00
   9  -5  -4  234.38   12.30
  -9  -5   4  255.07   13.40
   9  -5  -4  213.58   10.10
   9  -5  -4  219.98   12.00
  -9  -5   4  238.48   12.00
   9   5  -4  228.18   15.30
   9   5  -4  248.38   12.00
  -9   5   4  273.17   13.10
  -8  -5   4  249.28   13.40
   8  -5  -4  240.88   11.20
  -8   5   4  263.87   13.40
   8   5  -4  258.47   13.40
  -8   5   4  322.57   20.40
   8   5  -4  225.98   12.60
   8   5  -4  254.87   17.00
   7  -5  -4  395.96   16.40
   7  -5  -4  398.56   18.80
  -7  -5   4  410.86   18.20
   7   5  -4  390.16   18.40
  -7   5   4  424.86   18.20
  -7   5   4  394.46   17.60
   7   5  -4  393.36   17.90
  -7   5   4  392.56   19.30
   7   5  -4  399.56   22.50
   6  -5  -4  585.44   25.70
  -6  -5   4  552.24   29.20
  -6  -5   4  600.54   22.70
   6  -5  -4  592.74   23.20
   6   5  -4  631.44   29.70
  -6   5   4  655.53   24.80
  -6   5   4  567.94   25.40
   5  -5  -4  530.95   21.20
  -5  -5   4  580.24   21.70
   5  -5  -4  564.14   24.90
   5  -5  -4  536.25   23.70
   5  -5  -4  536.25   23.40
  -5  -5   4  573.74   23.40
  -5  -5   4  512.85   23.90
  -5   5   4  553.94   21.00
   5   5  -4  576.14   24.40
   5   5  -4  559.34   23.20
  -5   5   4  579.34   23.40
  -5   5   4  596.34   23.30
   5   5  -4  583.94   27.30
   5   5  -4  535.25   22.40
  -4  -5   4 1622.64   58.79
  -4  -5   4 1561.04   60.89
  -4  -5   4 1712.73   57.29
   4  -5  -4 1595.14   61.49
  -4  -5   4 1545.85   58.09
   4  -5  -4 1656.43   60.39
   4  -5  -4 1581.64   58.19
   4  -5  -4 1711.23   61.79
   4   5  -4 1569.84   59.29
   4   5  -4 1666.73   60.19
  -4   5   4 1611.54   58.99
   4   5  -4 1697.83   64.29
  -4   5   4 1629.94   59.39
   4   5  -4 1684.83   78.99
  -4   5   4 1607.64   56.99
   4   5  -4 1625.94   61.09
  -4   5   4 1588.84   58.59
  -3  -5   4  725.93   26.50
   3  -5  -4  633.04   31.70
  -3  -5   4  708.03   29.80
   3  -5  -4  703.33   27.80
   3  -5  -4  692.23   26.70
  -3  -5   4  733.43   31.70
  -3  -5   4  698.03   27.50
   3  -5  -4  632.74   24.70
   3   5  -4  655.03   27.50
  -3   5   4  720.13   26.40
  -3   5   4  714.13   28.70
  -3   5   4  701.13   28.00
   3   5  -4  687.13   29.90
  -3   5   4  717.93   27.60
   3   5  -4  693.43   40.80
  -2  -5   4  615.04   22.50
   2  -5  -4  613.44   36.00
   2  -5  -4  583.14   23.30
   2  -5  -4  523.15   21.30
  -2  -5   4  597.14   25.70
   2  -5  -4  580.64   24.10
   2   5  -4  598.24   26.30
  -2   5   4  599.74   25.00
   2   5  -4  619.44   35.90
  -1  -5   4 1079.59   41.00
   1  -5  -4  998.80   38.70
   1  -5  -4 1011.40   50.29
  -1  -5   4 1001.20   37.50
   1  -5  -4 1021.70   38.80
   1  -5  -4 1027.40   38.20
   1   5  -4 1021.00   50.49
  -1   5   4 1062.39   37.90
  -1   5   4 1049.30   41.10
  -1   5   4 1040.00   40.50
   1   5  -4 1002.20   41.00
   0  -5  -4  217.58   10.90
   0  -5   4  229.58    9.80
   0  -5  -4  238.18   11.80
   0  -5  -4  209.68   11.10
   0  -5   4  239.38   12.90
   0  -5  -4  203.38   19.40
   0   5  -4  230.28   19.30
   0   5   4  238.98   10.30
   0   5   4  229.48   12.60
   0   5   4  235.98   12.80
   0   5  -4  224.48   13.10
   1  -5   4  286.07   15.00
  -1  -5  -4  237.88   11.80
  -1  -5  -4  227.98   20.40
  -1  -5  -4  210.48   14.10
  -1  -5  -4  224.88   11.40
   1  -5   4  285.27   11.80
  -1  -5  -4  244.38   12.30
   1   5   4  287.97   15.10
  -1   5  -4  222.98   12.10
  -1   5  -4  238.98   19.70
  -1   5  -4  238.18   12.50
   1   5   4  299.07   12.40
   1   5   4  304.57   15.70
   2  -5   4  742.13   27.60
  -2  -5  -4  691.93   31.00
  -2  -5  -4  729.03   41.40
  -2  -5  -4  743.43   29.00
  -2  -5  -4  683.63   30.20
  -2  -5  -4  732.03   28.60
  -2  -5  -4  681.53   27.90
  -2  -5  -4  696.03   27.80
   2  -5   4  761.42   31.60
   2   5   4  735.73   31.90
   2   5   4  785.22   32.80
  -2   5  -4  699.93   29.00
  -2   5  -4  699.83   34.50
  -2   5  -4  729.63   33.50
  -2   5  -4  676.43   38.00
   2   5   4  711.63   29.50
   2   5   4  780.02   28.30
   3  -5   4  264.77   11.50
  -3  -5  -4  226.48   15.30
  -3  -5  -4  223.78   11.60
  -3  -5  -4  218.68   12.30
  -3  -5  -4  206.48   22.10
  -3  -5  -4  222.38   12.20
  -3  -5  -4  225.88   12.10
   3  -5   4  328.27   18.70
  -3  -5  -4  216.68   14.00
  -3  -5  -4  220.98   11.30
   3   5   4  278.17   16.20
   3   5   4  256.47   18.00
  -3   5  -4  232.58   14.10
  -3   5  -4  231.68   20.20
  -3   5  -4  207.78   12.40
  -3   5  -4  224.18   12.50
   3   5   4  260.07   13.20
  -3   5  -4  232.98   12.80
   3   5   4  262.87   12.10
  -4  -5  -4  202.78   15.30
  -4  -5  -4  250.27   26.10
   4  -5   4  264.77   11.70
  -4  -5  -4  233.88   13.20
  -4  -5  -4  245.58   12.50
  -4  -5  -4  235.28   14.70
  -4  -5  -4  235.58   13.00
  -4   5  -4  242.58   14.10
   4   5   4  273.97   16.90
  -4   5  -4  257.57   16.70
  -4   5  -4  199.08   12.90
  -4   5  -4  253.07   18.30
   4   5   4  263.57   13.60
  -4   5  -4  232.48   22.00
   4   5   4  275.77   12.40
  -5  -5  -4    3.70   12.80
  -5  -5  -4   -1.30    3.00
  -5  -5  -4   -2.00    4.50
  -5  -5  -4    1.40    2.60
  -5  -5  -4    2.50    2.90
  -5  -5  -4    0.60    3.00
   5  -5   4    6.30    2.50
  -5  -5  -4   12.40    7.00
  -5   5  -4    4.20    8.10
   5   5   4    4.40    4.70
  -5   5  -4    2.00    3.80
   5   5   4    2.80    2.90
   5   5   4    1.90    2.90
  -5   5  -4    3.00    4.30
  -5   5  -4    0.40    3.70
  -5   5  -4    2.40    3.30
  -6  -5  -4   65.59    7.80
  -6  -5  -4   79.09   11.90
  -6  -5  -4   60.49   29.30
  -6  -5  -4   61.79    5.90
  -6  -5  -4   56.49    9.60
   6  -5   4   67.29    5.50
  -6  -5  -4   66.89    6.80
  -6  -5  -4   61.09    6.60
   6   5   4   78.99    9.80
  -6   5  -4   69.99    8.30
  -6   5  -4   57.79    7.20
  -6   5  -4   60.29    8.10
   6   5   4   68.69    6.10
   6   5   4   65.49    6.70
  -6   5  -4   45.70   18.20
  -6   5  -4   65.99    8.60
  -7  -5  -4   18.50    3.40
  -7  -5  -4   15.90    4.20
  -7  -5  -4   14.00    3.90
  -7  -5  -4    8.50    3.00
  -7  -5  -4   24.20    7.00
   7  -5   4   24.40    3.60
  -7  -5  -4   17.20    5.80
  -7   5  -4   18.90    4.40
   7   5   4   32.60    4.90
   7   5   4   24.50    6.20
  -7   5  -4   15.50    4.70
  -7   5  -4   19.90    4.90
  -7   5  -4   12.80    4.60
   8  -5   4  251.07   13.40
  -8  -5  -4  228.48   10.00
  -8  -5  -4  265.77   12.60
   8  -5   4  253.77   11.00
  -8  -5  -4  230.98   17.80
  -8  -5  -4  238.68   11.70
   8   5   4  223.08   14.30
   8   5   4  262.47   12.00
   8   5   4  251.27   11.10
  -8   5  -4  249.28   13.20
  -8   5  -4  247.38   15.30
  -8   5  -4  249.18   14.10
  -9  -5  -4    9.40    3.50
   9  -5   4   13.20    2.00
  -9  -5  -4    7.00    2.50
   9   5   4   11.20    2.00
  -9   5  -4    7.00    2.90
  -9   5  -4    8.50    3.00
   9   5   4   15.60    4.80
  -9   5  -4   14.90    3.70
  -9   5  -4    6.10    2.80
   9   5   4   15.80    2.50
 -10  -6   4  167.68    8.80
  10  -6  -4  160.58    8.20
  10   6  -4  128.79    9.30
 -10   6   4  157.48    8.00
 -10   6   4  163.18    9.40
  10   6  -4  165.08    7.60
  -9  -6   4  777.32   30.20
  -9  -6   4  741.23   29.40
   9  -6  -4  701.93   27.00
   9  -6  -4  696.53   27.10
   9   6  -4  710.53   26.40
   9   6  -4  654.73   28.20
  -9   6   4  745.43   29.10
   9   6  -4  612.14   29.90
   8  -6  -4   73.79    6.90
   8  -6  -4   77.99    5.30
  -8  -6   4   75.89    6.70
  -8  -6   4   96.49    8.00
   8   6  -4   78.39    6.50
  -8   6   4   85.79    6.60
   8   6  -4   73.69    9.60
  -7  -6   4   54.39    6.80
   7  -6  -4   38.60    4.70
   7  -6  -4   38.30    5.40
   7  -6  -4   36.00    7.70
  -7  -6   4   55.49    7.00
   7   6  -4   41.60    5.50
  -7   6   4   49.20    5.60
  -7   6   4   64.99    6.40
   7   6  -4   38.80    7.80
   6  -6  -4  233.08   14.60
  -6  -6   4  285.67   13.90
  -6  -6   4  260.07   14.40
  -6  -6   4  259.57   11.60
   6  -6  -4  224.28   12.90
   6  -6  -4  236.98   10.80
  -6   6   4  277.97   13.20
  -6   6   4  243.68   14.40
   6   6  -4  238.68   12.10
  -6   6   4  279.37   13.20
   6   6  -4  237.98   16.30
   5  -6  -4  147.29    7.90
  -5  -6   4  138.99    7.50
  -5  -6   4  133.19    9.00
   5  -6  -4  148.89   11.10
  -5  -6   4  128.89    9.30
  -5   6   4  130.19    8.30
  -5   6   4  133.79    8.80
   5   6  -4  154.28   12.70
   5   6  -4  157.78    9.90
   4  -6  -4 2148.49   77.49
  -4  -6   4 1979.70   74.39
  -4  -6   4 1985.40   75.79
  -4  -6   4 2038.60   74.69
   4  -6  -4 2023.20   73.39
  -4  -6   4 2185.78   73.09
   4  -6  -4 2073.49   76.59
  -4   6   4 2076.99   74.79
   4   6  -4 2023.10   76.09
  -4   6   4 2169.28   74.69
   4   6  -4 2113.19   77.09
   4   6  -4 2013.30   74.69
  -4   6   4 1999.00   72.29
   4   6  -4 2050.29   76.39
   4   6  -4 2230.58   80.79
  -3  -6   4 2580.54   90.79
   3  -6  -4 2544.25   91.69
  -3  -6   4 2568.94   92.49
   3  -6  -4 2623.84   92.29
   3  -6  -4 2568.64   91.19
  -3   6   4 2513.35   90.49
  -3   6   4 2663.23   92.29
   3   6  -4 2584.64  112.89
   3   6  -4 2532.95   91.89
   3   6  -4 2493.25   91.39
   3   6  -4 2466.35   91.69
   3   6  -4 2604.74   95.29
  -3   6   4 2604.84   92.69
   3   6  -4 2362.36   89.39
  -2  -6   4  275.17   11.40
   2  -6  -4  211.48   12.10
  -2  -6   4  246.08   14.80
   2  -6  -4  232.08   14.20
  -2  -6   4  261.07   12.80
   2  -6  -4  213.48    9.50
   2  -6  -4  236.18   12.60
   2  -6  -4  230.58   12.10
  -2   6   4  266.87   12.50
   2   6  -4  225.08   12.50
   2   6  -4  235.68   14.50
   2   6  -4  237.68   13.00
  -2   6   4  268.97   13.00
  -2   6   4  260.67   14.10
  -2   6   4  272.17   11.30
   2   6  -4  225.68   27.60
   1  -6  -4  142.89    9.50
   1  -6  -4  130.39    8.50
  -1  -6   4  154.68   11.10
   1  -6  -4  132.49    8.80
   1  -6  -4  130.09   10.70
   1  -6  -4  130.89    8.10
  -1  -6   4  170.08    8.00
   1  -6  -4  127.79    9.80
   1   6  -4  138.29    9.60
  -1   6   4  162.18    8.20
  -1   6   4  165.08    9.30
  -1   6   4  160.08   10.60
   1   6  -4  135.59    9.00
   1   6  -4  161.38   19.10
  -1   6   4  171.58   10.90
   1   6  -4  140.59   10.80
   0  -6  -4  255.77   12.80
   0  -6   4  208.08   15.30
   0  -6  -4  265.57   28.10
   0  -6  -4  257.37   13.60
   0  -6  -4  245.08   11.90
   0  -6  -4  239.58   15.10
   0  -6   4  249.78   14.70
   0  -6  -4  255.97   13.10
   0  -6   4  259.77   10.90
   0   6  -4  254.47   13.90
   0   6   4  229.78   13.90
   0   6  -4  253.57   15.20
   0   6  -4  253.57   13.20
   0   6  -4  248.08   23.30
   0   6   4  251.67   12.40
   0   6   4  267.47   11.30
   0   6   4  263.37   14.30
  -1  -6  -4  226.28   12.10
  -1  -6  -4  229.38   15.20
  -1  -6  -4  238.48   13.00
  -1  -6  -4  257.07   24.70
  -1  -6  -4  220.88   11.90
   1  -6   4  227.28   10.20
  -1  -6  -4  219.28   14.80
  -1  -6  -4  204.98   11.20
  -1  -6  -4  227.48   11.10
   1   6   4  229.18   15.50
   1   6   4  227.88   11.90
  -1   6  -4  239.18   13.30
  -1   6  -4  248.18   12.80
   1   6   4  235.28   10.70
  -1   6  -4  198.88   12.20
  -1   6  -4  281.07   23.90
  -1   6  -4  234.38   12.80
  -2  -6  -4  194.88   14.30
  -2  -6  -4  207.78   11.50
   2  -6   4  223.48   11.70
   2  -6   4  237.78   10.60
  -2  -6  -4  218.68   11.90
  -2  -6  -4  203.98   10.30
  -2  -6  -4  221.08   15.50
  -2  -6  -4  224.08   12.60
  -2  -6  -4  208.78   11.20
  -2  -6  -4  228.88   25.90
  -2   6  -4  216.98   13.20
  -2   6  -4  213.68   21.70
  -2   6  -4  208.78   12.20
   2   6   4  230.38   14.50
  -2   6  -4  224.48   12.70
   2   6   4  249.88   11.20
   2   6   4  229.88   12.40
   3  -6   4   98.19    7.70
  -3  -6  -4  111.39   12.30
  -3  -6  -4  103.39    7.80
  -3  -6  -4   83.29    7.50
   3  -6   4  109.69    6.40
  -3  -6  -4   90.89    8.40
  -3  -6  -4   97.19    7.80
  -3  -6  -4   87.99   19.10
  -3   6  -4  102.49   10.10
  -3   6  -4   91.29    8.30
   3   6   4  103.69    7.00
  -3   6  -4   89.19   16.10
   3   6   4  117.19   10.40
   3   6   4   96.89    8.50
  -3   6  -4  106.89    8.70
  -4  -6  -4  694.03   32.80
  -4  -6  -4  740.43   30.80
  -4  -6  -4  786.82   31.20
  -4  -6  -4  776.92   32.60
  -4  -6  -4  739.93   33.10
  -4  -6  -4  824.52   35.30
  -4  -6  -4  782.62   30.90
   4  -6   4  832.22   30.30
   4   6   4  789.42   30.60
  -4   6  -4  751.72   31.80
  -4   6  -4  798.82   34.60
   4   6   4  788.52   35.90
  -4   6  -4  805.52   32.60
  -4   6  -4  764.42   32.20
  -4   6  -4  776.62   33.10
   4   6   4  794.92   32.20
  -4   6  -4  763.22   47.30
  -5  -6  -4  136.29   12.30
   5  -6   4  175.88    9.00
  -5  -6  -4  155.78    9.60
  -5  -6  -4  179.18   14.60
  -5  -6  -4  133.39   10.00
  -5  -6  -4  149.59    9.60
  -5  -6  -4  167.98   10.10
   5   6   4  187.48    9.80
   5   6   4  165.98   10.60
  -5   6  -4  159.78   12.20
   5   6   4  176.68   13.60
  -5   6  -4  164.68   11.20
  -5   6  -4  156.98   11.50
  -5   6  -4  151.78   10.70
  -5   6  -4  150.18   22.10
  -6  -6  -4   79.09    7.20
  -6  -6  -4   98.19   11.50
   6  -6   4   75.49    5.70
  -6  -6  -4   85.49    6.70
  -6  -6  -4   87.29    7.60
  -6   6  -4   87.49    8.00
  -6   6  -4   92.69    9.10
   6   6   4   90.59   13.60
   6   6   4   80.29    7.20
  -6   6  -4   90.89    9.60
   6   6   4   84.29    6.60
  -6   6  -4  102.79    9.50
   7  -6   4   72.79    5.30
  -7  -6  -4   75.29    6.30
  -7  -6  -4   82.79    6.40
  -7  -6  -4   85.99    7.20
  -7  -6  -4   79.49    5.80
  -7  -6  -4   94.79   10.70
  -7   6  -4   81.79    7.40
  -7   6  -4   83.39    8.40
   7   6   4   55.69    7.30
   7   6   4   72.29    5.70
  -7   6  -4   77.69    7.70
  -7   6  -4   98.09    8.70
   7   6   4   78.29    6.60
  -8  -6  -4   -1.30    1.40
  -8  -6  -4   -1.20    2.50
   8  -6   4    1.00    1.70
  -8   6  -4    2.00    3.20
  -8   6  -4    4.70    3.50
  -8   6  -4    1.20    2.40
  -8   6  -4   -1.40    2.60
   8   6   4    2.10    1.70
   8   6   4   -1.40    2.70
   8   6   4    1.10    2.00
 -10  -7   4   28.30    3.30
  10  -7  -4   18.60    2.70
 -10   7   4   27.40    3.70
  -9  -7   4   16.90    3.20
   9  -7  -4   29.70    3.90
  -9  -7   4   16.30    2.70
  -9   7   4    9.40    2.40
   9   7  -4   25.00    3.50
   8  -7  -4   32.50    4.70
  -8  -7   4   37.20    5.20
  -8  -7   4   41.80    5.60
  -8   7   4   33.30    4.30
   8   7  -4   51.09    6.50
   8   7  -4   35.60    6.60
  -7  -7   4   26.50    4.20
   7  -7  -4   38.30    5.40
  -7  -7   4   25.00    4.60
   7  -7  -4   45.80    4.20
  -7   7   4   36.90    7.00
  -7   7   4   31.10    3.60
   7   7  -4   45.30    9.70
   7   7  -4   38.30    5.20
   6  -7  -4   58.19    8.60
   6  -7  -4   84.09    5.50
  -6  -7   4   95.39    9.70
  -6  -7   4   73.59    5.20
  -6  -7   4   89.59    8.80
   6  -7  -4   74.89    8.10
  -6   7   4   83.79    7.60
   6   7  -4   80.19    6.60
  -6   7   4   86.89    6.80
   6   7  -4   89.09    9.80
  -5  -7   4   15.80    3.00
  -5  -7   4   13.80    4.00
   5  -7  -4   11.90    3.80
   5  -7  -4    4.80    2.10
  -5  -7   4   18.20    4.20
   5  -7  -4    6.00    5.00
  -5   7   4   16.30    3.80
   5   7  -4    6.20    5.00
   5   7  -4   14.50    3.60
   5   7  -4   -2.40    3.60
  -5   7   4   17.50    3.90
   5   7  -4    6.90    2.70
   4  -7  -4  441.66   21.00
  -4  -7   4  500.75   19.20
   4  -7  -4  427.66   20.10
  -4  -7   4  460.85   21.80
  -4  -7   4  482.05   21.00
   4  -7  -4  425.56   18.30
   4   7  -4  409.46   18.00
   4   7  -4  418.96   19.20
   4   7  -4  435.56   20.50
   4   7  -4  458.95   23.80
  -4   7   4  456.55   20.50
  -4   7   4  490.35   20.50
  -3  -7   4  203.08   11.20
  -3  -7   4  173.08   11.30
  -3  -7   4  191.78    9.50
   3  -7  -4  190.78   12.20
   3  -7  -4  194.08   11.70
   3   7  -4  203.48   15.30
  -3   7   4  207.18   10.70
   3   7  -4  173.78   12.00
   3   7  -4  195.78   12.50
   3   7  -4  197.98   14.20
  -3   7   4  202.58   11.20
   2  -7  -4   89.49    8.80
   2  -7  -4   97.89    8.30
  -2  -7   4  119.29    7.10
  -2   7   4  128.89    8.70
  -2   7   4  119.09    6.60
   2   7  -4  111.49   12.60
   2   7  -4   54.99   16.30
  -2   7   4  116.49    8.00
   2   7  -4  100.99   10.30
   2   7  -4  111.29   11.60
   2   7  -4  104.29    8.00
   1  -7  -4  658.53   28.00
   1  -7  -4  622.04   26.80
  -1  -7   4  669.53   24.00
  -1  -7   4  621.94   25.70
   1   7  -4  645.24   30.10
   1   7  -4  611.34   26.70
   1   7  -4  710.43   34.70
  -1   7   4  556.24   28.20
  -1   7   4  618.44   27.80
   1   7  -4  585.84   43.60
   1   7  -4  605.84   26.60
   0  -7  -4   78.69    7.10
   0  -7  -4   80.89    8.30
   0  -7   4   54.49    6.60
   0  -7  -4   75.59    7.60
   0  -7   4   67.09    5.50
   0   7  -4   79.99    7.60
   0   7  -4   45.50   13.90
   0   7  -4   83.39    9.00
   0   7   4   61.99    6.50
   0   7  -4   81.59    8.50
   0   7   4   65.69    7.50
   0   7   4   63.49    5.40
   1  -7   4  196.98   14.30
  -1  -7  -4  219.48   12.40
   1  -7   4  243.28   10.90
  -1  -7  -4  218.28   14.90
  -1  -7  -4  212.08   11.20
  -1  -7  -4  232.78   14.10
  -1  -7  -4  212.68   12.00
  -1   7  -4  205.38   13.10
   1   7   4  241.78   11.10
   1   7   4  235.08   12.50
  -1   7  -4  231.88   25.60
   1   7   4  228.38   14.30
  -1   7  -4  222.48   13.10
  -1   7  -4  236.68   14.10
  -2  -7  -4   73.39    7.10
  -2  -7  -4   74.79   10.40
  -2  -7  -4   66.19    7.60
  -2  -7  -4   62.19    5.80
   2  -7   4   89.89    6.20
  -2  -7  -4   68.79    9.80
  -2  -7  -4   57.39    5.90
   2  -7   4   78.99    7.20
   2   7   4   85.59    7.80
  -2   7  -4   78.59   17.20
  -2   7  -4   64.79    7.60
   2   7   4   80.19    6.40
  -2   7  -4   86.89    9.60
   2   7   4   89.19   12.40
  -2   7  -4   63.79    7.50
  -3  -7  -4  307.17   19.50
  -3  -7  -4  303.47   18.10
  -3  -7  -4  317.67   17.00
  -3  -7  -4  325.67   15.50
   3  -7   4  305.17   15.10
   3  -7   4  329.07   13.90
  -3  -7  -4  325.47   15.10
  -3   7  -4  326.57   17.10
   3   7   4  324.67   15.60
  -3   7  -4  316.77   16.40
  -3   7  -4  310.97   16.70
  -3   7  -4  294.27   30.30
  -3   7  -4  316.97   16.40
   3   7   4  308.87   18.20
   3   7   4  310.47   14.00
  -3   7  -4  319.57   18.30
  -4  -7  -4  287.37   14.20
  -4  -7  -4  259.27   17.50
   4  -7   4  330.47   13.90
  -4  -7  -4  287.77   18.50
   4   7   4  324.47   14.20
  -4   7  -4  259.67   15.60
   4   7   4  313.17   16.30
  -4   7  -4  288.77   17.00
  -4   7  -4  310.07   39.70
   4   7   4  305.17   18.10
  -4   7  -4  300.97   17.30
  -5  -7  -4  350.06   18.50
  -5  -7  -4  346.07   20.80
  -5  -7  -4  385.16   16.80
  -5  -7  -4  368.16   17.00
   5  -7   4  389.66   15.70
   5   7   4  385.86   17.40
  -5   7  -4  376.56   18.20
   5   7   4  365.46   15.90
   5   7   4  349.77   20.40
  -5   7  -4  363.26   17.80
  -5   7  -4  399.96   20.20
  -5   7  -4  375.56   18.60
   6  -7   4   41.00    4.50
  -6  -7  -4   30.60    4.70
  -6  -7  -4   30.80    4.60
  -6   7  -4   35.60    6.30
  -6   7  -4   27.40    5.00
   6   7   4   33.60    4.30
  -6   7  -4   35.50    5.60
   6   7   4   38.60    5.30
   6   7   4   34.50    6.00
  -6   7  -4   42.70    7.00
  -7  -7  -4  116.59    7.20
  -7  -7  -4  107.39    6.70
  -7  -7  -4  109.49    5.80
   7  -7   4  122.59    6.60
   7  -7   4  139.39    7.70
   7   7   4  111.39    8.20
   7   7   4  117.39    6.10
  -7   7  -4  107.69    8.10
  -7   7  -4  113.29    8.10
  -7   7  -4  106.69    7.20
   7   7   4  125.69    7.40
  -7   7  -4  120.09    8.00
   8  -7   4   41.20    3.00
  -8  -7  -4   43.60    3.70
  -8   7  -4   47.10    4.40
  -8   7  -4   46.90    4.30
   8   7   4   44.50    3.80
  -8   7  -4   48.30    4.50
  -9  -8   4  119.69    6.40
   9  -8  -4  131.39    6.40
  -9   8   4  130.09    7.20
   8  -8  -4   52.59    5.70
  -8  -8   4   38.00    5.10
  -8  -8   4   44.70    3.90
   8   8  -4   35.30    5.40
  -8   8   4   48.30    4.30
  -7  -8   4   61.39    6.20
  -7  -8   4   55.39    5.70
   7  -8  -4   52.09    5.20
   7   8  -4   50.39    4.60
  -7   8   4   53.89    4.70
   7   8  -4   51.19    7.30
  -6  -8   4   14.60    4.10
  -6  -8   4   10.30    3.30
   6  -8  -4   13.30    3.50
   6   8  -4   10.90    2.80
  -6   8   4   13.00    4.70
   6   8  -4   15.60    5.50
  -6   8   4   12.90    3.10
  -6   8   4    9.60    3.20
  -5  -8   4   48.30    6.60
  -5  -8   4   53.49    6.30
  -5  -8   4   58.69    7.10
   5  -8  -4   42.90    5.90
   5   8  -4   43.70    4.70
  -5   8   4   51.09    5.40
  -5   8   4   51.69    5.30
   5   8  -4   39.50    7.20
   4  -8  -4  335.17   19.00
  -4  -8   4  436.86   20.40
   4  -8  -4  326.67   18.60
  -4  -8   4  450.55   21.60
  -4  -8   4  440.36   17.80
  -4   8   4  442.66   18.90
   4   8  -4  426.56   22.50
   4   8  -4  415.46   21.80
   3  -8  -4  266.57   15.90
   3  -8  -4  276.97   15.50
  -3  -8   4  278.37   12.60
   3  -8  -4  294.77   15.10
  -3  -8   4  289.97   14.50
   3   8  -4  244.78   13.60
   3   8  -4  304.27   18.20
  -3   8   4  283.47   14.00
   3   8  -4  305.27   15.90
  -3   8   4  279.77   13.60
  -2  -8   4  178.88   12.70
   2  -8  -4  222.88   13.90
   2  -8  -4  214.68   12.60
  -2  -8   4  209.68   10.20
   2  -8  -4  251.87   19.00
  -2  -8   4  207.38   11.90
   2   8  -4  201.58   11.60
  -2   8   4  216.68   11.60
   2   8  -4  216.08   15.20
   2   8  -4  223.38   14.10
  -2   8   4  222.88   11.20
   1  -8  -4  245.78   13.40
  -1  -8   4  252.07   11.40
   1  -8  -4  225.38   14.40
  -1  -8   4  230.88   12.90
  -1   8   4  242.68   12.90
   1   8  -4  233.78   12.70
   1   8  -4  240.88   16.00
  -1   8   4  229.08   10.40
  -1   8   4  245.18   12.20
   1   8  -4  257.97   15.30
   0  -8   4   50.09    5.20
   0  -8  -4   56.39    6.80
   0  -8  -4   54.19    7.40
   0  -8   4   45.60    6.20
   0   8   4   56.29    6.50
   0   8   4   52.59    5.40
   0   8  -4   52.39    7.30
   0   8   4   54.89    4.80
   0   8   4   53.89    7.00
   0   8  -4   79.69    9.90
   0   8  -4   56.29    6.30
   0   8  -4   60.09   22.70
   1  -8   4   84.89    7.40
  -1  -8  -4   72.49    7.40
   1  -8   4   84.89    6.20
  -1  -8  -4   84.29    9.70
   1   8   4   88.29    7.60
  -1   8  -4   67.39    7.00
  -1   8  -4   68.39    7.40
  -1   8  -4  101.19   10.40
  -1   8  -4   43.70   20.00
   1   8   4   76.49    8.30
   1   8   4   82.49    5.90
   2  -8   4  275.37   12.40
  -2  -8  -4  249.18   15.80
  -2  -8  -4  251.97   13.00
   2   8   4  289.77   16.60
   2   8   4  254.37   12.00
   2   8   4  267.27   14.10
  -2   8  -4  204.68   15.50
  -2   8  -4  248.58   15.50
  -2   8  -4  225.48   33.30
  -3  -8  -4  176.38   10.60
  -3  -8  -4  176.38    9.50
  -3  -8  -4  191.48   11.80
   3  -8   4  199.48    9.80
  -3   8  -4  164.68   11.10
   3   8   4  181.08    9.40
  -3   8  -4  179.38   12.00
   3   8   4  185.58   10.90
  -3   8  -4  173.88   12.90
   3   8   4  208.08   15.00
  -3   8  -4  163.48   11.10
   4  -8   4   73.39    5.70
  -4  -8  -4   68.29    6.60
  -4  -8  -4   70.99    6.20
  -4   8  -4   70.79    8.00
   4   8   4   81.99    7.20
  -4   8  -4   71.79    7.20
   4   8   4   71.69    7.80
  -4   8  -4   74.49    8.50
   4   8   4   78.29    5.70
  -4   8  -4   66.99    7.00
  -5  -8  -4  175.78    9.40
  -5  -8  -4  162.68    9.10
   5  -8   4  177.18    8.30
   5   8   4  136.49   11.30
   5   8   4  174.68    9.60
  -5   8  -4  176.88   10.30
  -5   8  -4  180.48   11.70
   5   8   4  154.78    7.70
  -5   8  -4  177.78   11.80
   6  -8   4  250.87   10.80
  -6  -8  -4  202.68    9.40
  -6  -8  -4  205.88    9.70
  -6   8  -4  194.98   10.00
   6   8   4  217.48   10.80
   6   8   4  216.48   10.50
  -6   8  -4  202.78   10.70
  -6   8  -4  203.88   11.70
  -6   8  -4  218.38   12.50
  -7  -8  -4   36.20    3.50
  -7  -8  -4   36.30    3.10
   7  -8   4   39.20    3.30
  -7   8  -4   31.80    4.60
  -7   8  -4   36.90    4.20
   7   8   4   42.70    3.80
  -7   8  -4   39.70    4.00
   8  -9  -4   83.59    4.40
  -8  -9   4   92.09    5.60
  -8   9   4   84.59    5.50
  -7  -9   4   28.90    3.70
  -7  -9   4   35.00    4.10
   7   9  -4   22.30    4.50
  -6  -9   4   15.20    3.40
  -6  -9   4   17.80    3.80
   6  -9  -4    2.70    2.00
  -6   9   4   12.60    4.10
  -6   9   4   23.50    3.30
   6   9  -4    5.90    3.70
   5  -9  -4   30.30    4.70
  -5  -9   4   21.80    3.70
  -5  -9   4   24.70    4.40
  -5   9   4   18.60    3.90
   5   9  -4   31.10    6.40
  -5   9   4   17.40    3.20
  -5   9   4   26.50    3.10
  -4  -9   4   88.39    7.20
   4  -9  -4   91.49    7.30
  -4  -9   4   92.29    7.50
  -4  -9   4   83.19    5.50
   4   9  -4   88.29    9.30
  -4   9   4   90.39    6.00
  -4   9   4   84.79    6.10
  -3  -9   4  542.05   20.60
   3  -9  -4  530.95   22.50
  -3  -9   4  548.75   22.60
   3   9  -4  490.75   30.40
  -3   9   4  528.15   21.90
  -3   9   4  514.25   21.30
   2  -9  -4    2.60    3.10
   2  -9  -4    6.20    3.30
  -2  -9   4    5.30    3.20
  -2  -9   4    2.80    2.60
   2   9  -4    4.10    4.80
   2   9  -4    3.80    4.50
  -2   9   4    4.10    2.60
   2   9  -4    7.50    4.10
  -2   9   4    5.20    2.70
  -1  -9   4  100.59    6.50
   1  -9  -4   97.89    8.10
  -1  -9   4   93.99    8.00
   1   9  -4   90.89    8.30
  -1   9   4  108.89    7.90
   1   9  -4   92.99    9.50
  -1   9   4   95.59    6.60
   0  -9   4  138.49    9.20
   0  -9  -4  121.19    9.00
   0  -9   4  134.09    7.60
   0   9   4  120.59    7.70
   0   9  -4  115.19   10.30
   0   9  -4  119.09    9.00
   0   9  -4  129.89   10.60
   0   9   4  137.89    9.10
  -1  -9  -4  195.68   11.40
   1  -9   4  204.78   11.30
   1   9   4  207.68   11.10
  -1   9  -4  193.48   11.60
   1   9   4  186.38    9.90
  -1   9  -4  201.28   13.20
  -1   9  -4  206.38   11.10
  -2  -9  -4    2.90    2.80
   2  -9   4   11.10    3.10
   2  -9   4    4.30    3.00
  -2   9  -4    9.00    7.50
   2   9   4    5.00    3.20
  -2   9  -4    6.00    3.70
  -2   9  -4    2.10    3.60
   2   9   4    8.60    3.50
   3  -9   4  149.69    7.60
  -3  -9  -4  141.29    8.80
  -3   9  -4  149.19   11.00
   3   9   4  122.59    9.70
  -3   9  -4  171.18   11.70
  -3   9  -4  146.69    9.30
   3   9   4  148.09    8.80
   3   9   4  119.89    7.40
  -4  -9  -4   10.20    2.90
   4  -9   4   13.70    2.70
   4   9   4   13.20    3.30
  -4   9  -4   16.00    5.40
  -4   9  -4    7.50    3.00
  -4   9  -4    3.20    3.20
   5  -9   4   38.00    3.70
  -5  -9  -4   34.00    3.70
  -5   9  -4   29.70    5.20
  -5   9  -4   30.20    3.60
  -5   9  -4   30.10    4.30
   5   9   4   32.10    3.90
  -6  -9  -4   26.50    3.20
  -6  -9  -4   27.30    2.50
  -6   9  -4   33.00    3.80
   6   9   4   35.60    3.20
  -6 -10   4  101.99    5.10
   6  10  -4   52.09    4.80
   5 -10  -4   89.69    5.70
  -5 -10   4   99.59    7.30
  -5 -10   4   93.39    5.70
   5  10  -4   90.29    6.20
   5  10  -4   77.29    6.80
  -5  10   4   68.99    6.30
  -4 -10   4  265.97   12.00
   4 -10  -4  279.07   12.60
  -4  10   4  260.47   12.70
   4  10  -4  263.37   12.80
  -3 -10   4   17.00    3.30
   3 -10  -4   26.00    4.20
   3  10  -4   13.70    3.30
  -3  10   4   21.60    3.10
  -2 -10   4   83.19    8.60
  -2 -10   4   72.19    5.20
   2 -10  -4   60.19    6.00
   2  10  -4   62.69    6.10
  -2  10   4   67.99    5.50
   1 -10  -4  133.19   10.70
  -1 -10   4  106.89    6.00
  -1 -10   4  112.49    8.90
   1 -10  -4  102.09    6.60
  -1  10   4  101.79    7.50
   1  10  -4  108.89    7.90
   0 -10  -4  128.09   11.00
   0 -10   4  116.49    6.50
   0 -10   4  106.79   10.60
   0  10   4  142.59    9.20
   0  10  -4  119.49    8.00
  -1 -10  -4   61.39    5.90
   1 -10   4   68.59    4.90
  -1  10  -4   60.39    7.10
   1  10   4   65.89    5.60
  -1  10  -4   54.09    5.50
   2 -10   4   18.70    3.30
  -2 -10  -4   37.70    4.50
  -2  10  -4   40.00    6.00
  -2  10  -4   31.50    4.20
   3 -10   4   57.79    4.10
  -3 -10  -4   48.80    4.60
  -3  10  -4   47.70    4.10
  -3  10  -4   50.39    5.60
   3  10   4   55.69    4.70
   4 -10   4  215.78    9.40
  -4 -10  -4  259.07   11.30
  -4 -10  -4  273.07   12.50
  -4  10  -4  239.08   12.60
   4  10   4  197.68    9.30
   3 -11  -4  119.19    6.90
  -3 -11   4  167.28    7.70
   3  11  -4  130.59    6.50
   2 -11  -4   93.79    5.80
  -2 -11   4  131.09    8.10
   2  11  -4  114.79    7.00
   2  11  -4  115.39    6.30
   1 -11  -4   13.40    2.50
   1  11  -4   11.60    2.70
   1  11  -4   13.20    2.80
   0 -11  -4   72.39    4.80
   0  11  -4   71.69    5.40
  -1 -11  -4  109.19    5.80
   1  11   4   88.49    5.40
  -1  11  -4  110.79    6.50
  12   0  -5   -0.50    2.00
  12   0  -5   -1.80    2.40
  11   0  -5   -1.30    4.30
  11   0  -5    2.20    2.80
  11   0  -5    1.10    2.60
  10   0  -5   -1.30    4.10
  10   0  -5    1.00    2.80
 -10   0   5    0.10    2.30
  10   0  -5   -0.20    2.80
  -9   0   5   -1.80    2.40
   9   0  -5    1.30    2.80
  -9   0   5   -0.60    2.50
   9   0  -5    0.70    2.80
   9   0  -5    0.70    2.50
   8   0  -5   -3.00    2.20
  -8   0   5   -5.60    3.50
  -8   0   5    0.60    2.70
   8   0  -5   -0.30    3.70
   8   0  -5    1.50    2.40
  -8   0   5    2.40    2.50
   7   0  -5   -2.30    1.80
  -7   0   5   -0.70    1.80
   7   0  -5   -0.50    1.90
   7   0  -5    1.20    2.00
  -7   0   5   -0.60    2.00
   7   0  -5   -1.70    2.20
  -6   0   5   -1.00    1.30
   6   0  -5   -1.90    1.30
  -6   0   5    2.60    1.80
   6   0  -5   -5.90    7.20
   5   0  -5   -0.80    4.10
  -5   0   5    0.50    1.30
  -5   0   5    1.80    1.60
   4   0  -5   -1.00    1.20
   4   0  -5    1.10    3.90
   3   0  -5    0.70    1.40
   3   0  -5    2.30    0.90
   3   0  -5   -0.20    2.90
   2   0  -5   -0.60    2.40
   2   0  -5    0.50    0.50
   2   0  -5    1.30    2.30
   2   0  -5    0.40    1.20
   1   0  -5    0.10    0.70
  -1   0   5    1.00    0.60
   1   0  -5    3.00    1.40
   0   0   5    0.10    0.80
   0   0  -5    0.40    1.00
   0   0  -5    0.30    1.30
  -1   0  -5    0.80    1.70
  -1   0  -5   -0.70    1.30
   2   0   5   -0.60    1.50
  -2   0  -5   -0.40    1.70
  -2   0  -5    1.10    1.70
  -3   0  -5    0.50    1.90
  -3   0  -5    1.30    2.10
  -3   0  -5   -0.10    1.80
  -3   0  -5    0.20    1.50
   3   0   5    2.00    1.70
   4   0   5    1.20    1.80
  -4   0  -5    1.00    2.30
  -4   0  -5   -5.90    6.00
  -4   0  -5    0.10    2.70
  -4   0  -5    1.50    2.00
  -4   0  -5    0.90    2.60
  -4   0  -5   -0.60    2.30
  -5   0  -5    0.50    2.80
  -5   0  -5    0.60    2.50
  -5   0  -5   -4.00    1.70
   5   0   5    2.10    1.50
  -5   0  -5   -0.30    2.40
  -5   0  -5   -0.60    3.00
  -5   0  -5    1.20    3.10
  -6   0  -5   -0.40    2.80
  -6   0  -5    1.90    3.80
  -6   0  -5   -1.30    4.50
  -6   0  -5    0.50    3.90
  -6   0  -5    0.40    3.00
   6   0   5    2.70    1.90
  -6   0  -5   -0.60    3.60
  -6   0  -5    1.50    3.80
  -6   0  -5    0.10    4.90
  -7   0  -5    2.30    4.30
  -7   0  -5    1.50    3.80
  -7   0  -5    0.70    4.00
  -7   0  -5   -1.40    2.60
  -7   0  -5    0.90    6.80
  -7   0  -5   -0.50    2.50
   7   0   5   -1.30    1.90
  -7   0  -5    1.00    3.30
  -7   0  -5   -2.30    3.60
  -8   0  -5    2.90    3.90
  -8   0  -5   -1.10    2.60
  -8   0  -5   -0.80    2.70
  -8   0  -5   -2.20    3.40
  -8   0  -5   -1.80    3.50
  -8   0  -5    8.00    4.40
   8   0   5    1.30    3.10
  -9   0  -5    1.50    3.70
  -9   0  -5    3.40    3.80
   9   0   5   -1.20    1.80
  -9   0  -5    2.30    4.20
  -9   0  -5    4.90    5.90
  10   0   5    0.60    2.00
 -10   0  -5   -0.10    3.30
 -10   0  -5    0.20    2.00
  10   0   5   -1.20    2.70
 -10   0  -5    2.20    3.00
 -10   0  -5   -0.10    2.80
  12  -1  -5  203.38    9.40
 -12  -1   5  214.18   10.10
  12   1  -5  195.08   10.00
  12   1  -5  191.48    9.30
  11  -1  -5   49.90    5.40
  11  -1  -5   31.10    6.20
  11  -1  -5   39.60    5.50
  11   1  -5   49.50    5.70
  11   1  -5   51.49    5.30
  11   1  -5   36.50    6.30
  10  -1  -5  479.45   26.40
  10  -1  -5  494.45   21.60
 -10  -1   5  479.35   20.00
  10  -1  -5  480.05   21.20
  10  -1  -5  495.25   21.90
 -10   1   5  480.75   19.80
  10   1  -5  470.65   24.60
  10   1  -5  494.25   21.10
 -10   1   5  496.15   20.80
  10   1  -5  510.05   21.70
   9  -1  -5  249.38   11.60
   9  -1  -5  263.67   13.70
  -9  -1   5  269.27   13.50
   9  -1  -5  274.17   13.90
  -9   1   5  264.97   13.40
   9   1  -5  263.77   13.60
   9   1  -5  253.07   16.50
   9   1  -5  251.87   13.40
   9   1  -5  243.88   11.30
  -9   1   5  276.27   13.40
   8  -1  -5 1137.19   43.20
  -8  -1   5 1076.89   41.00
   8  -1  -5 1107.89   40.50
   8   1  -5 1094.39   46.10
   8   1  -5 1121.59   42.90
  -8   1   5 1108.89   41.40
   8   1  -5 1086.89   40.20
   7  -1  -5 1076.19   41.80
  -7  -1   5 1160.48   42.10
  -7  -1   5 1201.68   44.20
   7  -1  -5 1114.19   41.70
   7  -1  -5 1088.89   42.30
   7   1  -5 1177.08   47.70
   7   1  -5 1096.59   41.70
  -7   1   5 1158.58   43.60
   7   1  -5 1100.49   42.10
   7   1  -5 1091.89   39.90
  -7   1   5 1173.08   44.10
  -6  -1   5  127.69    6.90
   6  -1  -5  115.29    5.90
  -6  -1   5  143.09    6.70
   6   1  -5  121.89   16.70
  -6   1   5  135.09    8.50
   6   1  -5  116.29    9.10
  -6   1   5  136.89    6.60
  -6   1   5  139.29    7.40
   5  -1  -5  852.61   32.90
   5  -1  -5  919.81   43.60
  -5  -1   5  857.41   30.70
  -5   1   5  837.42   30.70
   4  -1  -5  245.88   17.30
   4  -1  -5  202.18    7.90
   4  -1  -5  224.48    9.10
   4   1  -5  225.08    9.80
  -4   1   5  189.68    8.10
   4   1  -5  216.38    9.90
   4   1  -5  218.18   16.90
   3  -1  -5 1209.28   41.80
   3  -1  -5 1210.08   48.40
   3  -1  -5 1107.89   39.60
   3   1  -5 1064.19   40.50
   3   1  -5 1143.69   40.60
   3   1  -5 1088.19   57.09
  -2  -1   5 1213.98   42.80
   2  -1  -5 1284.47   47.80
   2  -1  -5 1170.38   42.60
   2  -1  -5 1139.59   41.20
   2   1  -5 1157.08   41.70
   2   1  -5 1252.97   46.70
   2   1  -5 1101.49   41.30
   2   1  -5 1131.99   46.50
   1  -1  -5  500.85   18.60
   1  -1  -5  528.15   21.80
  -1  -1   5  478.65   17.70
   1  -1  -5  516.25   19.50
   1  -1  -5  468.85   22.00
  -1   1   5  479.45   18.80
   1   1  -5  509.05   18.80
   1   1  -5  481.35   18.30
   0  -1  -5  146.89    7.50
   0  -1  -5  149.99    7.00
   0  -1   5  155.68    7.00
   0  -1  -5  148.49    6.90
   0  -1  -5  148.89    7.00
   0   1  -5  160.48    7.20
   0   1   5  165.38    8.00
   0   1  -5  156.18    6.90
   0   1   5  160.38    6.40
  -1  -1  -5 1331.67   46.80
  -1  -1  -5 1283.47   47.20
   1  -1   5 1397.16   50.09
   1   1   5 1390.36   49.99
   1   1   5 1424.86   50.89
  -1   1  -5 1256.87   46.90
  -1   1  -5 1325.07   49.60
  -2  -1  -5  412.96   16.90
  -2  -1  -5  410.66   17.30
   2  -1   5  467.05   19.00
  -2  -1  -5  402.86   17.50
   2  -1   5  464.05   18.00
  -2  -1  -5  406.26   17.90
  -2   1  -5  417.56   17.20
  -2   1  -5  417.16   16.90
   2   1   5  486.95   19.30
  -3  -1  -5  355.36   18.50
  -3  -1  -5  337.77   19.80
  -3  -1  -5  363.16   15.60
  -3  -1  -5  371.96   16.20
   3  -1   5  345.37   13.30
  -3   1  -5  362.76   14.20
  -3   1  -5  325.27   13.90
   3   1   5  352.46   15.20
  -3   1  -5  372.66   15.80
  -3   1  -5  370.86   16.10
  -4  -1  -5  128.59    9.90
  -4  -1  -5  141.09    8.60
  -4  -1  -5  144.29    9.40
  -4  -1  -5  141.99    8.60
  -4  -1  -5  130.99    8.20
  -4  -1  -5  134.39    9.00
  -4  -1  -5  149.49   14.90
  -4  -1  -5  135.39    9.70
  -4   1  -5  139.29    9.70
  -4   1  -5  142.99    8.50
   4   1   5  140.49    8.10
  -4   1  -5  119.39    9.00
  -4   1  -5  154.28    9.10
  -4   1  -5  129.39    8.90
  -4   1  -5  135.79    9.80
   5  -1   5   78.19    4.80
  -5  -1  -5   62.79    6.30
  -5  -1  -5   67.49    4.40
  -5  -1  -5   60.49    7.60
  -5  -1  -5   58.69    6.10
  -5  -1  -5   51.29    7.00
  -5  -1  -5   62.99    5.80
  -5  -1  -5   64.59    7.30
  -5  -1  -5   65.19    7.00
   5  -1   5   75.59    6.80
  -5  -1  -5   65.09   10.50
  -5   1  -5   57.39    9.30
  -5   1  -5   56.79    6.10
  -5   1  -5   58.09    6.80
  -5   1  -5   60.19    7.30
  -5   1  -5   57.99    6.70
  -5   1  -5   51.09    7.00
  -5   1  -5   57.59    5.90
  -5   1  -5   57.49    6.00
   5   1   5   74.79    4.90
  -6  -1  -5   68.19    8.80
  -6  -1  -5   61.69    8.00
  -6  -1  -5   50.79    7.60
  -6  -1  -5   60.29    6.90
  -6  -1  -5   49.70    5.70
  -6  -1  -5   59.29    6.20
   6  -1   5   75.59    5.10
  -6  -1  -5   71.29    8.80
  -6   1  -5   71.89    8.50
  -6   1  -5   82.29   11.90
  -6   1  -5   65.29    6.80
  -6   1  -5   43.10   13.80
  -6   1  -5   62.79    7.80
  -6   1  -5   66.09    8.20
  -6   1  -5   61.69    8.10
   6   1   5   69.99    5.20
  -7  -1  -5  527.65   23.90
  -7  -1  -5  528.25   25.40
  -7  -1  -5  474.25   23.00
  -7  -1  -5  512.85   24.70
   7  -1   5  565.04   22.00
  -7  -1  -5  529.85   23.10
  -7  -1  -5  462.55   34.40
  -7  -1  -5  486.75   21.90
  -7  -1  -5  495.45   22.00
  -7   1  -5  529.45   25.30
  -7   1  -5  439.96   33.30
  -7   1  -5  473.95   23.30
   7   1   5  540.65   26.30
  -7   1  -5  510.65   23.80
  -7   1  -5  528.35   25.10
  -7   1  -5  499.55   23.00
  -7   1  -5  538.45   23.00
   7   1   5  573.74   22.10
   8  -1   5  199.18    9.80
  -8  -1  -5  204.28   11.80
  -8  -1  -5  192.58   10.60
  -8  -1  -5  204.88   13.70
  -8  -1  -5  186.98   12.40
  -8  -1  -5  196.48   12.90
  -8   1  -5  197.28   11.60
  -8   1  -5  200.38   12.60
   8   1   5  196.88   10.60
   8   1   5  229.88   11.20
  -8   1  -5  195.98   13.40
  -8   1  -5  188.28   13.20
  -8   1  -5  179.38   11.70
  -9  -1  -5  294.17   15.00
   9  -1   5  326.77   13.80
  -9  -1  -5  286.77   12.70
  -9  -1  -5  299.87   15.70
  -9  -1  -5  249.38   16.90
   9   1   5  333.27   13.90
  -9   1  -5  351.96   18.60
  -9   1  -5  298.57   14.40
  -9   1  -5  308.87   15.80
   9   1   5  350.76   14.90
   9   1   5  335.17   18.10
 -10  -1  -5   53.09    4.80
 -10  -1  -5   45.30    5.50
  10  -1   5   72.19    4.10
 -10  -1  -5   55.29    6.40
 -10  -1  -5   51.29    5.50
 -10   1  -5   57.09    6.40
 -10   1  -5   57.99    4.40
 -10   1  -5   58.39    5.30
 -10   1  -5   58.59    5.20
  10   1   5   76.29    4.60
  12  -2  -5  184.78    8.70
 -12  -2   5  197.08    8.80
  12   2  -5  178.98    8.50
  11  -2  -5  120.89    7.80
  11  -2  -5  123.29    7.80
  11   2  -5   87.79    9.30
  11   2  -5  114.69    7.40
  11   2  -5  118.59    7.70
  10  -2  -5  178.08   10.90
  10  -2  -5  187.38   10.80
 -10  -2   5  214.78   10.80
  10  -2  -5  187.28    8.70
 -10   2   5  204.08   12.10
  10   2  -5  180.18   10.70
  10   2  -5  182.88   16.10
  10   2  -5  179.68   10.70
 -10   2   5  208.98   10.00
 -10   2   5  210.78   11.30
  -9  -2   5  260.27   12.90
   9  -2  -5  264.97   14.40
   9  -2  -5  280.37   14.40
   9  -2  -5  275.67   12.30
   9   2  -5  290.47   14.20
  -9   2   5  240.48   12.70
   9   2  -5  275.87   14.30
  -9   2   5  250.97   12.50
   9   2  -5  279.97   17.80
   8  -2  -5  198.88   11.30
  -8  -2   5  171.58    7.90
  -8  -2   5  173.38   10.40
   8  -2  -5  197.08    9.50
   8   2  -5  191.38   10.90
   8   2  -5  177.68    9.00
  -8   2   5  186.68   10.30
  -8   2   5  180.48   10.00
   8   2  -5  205.98   11.50
   8   2  -5  194.58   14.10
   7  -2  -5  623.04   25.20
   7  -2  -5  581.24   22.50
   7  -2  -5  618.94   24.40
  -7  -2   5  608.04   23.30
  -7  -2   5  622.94   25.20
   7  -2  -5  591.74   24.40
   7   2  -5  582.04   24.50
   7   2  -5  627.94   28.10
  -7   2   5  610.54   24.80
   7   2  -5  571.74   22.20
  -7   2   5  597.44   25.00
   7   2  -5  544.55   24.50
   7   2  -5  589.44   24.10
  -7   2   5  652.43   27.00
   6  -2  -5   65.29    4.40
   6  -2  -5   74.19    4.90
  -6  -2   5   86.99    5.30
   6  -2  -5   68.09    5.60
  -6  -2   5   82.49    6.20
  -6  -2   5   87.09    5.10
  -6   2   5   90.39    6.00
   6   2  -5   74.99   15.50
  -6   2   5   88.89    5.00
  -6   2   5   82.29    6.20
  -6   2   5   95.29    6.20
   6   2  -5   72.29    7.50
   6   2  -5   67.29    5.40
   6   2  -5   61.69    5.70
   6   2  -5   65.69    5.50
  -5  -2   5  246.98   10.30
   5  -2  -5  264.27   11.40
   5  -2  -5  322.77   23.20
   5  -2  -5  292.37   11.90
   5   2  -5  285.27   15.10
   5   2  -5  289.57   22.70
  -5   2   5  242.88   10.20
  -5   2   5  251.97   11.20
  -5   2   5  237.38   11.40
   4  -2  -5 2821.02  108.19
   4  -2  -5 2679.33   96.39
  -4  -2   5 2815.92   99.49
   4   2  -5 3017.50  110.19
  -4   2   5 2842.12  100.59
  -4   2   5 2930.41  101.29
   4   2  -5 2614.64   96.29
   3  -2  -5 1782.32   71.89
   3  -2  -5 1775.82   61.89
  -3  -2   5 1747.13   61.89
   3  -2  -5 1840.12   64.29
   3   2  -5 1703.03   61.79
   3   2  -5 1879.11   72.59
   3   2  -5 1718.23   63.49
  -3   2   5 1729.13   62.49
  -2  -2   5 1283.47   46.00
   2  -2  -5 1248.08   43.80
   2  -2  -5 1282.67   53.19
   2  -2  -5 1201.78   44.80
   2   2  -5 1241.98   49.90
   2   2  -5 1200.98   44.90
  -2   2   5 1279.07   46.80
   2   2  -5 1194.98   42.80
   1  -2  -5 1493.65   62.39
   1  -2  -5 1507.65   53.19
   1  -2  -5 1514.65   52.29
   1  -2  -5 1421.16   57.29
  -1  -2   5 1451.25   53.09
   1   2  -5 1405.66   54.29
   1   2  -5 1475.85   51.59
  -1   2   5 1531.55   54.09
   0  -2  -5  240.08   11.10
   0  -2   5  289.97   12.30
   0  -2  -5  250.67   15.80
   0  -2  -5  254.37   10.70
   0  -2  -5  236.38   13.90
   0   2  -5  240.58   10.10
   0   2   5  303.07   13.10
   0   2   5  289.67   11.20
   0   2  -5  243.28   10.30
  -1  -2  -5 2189.08   84.69
  -1  -2  -5 2159.68   78.99
  -1  -2  -5 2259.07   82.89
   1  -2   5 2353.46   84.39
  -1  -2  -5 2184.58   78.59
   1   2   5 2356.26   84.99
  -1   2  -5 2266.17   78.49
  -1   2  -5 2240.08   78.39
   1   2   5 2440.06   83.89
   2  -2   5  128.49    5.60
   2  -2   5  123.59    7.30
  -2  -2  -5  116.79    7.10
   2  -2   5  123.29    5.60
  -2  -2  -5  114.79    9.90
  -2  -2  -5   88.79   11.00
  -2  -2  -5  118.79    6.90
  -2   2  -5  115.59    6.80
  -2   2  -5  110.39    6.70
   2   2   5  132.99    7.90
   3  -2   5  389.76   17.60
  -3  -2  -5  420.66   18.20
  -3  -2  -5  416.86   18.70
  -3  -2  -5  442.56   24.10
  -3   2  -5  432.46   18.40
   3   2   5  404.56   17.80
  -4  -2  -5  640.04   27.20
  -4  -2  -5  642.54   26.50
  -4  -2  -5  672.63   26.80
  -4  -2  -5  643.24   28.20
   4  -2   5  729.43   29.50
  -4  -2  -5  665.93   34.70
  -4  -2  -5  684.13   27.40
  -4  -2  -5  648.54   26.70
  -4  -2  -5  609.14   24.50
  -4  -2  -5  640.14   28.80
  -4   2  -5  649.93   32.00
   4   2   5  709.43   29.00
   4   2   5  678.73   26.10
  -4   2  -5  632.04   28.40
  -4   2  -5  686.33   31.30
  -4   2  -5  666.83   28.40
  -4   2  -5  669.33   26.90
  -4   2  -5  630.74   27.10
  -4   2  -5  625.94   26.30
  -5  -2  -5  702.03   28.40
  -5  -2  -5  674.13   30.20
   5  -2   5  771.22   29.40
  -5  -2  -5  654.63   27.80
  -5  -2  -5  688.83   29.50
  -5  -2  -5  699.03   28.70
  -5  -2  -5  675.93   26.00
  -5  -2  -5  704.83   31.10
  -5  -2  -5  677.23   28.70
  -5  -2  -5  665.73   38.50
  -5  -2  -5  695.43   29.20
   5   2   5  738.13   28.20
  -5   2  -5  706.53   31.10
  -5   2  -5  702.23   36.10
  -5   2  -5  682.23   30.30
  -5   2  -5  689.53   28.30
  -5   2  -5  674.63   29.00
  -5   2  -5  710.63   29.20
  -5   2  -5  700.03   29.40
  -6  -2  -5  409.56   19.00
  -6  -2  -5  394.16   18.50
  -6  -2  -5  384.76   21.20
   6  -2   5  450.75   17.50
  -6  -2  -5  347.97   18.70
  -6  -2  -5  385.96   15.80
  -6  -2  -5  406.36   19.80
  -6  -2  -5  407.66   20.80
  -6   2  -5  403.16   18.70
  -6   2  -5  404.96   19.90
  -6   2  -5  400.56   19.70
  -6   2  -5  384.56   20.80
   6   2   5  425.76   19.20
  -6   2  -5  388.46   19.40
  -6   2  -5  390.56   27.90
  -6   2  -5  419.56   21.10
  -7  -2  -5  714.73   30.00
  -7  -2  -5  697.43   29.10
  -7  -2  -5  715.43   29.10
  -7  -2  -5  632.14   57.89
   7  -2   5  729.63   28.10
  -7  -2  -5  710.63   31.80
  -7  -2  -5  713.53   31.10
  -7  -2  -5  626.34   34.10
  -7   2  -5  676.13   28.90
  -7   2  -5  695.13   30.00
  -7   2  -5  697.53   31.40
   7   2   5  754.12   28.50
  -7   2  -5  677.83   29.40
  -7   2  -5  570.24   51.49
  -7   2  -5  712.63   31.40
  -8  -2  -5  245.58   13.50
  -8  -2  -5  242.08   15.50
  -8  -2  -5  243.48   12.60
  -8  -2  -5  248.78   14.40
  -8  -2  -5  253.37   14.50
   8  -2   5  286.77   12.60
   8   2   5  287.57   12.90
  -8   2  -5  237.48   14.60
   8   2   5  297.07   17.90
  -8   2  -5  250.97   13.00
  -8   2  -5  255.27   14.40
  -8   2  -5  242.38   13.90
   8   2   5  300.57   14.40
  -8   2  -5  232.88   14.70
  -9  -2  -5   74.99    5.80
  -9  -2  -5   81.59    7.60
  -9  -2  -5   86.09    7.00
  -9  -2  -5   87.69    8.80
  -9  -2  -5   94.69    8.10
  -9   2  -5   75.29    7.10
  -9   2  -5   84.29    6.60
  -9   2  -5   84.29    7.40
   9   2   5   81.99    5.40
  -9   2  -5   84.39    7.80
  -9   2  -5   82.59    7.90
   9   2   5   76.29    8.90
   9   2   5   82.69    6.20
 -10  -2  -5  205.78    9.30
 -10  -2  -5  172.78   10.40
 -10   2  -5  208.18   10.00
 -10   2  -5  199.18   10.00
 -10   2  -5  215.08    9.70
 -10   2  -5  202.98    9.50
  12  -3  -5  122.09    6.50
 -12  -3   5  112.89    6.60
  12   3  -5  112.89    5.70
 -11  -3   5  348.27   14.90
  11  -3  -5  334.37   17.20
  11  -3  -5  410.76   17.20
  11   3  -5  342.37   15.50
  11   3  -5  372.46   15.50
  11   3  -5  327.27   17.50
 -11   3   5  348.97   16.80
 -10  -3   5  227.98   11.00
  10  -3  -5  243.28   12.60
  10  -3  -5  234.68   12.70
 -10   3   5  233.38   12.30
  10   3  -5  238.68   12.40
  10   3  -5  249.48   12.30
  10   3  -5  217.78   14.90
 -10   3   5  225.88   12.60
   9  -3  -5   68.19    7.20
  -9  -3   5   74.19    6.80
   9  -3  -5   68.29    7.00
   9  -3  -5   74.39    5.70
  -9   3   5   69.79    6.40
   9   3  -5   73.79    7.20
   9   3  -5   79.49    9.60
  -9   3   5   76.79    6.50
   9   3  -5   83.79    7.20
   8  -3  -5  690.53   28.20
  -8  -3   5  741.63   29.60
   8  -3  -5  650.13   28.40
   8   3  -5  695.73   27.70
   8   3  -5  674.33   28.20
  -8   3   5  733.63   29.50
  -8   3   5  729.43   29.30
  -7  -3   5  164.78    8.10
   7  -3  -5  153.18    7.90
   7  -3  -5  154.98    9.70
  -7  -3   5  182.18   10.20
  -7   3   5  147.29    7.60
   7   3  -5  146.29    9.20
  -7   3   5  173.88    9.80
  -7   3   5  171.48    9.50
   7   3  -5  158.18   12.40
  -7   3   5  177.78   11.30
   7   3  -5  139.59   10.00
   7   3  -5  157.18    9.50
   6  -3  -5   52.19    4.30
  -6  -3   5   75.79    6.20
  -6  -3   5   78.19    5.00
   6   3  -5   49.50    6.00
  -6   3   5   74.59    4.70
  -6   3   5   75.79    6.10
   6   3  -5   34.50   13.80
   6   3  -5   55.99    5.20
  -6   3   5   71.79    5.80
  -6   3   5   77.19    6.70
   6   3  -5   60.89    5.30
  -6   3   5   71.49    6.60
  -5  -3   5  638.04   23.30
   5  -3  -5  596.64   23.70
   5  -3  -5  628.94   24.40
   5  -3  -5  680.93   38.90
  -5   3   5  624.74   24.90
   5   3  -5  666.83   38.80
  -5   3   5  606.24   23.10
   5   3  -5  661.63   28.50
  -5   3   5  615.04   24.40
   4  -3  -5   73.69   12.90
   4  -3  -5   63.39    3.90
  -4  -3   5   44.40    3.50
  -4  -3   5   52.39    5.00
  -4   3   5   49.10    4.50
  -4   3   5   46.00    4.20
   4   3  -5   70.59   12.90
   4   3  -5   61.29    6.40
  -4   3   5   47.70    3.60
  -3  -3   5 1262.57   46.90
   3  -3  -5 1293.37   46.10
   3  -3  -5 1298.47   57.59
   3  -3  -5 1320.37   48.60
  -3  -3   5 1401.86   48.90
   3   3  -5 1317.27   57.89
  -3   3   5 1323.27   49.00
   2  -3  -5 1679.83   62.79
   2  -3  -5 1936.01   64.29
   2  -3  -5 1724.43   70.89
   2  -3  -5 1662.23   60.29
  -2  -3   5 1716.03   61.19
  -2   3   5 1624.94   59.59
   2   3  -5 1674.43   69.99
  -2   3   5 1753.12   61.69
   1  -3  -5  809.02   30.80
   1  -3  -5  836.02   31.60
   1  -3  -5  884.81   39.00
  -1  -3   5  755.52   29.40
  -1   3   5  783.22   29.90
   1   3  -5  828.82   36.40
   1   3  -5  768.82   36.10
   0  -3   5  511.75   20.70
   0  -3  -5  546.15   22.00
   0  -3  -5  567.64   28.40
   0  -3  -5  555.24   21.70
   0  -3   5  487.65   20.40
   0   3  -5  524.25   24.30
   0   3  -5  552.64   24.50
   0   3   5  523.85   19.40
   0   3   5  525.65   21.30
  -1  -3  -5 2797.32   96.89
  -1  -3  -5 2719.03   97.19
  -1  -3  -5 2749.23  104.39
   1  -3   5 2717.03   98.09
   1  -3   5 2828.52   99.69
  -1   3  -5 2644.84   98.59
   1   3   5 2782.42   98.89
  -1   3  -5 2752.32   98.69
   1   3   5 2885.11  100.49
  -2  -3  -5  867.31   34.20
  -2  -3  -5  919.41   34.20
   2  -3   5 1099.89   41.60
  -2  -3  -5  885.61   41.50
  -2   3  -5  868.41   36.40
  -2   3  -5  888.51   36.10
   2   3   5 1038.20   41.20
  -3  -3  -5 2056.09   93.59
  -3  -3  -5 2008.90   71.19
  -3  -3  -5 1884.11   70.49
  -3  -3  -5 1904.31   72.29
  -3  -3  -5 1942.91   70.59
  -3  -3  -5 1866.31   72.59
   3  -3   5 1910.91   70.09
   3   3   5 1911.31   70.39
  -3   3  -5 2068.69   79.69
  -3   3  -5 1943.51   71.19
  -3   3  -5 1853.11   72.49
  -3   3  -5 1880.01   71.09
   3   3   5 1925.21   71.49
   3   3   5 1838.72   66.89
  -4  -3  -5 1218.48   48.50
  -4  -3  -5 1267.27   46.80
  -4  -3  -5 1253.47   58.69
   4  -3   5 1218.78   47.30
  -4  -3  -5 1273.47   47.00
  -4  -3  -5 1227.98   47.30
  -4  -3  -5 1141.59   44.60
  -4  -3  -5 1187.48   48.90
  -4  -3  -5 1239.48   46.70
  -4  -3  -5 1205.78   47.00
   4   3   5 1247.78   43.50
  -4   3  -5 1255.17   53.79
  -4   3  -5 1181.48   46.10
   4   3   5 1120.19   45.90
   4   3   5 1255.27   48.80
  -4   3  -5 1256.27   47.30
  -4   3  -5 1222.68   49.00
   4   3   5 1151.68   47.00
  -4   3  -5 1218.98   47.40
  -4   3  -5 1239.68   48.50
  -5  -3  -5  875.01   42.50
  -5  -3  -5  827.92   34.30
  -5  -3  -5  927.21   36.00
  -5  -3  -5  807.12   46.70
  -5  -3  -5  828.32   35.10
  -5  -3  -5  724.93   35.10
   5  -3   5  870.01   31.70
  -5  -3  -5  815.12   31.90
  -5   3  -5  833.22   43.60
   5   3   5  873.71   37.90
   5   3   5  852.21   32.20
  -5   3  -5  801.72   33.40
  -5   3  -5  963.40   39.80
  -5   3  -5  949.80   42.30
   5   3   5  843.72   33.60
  -6  -3  -5  192.98   12.90
  -6  -3  -5  184.98   11.50
  -6  -3  -5  199.08   11.60
  -6  -3  -5  183.78    9.30
  -6  -3  -5  168.18   10.40
  -6  -3  -5  204.78   14.60
  -6  -3  -5  196.38   13.20
  -6  -3  -5  176.08   11.60
   6  -3   5  173.98    8.60
   6   3   5  168.78   10.10
   6   3   5  173.08   14.00
   6   3   5  173.78    9.20
  -6   3  -5  200.08   13.50
  -6   3  -5  183.78   19.70
  -6   3  -5  197.68   13.70
  -6   3  -5  192.28   11.20
  -6   3  -5  195.18   12.70
  -6   3  -5  193.68   12.70
  -7  -3  -5  268.17   16.30
  -7  -3  -5  279.07   15.40
  -7  -3  -5  266.87   15.90
  -7  -3  -5  268.67   16.90
  -7  -3  -5  244.78   10.90
   7  -3   5  308.87   12.90
  -7  -3  -5  267.87   14.10
  -7  -3  -5  262.47   14.30
  -7   3  -5  262.27   13.60
  -7   3  -5  267.87   16.20
   7   3   5  300.87   18.50
  -7   3  -5  266.17   15.10
   7   3   5  283.17   14.10
   7   3   5  288.47   13.20
  -7   3  -5  272.77   16.10
  -7   3  -5  271.17   33.30
  -7   3  -5  258.37   15.00
  -8  -3  -5   89.69    8.80
   8  -3   5   88.69    5.60
  -8  -3  -5  110.39   10.90
  -8  -3  -5   92.19    7.60
  -8  -3  -5   89.59    7.50
  -8  -3  -5   99.79    8.80
  -8   3  -5   98.29    8.70
   8   3   5   77.89    9.10
   8   3   5   82.49    7.80
   8   3   5   91.19    6.20
  -8   3  -5   95.19    9.10
  -8   3  -5   98.79    9.10
  -8   3  -5   89.59    7.20
  -8   3  -5   93.09    9.40
  -9  -3  -5  100.99    8.40
   9  -3   5  100.59    5.60
  -9  -3  -5   91.29    6.00
  -9  -3  -5   98.99    9.70
  -9  -3  -5  100.89    7.10
   9   3   5   92.89    7.80
   9   3   5  100.39    5.80
  -9   3  -5   83.49    7.20
  -9   3  -5  102.09    7.60
  -9   3  -5   96.29    7.40
  -9   3  -5   94.09    7.70
   9   3   5  106.99    5.90
 -11  -4   5   68.19    5.60
  11  -4  -5   67.89    5.40
  11  -4  -5   73.29    6.50
 -11   4   5   72.79    5.50
  11   4  -5   64.49    6.30
  11   4  -5   77.49    5.20
  10  -4  -5  140.19    8.70
  10  -4  -5  129.49    8.40
 -10  -4   5  140.49    8.00
  10   4  -5  130.79    8.20
 -10   4   5  148.09    8.70
  10   4  -5  133.29    8.50
  10   4  -5  114.29   10.20
 -10   4   5  136.89    9.50
   9  -4  -5   36.70    5.30
   9  -4  -5   45.70    5.70
   9  -4  -5   38.90    5.50
  -9  -4   5   43.10    5.30
  -9   4   5   34.80    5.10
   9   4  -5   33.50    7.30
   9   4  -5   40.90    5.50
   9   4  -5   38.50    5.50
  -9   4   5   37.40    4.70
  -8  -4   5  150.08    9.40
   8  -4  -5  115.59    8.60
   8  -4  -5  106.09    6.70
   8   4  -5  111.79   11.10
  -8   4   5  138.59    8.80
   8   4  -5  121.59    8.60
   8   4  -5  120.29    8.50
  -8   4   5  136.59    8.70
  -7  -4   5  514.75   21.90
   7  -4  -5  432.26   17.70
   7  -4  -5  423.36   23.50
  -7  -4   5  512.05   19.90
   7   4  -5  446.16   23.60
  -7   4   5  526.35   21.80
  -7   4   5  501.45   21.70
   7   4  -5  454.85   19.30
   7   4  -5  459.75   20.00
  -6  -4   5  516.95   21.80
   6  -4  -5  474.75   21.30
  -6  -4   5  523.35   20.10
   6  -4  -5  475.55   18.90
  -6   4   5  512.75   19.60
   6   4  -5  506.25   24.60
   6   4  -5  489.65   20.80
  -6   4   5  531.85   21.70
  -6   4   5  524.55   21.90
  -6   4   5  496.25   22.30
   6   4  -5  477.95   20.20
   6   4  -5  478.45   21.50
   5  -4  -5  156.68    7.90
  -5  -4   5  182.48    8.20
   5  -4  -5  149.39   10.10
  -5  -4   5  175.38    9.50
   5  -4  -5  132.19    6.80
   5   4  -5  135.19   19.40
   5   4  -5  141.29    8.40
   5   4  -5  135.49    9.80
  -5   4   5  170.28    9.50
   5   4  -5  145.99    8.10
  -5   4   5  160.98    9.90
  -5   4   5  179.08    9.40
  -5   4   5  170.08    9.50
   4  -4  -5  748.63   28.40
  -4  -4   5  728.63   28.20
   4  -4  -5  786.72   43.00
  -4  -4   5  773.12   31.20
   4  -4  -5  742.33   30.60
  -4  -4   5  801.82   28.50
   4   4  -5  722.13   29.00
  -4   4   5  779.62   28.50
  -4   4   5  753.02   30.20
   4   4  -5  770.62   43.00
   4   4  -5  787.42   32.60
  -4   4   5  813.02   29.90
   4   4  -5  731.73   31.00
   3  -4  -5  149.49    9.70
  -3  -4   5  189.38    8.30
   3  -4  -5  157.18    9.30
   3  -4  -5  148.19   15.80
   3   4  -5  128.79   15.30
  -3   4   5  188.58   10.20
   3   4  -5  137.29    9.70
  -3   4   5  190.08    9.40
  -3   4   5  191.68    8.40
  -2  -4   5  500.65   19.70
   2  -4  -5  485.85   20.90
   2  -4  -5  511.05   20.40
  -2  -4   5  514.55   21.80
   2  -4  -5  497.55   19.00
   2  -4  -5  498.85   29.60
   2   4  -5  501.45   22.50
  -2   4   5  533.85   19.70
  -2   4   5  524.45   21.90
   2   4  -5  488.45   29.40
  -1  -4   5  570.74   21.70
   1  -4  -5  534.25   22.70
   1  -4  -5  554.54   31.30
   1  -4  -5  548.85   21.00
  -1  -4   5  591.24   24.30
   1  -4  -5  569.14   22.50
  -1   4   5  647.24   28.10
   1   4  -5  553.84   24.30
   1   4  -5  579.04   30.20
  -1   4   5  555.94   22.00
   0  -4  -5   17.90    3.60
   0  -4  -5   19.30    3.70
   0  -4  -5   12.10    5.00
   0  -4   5   12.50    4.20
   0   4  -5   17.50    4.10
   0   4  -5   15.70    5.40
   0   4   5    6.20    3.00
   0   4   5    7.50    2.00
  -1  -4  -5  814.02   31.40
   1  -4   5  892.91   34.40
  -1  -4  -5  811.12   31.60
  -1  -4  -5  785.62   40.60
  -1   4  -5  797.22   37.30
   1   4   5  856.71   34.70
   1   4   5  845.72   31.60
  -2  -4  -5  811.12   34.80
  -2  -4  -5  872.31   43.80
  -2  -4  -5  799.02   31.70
  -2  -4  -5  854.31   32.70
   2  -4   5  871.21   34.10
   2  -4   5  790.12   30.10
  -2  -4  -5  870.51   33.20
  -2  -4  -5  850.41   34.80
   2   4   5  872.61   34.60
  -2   4  -5  842.92   33.40
  -2   4  -5  820.52   34.70
   2   4   5  820.52   30.80
   2   4   5  838.42   34.70
  -2   4  -5  809.72   33.20
  -3  -4  -5  417.66   19.20
  -3  -4  -5  429.16   18.70
   3  -4   5  399.56   19.70
  -3  -4  -5  433.96   20.90
  -3  -4  -5  412.36   18.70
  -3  -4  -5  419.56   21.30
  -3  -4  -5  404.96   17.50
  -3  -4  -5  436.06   19.20
  -3  -4  -5  429.66   28.90
   3  -4   5  394.56   15.90
  -3  -4  -5  368.36   18.70
  -3   4  -5  422.96   20.90
  -3   4  -5  433.26   25.60
   3   4   5  433.86   21.20
   3   4   5  419.46   16.70
   3   4   5  383.06   17.80
   3   4   5  470.35   24.60
  -3   4  -5  417.46   20.60
  -3   4  -5  447.06   19.70
  -3   4  -5  437.86   19.60
  -3   4  -5  406.26   18.90
  -4  -4  -5  553.14   24.20
  -4  -4  -5  542.55   23.70
  -4  -4  -5  559.54   25.90
   4  -4   5  541.85   20.70
  -4  -4  -5  517.05   35.90
  -4  -4  -5  548.15   22.30
  -4  -4  -5  538.05   24.20
  -4  -4  -5  540.55   24.30
  -4  -4  -5  562.14   26.70
  -4  -4  -5  570.04   23.80
   4   4   5  525.35   22.60
  -4   4  -5  578.04   24.70
  -4   4  -5  488.75   23.40
  -4   4  -5  572.34   32.80
   4   4   5  545.35   21.40
  -4   4  -5  591.14   26.60
  -4   4  -5  572.34   24.70
   4   4   5  556.44   26.40
  -4   4  -5  561.64   25.60
  -5  -4  -5  178.58   14.40
  -5  -4  -5  165.08   23.30
  -5  -4  -5  176.08   14.20
  -5  -4  -5  169.48    9.30
  -5  -4  -5  164.58   10.90
  -5  -4  -5  158.98   10.40
  -5  -4  -5  162.28   11.70
  -5  -4  -5  169.88   10.70
  -5  -4  -5  181.38   13.00
   5  -4   5  141.09    7.40
  -5   4  -5  172.38   11.60
   5   4   5  149.39   13.70
  -5   4  -5  168.88   12.30
  -5   4  -5  177.88   13.10
  -5   4  -5  176.68   11.90
  -5   4  -5  191.48   19.10
   5   4   5  139.09    8.90
  -6  -4  -5   32.30    5.60
  -6  -4  -5   21.00    5.50
  -6  -4  -5   31.60    6.90
  -6  -4  -5   28.80    7.40
   6  -4   5   24.20    3.30
  -6  -4  -5   25.30    4.50
  -6  -4  -5   28.90    5.50
  -6  -4  -5   20.90    3.30
  -6  -4  -5   33.90    5.80
  -6   4  -5   28.20    4.40
   6   4   5   32.60    7.60
  -6   4  -5   31.10    6.50
  -6   4  -5   24.30    8.90
  -6   4  -5   19.80    4.90
   6   4   5   26.50    4.50
   6   4   5   23.60    3.80
  -6   4  -5   34.30    7.40
  -6   4  -5   36.60    6.60
   7  -4   5   55.99    5.70
  -7  -4  -5   54.29    4.30
  -7  -4  -5   52.59    6.40
  -7  -4  -5   58.29    6.60
  -7  -4  -5   81.79   11.10
  -7  -4  -5   68.99    8.40
  -7  -4  -5   56.59    8.20
  -7   4  -5   68.59    8.20
  -7   4  -5   62.09    8.10
  -7   4  -5   58.29    7.40
  -7   4  -5   59.09    6.10
   7   4   5   53.59    5.90
   7   4   5   52.29    8.50
   7   4   5   53.69    5.90
  -7   4  -5   58.59    7.90
  -8  -4  -5   37.00    5.80
  -8  -4  -5   49.90    7.90
  -8  -4  -5   40.80    5.40
   8  -4   5   28.00    3.70
  -8  -4  -5   33.10    7.20
   8   4   5   29.60    4.40
   8   4   5   29.30    3.50
  -8   4  -5   25.80    3.90
  -8   4  -5   25.40    4.50
  -8   4  -5   46.60    7.10
  -8   4  -5   33.70    6.30
   8   4   5   22.70    5.00
  -8   4  -5   34.80    6.10
  -9  -4  -5   69.69    5.10
  -9  -4  -5   70.89    5.50
  -9  -4  -5   78.59    7.90
   9  -4   5   70.39    4.20
  -9   4  -5   69.89    6.40
   9   4   5   73.69    4.50
   9   4   5   72.39    4.50
  -9   4  -5   69.69    6.20
  -9   4  -5   68.49    5.70
  -9   4  -5   68.69    6.10
  11  -5  -5   58.69    4.40
 -11  -5   5   71.99    6.10
 -11   5   5   77.59    6.20
  11   5  -5   54.99    3.50
 -10  -5   5   28.10    3.90
 -10  -5   5   25.60    3.90
  10  -5  -5   29.90    4.30
  10  -5  -5   36.30    7.30
  10   5  -5   39.10    4.40
 -10   5   5   32.90    4.40
  10   5  -5   23.10    5.40
 -10   5   5   29.80    5.20
   9  -5  -5  147.09    9.50
  -9  -5   5  163.58    9.50
   9  -5  -5  145.59    9.30
  -9  -5   5  159.38   10.30
   9   5  -5  148.59    8.70
   9   5  -5  142.29   11.90
  -9   5   5  180.18    9.30
  -9   5   5  158.68    9.70
  -8  -5   5   23.10    5.20
   8  -5  -5   36.00    9.10
   8  -5  -5   20.40    3.10
  -8   5   5   31.20    5.00
   8   5  -5   31.30    7.00
   8   5  -5   38.80    6.90
   7  -5  -5   14.30    2.80
  -7  -5   5    9.40    2.70
   7  -5  -5    2.50    4.10
  -7  -5   5    7.80    3.60
   7  -5  -5    9.60    3.30
   7   5  -5   11.90    3.60
   7   5  -5   11.40    5.40
  -7   5   5    9.60    3.30
  -7   5   5   13.00    3.70
   7   5  -5   16.20    3.90
   6  -5  -5  504.75   25.00
   6  -5  -5  524.25   20.80
  -6  -5   5  570.84   24.30
  -6  -5   5  591.14   22.50
   6   5  -5  559.14   23.30
   6   5  -5  538.25   26.20
  -6   5   5  593.84   24.20
   6   5  -5  564.44   27.30
   6   5  -5  561.84   24.40
  -6   5   5  580.84   24.30
  -5  -5   5  243.68   12.50
   5  -5  -5  210.58    9.50
   5  -5  -5  235.48   13.60
   5  -5  -5  222.98   12.10
  -5  -5   5  239.18   10.90
   5   5  -5  157.28   27.20
   5   5  -5  225.78   14.70
  -5   5   5  249.58   12.60
   5   5  -5  226.28   11.60
  -5   5   5  242.08   10.50
   5   5  -5  196.18   11.90
  -5   5   5  255.27   12.30
   5   5  -5  217.38   10.80
   5   5  -5  228.28   12.80
  -4  -5   5  293.07   12.10
   4  -5  -5  253.67   11.20
   4  -5  -5  282.47   14.00
   4  -5  -5  308.87   15.20
  -4  -5   5  278.47   12.40
  -4  -5   5  276.47   13.40
   4   5  -5  262.47   25.90
  -4   5   5  278.77   13.60
   4   5  -5  249.08   14.00
   4   5  -5  281.67   13.30
  -4   5   5  292.47   11.90
  -4   5   5  292.27   13.40
   4   5  -5  275.97   12.40
  -4   5   5  272.87   14.10
   4   5  -5  287.07   14.60
   4   5  -5  296.87   16.70
   3  -5  -5 1177.58   47.50
  -3  -5   5 1355.76   47.70
  -3  -5   5 1356.76   51.39
   3  -5  -5 1348.47   49.90
   3  -5  -5 1414.06   53.09
   3  -5  -5 1335.57   65.19
  -3  -5   5 1303.97   49.20
   3   5  -5 1273.77   49.30
  -3   5   5 1259.57   52.29
  -3   5   5 1339.47   48.10
  -3   5   5 1336.27   49.10
   3   5  -5 1278.07   64.09
  -3   5   5 1367.66   50.79
   3   5  -5 1295.37   52.59
   2  -5  -5   60.49    7.60
   2  -5  -5   71.79    5.90
   2  -5  -5   71.29   13.80
   2  -5  -5   67.79    6.20
  -2  -5   5   62.89    6.80
  -2  -5   5   63.19    4.30
   2  -5  -5   68.69    5.10
   2  -5  -5   69.79    6.30
   2   5  -5   64.79    7.00
  -2   5   5   61.49    6.00
   2   5  -5   64.69    6.30
  -2   5   5   63.69    5.50
   2   5  -5   62.29    6.30
   2   5  -5   73.79    6.30
   2   5  -5   82.39   12.80
  -2   5   5   64.09    4.70
   1  -5  -5   51.89    5.50
   1  -5  -5   44.10   10.80
   1  -5  -5   44.70    5.40
   1  -5  -5   41.50    4.80
   1  -5  -5   46.00    7.90
  -1  -5   5   36.30    3.30
   1  -5  -5   49.60    4.20
  -1  -5   5   36.80    5.80
  -1   5   5   43.10    5.20
   1   5  -5   46.50    6.00
   1   5  -5   41.90    9.90
  -1   5   5   36.30    4.20
   1   5  -5   40.50    5.00
   1   5  -5   44.20    5.30
  -1   5   5   42.70    4.10
   0  -5  -5  745.63   29.30
   0  -5  -5  678.33   30.70
   0  -5  -5  698.33   31.00
   0  -5   5  830.32   33.10
   0  -5  -5  700.73   28.40
   0  -5   5  785.92   29.00
   0  -5  -5  745.13   41.10
   0   5  -5  770.42   29.90
   0   5  -5  737.73   31.40
   0   5   5  754.82   30.80
   0   5   5  807.92   33.00
   0   5  -5  700.03   29.20
  -1  -5  -5  256.27   18.00
  -1  -5  -5  284.87   14.00
  -1  -5  -5  305.37   14.10
  -1  -5  -5  341.67   15.40
  -1  -5  -5  284.77   17.30
  -1  -5  -5  316.57   25.10
   1  -5   5  343.57   13.40
   1  -5   5  349.57   17.30
  -1   5  -5  354.26   24.10
   1   5   5  337.37   17.00
  -1   5  -5  320.97   15.40
   1   5   5  370.76   14.30
   1   5   5  281.17   18.20
  -1   5  -5  311.57   15.30
  -1   5  -5  314.17   15.30
   1   5   5  332.87   15.80
  -2  -5  -5 1132.99   45.90
  -2  -5  -5 1104.39   44.30
  -2  -5  -5 1128.99   42.90
  -2  -5  -5 1094.89   46.10
  -2  -5  -5 1183.78   58.59
  -2  -5  -5 1129.09   43.40
   2  -5   5 1179.78   47.50
  -2  -5  -5 1151.58   44.20
  -2  -5  -5 1181.68   44.50
   2   5   5 1256.47   48.20
   2   5   5 1243.18   43.70
  -2   5  -5 1179.28   46.50
  -2   5  -5 1185.48   44.60
   2   5   5 1151.18   47.90
   2   5   5 1154.88   45.00
  -2   5  -5 1110.29   44.70
  -2   5  -5 1156.28   44.50
  -2   5  -5 1168.78   55.09
  -2   5  -5 1122.09   44.30
  -3  -5  -5  130.69    8.60
  -3  -5  -5  136.09   11.60
  -3  -5  -5  127.89    8.90
  -3  -5  -5  126.19    8.20
  -3  -5  -5  133.49   19.00
  -3  -5  -5  137.79    9.70
  -3  -5  -5  147.39   12.80
   3  -5   5  145.29    7.30
  -3  -5  -5  132.19    9.30
   3   5   5  151.88    8.30
  -3   5  -5  130.89    9.80
  -3   5  -5  132.69    9.60
   3   5   5  151.08   11.60
  -3   5  -5  131.09   15.70
   3   5   5  141.59    9.10
  -3   5  -5  135.09   10.70
  -3   5  -5  135.19   10.00
  -3   5  -5  134.89    9.70
  -4  -5  -5  215.38   11.20
  -4  -5  -5  216.38   12.00
  -4  -5  -5  200.48   12.40
  -4  -5  -5  232.18   16.50
  -4  -5  -5  214.48   15.00
  -4  -5  -5  204.08   11.90
  -4  -5  -5  216.98   25.20
   4  -5   5  229.18   10.60
  -4  -5  -5  198.78   14.20
  -4   5  -5  215.18   13.50
  -4   5  -5  208.68   12.80
   4   5   5  240.78   12.60
  -4   5  -5  207.88   14.20
   4   5   5  242.68   15.80
  -4   5  -5  206.68   12.90
  -5  -5  -5  197.68   11.70
  -5  -5  -5  169.18   27.40
  -5  -5  -5  226.18   16.20
  -5  -5  -5  195.88   12.50
  -5  -5  -5  215.68   12.00
  -5  -5  -5  204.78   10.70
  -5  -5  -5  182.38   12.10
  -5  -5  -5  217.38   14.60
   5  -5   5  225.68   10.50
   5   5   5  228.58   12.20
  -5   5  -5  176.48   21.10
  -5   5  -5  199.08   12.70
  -5   5  -5  223.68   13.80
  -5   5  -5  209.98   13.20
   5   5   5  231.78   11.30
   5   5   5  229.78   15.50
  -5   5  -5  208.68   14.20
  -6  -5  -5   48.60    5.10
  -6  -5  -5   81.19   11.30
  -6  -5  -5   60.19    6.70
   6  -5   5   68.99    5.30
  -6  -5  -5   58.49    9.10
  -6  -5  -5   56.09    6.80
  -6   5  -5   53.59    8.00
   6   5   5   71.49    6.70
  -6   5  -5   60.69    8.20
   6   5   5   65.09    8.90
  -6   5  -5   51.29    7.20
   6   5   5   67.39    6.10
  -6   5  -5   53.39    7.70
  -7  -5  -5   17.40    4.10
  -7  -5  -5   16.40    2.90
  -7  -5  -5   15.30    5.70
  -7  -5  -5   32.80    7.60
  -7  -5  -5    9.20    2.70
   7  -5   5   20.60    3.10
  -7  -5  -5   19.70    4.20
   7   5   5   21.90    3.50
   7   5   5   22.10    5.70
  -7   5  -5   22.50    5.50
  -7   5  -5   29.00    5.70
  -7   5  -5   14.50    4.50
   7   5   5   24.40    4.00
  -7   5  -5   17.70    4.20
  -8  -5  -5   31.20    4.60
   8  -5   5   37.20    3.50
  -8  -5  -5   36.90    5.10
  -8  -5  -5   52.39    8.10
   8   5   5   25.60    4.70
  -8   5  -5   33.70    5.70
  -8   5  -5   40.90    5.60
  -8   5  -5   41.70    6.30
  -8   5  -5   38.30    6.10
   8   5   5   36.00    4.30
  -9  -5  -5    5.70    2.20
  -9   5  -5    5.20    2.20
  -9   5  -5    4.80    2.30
  -9   5  -5    6.60    2.60
  -9   5  -5    4.40    2.10
  10  -6  -5   31.10    4.00
 -10  -6   5   46.50    3.60
  10  -6  -5   33.40    4.90
 -10  -6   5   40.60    4.80
  10   6  -5   27.00    3.50
 -10   6   5   36.40    4.90
  10   6  -5   28.90    4.80
 -10   6   5   36.70    3.90
   9  -6  -5   16.80    3.70
  -9  -6   5   13.10    3.90
   9  -6  -5   10.80    2.70
   9   6  -5   17.90    3.60
   9   6  -5   12.80    4.20
   9   6  -5   21.10    4.10
  -9   6   5   19.90    3.60
  -8  -6   5   31.50    5.40
   8  -6  -5   16.50    3.60
  -8  -6   5   31.00    4.80
   8   6  -5   26.40    4.00
  -8   6   5   32.00    4.20
   8   6  -5   21.20    7.00
  -8   6   5   38.90    7.10
  -7  -6   5    7.20    5.10
  -7  -6   5   11.60    2.60
   7  -6  -5    2.40    6.30
  -7  -6   5    7.50    3.60
   7  -6  -5   11.70    4.90
   7   6  -5    9.30    5.30
  -7   6   5    9.50    3.50
   6  -6  -5  523.05   23.30
  -6  -6   5  565.14   24.80
  -6  -6   5  557.74   21.90
  -6  -6   5  555.14   23.80
   6  -6  -5  508.15   24.80
   6   6  -5  541.95   27.00
  -6   6   5  576.74   23.80
  -6   6   5  580.24   23.80
   6   6  -5  534.25   21.70
   5  -6  -5  123.19   12.30
  -5  -6   5  106.89    6.90
  -5  -6   5  109.59    8.20
   5  -6  -5  105.59    8.40
  -5  -6   5   84.09   11.80
  -5   6   5  101.99    7.50
   5   6  -5  103.29    7.00
   5   6  -5  111.69    9.80
   5   6  -5   97.29   10.10
  -5   6   5  105.99    7.80
   4  -6  -5  780.22   30.60
  -4  -6   5  822.32   30.20
   4  -6  -5  760.82   32.10
   4  -6  -5  774.32   31.20
  -4  -6   5  780.92   31.90
  -4   6   5  784.62   29.70
   4   6  -5  694.33   37.00
   4   6  -5  738.23   28.80
   4   6  -5  747.43   31.10
   4   6  -5  794.52   34.60
   4   6  -5  781.62   51.69
   4   6  -5  739.53   30.90
  -4   6   5  831.32   31.80
  -4   6   5  819.32   36.90
   3  -6  -5  205.08   11.20
  -3  -6   5  215.28    9.80
   3  -6  -5  197.18   12.10
  -3  -6   5  205.98   11.20
   3  -6  -5  194.68   11.30
   3   6  -5  196.28   13.60
   3   6  -5  192.68   11.40
   3   6  -5  200.48   12.10
  -3   6   5  207.68    9.50
  -3   6   5  205.88   10.90
  -3   6   5  197.58   12.40
   3   6  -5  203.78   25.00
   3   6  -5  199.58   12.20
  -3   6   5  212.58   11.50
  -2  -6   5   41.40    5.20
   2  -6  -5   41.70    7.20
   2  -6  -5   27.80    4.60
   2  -6  -5   25.40    6.20
   2  -6  -5   32.90    5.50
   2  -6  -5   36.10    5.80
  -2  -6   5   39.00    4.10
   2   6  -5   34.30    5.60
  -2   6   5   37.40    5.90
   2   6  -5   36.80    6.50
   2   6  -5   37.10   13.60
   2   6  -5   34.20    5.20
   2   6  -5   39.30    6.00
  -2   6   5   39.50    5.20
  -1  -6   5  409.86   22.50
   1  -6  -5  343.87   15.90
  -1  -6   5  341.87   15.90
   1  -6  -5  333.77   16.30
   1  -6  -5  358.86   16.70
  -1  -6   5  342.57   14.40
   1  -6  -5  320.67   30.40
   1  -6  -5  275.47   15.70
   1  -6  -5  333.87   18.40
  -1   6   5  365.06   14.90
   1   6  -5  327.57   28.10
   1   6  -5  327.17   16.70
  -1   6   5  329.07   18.00
   1   6  -5  346.27   16.30
   1   6  -5  342.57   18.50
  -1   6   5  365.26   16.40
   1   6  -5  311.57   15.80
   0  -6  -5   84.89    6.90
   0  -6  -5   64.09   14.10
   0  -6  -5   80.39   10.10
   0  -6  -5   73.39    7.20
   0  -6   5   80.99    5.30
   0  -6  -5   76.59    7.00
   0  -6  -5   78.79    6.60
   0  -6   5   64.19    6.40
   0   6  -5   75.29    7.80
   0   6   5   85.59    5.80
   0   6  -5   74.59    7.20
   0   6   5   90.89    7.70
   0   6  -5   68.99    7.00
   0   6  -5   60.09    6.70
   0   6   5   83.59    6.80
   0   6  -5   82.59   14.50
  -1  -6  -5  303.67   18.10
  -1  -6  -5  301.07   17.80
  -1  -6  -5  319.17   14.80
   1  -6   5  335.67   13.60
  -1  -6  -5  312.57   15.40
  -1  -6  -5  297.67   14.20
  -1  -6  -5  323.37   16.00
  -1  -6  -5  328.07   29.00
   1  -6   5  316.97   15.00
  -1  -6  -5  266.57   14.80
  -1   6  -5  287.77   15.40
   1   6   5  335.07   14.20
  -1   6  -5  310.27   15.50
  -1   6  -5  308.37   16.00
  -1   6  -5  311.47   26.10
   1   6   5  316.67   17.10
  -1   6  -5  265.27   14.60
   1   6   5  323.97   15.50
  -2  -6  -5   77.39    6.40
  -2  -6  -5   74.29   10.60
  -2  -6  -5   58.19    6.70
  -2  -6  -5   58.39   14.90
   2  -6   5   70.59    6.60
   2  -6   5   80.29    5.40
  -2  -6  -5   70.59    7.10
  -2  -6  -5   68.79    7.50
  -2  -6  -5   69.59    6.50
  -2   6  -5   76.89    7.60
  -2   6  -5   71.59    9.70
  -2   6  -5   67.49    8.20
   2   6   5   79.49    8.30
   2   6   5   75.89    6.20
  -2   6  -5   74.69   15.10
  -3  -6  -5  263.97   17.70
  -3  -6  -5  265.77   17.60
  -3  -6  -5  240.48   13.00
  -3  -6  -5  246.48   12.70
   3  -6   5  277.77   14.10
  -3  -6  -5  244.48   14.20
  -3  -6  -5  205.68   31.00
  -3  -6  -5  244.68   16.30
  -3  -6  -5  236.58   12.80
  -3   6  -5  261.77   14.20
  -3   6  -5  251.17   14.10
   3   6   5  260.97   12.30
  -3   6  -5  247.98   15.70
  -3   6  -5  242.08   14.10
   3   6   5  255.67   15.90
  -3   6  -5  234.48   14.00
   3   6   5  263.47   13.80
  -3   6  -5  209.08   23.00
  -4  -6  -5   16.70    4.00
  -4  -6  -5   20.40    4.60
  -4  -6  -5   -2.30   17.40
   4  -6   5   12.00    2.70
  -4  -6  -5   22.30    6.60
  -4  -6  -5   29.10    8.00
  -4  -6  -5   13.90    3.70
  -4  -6  -5   11.20    3.70
  -4  -6  -5   22.90    4.40
   4   6   5   13.40    3.40
  -4   6  -5   15.70    4.70
  -4   6  -5   13.80    5.10
  -4   6  -5    0.50    8.60
  -4   6  -5   21.30    5.10
   4   6   5   17.90    5.20
   4   6   5   12.80    3.70
  -4   6  -5   24.00    5.60
  -4   6  -5   12.30    4.70
  -5  -6  -5    8.10    5.70
  -5  -6  -5    4.10    3.40
   5  -6   5    7.50    2.70
  -5  -6  -5   21.30    7.30
  -5  -6  -5    3.70    2.60
  -5  -6  -5    4.20    3.30
  -5  -6  -5   -1.70    2.30
  -5   6  -5    7.40    5.00
  -5   6  -5    2.40    3.70
  -5   6  -5    3.10    3.60
   5   6   5    8.50    3.10
  -5   6  -5    3.10   13.00
   5   6   5    8.70    4.90
   5   6   5    6.20    3.40
  -5   6  -5    6.70    4.30
   6  -6   5   52.89    4.70
  -6  -6  -5   55.59    4.90
  -6  -6  -5   59.09    6.10
  -6  -6  -5   38.60    6.90
  -6  -6  -5   50.99    6.20
  -6  -6  -5   79.59   11.00
   6   6   5   55.09    7.10
  -6   6  -5   53.99    7.50
  -6   6  -5   49.80    7.20
  -6   6  -5   53.19    6.50
  -6   6  -5   61.99    7.60
   6   6   5   57.29    6.30
   6   6   5   53.69    5.40
  -7  -6  -5   49.99    8.60
   7  -6   5   49.00    4.10
  -7  -6  -5   53.29    6.00
  -7  -6  -5   44.70    3.20
  -7  -6  -5   46.00    6.00
  -7  -6  -5   45.40    4.50
   7   6   5   52.09    5.90
   7   6   5   54.19    5.40
  -7   6  -5   48.50    5.90
   7   6   5   52.09    4.60
  -7   6  -5   50.69    6.10
  -7   6  -5   59.99    7.90
  -8  -6  -5   31.00    3.80
   8  -6   5   29.10    3.50
   8   6   5   29.70    3.20
   8   6   5   33.70    3.40
  -8   6  -5   32.70    5.20
  -8   6  -5   30.10    4.90
  -8   6  -5   31.50    4.00
 -10  -7   5  121.79    6.30
  10  -7  -5   99.09    5.00
 -10   7   5  125.99    6.70
   9  -7  -5    9.90    2.50
   9  -7  -5    6.70    1.90
  -9  -7   5   20.60    3.70
  -9  -7   5   27.60    3.60
   9   7  -5   16.90    4.20
  -9   7   5   24.00    3.40
   8  -7  -5   50.49    5.40
  -8  -7   5   57.69    6.80
  -8  -7   5   65.49    6.00
   8   7  -5   55.79    7.40
   8   7  -5   57.49    4.80
  -8   7   5   80.89    5.90
  -7  -7   5   91.99    8.00
  -7  -7   5   96.09    7.70
   7  -7  -5   92.99    7.60
   7   7  -5   92.29    7.00
   7   7  -5   86.39    9.40
  -7   7   5   89.49    6.10
   7   7  -5   92.79    6.40
  -7   7   5   89.89    6.80
   6  -7  -5  451.65   20.20
  -6  -7   5  495.15   22.70
  -6  -7   5  530.05   25.10
   6  -7  -5  421.36   22.10
  -6  -7   5  509.65   20.10
   6   7  -5  443.26   18.10
  -6   7   5  524.25   21.70
   6   7  -5  429.56   19.40
   6   7  -5  456.95   23.70
  -6   7   5  534.05   21.90
   5  -7  -5  421.36   19.20
   5  -7  -5  400.46   20.40
  -5  -7   5  424.36   20.00
  -5  -7   5  439.86   19.40
  -5  -7   5  424.36   17.40
  -5   7   5  437.46   19.00
   5   7  -5  427.16   22.50
   5   7  -5  366.86   18.70
   5   7  -5  397.26   16.60
   5   7  -5  395.86   18.40
  -5   7   5  421.66   18.90
  -4  -7   5  233.38   12.60
   4  -7  -5  207.78   13.40
   4  -7  -5  213.68   13.70
   4  -7  -5  229.58   12.80
  -4  -7   5  224.38   10.80
  -4   7   5  228.48   12.40
   4   7  -5  231.58   13.60
   4   7  -5  212.48   13.30
   4   7  -5  224.08   12.50
   4   7  -5  232.78   15.60
  -4   7   5  230.38   12.10
  -3  -7   5  724.13   26.30
   3  -7  -5  641.04   28.50
   3  -7  -5  688.83   27.80
  -3  -7   5  635.64   28.20
  -3  -7   5  698.83   27.90
  -3   7   5  731.63   28.10
   3   7  -5  681.63   31.90
  -3   7   5  612.44   28.20
   3   7  -5  522.45   47.70
   3   7  -5  650.73   27.40
   3   7  -5  664.73   28.20
   3   7  -5  655.83   28.40
  -3   7   5  674.93   25.70
   2  -7  -5   68.29    7.10
   2  -7  -5   73.89    7.90
  -2  -7   5   81.99    6.30
  -2  -7   5   76.79    7.10
   2  -7  -5   70.89   10.40
   2   7  -5   81.69    7.70
   2   7  -5   78.19    8.40
   2   7  -5   78.79    8.70
  -2   7   5   89.09    7.00
   2   7  -5   78.89   19.50
  -2   7   5   81.59    7.30
   2   7  -5   68.59    9.00
  -2   7   5   82.89    5.80
   1  -7  -5  228.18   13.00
   1  -7  -5  224.78   12.60
   1  -7  -5  218.58   15.40
  -1  -7   5  245.78   11.00
   1  -7  -5  270.67   16.40
  -1  -7   5  232.48   12.50
   1   7  -5  201.88   25.80
   1   7  -5  219.68   15.10
  -1   7   5  232.78   12.70
   1   7  -5  217.48   12.90
   1   7  -5  236.38   14.30
   1   7  -5  219.28   12.90
   0  -7  -5  423.96   19.10
   0  -7  -5  486.15   23.90
   0  -7  -5  396.66   19.40
   0  -7   5  434.06   19.00
   0  -7   5  452.25   19.50
   0  -7  -5  419.66   21.80
   0   7  -5  418.66   20.50
   0   7   5  466.55   19.90
   0   7  -5  386.66   19.70
   0   7  -5  424.06   38.10
   0   7  -5  377.06   18.60
   0   7   5  439.96   21.20
   0   7   5  386.66   19.80
   0   7  -5  410.56   19.50
  -1  -7  -5  288.97   15.70
   1  -7   5  272.87   12.00
  -1  -7  -5  251.07   13.10
  -1  -7  -5  283.47   14.30
   1  -7   5  259.07   13.30
  -1  -7  -5  281.37   17.40
  -1   7  -5  291.57   16.10
   1   7   5  264.57   13.80
  -1   7  -5  281.17   15.00
  -1   7  -5  272.97   28.30
   1   7   5  261.27   12.20
   1   7   5  252.47   14.90
  -1   7  -5  275.27   15.10
  -2  -7  -5  171.38   10.10
  -2  -7  -5  187.88   13.90
  -2  -7  -5  177.08   11.20
   2  -7   5  190.98   11.00
   2  -7   5  200.98    9.80
  -2  -7  -5  181.48   10.80
  -2  -7  -5  174.88   12.10
  -2   7  -5  184.68   11.90
  -2   7  -5  190.58   13.00
  -2   7  -5  180.48   11.60
   2   7   5  205.68   10.20
   2   7   5  200.08   11.60
  -2   7  -5  179.58   13.30
  -2   7  -5  163.98   23.10
   2   7   5  189.08   12.90
   3  -7   5  383.06   15.70
  -3  -7  -5  389.16   17.50
  -3  -7  -5  377.06   17.30
  -3  -7  -5  382.16   20.50
  -3  -7  -5  390.36   22.20
  -3  -7  -5  376.36   19.50
  -3   7  -5  358.76   18.80
  -3   7  -5  384.86   18.80
   3   7   5  344.77   19.40
  -3   7  -5  389.46   18.80
   3   7   5  369.16   17.30
   3   7   5  385.86   16.00
  -3   7  -5  330.37   33.30
  -3   7  -5  400.66   20.70
   4  -7   5  387.46   16.30
  -4  -7  -5  406.46   21.80
  -4  -7  -5  380.86   17.40
  -4  -7  -5  371.16   20.00
  -4  -7  -5  391.66   17.20
  -4   7  -5  382.66   18.60
  -4   7  -5  356.96   17.90
   4   7   5  400.86   18.10
  -4   7  -5  395.56   20.70
   4   7   5  398.16   16.70
  -4   7  -5  383.86   18.80
  -4   7  -5  395.06   18.90
  -5  -7  -5  280.07   17.80
  -5  -7  -5  295.87   16.60
   5  -7   5  335.57   14.10
  -5  -7  -5  300.27   13.40
  -5  -7  -5  292.17   14.10
  -5   7  -5  281.57   14.80
  -5   7  -5  280.57   15.20
   5   7   5  341.27   14.40
  -5   7  -5  296.47   16.50
   5   7   5  346.07   15.70
  -5   7  -5  303.07   15.40
   5   7   5  317.67   17.50
   6  -7   5  106.79    6.10
  -6  -7  -5   82.09    5.40
  -6  -7  -5   94.39    6.60
  -6  -7  -5   86.09    6.80
   6   7   5  112.89    7.40
   6   7   5   99.69    6.20
  -6   7  -5   91.99    9.30
  -6   7  -5  110.29   11.30
  -6   7  -5   81.29    7.10
  -6   7  -5   87.09    7.50
  -7  -7  -5   39.90    4.10
   7  -7   5   31.00    3.10
  -7  -7  -5   35.40    3.90
  -7   7  -5   40.50    5.90
   7   7   5   33.90    3.90
  -7   7  -5   46.90    5.20
  -7   7  -5   41.30    5.40
   7   7   5   32.50    3.40
  -7   7  -5   34.60    5.30
   9  -8  -5   74.29    4.20
  -9  -8   5   78.59    5.60
  -9   8   5   87.09    5.60
  -8  -8   5   72.19    5.10
   8  -8  -5   77.59    5.30
  -8  -8   5   58.49    6.20
   8  -8  -5   74.99    5.20
  -8   8   5   69.79    4.70
   8   8  -5   55.09    6.20
  -7  -8   5  233.08   11.90
  -7  -8   5  218.18   11.70
   7  -8  -5  209.28   10.60
   7   8  -5  181.48   12.10
  -7   8   5  223.68   10.60
   6  -8  -5  316.87   15.10
  -6  -8   5  299.57   14.20
  -6   8   5  280.07   12.70
  -6   8   5  283.67   13.20
   6   8  -5  308.27   17.70
  -5  -8   5  109.49    8.60
  -5  -8   5  115.19    8.50
  -5  -8   5  107.69    9.30
   5  -8  -5  117.69    8.80
  -5   8   5  115.59    7.60
   5   8  -5  131.09   11.50
   5   8  -5  122.29    8.30
  -4  -8   5  276.67   12.50
  -4  -8   5  275.67   14.50
   4  -8  -5  308.27   15.60
  -4   8   5  284.77   13.60
   4   8  -5  323.27   18.80
   4   8  -5  310.47   16.10
   4   8  -5  282.77   14.30
  -4   8   5  303.67   14.20
  -3  -8   5  152.38    8.50
  -3  -8   5  156.98   10.10
   3  -8  -5  150.58   13.10
   3  -8  -5  181.98   11.10
   3  -8  -5  163.08   12.80
   3   8  -5  173.48   13.30
  -3   8   5  153.28    9.40
  -3   8   5  150.98    9.80
   3   8  -5  181.48   12.60
   2  -8  -5  438.06   20.00
   2  -8  -5  424.36   23.50
  -2  -8   5  403.16   18.70
   2  -8  -5  400.96   20.90
  -2  -8   5  431.36   17.20
  -2   8   5  402.76   18.20
   2   8  -5  446.96   21.30
   2   8  -5  420.76   19.40
  -2   8   5  422.36   18.90
  -2   8   5  400.76   16.10
   2   8  -5  448.96   23.40
   1  -8  -5  222.08   12.80
   1  -8  -5  215.78   13.60
  -1  -8   5  214.98   10.30
  -1  -8   5  205.38   11.70
  -1   8   5  217.98   11.90
   1   8  -5  202.88   12.20
   1   8  -5  291.27   38.90
  -1   8   5  197.28   11.00
   1   8  -5  219.98   13.40
   1   8  -5  253.87   15.00
  -1   8   5  206.18    9.70
   0  -8  -5  343.77   18.30
   0  -8   5  326.47   14.20
   0  -8  -5  363.96   17.20
   0  -8   5  316.97   15.70
   0   8  -5  358.86   18.60
   0   8  -5  347.17   17.00
   0   8  -5  336.97   17.60
   0   8  -5  360.46   48.20
   0   8   5  327.27   15.90
   1  -8   5  368.56   15.60
  -1  -8  -5  331.77   19.40
   1  -8   5  436.36   23.20
  -1  -8  -5  321.77   17.00
   1   8   5  350.96   19.20
  -1   8  -5  388.66   20.40
  -1   8  -5  285.27   37.10
   1   8   5  393.46   15.70
   1   8   5  331.87   19.60
  -1   8  -5  386.86   25.00
   2  -8   5  246.38   11.40
  -2  -8  -5  256.97   13.30
  -2  -8  -5  251.67   15.60
   2  -8   5  252.17   12.80
  -2   8  -5  268.87   16.00
  -2   8  -5  254.67   14.20
   2   8   5  232.08   11.20
  -2   8  -5  267.87   15.10
  -2   8  -5  261.37   14.00
   2   8   5  246.08   13.00
  -3  -8  -5  240.38   12.20
   3  -8   5  280.37   15.00
  -3  -8  -5  243.98   14.00
  -3  -8  -5  246.38   11.80
  -3   8  -5  228.58   12.90
  -3   8  -5  226.58   13.00
   3   8   5  253.87   11.90
   3   8   5  279.87   13.70
  -3   8  -5  224.08   13.50
  -3   8  -5  250.97   15.10
  -4  -8  -5  443.76   19.10
  -4  -8  -5  489.05   20.60
  -4  -8  -5  440.66   21.30
   4  -8   5  437.56   17.50
  -4   8  -5  472.75   22.20
  -4   8  -5  459.45   20.40
   4   8   5  444.96   18.90
  -4   8  -5  446.16   20.40
   4   8   5  421.86   17.20
  -5  -8  -5   38.80    4.30
  -5  -8  -5   37.40    4.20
   5  -8   5   42.20    4.10
  -5   8  -5   46.80    6.30
  -5   8  -5   39.80    7.10
   5   8   5   53.19    5.20
   5   8   5   43.70    4.90
  -5   8  -5   43.80    5.50
  -5   8  -5   37.20    5.60
  -6  -8  -5   28.70    4.20
  -6  -8  -5   23.70    3.20
  -6  -8  -5   26.10    2.60
   6  -8   5   38.30    3.50
   6   8   5   37.30    4.20
  -6   8  -5   27.90    4.60
  -6   8  -5   26.50    3.90
  -6   8  -5   32.20    5.00
  -7  -9   5  121.69    7.60
  -7  -9   5  123.29    6.50
   7   9  -5   73.59    6.30
   6  -9  -5   62.99    5.40
  -6  -9   5   71.69    5.90
  -6   9   5   60.79    4.40
  -5  -9   5  306.17   15.80
   5  -9  -5  304.87   14.10
  -5  -9   5  320.27   14.60
   5   9  -5  283.47   16.20
  -5   9   5  299.77   14.70
  -5   9   5  321.27   13.40
  -5   9   5  355.66   16.10
  -4  -9   5   61.69    4.70
  -4  -9   5   64.19    6.60
   4  -9  -5   60.89    6.40
  -4   9   5   56.59    5.00
   4   9  -5   52.99    7.50
  -4   9   5   60.69    5.60
  -3  -9   5  109.49    8.30
  -3  -9   5  112.19    6.60
   3  -9  -5  129.79    8.80
   3   9  -5  125.79   10.60
   3   9  -5  126.39    9.90
  -3   9   5  114.09    7.60
  -3   9   5  104.49    7.00
   2  -9  -5    1.70    2.80
   2  -9  -5    7.80    2.90
  -2  -9   5    0.50    2.80
  -2  -9   5    1.30    2.50
   2   9  -5    3.10    3.60
  -2   9   5    2.50    2.80
   2   9  -5   10.30    4.70
  -2   9   5    3.00    2.70
   1  -9  -5  112.59    8.30
  -1  -9   5   98.69    8.10
  -1  -9   5   93.39    7.40
   1   9  -5  105.59    8.90
   1   9  -5   99.19    7.50
  -1   9   5   98.09    7.40
  -1   9   5   91.19    6.70
   1   9  -5  115.99   10.30
   0  -9   5  598.34   23.30
   0  -9   5  610.24   24.80
   0  -9  -5  625.64   24.80
   0   9   5  576.54   23.80
   0   9  -5  550.84   24.70
   0   9  -5  566.74   23.80
   0   9   5  616.54   24.90
   0   9  -5  587.84   25.70
   1  -9   5   60.69    5.30
   1  -9   5   55.09    6.40
  -1  -9  -5   55.09    6.10
   1   9   5   50.69    4.10
   1   9   5   58.19    5.30
   1   9   5   64.09    6.10
  -1   9  -5   55.79    6.60
  -1   9  -5   62.99    8.20
  -1   9  -5   55.39    8.30
  -1   9  -5   56.29    7.40
   2  -9   5  438.76   16.60
  -2  -9  -5  357.36   16.00
  -2   9  -5  344.57   16.20
  -2   9  -5  364.76   17.50
  -2   9  -5  368.86   18.30
   2   9   5  430.06   18.00
   2   9   5  361.16   16.20
  -2   9  -5  351.06   16.60
   2   9   5  392.66   16.70
  -3  -9  -5  152.18   10.40
   3  -9   5  157.78    7.70
   3   9   5  148.49    6.80
  -3   9  -5  137.59    8.60
   3   9   5  136.99   11.10
  -3   9  -5  118.69    8.50
  -3   9  -5  144.79   14.20
  -4  -9  -5  256.97   11.20
   4  -9   5  278.17   11.70
  -4   9  -5  232.18   12.20
  -4   9  -5  266.17   13.50
  -4   9  -5  251.37   11.70
   4   9   5  289.97   12.80
   5  -9   5   88.69    5.40
  -5  -9  -5   71.39    3.90
   5   9   5   89.09    5.90
  -5   9  -5   73.79    5.20
  -5   9  -5   69.69    6.20
  -5   9  -5   73.59    6.30
  -6 -10   5    5.70    1.70
   6  10  -5    3.40    2.00
   5 -10  -5  141.19    7.50
  -5 -10   5  178.58    8.60
   5  10  -5  152.88    8.20
  -4 -10   5  396.06   16.10
  -4  10   5  375.56   16.10
  -4  10   5  385.86   14.60
   4  10  -5  385.06   16.60
   3 -10  -5   79.19    6.20
  -3 -10   5   63.99    4.70
  -3 -10   5   76.69    5.80
   3  10  -5   70.19    6.20
  -3  10   5   76.49    5.00
  -2 -10   5    0.90    2.40
  -2 -10   5    2.10    2.30
   2 -10  -5    2.10    2.60
   2  10  -5    0.60    2.80
  -2  10   5    2.00    2.20
   1 -10  -5   43.40    5.00
   1 -10  -5   29.50    4.40
  -1 -10   5   43.80    5.20
  -1 -10   5   47.60    5.30
   1  10  -5   41.40    6.10
  -1  10   5   45.20    4.80
   1  10  -5   43.10    5.30
   0 -10   5   35.80    4.80
   0 -10  -5   21.70    3.60
   0 -10  -5   24.90    3.80
   0 -10   5   40.10    4.70
   0  10   5   39.10    4.70
   0  10  -5   20.20    3.70
   0  10  -5   25.20    5.00
   1 -10   5  249.28   10.50
  -1 -10  -5  185.18    9.50
  -1 -10  -5  190.58    9.70
  -1  10  -5  182.58    9.70
   1  10   5  209.58   10.60
  -1  10  -5  194.68   11.10
  -2 -10  -5   53.49    4.70
  -2 -10  -5   57.49    5.20
   2 -10   5   56.29    4.30
   2  10   5   63.29    5.00
  -2  10  -5   55.59    6.00
  -2  10  -5   63.79    6.30
  -3 -10  -5  225.88   10.30
  -3 -10  -5  256.07   11.90
   3 -10   5  239.58   10.20
  -3  10  -5  234.38   12.20
  -3  10  -5  231.28   10.60
   3  10   5  251.77   11.10
   3 -11  -5    6.10    1.90
  -3 -11   5    6.40    1.60
   3  11  -5   12.40    2.70
   2 -11  -5   20.30    2.80
  -2 -11   5   20.70    2.90
   2  11  -5   16.90    2.70
   1 -11  -5    9.40    2.00
   1  11  -5   10.70    2.70
   0 -11  -5   24.80    2.80
   0  11  -5   29.30    3.60
  12   0  -6    7.80    2.30
  12   0  -6    6.80    2.20
  11   0  -6  942.21   39.90
  11   0  -6  959.60   36.20
 -11   0   6  870.51   31.90
 -10   0   6  302.77   14.20
  10   0  -6  255.27   13.10
  10   0  -6  247.38   13.30
  -9   0   6  169.48   10.30
   9   0  -6  209.08   14.00
   9   0  -6  212.88   11.70
  -9   0   6  175.38    9.80
   9   0  -6  200.98   11.80
  -8   0   6  894.31   34.40
   8   0  -6  835.62   34.50
  -8   0   6  855.11   33.30
  -8   0   6  843.72   31.60
   8   0  -6  845.72   36.10
   7   0  -6  175.78    9.90
  -7   0   6  238.98   12.10
  -7   0   6  243.68   11.40
   7   0  -6  205.68   10.60
  -7   0   6  235.68   10.40
   7   0  -6  186.98   10.50
   7   0  -6  183.98   12.30
  -6   0   6 1190.68   42.80
   6   0  -6 1020.60   42.80
   6   0  -6 1078.69   41.20
  -6   0   6 1191.38   44.50
  -6   0   6 1192.98   43.70
   6   0  -6 1075.89   42.00
   6   0  -6 1237.38   57.19
   5   0  -6 3469.55  126.09
  -5   0   6 3459.75  125.29
   5   0  -6 3585.54  125.19
  -5   0   6 3721.33  124.79
   5   0  -6 3692.53  138.59
   4   0  -6 1463.75   61.09
   4   0  -6 1377.76   49.80
  -4   0   6 1498.45   52.89
   4   0  -6 1420.36   51.49
   3   0  -6 1000.90   37.60
   3   0  -6 1053.09   44.80
   2   0  -6  313.27   11.70
   2   0  -6  310.27   13.10
   2   0  -6  333.97   17.10
   2   0  -6  308.37   17.50
   1   0  -6  871.21   31.60
   1   0  -6  868.51   32.10
   1   0  -6  849.61   31.60
   1   0  -6  879.41   31.20
   0   0   6 2248.08   79.39
   0   0   6 2316.27   81.09
   0   0  -6 2293.47   80.09
   0   0  -6 2267.47   80.79
   2   0   6 1587.44   57.39
  -2   0  -6 1426.36   51.69
  -2   0  -6 1404.56   52.19
  -3   0  -6  327.97   15.20
  -3   0  -6  332.87   22.00
  -3   0  -6  307.97   14.70
  -3   0  -6  317.97   16.70
  -3   0  -6  298.77   15.00
   3   0   6  362.16   15.30
  -3   0  -6  331.67   14.80
  -4   0  -6 1557.34   56.09
  -4   0  -6 1433.96   57.69
  -4   0  -6 1499.65   56.19
  -4   0  -6 1448.66   55.19
  -4   0  -6 1544.75   56.69
  -4   0  -6 1562.24   60.89
  -4   0  -6 1499.55   55.89
  -4   0  -6 1504.65   57.59
  -4   0  -6 1359.96   55.19
  -5   0  -6  487.55   23.20
   5   0   6  432.06   17.00
  -5   0  -6  437.56   20.80
  -5   0  -6  474.45   20.10
  -5   0  -6  399.66   20.20
  -5   0  -6  477.75   25.50
  -6   0  -6  266.67   13.40
  -6   0  -6  263.97   14.30
  -6   0  -6  247.58   14.10
  -6   0  -6  271.17   15.20
  -6   0  -6  275.37   16.60
  -6   0  -6  273.37   16.10
   6   0   6  272.67   11.80
  -6   0  -6  248.78   21.80
  -6   0  -6  238.98   14.20
  -7   0  -6   11.20    4.10
  -7   0  -6   15.80    9.90
   7   0   6   35.50    4.30
  -7   0  -6   27.00    6.50
  -7   0  -6   28.90    6.10
  -7   0  -6   15.60    3.80
  -7   0  -6   19.70    5.00
  -7   0  -6   11.10    4.10
  -7   0  -6   17.40    5.80
  -8   0  -6  314.07   16.10
  -8   0  -6  316.77   15.50
   8   0   6  307.37   13.10
  -8   0  -6  311.47   17.10
  -8   0  -6  290.87   16.60
  -9   0  -6  270.67   13.80
  -9   0  -6  262.77   12.60
   9   0   6  286.07   11.70
  -9   0  -6  271.87   14.00
  -9   0  -6  266.27   13.20
 -12  -1   6  185.58    9.70
  12  -1  -6  175.18    8.40
  12  -1  -6  162.98    8.40
  12   1  -6  177.48    8.30
  12   1  -6  175.68    8.50
 -11  -1   6  270.37   11.70
  11  -1  -6  263.27   13.10
  11  -1  -6  272.67   13.00
 -11   1   6  273.47   11.10
  11   1  -6  275.97   15.10
  11   1  -6  264.07   15.20
  11   1  -6  262.97   12.70
  10  -1  -6  249.68   12.80
  10  -1  -6  243.28   12.90
 -10  -1   6  225.08   11.80
  10   1  -6  218.98   16.60
 -10   1   6  242.78   12.10
 -10   1   6  240.78   11.70
  10   1  -6  234.88   12.40
  10   1  -6  235.48   12.70
   9  -1  -6  117.09    8.70
  -9  -1   6  130.29    8.60
   9  -1  -6  125.89    9.00
  -9   1   6  121.49    8.00
   9   1  -6  115.29   10.80
  -9   1   6  117.29    8.30
   9   1  -6  126.09    8.80
   9   1  -6  121.29    8.60
   8  -1  -6  224.48   12.90
   8  -1  -6  194.08   11.30
  -8  -1   6  197.88   10.30
  -8  -1   6  205.58    9.40
  -8  -1   6  207.58   11.60
  -8   1   6  210.18   10.90
  -8   1   6  207.48   11.40
   8   1  -6  210.68   14.20
   8   1  -6  204.48   11.20
   8   1  -6  194.28   12.50
  -8   1   6  204.38    9.10
   7  -1  -6  419.66   18.60
  -7  -1   6  438.96   19.40
   7  -1  -6  429.66   16.60
   7  -1  -6  435.86   18.70
  -7  -1   6  457.55   17.70
  -7  -1   6  428.96   18.90
   7  -1  -6  432.06   19.20
   7   1  -6  427.26   18.40
  -7   1   6  472.35   19.10
   7   1  -6  436.86   21.40
   7   1  -6  422.86   18.90
  -7   1   6  465.35   19.60
  -7   1   6  440.76   17.60
   7   1  -6  437.96   19.20
   6  -1  -6  883.51   48.60
   6  -1  -6  777.22   31.60
   6  -1  -6  833.92   32.60
  -6  -1   6  759.52   28.70
   6  -1  -6  784.92   31.20
  -6  -1   6  757.32   29.10
  -6  -1   6  775.62   30.30
   6   1  -6  768.72   31.30
  -6   1   6  782.12   29.60
   6   1  -6  849.91   34.20
  -6   1   6  802.72   30.50
   6   1  -6  831.02   45.60
   6   1  -6  790.22   31.50
  -6   1   6  782.42   28.70
   6   1  -6  825.22   32.10
   5  -1  -6 1668.53   69.99
   5  -1  -6 1589.24   58.49
  -5  -1   6 1605.64   56.29
   5  -1  -6 1633.74   56.49
  -5   1   6 1574.44   57.19
   5   1  -6 1481.65   57.09
  -5   1   6 1594.74   56.39
   5   1  -6 1579.14   69.99
   4  -1  -6  771.02   37.10
  -4  -1   6  702.93   26.00
   4  -1  -6  726.33   28.40
   4   1  -6  689.93   27.00
   4   1  -6  762.72   37.50
  -4   1   6  699.73   26.80
   4   1  -6  703.83   27.10
  -4   1   6  738.33   28.40
   3  -1  -6 3224.38  118.89
   3  -1  -6 3014.50  109.09
   3   1  -6 3171.18  110.49
   3   1  -6 3424.46  119.79
   3   1  -6 3020.50  109.79
   2  -1  -6  702.03   31.20
  -2  -1   6  703.93   25.40
   2  -1  -6  711.53   26.60
   2  -1  -6  676.73   25.00
   2   1  -6  711.93   30.40
   2   1  -6  680.83   25.60
   2   1  -6  684.73   30.50
   1  -1  -6  667.43   25.00
  -1  -1   6  767.62   28.20
   1  -1  -6  639.74   27.20
   1  -1  -6  600.44   23.70
   1  -1  -6  643.84   35.30
   1   1  -6  667.03   24.20
  -1   1   6  798.52   30.00
   1   1  -6  651.13   23.60
   0  -1   6 2177.18   77.59
   0  -1  -6 2123.79   74.99
   0  -1  -6 2109.19   74.89
   0  -1  -6 2024.10   75.19
   0   1   6 2172.68   76.49
   0   1   6 2249.97   78.99
   0   1  -6 2154.78   74.09
   0   1  -6 2087.69   74.39
   0   1   6 2244.28   76.59
  -1  -1  -6  845.32   32.60
  -1  -1  -6  868.01   32.30
   1  -1   6  998.70   37.80
  -1  -1  -6  924.31   33.90
  -1  -1  -6  918.41   33.30
   1  -1   6 1056.69   38.00
  -1   1  -6  897.41   33.50
  -1   1  -6  890.31   33.20
   1   1   6 1031.90   37.60
   1   1   6 1043.10   38.80
  -2  -1  -6  473.05   19.40
  -2  -1  -6  447.36   20.80
   2  -1   6  430.36   18.10
  -2  -1  -6  474.55   20.40
  -2  -1  -6  490.25   20.10
   2  -1   6  428.56   17.50
  -2   1  -6  478.85   19.50
   2   1   6  450.25   18.70
  -2   1  -6  475.45   19.80
  -3  -1  -6   13.30    3.30
   3  -1   6   25.60    3.60
  -3  -1  -6   21.90    4.00
  -3  -1  -6   17.00    3.50
  -3  -1  -6   13.00    4.00
   3  -1   6   16.80    2.10
  -3  -1  -6   17.20    3.70
  -3  -1  -6   16.80    4.20
  -3  -1  -6   14.60    4.20
  -3   1  -6   14.50    3.40
  -3   1  -6   24.90    6.80
  -3   1  -6   19.40    3.80
   3   1   6   20.00    3.80
  -3   1  -6   15.40    2.00
  -3   1  -6   14.70    3.90
  -3   1  -6   11.30    3.80
   4  -1   6   21.30    3.50
  -4  -1  -6    5.70    3.30
  -4  -1  -6    5.50    3.40
  -4  -1  -6    4.30    2.90
  -4  -1  -6    5.80    3.10
  -4  -1  -6    6.60    4.00
  -4  -1  -6    4.80    2.80
  -4  -1  -6    3.80    3.10
  -4  -1  -6    4.20    3.80
  -4  -1  -6    4.60    2.90
  -4   1  -6    5.40    3.10
  -4   1  -6    7.30    3.60
  -4   1  -6    3.40    2.50
  -4   1  -6    2.60    2.70
  -4   1  -6    5.80    3.60
  -4   1  -6    8.10    3.40
  -4   1  -6    4.90    2.70
  -5  -1  -6  165.58   11.40
  -5  -1  -6  164.18   16.30
  -5  -1  -6  190.48   11.60
  -5  -1  -6  146.09   16.60
  -5  -1  -6  191.58   15.50
  -5  -1  -6  165.08   10.80
   5  -1   6  169.18   10.10
  -5  -1  -6  157.48   11.20
  -5   1  -6  157.48   14.90
  -5   1  -6  161.28   11.10
   5   1   6  179.78    8.40
  -5   1  -6  168.28   10.90
  -5   1  -6  142.69    9.30
  -5   1  -6  155.28   17.60
   6  -1   6  451.35   17.70
  -6  -1  -6  463.85   21.80
  -6  -1  -6  453.35   23.40
  -6  -1  -6  459.05   21.10
  -6  -1  -6  448.46   20.30
  -6  -1  -6  429.46   21.30
  -6  -1  -6  438.76   30.70
  -6  -1  -6  461.45   22.90
  -6   1  -6  465.45   30.20
  -6   1  -6  470.35   23.20
  -6   1  -6  468.65   21.00
  -6   1  -6  439.26   20.90
  -6   1  -6  480.45   22.00
  -6   1  -6  428.36   19.40
  -6   1  -6  459.85   23.30
  -6   1  -6  422.76   21.30
   6   1   6  440.76   17.90
  -7  -1  -6  103.19    8.70
   7  -1   6  120.99    7.00
  -7  -1  -6  102.99   10.30
  -7  -1  -6  110.89   10.40
  -7  -1  -6  118.49    9.80
  -7  -1  -6  110.59    8.10
  -7  -1  -6  121.39   11.30
  -7   1  -6  113.69   10.50
   7   1   6  130.19    7.40
  -7   1  -6  118.79    9.80
  -7   1  -6  106.29   10.70
  -7   1  -6  109.39    8.60
  -7   1  -6   97.59    8.90
  -7   1  -6  103.99   10.30
  -8  -1  -6  115.99   10.20
  -8  -1  -6   81.09   10.20
   8  -1   6  122.39    6.70
  -8  -1  -6  119.29    9.70
  -8  -1  -6  104.79    9.50
  -8  -1  -6  108.29    8.60
  -8   1  -6  104.09    8.20
  -8   1  -6  120.89    9.40
   8   1   6  116.69    6.90
  -8   1  -6  111.39    9.80
  -8   1  -6  112.99    9.70
   8   1   6  115.19   10.60
  -9  -1  -6  150.68    8.60
  -9  -1  -6  158.18   10.30
   9  -1   6  155.08    7.00
  -9  -1  -6  145.29    9.40
  -9  -1  -6  149.29    9.30
  -9   1  -6  147.09    9.70
  -9   1  -6  154.48    9.90
  -9   1  -6  150.58    9.20
   9   1   6  149.09    7.10
   9   1   6  141.79    9.80
  -9   1  -6  142.89    8.20
  12  -2  -6   56.09    5.10
  12  -2  -6   72.49    5.00
  12   2  -6   74.99    4.80
  12   2  -6   62.09    4.60
 -11  -2   6  271.27   11.50
  11  -2  -6  277.77   13.20
  11  -2  -6  260.17   13.00
  11   2  -6  269.37   13.10
  11   2  -6  316.27   16.70
  10  -2  -6   56.99    6.20
  10  -2  -6   57.59    6.10
 -10  -2   6   56.19    5.90
 -10   2   6   55.49    5.50
  10   2  -6   59.79    7.80
 -10   2   6   48.10    5.80
  10   2  -6   62.79    6.30
  10   2  -6   56.89    6.20
  -9  -2   6  385.76   17.70
   9  -2  -6  365.06   16.80
   9  -2  -6  337.77   16.90
  -9   2   6  384.16   17.50
   9   2  -6  348.77   16.20
   9   2  -6  354.76   16.80
  -9   2   6  394.36   17.50
   9   2  -6  340.47   19.60
   8  -2  -6   13.00    3.60
   8  -2  -6   11.40    3.50
  -8  -2   6   11.20    2.40
  -8  -2   6   12.80    3.70
   8   2  -6    9.20    3.20
  -8   2   6   15.40    3.80
   8   2  -6   10.30    5.00
   8   2  -6   15.10    3.80
  -8   2   6   15.40    3.70
   7  -2  -6  150.08    9.40
   7  -2  -6  168.18    9.90
  -7  -2   6  173.68    8.40
  -7  -2   6  173.68   10.10
   7  -2  -6  161.48    9.10
   7   2  -6  141.39    9.70
  -7   2   6  170.08    8.20
  -7   2   6  177.38   10.50
   7   2  -6  167.78   12.00
   7   2  -6  175.78   10.10
  -7   2   6  183.98   10.10
   7   2  -6  148.99    9.00
  -7   2   6  168.68    9.40
   7   2  -6  158.48    9.50
  -6  -2   6  809.62   29.50
   6  -2  -6  771.82   51.49
   6  -2  -6  745.13   30.10
  -6  -2   6  718.03   33.40
   6   2  -6  697.83   28.20
   6   2  -6  764.22   44.90
   6   2  -6  746.43   29.40
   6   2  -6  734.93   31.60
  -6   2   6  807.32   31.00
  -6   2   6  798.02   31.80
   6   2  -6  707.73   28.90
  -6   2   6  827.72   29.70
  -6   2   6  822.82   31.40
  -5  -2   6  869.11   31.80
   5  -2  -6  925.11   45.90
   5  -2  -6  942.91   35.30
   5   2  -6  904.21   46.50
  -5   2   6  888.81   33.00
  -5   2   6  845.02   33.90
   5   2  -6  860.81   36.00
  -5   2   6  892.81   31.90
   5   2  -6  829.42   32.20
   4  -2  -6  454.15   26.90
   4  -2  -6  463.25   19.30
   4  -2  -6  422.96   16.40
  -4  -2   6  411.16   15.80
   4   2  -6  477.85   28.10
   4   2  -6  407.56   16.30
  -4   2   6  403.56   15.90
  -4   2   6  393.66   16.70
  -4   2   6  439.56   18.00
   3  -2  -6 2648.54   93.39
   3  -2  -6 2623.84  101.29
  -3  -2   6 2827.02   98.99
   3  -2  -6 2600.14   91.39
   3   2  -6 2654.93   91.49
   3   2  -6 2457.05   92.19
  -3   2   6 2815.32  100.29
   3   2  -6 2758.02  102.19
   2  -2  -6  279.27   12.70
   2  -2  -6  288.27   17.60
   2  -2  -6  283.17   11.30
  -2  -2   6  327.87   13.40
   2   2  -6  263.37   10.60
   2   2  -6  268.57   11.50
   2   2  -6  254.67   16.50
  -2   2   6  318.07   14.40
   2   2  -6  281.67   16.70
  -1  -2   6   81.59    5.70
   1  -2  -6   79.29    8.40
   1  -2  -6   77.79    4.80
   1  -2  -6   86.09    5.90
   1   2  -6   81.19    6.40
   1   2  -6   74.89    5.80
   1   2  -6   78.59    4.30
  -1   2   6   83.39    6.00
   0  -2   6  533.05   21.10
   0  -2  -6  459.35   18.90
   0  -2  -6  490.85   23.20
   0  -2  -6  459.55   25.20
   0  -2  -6  506.05   19.90
   0   2  -6  480.45   18.70
   0   2   6  535.75   19.70
   0   2  -6  470.05   18.50
   0   2   6  551.34   22.20
   1  -2   6  331.97   14.60
  -1  -2  -6  323.07   14.10
   1  -2   6  328.97   13.90
  -1  -2  -6  330.17   17.90
  -1  -2  -6  341.27   14.90
   1   2   6  340.07   15.50
   1   2   6  361.26   15.40
  -1   2  -6  312.67   13.90
  -1   2  -6  321.67   13.90
  -2  -2  -6  993.70   42.00
  -2  -2  -6  997.60   37.00
   2  -2   6  995.30   36.50
   2  -2   6  899.31   34.00
  -2  -2  -6  974.10   37.50
  -2   2  -6  936.31   36.80
  -2   2  -6  962.60   36.90
  -3  -2  -6   40.70    4.90
  -3  -2  -6   37.90    7.60
  -3  -2  -6   39.40    5.20
  -3  -2  -6   47.80    6.60
  -3  -2  -6   33.90    4.50
   3  -2   6   47.90    4.90
   3   2   6   45.50    3.50
  -3   2  -6   37.90    4.80
   3   2   6   44.80    5.40
  -3   2  -6   37.10    5.70
  -3   2  -6   35.10    5.20
  -3   2  -6   26.70    4.60
  -3   2  -6   38.00    5.40
  -3   2  -6   35.20    8.10
  -4  -2  -6   93.29    7.40
  -4  -2  -6   98.49    7.20
  -4  -2  -6  100.89    9.00
  -4  -2  -6   89.89    8.40
  -4  -2  -6   97.59    9.20
  -4  -2  -6  102.59    7.70
  -4  -2  -6   90.29   11.60
   4  -2   6  111.09    7.90
  -4  -2  -6   92.89    7.60
  -4  -2  -6   96.79    7.90
  -4   2  -6   91.89    7.30
  -4   2  -6  101.89    8.50
   4   2   6   97.39    8.00
  -4   2  -6   94.79    8.70
  -4   2  -6   90.39    9.40
  -4   2  -6  100.89    9.20
  -4   2  -6  102.49    7.90
  -4   2  -6   97.39    8.20
   5  -2   6  460.35   17.90
  -5  -2  -6  464.65   21.10
  -5  -2  -6  472.05   23.10
  -5  -2  -6  468.65   21.50
  -5  -2  -6  474.95   18.40
  -5  -2  -6  451.25   30.50
  -5  -2  -6  414.16   19.90
  -5  -2  -6  450.25   22.00
  -5  -2  -6  465.65   23.50
  -5  -2  -6  460.45   20.80
  -5  -2  -6  473.85   21.50
  -5   2  -6  453.65   21.30
  -5   2  -6  454.05   21.30
  -5   2  -6  460.65   23.20
  -5   2  -6  458.95   21.60
   5   2   6  458.75   18.30
  -5   2  -6  457.05   27.60
  -5   2  -6  474.55   21.80
  -5   2  -6  460.55   22.80
  -6  -2  -6   73.89    8.80
  -6  -2  -6   73.99    7.30
  -6  -2  -6   52.59    6.60
  -6  -2  -6   73.19    8.90
  -6  -2  -6   61.09    7.10
  -6  -2  -6   74.19    9.30
   6  -2   6   82.09    5.30
  -6   2  -6   49.90   11.60
  -6   2  -6   68.69    8.40
   6   2   6   87.89    6.10
  -6   2  -6   66.49    8.30
  -6   2  -6   54.39    7.10
  -6   2  -6   69.49    8.70
  -6   2  -6   72.59    8.80
  -6   2  -6   68.69    6.90
  -7  -2  -6  112.09   10.70
  -7  -2  -6   97.39    7.80
  -7  -2  -6  109.49    9.60
  -7  -2  -6   92.99    9.80
  -7  -2  -6   95.69    8.40
  -7   2  -6  103.09    9.10
  -7   2  -6  102.99    9.20
  -7   2  -6  101.39    9.80
  -7   2  -6  102.89    8.10
  -7   2  -6  105.69   10.20
   7   2   6   96.29    6.50
   7   2   6   89.19   10.40
  -8  -2  -6   30.90    5.70
  -8  -2  -6   19.80    4.80
  -8  -2  -6   23.20    5.90
  -8  -2  -6   19.40    4.40
   8  -2   6   26.50    3.10
   8   2   6   23.20    3.10
  -8   2  -6   16.90    4.50
  -8   2  -6   29.60    8.30
  -8   2  -6   18.80    4.60
   8   2   6   24.40    5.60
  -8   2  -6   19.10    4.90
  -8   2  -6   22.60    6.40
  -9  -2  -6   35.60    6.10
   9  -2   6   43.80    3.30
  -9  -2  -6   39.90    5.10
  -9  -2  -6   49.90    6.50
  -9  -2  -6   34.70    3.60
  -9  -2  -6   39.30    5.50
   9   2   6   47.10    3.70
  -9   2  -6   37.40    5.20
  -9   2  -6   52.29    5.60
   9   2   6   31.20    5.80
  -9   2  -6   48.90    6.00
  -9   2  -6   35.70    5.70
  12  -3  -6   17.50    2.60
 -12  -3   6   20.80    2.90
  11  -3  -6   62.29    5.30
 -11  -3   6   74.09    5.60
  11  -3  -6   63.69    5.60
 -11  -3   6   64.19    4.40
  11   3  -6   53.39    5.90
  11   3  -6   64.19    5.30
  11   3  -6   60.89    5.40
 -10  -3   6   13.60    3.60
  10  -3  -6   13.10    3.60
  10  -3  -6   10.40    3.60
 -10   3   6   12.80    3.60
 -10   3   6   10.30    2.50
 -10   3   6   10.50    3.60
  10   3  -6   10.70    4.80
  10   3  -6   11.30    3.30
  10   3  -6    6.90    2.90
   9  -3  -6  146.79   10.50
   9  -3  -6  180.58   13.30
  -9  -3   6  149.59   10.10
   9  -3  -6  131.39   15.00
   9   3  -6  150.88   12.30
  -9   3   6  163.98   12.50
  -9   3   6  152.28    9.40
   9   3  -6  164.98   12.10
  -8  -3   6  169.88   10.50
  -8  -3   6  166.88    8.30
   8  -3  -6  162.68   10.50
   8  -3  -6  172.88   10.80
   8   3  -6  170.28   13.30
   8   3  -6  171.28   10.20
  -8   3   6  186.48   10.20
  -8   3   6  166.98   10.00
   8   3  -6  175.58   10.60
  -7  -3   6  152.38    7.90
  -7  -3   6  154.68   10.30
   7  -3  -6  154.68    9.80
   7  -3  -6  146.29    7.20
   7   3  -6  155.88    9.40
   7   3  -6  156.18   12.10
  -7   3   6  151.98    9.00
   7   3  -6  136.89   10.10
  -7   3   6  152.08    7.50
   7   3  -6  152.28    9.00
  -7   3   6  152.68   10.00
  -6  -3   6  235.98   12.00
  -6  -3   6  245.48   10.60
   6  -3  -6  243.58   13.90
   6  -3  -6  239.88   12.30
   6  -3  -6  227.38   12.70
   6  -3  -6  259.87   12.40
   6   3  -6  223.38   11.20
   6   3  -6  227.98   11.60
  -6   3   6  242.58   11.80
   6   3  -6  221.98   12.00
  -6   3   6  237.48   12.40
   6   3  -6  222.98   12.30
  -6   3   6  235.28   12.10
   6   3  -6  205.78   24.90
  -6   3   6  228.78   10.30
   6   3  -6  234.48   15.50
   5  -3  -6  801.92   44.40
   5  -3  -6  709.83   29.80
   5  -3  -6  733.03   30.60
  -5  -3   6  778.42   30.30
   5  -3  -6  846.92   37.00
  -5   3   6  811.32   28.80
   5   3  -6  772.72   43.80
   5   3  -6  718.83   30.20
   5   3  -6  737.23   29.80
   5   3  -6  739.33   29.40
  -5   3   6  744.23   30.60
   5   3  -6  806.52   32.80
  -5   3   6  779.42   31.00
  -5   3   6  775.02   30.50
  -4  -3   6  150.88    8.60
  -4  -3   6  149.59    7.10
   4  -3  -6  153.68    9.50
   4  -3  -6  160.08   16.50
   4  -3  -6  147.69    7.80
  -4   3   6  151.38    9.00
  -4   3   6  154.08    8.20
  -4   3   6  156.68    7.40
   4   3  -6  158.78   16.50
   3  -3  -6 1204.58   45.90
  -3  -3   6 1316.37   48.20
   3  -3  -6 1256.67   55.49
   3  -3  -6 1189.98   44.20
   3   3  -6 1230.48   55.39
  -3   3   6 1293.87   49.10
   2  -3  -6  367.46   22.90
   2  -3  -6  350.66   16.10
   2  -3  -6  364.66   15.00
  -2  -3   6  385.16   16.20
   2   3  -6  361.26   21.90
  -2   3   6  366.56   15.70
  -2   3   6  384.46   17.00
  -1  -3   6   68.49    5.50
   1  -3  -6   55.19    9.20
   1  -3  -6   57.99    4.70
   1  -3  -6   56.89    5.30
  -1   3   6   56.29    4.00
  -1   3   6   68.39    5.70
   1   3  -6   66.89    7.80
   0  -3  -6  128.29    7.20
   0  -3  -6  118.49   12.10
   0  -3   6  139.39    8.00
   0  -3  -6  127.09    7.80
   0   3  -6  121.09    8.80
   0   3   6  130.59    5.80
   0   3  -6  108.09    8.80
   0   3   6  119.89    6.20
   0   3   6  133.89    8.50
  -1  -3  -6  151.58    8.40
   1  -3   6  149.19    8.70
  -1  -3  -6  136.29    8.50
  -1  -3  -6  130.99   12.70
  -1   3  -6  135.79    8.60
   1   3   6  143.59    9.20
  -2  -3  -6  316.47   14.30
   2  -3   6  313.67   14.80
  -2  -3  -6  283.37   15.40
  -2  -3  -6  278.27   13.90
  -2  -3  -6  311.37   14.70
  -2  -3  -6  266.67   15.30
  -2  -3  -6  294.07   13.90
   2   3   6  317.07   15.50
  -2   3  -6  275.37   15.20
   2   3   6  289.37   12.30
  -2   3  -6  297.97   15.10
  -2   3  -6  296.37   14.50
  -2   3  -6  283.87   14.20
   2   3   6  290.87   15.60
  -2   3  -6  295.07   15.50
  -3  -3  -6   15.80    4.60
  -3  -3  -6   21.50    4.20
  -3  -3  -6   14.60    3.70
  -3  -3  -6   16.10    3.90
  -3  -3  -6   18.30    3.90
  -3  -3  -6   16.80    6.70
  -3  -3  -6   11.60    4.80
  -3  -3  -6    7.70    4.50
  -3   3  -6   25.30    5.00
  -3   3  -6   22.40    5.40
  -3   3  -6   14.20    4.30
  -3   3  -6   14.00    4.00
   3   3   6   13.20    4.50
   3   3   6   13.60    3.20
  -3   3  -6   18.10    4.40
  -3   3  -6   24.70    4.90
   3   3   6   18.30    4.80
  -4  -3  -6   46.60    5.80
  -4  -3  -6   44.10    6.30
  -4  -3  -6   41.80    5.80
  -4  -3  -6   48.80    5.90
  -4  -3  -6   41.10    7.20
  -4  -3  -6   49.70    8.10
  -4  -3  -6   45.90    4.10
  -4  -3  -6   46.80    5.90
  -4  -3  -6   35.50    8.80
  -4   3  -6   46.50    7.30
  -4   3  -6   43.70    5.70
  -4   3  -6   52.89    6.80
   4   3   6   51.59    4.40
  -4   3  -6   50.19    9.00
   4   3   6   42.10    7.40
  -4   3  -6   51.59    6.90
  -4   3  -6   47.10    6.60
  -5  -3  -6   26.30    3.40
  -5  -3  -6   22.70    5.80
  -5  -3  -6   31.40    7.20
  -5  -3  -6   22.40    5.20
  -5  -3  -6   18.20    8.40
  -5  -3  -6   23.20    5.10
  -5  -3  -6   20.40    5.30
  -5  -3  -6   26.40    4.80
  -5  -3  -6   26.00    5.10
   5  -3   6   28.50    3.40
  -5   3  -6   24.80    6.30
  -5   3  -6   23.10    5.70
  -5   3  -6   24.30    5.50
   5   3   6   27.30    9.40
  -5   3  -6   29.40    6.10
   5   3   6   32.30    4.90
  -5   3  -6   26.10    4.90
  -5   3  -6   19.90    7.90
  -6  -3  -6  162.48   11.20
  -6  -3  -6  171.68   12.10
  -6  -3  -6  171.78   10.90
   6  -3   6  174.78    8.70
  -6  -3  -6  174.38   14.10
  -6  -3  -6  171.38   11.10
  -6  -3  -6  166.18   12.60
  -6   3  -6  166.58   12.30
  -6   3  -6  173.38   12.80
  -6   3  -6  157.58   18.50
  -6   3  -6  158.18   11.40
  -6   3  -6  177.48   12.00
  -6   3  -6  154.18   10.10
   6   3   6  172.68    9.10
   6   3   6  176.08   13.50
  -7  -3  -6   79.69   10.50
  -7  -3  -6   68.69    7.20
  -7  -3  -6   66.59    6.90
  -7  -3  -6   73.19    8.80
  -7  -3  -6   72.19    8.50
   7  -3   6   62.69    5.00
  -7   3  -6   60.59    6.40
   7   3   6   64.19    6.00
  -7   3  -6   70.29    8.30
  -7   3  -6   59.39    7.90
   7   3   6   70.09    5.70
  -7   3  -6   62.39    8.30
   7   3   6   65.39    8.50
  -7   3  -6   61.69    7.40
  -8  -3  -6   17.60    6.00
  -8  -3  -6   16.00    4.10
  -8  -3  -6   20.60    4.50
   8  -3   6   20.80    3.90
  -8  -3  -6   21.70    4.90
  -8  -3  -6   25.10    9.10
   8   3   6   21.70    3.90
  -8   3  -6   19.10    5.60
   8   3   6   23.20    3.20
   8   3   6   13.00    4.30
  -8   3  -6   22.30    3.70
  -8   3  -6   26.70    7.00
  -8   3  -6   28.20    5.90
  -8   3  -6   28.20    5.40
  -9  -3  -6   16.40    5.80
  -9  -3  -6    4.50    2.00
  -9  -3  -6    3.60    3.20
  -9  -3  -6    3.00    3.30
   9  -3   6    6.10    1.90
  -9   3  -6    9.30    4.50
   9   3   6    7.30    2.10
  -9   3  -6    9.30    3.10
  -9   3  -6    5.50    2.70
  -9   3  -6    8.30    2.60
 -11  -4   6  146.39    6.30
  11  -4  -6  144.89    7.70
  11  -4  -6  146.99    7.80
 -11  -4   6  149.19    8.30
  11   4  -6  143.59    7.30
 -11   4   6  150.48    7.80
 -10  -4   6   79.09    6.20
  10  -4  -6   73.69    9.20
  10  -4  -6   73.69    6.40
 -10   4   6   76.69    6.10
  10   4  -6   66.39    7.60
 -10   4   6   79.09   10.20
  10   4  -6   77.59    6.60
  10   4  -6   72.49    6.00
 -10   4   6   74.39    4.60
  -9  -4   6   22.10    4.20
   9  -4  -6   32.90    5.00
   9  -4  -6   22.10    4.10
  -9   4   6   21.50    4.40
   9   4  -6   23.50    3.90
   9   4  -6   35.00    5.00
   9   4  -6   25.50    6.10
  -9   4   6   14.50    3.10
   8  -4  -6   15.00    4.00
  -8  -4   6   19.00    3.00
   8  -4  -6   16.40    4.00
   8  -4  -6   13.00    5.30
  -8  -4   6   17.90    4.10
  -8   4   6   16.80    4.10
   8   4  -6   10.70    3.30
  -8   4   6   18.20    3.90
   8   4  -6   18.70    6.00
   8   4  -6   19.80    4.00
   7  -4  -6  313.17   16.10
  -7  -4   6  353.56   16.50
  -7  -4   6  364.76   14.70
   7   4  -6  329.37   16.60
   7   4  -6  310.47   14.80
   7   4  -6  332.67   15.70
   7   4  -6  322.67   18.90
  -7   4   6  330.57   16.10
   6  -4  -6  205.48   11.90
  -6  -4   6  238.08   12.30
   6  -4  -6  215.88   13.50
  -6  -4   6  243.48   10.80
  -6   4   6  238.78   12.40
   6   4  -6  210.18   10.80
   6   4  -6  232.88   14.80
   6   4  -6  224.68   12.60
  -6   4   6  232.98   10.40
   6   4  -6  208.58   11.40
  -6   4   6  236.98   12.00
  -5  -4   6  625.44   25.60
   5  -4  -6  603.94   25.10
   5  -4  -6  563.74   24.10
   5  -4  -6  586.54   23.80
  -5  -4   6  666.93   24.30
   5   4  -6  570.54   22.90
   5   4  -6  577.24   38.30
   5   4  -6  572.84   26.20
   5   4  -6  523.25   21.90
   5   4  -6  494.35   23.10
   5   4  -6  545.85   23.80
  -5   4   6  610.64   26.50
   5   4  -6  543.65   23.00
  -5   4   6  637.74   26.00
  -5   4   6  648.74   25.60
  -5   4   6  637.14   24.10
   4  -4  -6  962.20   50.19
  -4  -4   6  895.41   34.70
  -4  -4   6  929.81   36.10
   4  -4  -6  957.10   36.90
   4  -4  -6  934.71   34.80
   4  -4  -6  868.11   35.90
  -4   4   6  960.40   34.80
  -4   4   6  918.21   34.70
   4   4  -6  840.42   34.80
  -4   4   6  934.21   36.10
  -4   4   6  811.22   38.60
   4   4  -6  927.71   38.00
   4   4  -6  948.31   49.99
  -3  -4   6  177.78    7.90
   3  -4  -6  141.59   10.80
  -3  -4   6  169.88   10.10
   3  -4  -6  134.59    8.30
   3  -4  -6  161.28   17.50
   3  -4  -6  145.09    9.40
   3  -4  -6  138.79    8.10
   3   4  -6  134.99   15.90
   3   4  -6  139.49    8.80
   3   4  -6  153.38   10.20
  -3   4   6  167.98   10.10
  -2  -4   6  286.37   11.90
   2  -4  -6  256.37   13.20
   2  -4  -6  262.97   12.30
  -2  -4   6  320.47   15.70
   2  -4  -6  267.47   20.80
  -2   4   6  303.17   14.80
  -2   4   6  292.47   12.40
   2   4  -6  259.87   20.10
   2   4  -6  248.48   13.90
   1  -4  -6   87.89    7.00
  -1  -4   6   80.19    5.90
   1  -4  -6   89.99    6.40
   1  -4  -6   89.79   12.10
  -1  -4   6   97.49    7.40
   1   4  -6   79.89    7.10
   1   4  -6   88.39   11.10
  -1   4   6   98.09    7.40
  -1   4   6   98.49    5.50
   0  -4   6 2388.96   79.29
   0  -4   6 2246.18   81.19
   0  -4  -6 2032.20   77.79
   0  -4  -6 2222.68   86.89
   0  -4  -6 2171.38   75.69
   0  -4  -6 2221.68   75.19
   0   4  -6 2131.99   82.89
   0   4  -6 1900.41   76.19
   0   4  -6 1905.01   80.89
   0   4   6 2195.78   78.29
   0   4  -6 1986.80   81.19
   0   4   6 2079.39   81.49
   1  -4   6  429.76   19.70
  -1  -4  -6  357.36   16.30
  -1  -4  -6  380.16   28.50
  -1  -4  -6  338.87   18.20
  -1  -4  -6  373.46   16.90
  -1  -4  -6  367.76   18.60
  -1  -4  -6  360.86   15.50
  -1   4  -6  333.37   17.30
   1   4   6  444.66   17.10
   1   4   6  414.86   20.10
  -1   4  -6  387.26   24.30
  -1   4  -6  377.16   17.20
  -1   4  -6  375.96   17.10
  -1   4  -6  368.36   18.10
  -2  -4  -6   21.40    4.30
  -2  -4  -6   23.90    5.70
  -2  -4  -6   29.40    5.00
  -2  -4  -6   17.40    5.70
  -2  -4  -6   19.20    3.10
  -2  -4  -6   29.20    4.60
  -2  -4  -6   22.90    8.20
   2  -4   6   34.20    4.90
  -2   4  -6   25.50    4.90
  -2   4  -6   23.40    5.30
   2   4   6   23.70    5.60
  -2   4  -6   19.70    6.10
  -2   4  -6   22.60    4.30
  -2   4  -6   22.10    4.60
   2   4   6   31.40    4.50
  -2   4  -6   29.70    5.10
   2   4   6   34.60    6.10
   2   4   6   28.60    3.70
  -3  -4  -6  542.95   23.10
  -3  -4  -6  441.26   22.00
  -3  -4  -6  519.65   22.40
  -3  -4  -6  508.05   22.50
  -3  -4  -6  509.75   23.10
  -3  -4  -6  508.95   33.50
  -3  -4  -6  524.35   24.70
  -3  -4  -6  516.75   20.80
  -3  -4  -6  511.55   25.00
  -3   4  -6  523.75   24.70
  -3   4  -6  539.45   29.70
   3   4   6  558.94   23.50
  -3   4  -6  514.45   23.70
   3   4   6  579.94   22.30
  -3   4  -6  498.95   22.30
   3   4   6  577.64   26.50
  -3   4  -6  543.25   23.50
  -3   4  -6  528.15   23.20
  -4  -4  -6  142.59   18.60
  -4  -4  -6  146.39    9.80
   4  -4   6  167.78    7.90
  -4  -4  -6  155.58   13.40
  -4  -4  -6  142.29    9.80
  -4  -4  -6  168.98   11.70
  -4  -4  -6  137.39    7.90
  -4  -4  -6  138.99   10.20
  -4  -4  -6  154.58   12.00
  -4   4  -6  143.29   10.90
  -4   4  -6  136.89   19.10
   4   4   6  150.48   11.60
   4   4   6  163.28   12.40
  -4   4  -6  110.99    9.80
   4   4   6  161.68    8.60
  -4   4  -6  140.59   10.70
  -4   4  -6  146.99   11.60
  -4   4  -6  144.49   10.40
  -5  -4  -6   29.50    6.50
   5  -4   6   41.50    4.00
  -5  -4  -6   34.60    5.30
  -5  -4  -6   30.90   12.40
  -5  -4  -6   32.30    4.10
  -5  -4  -6   27.80    5.30
  -5  -4  -6   30.50    5.60
  -5  -4  -6   34.40    6.70
  -5  -4  -6   44.60    8.70
  -5  -4  -6   37.20    6.50
  -5  -4  -6   33.70    5.60
  -5   4  -6   38.90    6.50
   5   4   6   31.50    6.60
  -5   4  -6   39.00    7.50
  -5   4  -6   32.70    9.30
   5   4   6   42.70    5.30
  -5   4  -6   42.60    6.80
   5   4   6   40.70    4.90
  -5   4  -6   34.00    6.30
   6  -4   6  565.74   21.90
  -6  -4  -6  507.35   22.80
  -6  -4  -6  561.54   26.10
  -6  -4  -6  575.94   24.20
  -6  -4  -6  556.54   26.90
  -6  -4  -6  509.75   20.50
  -6  -4  -6  547.35   24.00
  -6  -4  -6  542.55   24.10
   6   4   6  580.74   27.40
  -6   4  -6  565.84   26.70
  -6   4  -6  550.44   24.90
  -6   4  -6  585.44   25.20
   6   4   6  555.74   23.40
  -6   4  -6  571.14   26.10
   6   4   6  577.94   22.60
  -7  -4  -6   23.60    5.60
  -7  -4  -6   38.10    5.50
  -7  -4  -6   33.10    5.30
   7  -4   6   31.40    3.70
  -7  -4  -6   52.79    9.10
  -7   4  -6   35.90    6.60
   7   4   6   34.30    6.10
   7   4   6   36.30    4.20
  -7   4  -6   31.60    5.90
  -7   4  -6   24.30    4.60
  -7   4  -6   46.70    7.00
   7   4   6   30.40    5.50
  -8  -4  -6   97.39    7.10
  -8  -4  -6  119.79    9.60
  -8  -4  -6   99.59    8.30
   8  -4   6  111.19    6.00
  -8  -4  -6  105.69    7.20
   8   4   6  111.09    6.50
  -8   4  -6  107.69    8.50
  -8   4  -6  104.69    8.10
  -8   4  -6  104.09    7.60
   8   4   6  133.99    7.50
  -8   4  -6  104.59    8.50
  -9  -4  -6  132.59    7.40
  -9  -4  -6  123.69    6.20
  -9  -4  -6  131.19    7.50
  -9   4  -6  136.99    7.30
  -9   4  -6  124.19    6.80
  -9   4  -6  132.49    7.30
  -9   4  -6  134.59    6.60
  11  -5  -6  130.19    6.90
 -11  -5   6  213.58    9.90
  11   5  -6  122.29    7.10
  10  -5  -6   31.80    4.10
 -10  -5   6   16.70    3.30
 -10  -5   6   26.20    3.60
  10  -5  -6   24.00    3.70
  10   5  -6   27.40    3.70
  10   5  -6   27.80    5.00
 -10   5   6   28.20    4.20
 -10   5   6   17.50    3.50
  -9  -5   6  117.99    8.00
  -9  -5   6  118.59    8.50
   9  -5  -6  101.19    7.50
   9  -5  -6  101.99    7.50
  -9   5   6  114.59    7.60
   9   5  -6  100.59    7.40
   9   5  -6   89.29    9.20
  -9   5   6  105.39    6.80
   9   5  -6  107.19    7.00
   8  -5  -6   53.89    8.50
  -8  -5   6   54.29    7.70
   8  -5  -6   57.69    6.50
  -8   5   6   51.19    5.90
   8   5  -6   54.39    5.60
  -8   5   6   52.59    5.70
   8   5  -6   56.49    6.40
   8   5  -6   53.49    8.10
   7  -5  -6   84.79    7.50
   7  -5  -6   86.99    9.70
  -7  -5   6   69.49    7.10
  -7  -5   6   71.39    5.50
   7   5  -6   99.49    7.60
  -7   5   6   65.69    6.40
  -7   5   6   81.59    6.80
   7   5  -6   86.49    9.60
   7   5  -6   84.79    6.70
   7   5  -6   95.09    8.80
  -6  -5   6  123.99    7.20
   6  -5  -6  104.69    8.30
  -6  -5   6  123.89    8.60
   6   5  -6   99.79    7.60
  -6   5   6  120.09    8.50
   6   5  -6  109.79    9.60
   6   5  -6  100.89   10.00
  -6   5   6  131.69    9.40
   6   5  -6   97.69    6.80
  -6   5   6  122.49    6.50
  -5  -5   6 1625.24   57.89
   5  -5  -6 1496.05   56.19
   5  -5  -6 1528.05   56.39
  -5  -5   6 1551.34   59.49
   5  -5  -6 1581.54   57.99
  -5   5   6 1640.64   59.69
  -5   5   6 1661.13   67.49
   5   5  -6 1536.45   59.59
   5   5  -6 1418.96   76.09
   5   5  -6 1469.25   56.49
  -5   5   6 1616.14   59.89
   5   5  -6 1501.15   55.29
   5   5  -6 1445.86   53.89
   5   5  -6 1426.76   55.79
  -4  -5   6   30.40    4.60
   4  -5  -6   28.90    4.70
  -4  -5   6   46.40    6.00
   4  -5  -6   36.20    6.20
  -4  -5   6   41.00    4.20
   4  -5  -6   39.00    5.50
   4  -5  -6   36.70    5.70
  -4   5   6   42.30    4.90
   4   5  -6   40.70    6.50
   4   5  -6   36.70   12.90
   4   5  -6   30.40    4.10
  -4   5   6   38.40    3.90
   4   5  -6   30.30    5.50
   4   5  -6   31.60    5.40
  -4   5   6   38.30    5.10
   3  -5  -6  112.89   10.00
   3  -5  -6  109.89   18.00
   3  -5  -6  127.29    8.60
   3  -5  -6  124.59    9.20
  -3  -5   6  118.69    9.30
   3  -5  -6  101.59    7.50
  -3  -5   6  125.99    6.60
   3  -5  -6  112.79    7.90
   3   5  -6  124.99    8.60
  -3   5   6  130.19    7.80
   3   5  -6  123.19    9.80
  -3   5   6  117.99    8.80
   3   5  -6  106.69   16.30
   3   5  -6  124.19    8.60
   3   5  -6  109.19    7.60
  -3   5   6  128.39    6.70
   3   5  -6  113.49    8.40
  -3   5   6  119.59    8.00
   2  -5  -6  386.26   17.90
   2  -5  -6  380.56   19.60
  -2  -5   6  374.06   18.90
   2  -5  -6  375.66   16.90
   2  -5  -6  394.36   18.00
  -2  -5   6  389.66   15.70
   2  -5  -6  382.06   28.10
   2  -5  -6  333.77   17.10
  -2   5   6  387.16   17.20
  -2   5   6  387.66   19.00
  -2   5   6  413.76   16.00
   2   5  -6  359.66   21.00
   2   5  -6  377.76   17.60
   2   5  -6  361.96   17.30
   2   5  -6  367.96   17.40
   2   5  -6  384.46   27.80
   1  -5  -6  363.36   19.30
   1  -5  -6  376.56   17.40
   1  -5  -6  362.96   16.20
   1  -5  -6  352.46   26.80
  -1  -5   6  360.06   18.70
   1  -5  -6  371.76   16.80
  -1  -5   6  377.26   15.30
   1  -5  -6  321.27   16.70
   1   5  -6  362.96   26.30
  -1   5   6  386.26   15.90
  -1   5   6  455.05   22.70
   1   5  -6  349.67   17.00
   1   5  -6  352.86   19.00
   1   5  -6  350.46   16.80
   0  -5   6  485.15   22.90
   0  -5  -6  437.36   19.30
   0  -5  -6  470.35   19.40
   0  -5  -6  450.75   22.20
   0  -5  -6  480.05   20.40
   0  -5  -6  422.76   21.80
   0  -5  -6  472.45   20.60
   0  -5  -6  413.36   33.70
   0  -5   6  500.15   18.40
   0   5   6  495.35   19.10
   0   5  -6  452.05   29.00
   0   5  -6  459.95   20.50
   0   5  -6  450.75   20.20
   0   5  -6  426.46   20.30
   0   5   6  434.16   22.10
   0   5  -6  458.85   20.60
   0   5   6  485.25   21.00
  -1  -5  -6  171.98    9.40
   1  -5   6  170.48   11.30
  -1  -5  -6  178.08   12.60
  -1  -5  -6  167.18   18.90
  -1  -5  -6  157.08   10.20
  -1  -5  -6  174.88   10.50
  -1  -5  -6  170.98    9.70
  -1  -5  -6  164.08   10.10
  -1  -5  -6  170.68   13.20
  -1   5  -6  170.48   10.60
  -1   5  -6  169.08   10.50
  -1   5  -6  165.88   11.50
  -1   5  -6  173.08   10.70
  -1   5  -6  136.29   10.00
   1   5   6  157.98    9.50
   1   5   6  192.78    9.00
  -1   5  -6  170.58   16.80
  -2  -5  -6   13.50    3.80
  -2  -5  -6   19.00    4.10
  -2  -5  -6   20.60    6.20
  -2  -5  -6   24.80    7.10
  -2  -5  -6   17.90    3.50
   2  -5   6    9.30    2.00
  -2  -5  -6   14.90    3.80
  -2  -5  -6   10.30    7.40
  -2  -5  -6   19.80    4.30
   2   5   6   11.40    3.30
   2   5   6   11.70    3.10
  -2   5  -6   17.40    4.60
  -2   5  -6   18.90    6.90
  -2   5  -6   19.60    5.30
  -2   5  -6   23.60    5.10
  -2   5  -6   25.70    6.00
  -2   5  -6   22.90    5.10
   2   5   6   14.10    4.70
  -3  -5  -6  171.38   10.40
  -3  -5  -6  167.78   10.70
  -3  -5  -6  172.78   11.60
  -3  -5  -6  182.88   22.00
  -3  -5  -6  161.88   11.00
   3  -5   6  180.98    8.40
  -3  -5  -6  167.38    9.40
  -3  -5  -6  186.48   14.70
  -3  -5  -6  168.68   13.00
  -3   5  -6  164.38   12.20
   3   5   6  180.58    9.40
  -3   5  -6  171.78   11.30
   3   5   6  185.78   12.60
  -3   5  -6  168.78   11.30
   3   5   6  154.88   12.70
  -3   5  -6  167.68   19.00
  -3   5  -6  147.49   11.30
  -4  -5  -6   50.19   13.70
  -4  -5  -6   54.99    5.30
  -4  -5  -6   46.80    6.30
  -4  -5  -6   60.79    9.40
  -4  -5  -6   74.09   10.90
   4  -5   6   36.90    4.00
  -4  -5  -6   52.89    6.40
  -4  -5  -6   45.60    6.40
  -4  -5  -6   47.50    6.50
  -4   5  -6   50.49    7.40
  -4   5  -6   34.20   10.30
   4   5   6   34.80    4.40
   4   5   6   36.70    5.30
  -4   5  -6   47.10    7.00
  -4   5  -6   50.09    7.10
  -4   5  -6   59.39    8.50
  -5  -5  -6    4.90   14.20
   5  -5   6    4.10    2.10
  -5  -5  -6   24.20   11.60
  -5  -5  -6    5.40    4.00
  -5  -5  -6    6.80    3.70
  -5   5  -6    9.50    6.50
   5   5   6   -2.30    3.50
   5   5   6   -0.20    3.80
  -5   5  -6   11.60    7.30
   5   5   6    1.20    2.80
  -5   5  -6    2.10    9.10
  -5   5  -6    5.90    4.50
  -6  -5  -6  139.09    9.50
  -6  -5  -6  163.18   13.20
  -6  -5  -6  131.29    8.80
  -6  -5  -6  137.09    9.50
  -6  -5  -6  153.68   11.80
   6  -5   6  127.49    6.80
  -6  -5  -6  127.69    6.60
  -6   5  -6  140.99   10.80
  -6   5  -6  142.19   10.10
   6   5   6  123.99    8.20
   6   5   6  114.49   10.20
   6   5   6  134.39    8.30
  -6   5  -6  136.99   11.30
  -6   5  -6  147.99   10.60
   7  -5   6   99.69    5.80
  -7  -5  -6  130.09   12.10
  -7  -5  -6  107.99    9.40
  -7  -5  -6  103.69    7.50
  -7  -5  -6  109.99    8.10
  -7   5  -6  100.49    9.20
  -7   5  -6  105.39    9.80
  -7   5  -6  110.19   11.40
   7   5   6  112.39    6.40
  -7   5  -6  128.39    9.80
   7   5   6  109.59    6.80
   7   5   6   86.29    7.90
   8  -5   6   87.99    6.00
  -8  -5  -6  102.89    8.50
  -8  -5  -6   95.29    5.90
  -8  -5  -6  101.79    6.40
   8   5   6  100.79    5.30
  -8   5  -6   93.39    6.70
  -8   5  -6   92.79    7.10
   8   5   6  105.49    5.90
  -8   5  -6   93.49    6.50
  -8   5  -6   95.99    7.00
  10  -6  -6   54.99    4.40
 -10  -6   6   57.59    4.60
  10  -6  -6   48.10    4.20
 -10  -6   6   74.39    6.20
 -10   6   6   55.29    5.80
  10   6  -6   37.60    6.20
  10   6  -6   52.89    5.40
 -10   6   6   51.49    4.50
   9  -6  -6  139.29    8.40
   9  -6  -6  138.39    8.40
  -9  -6   6  152.18    9.60
  -9  -6   6  161.48    9.20
  -9   6   6  162.88    8.80
   9   6  -6  134.49    6.90
   9   6  -6  142.59    8.30
   9   6  -6  139.19   10.20
  -8  -6   6  374.36   17.90
   8  -6  -6  360.96   16.80
  -8  -6   6  405.46   17.60
  -8   6   6  387.86   17.50
   8   6  -6  340.57   19.10
   8   6  -6  355.46   14.80
  -7  -6   6   14.10    3.00
   7  -6  -6   12.70    5.30
   7  -6  -6   24.00    4.90
  -7  -6   6   12.30    4.00
  -7  -6   6   27.90    6.90
  -7   6   6   12.40    4.50
   7   6  -6   17.80    3.30
  -7   6   6   12.70    3.70
   7   6  -6   18.40    5.90
   6  -6  -6  270.87   14.70
  -6  -6   6  277.17   13.90
  -6  -6   6  258.67   14.30
   6  -6  -6  293.57   16.80
  -6  -6   6  268.77   12.00
   6   6  -6  290.77   17.80
   6   6  -6  297.47   15.70
  -6   6   6  266.57   13.60
   6   6  -6  276.67   12.70
  -6   6   6  269.17   13.50
  -5  -6   6  186.08   11.00
   5  -6  -6  149.79   11.50
  -5  -6   6  190.88    9.40
   5  -6  -6  129.09    9.50
   5   6  -6  155.78   12.80
  -5   6   6  171.98   10.70
   5   6  -6  142.29   10.10
  -5   6   6  184.28   10.50
   5   6  -6  131.49   10.10
   5   6  -6  159.68   11.30
   4  -6  -6  744.03   31.60
  -4  -6   6  756.02   28.20
   4  -6  -6  726.53   30.30
   4  -6  -6  735.63   30.20
   4  -6  -6  761.72   30.20
  -4  -6   6  727.93   29.80
   4   6  -6  728.73   30.80
   4   6  -6  668.83   30.70
   4   6  -6  752.22   33.40
  -4   6   6  717.43   27.80
  -4   6   6  765.02   29.90
   4   6  -6  714.33   50.19
  -4   6   6  761.82   30.20
   3  -6  -6 1039.50   39.90
   3  -6  -6  928.01   38.70
  -3  -6   6 1082.29   39.40
   3  -6  -6 1041.20   40.90
  -3  -6   6 1019.00   40.90
   3  -6  -6  891.41   39.50
   3  -6  -6 1026.30   39.40
  -3   6   6 1046.70   39.30
   3   6  -6  972.50   58.19
   3   6  -6  983.40   39.60
   3   6  -6 1060.89   43.10
   3   6  -6 1058.19   43.40
  -3   6   6 1130.09   41.30
   3   6  -6 1023.80   40.10
  -3   6   6 1115.59   46.90
  -2  -6   6  143.59    7.50
   2  -6  -6  115.39    9.40
   2  -6  -6  133.39    9.70
  -2  -6   6  139.49    8.90
   2  -6  -6  143.59    9.80
   2  -6  -6  131.09    8.90
   2  -6  -6  133.99   11.80
   2   6  -6  103.69   18.80
   2   6  -6  132.49   10.90
   2   6  -6  137.09    9.60
   2   6  -6  131.09    9.50
   2   6  -6  135.99    9.70
  -2   6   6  141.59    9.00
   1  -6  -6  347.47   17.40
   1  -6  -6  320.37   16.80
   1  -6  -6  352.56   16.40
   1  -6  -6  319.27   31.70
  -1  -6   6  381.86   16.20
   1  -6  -6  355.26   19.60
   1  -6  -6  364.46   17.50
  -1  -6   6  404.16   18.00
   1   6  -6  360.66   17.70
   1   6  -6  330.17   28.50
   1   6  -6  361.06   17.30
  -1   6   6  443.16   17.10
   1   6  -6  358.66   19.30
  -1   6   6  401.46   18.30
   1   6  -6  342.57   16.80
   0  -6  -6   57.09    7.10
   0  -6  -6   66.89   11.00
   0  -6  -6   47.30    6.80
   0  -6   6   85.19    5.50
   0  -6  -6   55.59    6.60
   0  -6  -6   59.69    5.80
   0  -6  -6   60.09   17.20
   0  -6  -6   62.39    6.40
   0  -6   6   74.89    6.60
   0   6  -6   68.39    7.20
   0   6  -6   64.59    7.50
   0   6  -6   66.19    7.70
   0   6  -6   53.49    6.40
   0   6   6   79.19    6.80
   0   6   6   76.29    6.00
   0   6  -6   41.90   11.50
  -1  -6  -6  528.95   26.10
   1  -6   6  553.84   21.60
  -1  -6  -6  529.35   23.60
  -1  -6  -6  502.05   23.50
  -1  -6  -6  512.55   22.10
  -1  -6  -6  502.85   38.20
  -1  -6  -6  522.65   23.00
  -1  -6  -6  567.84   26.50
  -1  -6  -6  514.05   22.30
  -1   6  -6  558.24   35.90
  -1   6  -6  472.55   22.10
  -1   6  -6  535.65   23.70
  -1   6  -6  544.75   24.00
  -1   6  -6  506.55   25.10
  -1   6  -6  527.35   23.70
   1   6   6  548.95   25.60
   1   6   6  580.04   22.40
  -2  -6  -6   93.79    8.10
  -2  -6  -6  121.59   12.00
  -2  -6  -6   99.19    7.80
  -2  -6  -6   94.29    7.30
  -2  -6  -6  108.09    9.20
  -2  -6  -6  100.99   11.60
  -2  -6  -6  111.69   12.10
   2  -6   6   87.99    7.40
  -2  -6  -6   68.19   21.80
   2   6   6   85.59    7.60
  -2   6  -6   99.99    9.60
  -2   6  -6  108.79    9.40
  -2   6  -6  100.89    9.00
  -2   6  -6   96.79    8.70
  -2   6  -6   89.09   15.80
   2   6   6  104.49    7.00
  -3  -6  -6  317.77   35.70
  -3  -6  -6  370.76   18.30
   3  -6   6  394.16   15.70
  -3  -6  -6  406.26   21.50
  -3  -6  -6  415.86   22.40
  -3  -6  -6  420.96   17.70
  -3  -6  -6  405.46   18.30
  -3  -6  -6  375.06   19.40
  -3  -6  -6  374.46   19.10
  -3   6  -6  385.46   19.40
   3   6   6  375.96   16.30
   3   6   6  395.26   17.80
  -3   6  -6  393.76   19.20
   3   6   6  354.56   19.30
  -3   6  -6  409.56   19.60
  -3   6  -6  374.06   30.10
  -3   6  -6  417.66   19.70
  -3   6  -6  413.86   21.30
  -4  -6  -6  493.95   25.70
  -4  -6  -6  475.15   25.40
  -4  -6  -6  504.25   23.80
   4  -6   6  555.64   21.10
  -4  -6  -6  508.45   48.70
  -4   6  -6  542.95   24.30
  -4   6  -6  497.75   38.80
   4   6   6  533.55   25.40
  -4   6  -6  506.45   27.80
  -4   6  -6  530.65   22.90
   4   6   6  531.35   21.70
  -5  -6  -6  293.67   16.60
  -5  -6  -6  284.57   12.60
  -5  -6  -6  277.77   14.00
  -5  -6  -6  294.27   17.80
   5  -6   6  331.57   13.70
  -5  -6  -6  276.87   14.10
  -5  -6  -6  273.87   14.50
  -5   6  -6  293.57   15.80
   5   6   6  335.37   15.50
  -5   6  -6  281.87   16.60
   5   6   6  278.77   16.80
  -5   6  -6  280.87   15.20
  -5   6  -6  279.57   15.10
   5   6   6  373.76   16.20
  -6  -6  -6   67.49    4.20
  -6  -6  -6   78.89    6.60
  -6  -6  -6   76.19    6.90
  -6  -6  -6   90.49   10.70
  -6  -6  -6   80.59    6.90
   6  -6   6  100.89    5.80
  -6  -6  -6   72.39    9.40
   6   6   6   95.29    6.30
   6   6   6  101.29    8.70
   6   6   6  115.29    9.90
  -6   6  -6   79.99    8.30
  -6   6  -6   57.59    8.90
  -6   6  -6   81.49    7.80
  -6   6  -6   71.09    6.80
  -7  -6  -6   77.19    8.50
  -7  -6  -6   84.89    6.90
  -7  -6  -6   89.09    9.00
   7  -6   6   78.59    4.70
  -7  -6  -6   93.89    6.60
  -7   6  -6   94.29    6.90
  -7   6  -6  104.49    7.70
   7   6   6   81.79    5.50
   7   6   6   80.99    5.00
  -7   6  -6   97.39    7.10
  -7   6  -6  101.19    7.90
  -8  -6  -6    7.80    2.00
 -10  -7   6   83.99    5.20
  10  -7  -6   82.89    4.60
 -10   7   6   74.59    5.20
   9  -7  -6    3.00    2.00
   9  -7  -6    1.20    1.50
  -9  -7   6    0.20    2.10
  -9  -7   6    0.00    2.30
   9   7  -6    1.50    2.70
  -9   7   6   -0.30    2.30
   8  -7  -6  248.28   12.10
  -8  -7   6  280.57   13.70
   8  -7  -6  215.48   11.80
  -8  -7   6  283.97   13.20
  -8   7   6  273.17   11.60
   8   7  -6  253.07   11.50
   8   7  -6  234.08   14.00
  -8   7   6  290.17   13.00
  -7  -7   6  165.98    9.80
  -7  -7   6  177.88    7.70
  -7  -7   6  172.48   10.70
   7  -7  -6  152.58    9.80
  -7   7   6  161.68    9.30
   7   7  -6  161.58    9.40
   7   7  -6  161.68   12.00
  -7   7   6  147.39    8.80
  -6  -7   6  868.81   32.30
   6  -7  -6  765.82   31.30
  -6  -7   6  908.51   34.70
  -6  -7   6  833.42   34.90
  -6   7   6  874.41   34.10
   6   7  -6  775.82   34.70
  -6   7   6  890.81   34.20
   6   7  -6  761.12   30.90
   5  -7  -6  426.26   19.30
   5  -7  -6  352.66   23.50
   5  -7  -6  403.56   24.80
  -5  -7   6  469.15   20.40
  -5  -7   6  447.26   18.40
  -5   7   6  450.15   19.90
  -5   7   6  456.65   20.20
   5   7  -6  437.96   22.30
   5   7  -6  419.86   18.80
   5   7  -6  363.36   19.30
   4  -7  -6  212.48   12.10
  -4  -7   6  201.18   10.10
  -4  -7   6  199.48   11.60
   4  -7  -6  189.78   13.00
   4  -7  -6  179.48   12.10
   4   7  -6  208.78   12.80
   4   7  -6  188.28   11.60
  -4   7   6  213.48   11.70
  -4   7   6  214.18   11.50
   4   7  -6  204.18   12.80
   4   7  -6  202.38   14.30
  -4   7   6  202.58    9.30
   3  -7  -6  112.69    8.20
   3  -7  -6  124.09    9.10
   3  -7  -6  130.39   10.30
  -3  -7   6  151.78    8.30
   3  -7  -6  142.09    9.00
  -3  -7   6  146.39    9.50
   3  -7  -6  115.99    9.50
   3   7  -6  131.79   10.50
   3   7  -6   77.39   19.90
  -3   7   6  151.18    9.30
   3   7  -6  129.49   11.40
  -3   7   6  148.79    7.80
   3   7  -6  132.79   10.60
   3   7  -6  112.99    9.10
  -3   7   6  141.79    9.50
   2  -7  -6  169.28   11.60
  -2  -7   6  202.58   11.50
   2  -7  -6  172.28   11.80
   2  -7  -6  178.08   11.40
   2  -7  -6  177.68   10.90
  -2  -7   6  193.38    9.90
  -2   7   6  203.18   11.70
   2   7  -6  189.78   12.00
   2   7  -6  175.98   11.20
   2   7  -6  190.28   27.90
   2   7  -6  183.28   12.20
   2   7  -6  176.48   13.20
  -2   7   6  208.58   11.30
  -2   7   6  209.08    9.90
   1  -7  -6  115.69    8.60
  -1  -7   6  107.29    6.80
   1  -7  -6  118.09   12.30
  -1  -7   6   99.39    8.10
   1  -7  -6  123.89    9.50
   1  -7  -6  125.19    9.90
   1   7  -6  114.99    9.10
   1   7  -6  115.59    9.30
  -1   7   6  114.39    8.40
   1   7  -6  120.69   10.30
   1   7  -6  120.39    9.90
   1   7  -6   96.29   21.10
   0  -7  -6 1138.29   42.50
   0  -7  -6 1034.90   43.20
   0  -7  -6 1131.89   45.50
   0  -7   6 1185.68   46.60
   0  -7   6 1267.07   45.10
   0  -7  -6 1079.99   43.80
   0   7  -6 1091.49   43.50
   0   7  -6 1029.10   41.90
   0   7   6 1266.97   47.40
   0   7  -6 1112.79   43.30
   0   7   6 1233.48   45.40
   0   7  -6 1131.79   43.90
   0   7  -6 1094.49   62.09
  -1  -7  -6  293.77   16.40
  -1  -7  -6  294.77   15.80
  -1  -7  -6  329.17   15.20
   1  -7   6  311.17   13.30
  -1  -7  -6  335.97   19.30
  -1  -7  -6  254.37   15.90
  -1  -7  -6  292.17   14.20
   1  -7   6  291.07   14.30
   1   7   6  298.17   15.00
   1   7   6  307.17   13.60
  -1   7  -6  313.37   16.30
  -1   7  -6  317.77   16.20
  -1   7  -6  298.07   17.60
  -1   7  -6  317.87   16.90
  -1   7  -6  246.08   27.50
  -2  -7  -6  431.56   24.30
   2  -7   6  536.05   20.70
  -2  -7  -6  463.45   20.00
  -2  -7  -6  458.75   19.80
  -2  -7  -6  431.86   21.80
   2  -7   6  494.95   22.30
  -2  -7  -6  465.25   23.70
  -2   7  -6  476.45   23.30
  -2   7  -6  467.95   21.50
  -2   7  -6  461.65   21.70
   2   7   6  531.65   21.10
  -2   7  -6  454.45   21.30
  -2   7  -6  401.56   33.80
   2   7   6  524.55   22.70
  -3  -7  -6  300.37   14.70
  -3  -7  -6  319.17   14.50
   3  -7   6  332.57   14.40
  -3  -7  -6  292.77   18.40
  -3  -7  -6  329.27   19.70
  -3  -7  -6  300.57   18.10
  -3   7  -6  295.97   15.90
  -3   7  -6  295.27   15.80
   3   7   6  348.17   14.90
   3   7   6  337.77   16.20
  -3   7  -6  287.67   15.80
  -3   7  -6  317.47   17.70
  -4  -7  -6  162.18   12.50
   4  -7   6  174.38    8.50
  -4  -7  -6  157.18    9.50
  -4  -7  -6  153.68    8.60
  -4  -7  -6  144.79   13.60
  -4   7  -6  143.89    9.60
  -4   7  -6  149.39   10.20
  -4   7  -6  153.08   10.50
   4   7   6  147.49    9.00
   4   7   6  172.98   10.10
  -4   7  -6  163.78   12.10
  -4   7  -6  160.58   10.70
  -5  -7  -6   41.50    4.90
  -5  -7  -6   42.40    6.80
  -5  -7  -6   45.10    5.80
   5  -7   6   50.29    4.40
  -5  -7  -6   42.00    5.50
  -5   7  -6   42.70    6.00
   5   7   6   50.39    5.50
  -5   7  -6   42.20    6.40
  -5   7  -6   42.40    7.30
   5   7   6   53.99    4.90
  -5   7  -6   44.20    6.00
   6  -7   6   13.00    2.30
  -6  -7  -6    7.60    2.90
  -6  -7  -6    6.70    2.50
   6   7   6   11.60    2.30
  -6   7  -6    9.90    3.20
  -6   7  -6   15.20    3.90
   6   7   6   11.70    2.70
  -6   7  -6    7.60    3.30
  -6   7  -6   14.60    4.40
  -7  -7  -6    6.60    2.10
   7   7   6    1.20    1.40
  -7   7  -6    8.60    2.30
  -7   7  -6    6.50    2.40
  -7   7  -6    7.70    2.60
  -9   8   6   22.60    3.20
  -8  -8   6   59.59    4.80
  -8  -8   6   63.39    5.40
   8  -8  -6   65.29    4.50
   8  -8  -6   60.79    4.80
   8   8  -6   53.49    5.40
  -8   8   6   62.69    4.50
   7  -8  -6  150.08    8.40
  -7  -8   6  149.19   11.00
  -7  -8   6  146.39    9.80
   7   8  -6  122.59    9.50
  -7   8   6  168.08    8.50
  -7   8   6  161.08    7.40
   6  -8  -6  210.48   11.40
  -6  -8   6  218.98    9.40
  -6  -8   6  217.28   12.20
  -6  -8   6  227.58   11.80
  -6   8   6  213.58   10.90
   6   8  -6  209.38   13.60
  -6   8   6  211.68   10.60
   6   8  -6  202.08   10.40
  -5  -8   6  274.57   13.70
  -5  -8   6  272.97   11.90
   5  -8  -6  251.17   13.20
  -5   8   6  270.87   13.10
  -5   8   6  256.37   13.00
   5   8  -6  249.38   12.80
   5   8  -6  240.68   13.20
   5   8  -6  267.47   16.10
  -4  -8   6  122.39    7.30
  -4  -8   6  120.39    8.60
   4  -8  -6  124.79    9.00
   4   8  -6  121.29   11.00
  -4   8   6  116.89    8.30
   4   8  -6  114.09    8.20
  -4   8   6  116.69    8.10
   4   8  -6  121.99   10.20
   3  -8  -6    2.80    3.00
  -3  -8   6    1.30    2.60
  -3  -8   6    3.00    3.30
  -3   8   6    2.50    1.80
   3   8  -6   11.30    5.00
   3   8  -6    4.90    4.60
   3   8  -6    7.50    3.70
  -3   8   6    2.00    3.30
  -3   8   6    3.40    3.10
  -2  -8   6    4.30    2.80
   2  -8  -6   13.50    4.60
   2  -8  -6    4.60    2.90
   2  -8  -6    1.90    3.80
  -2  -8   6    5.30    4.40
  -2   8   6    3.30    3.30
   2   8  -6    4.80    5.30
  -2   8   6    2.30    2.30
   2   8  -6    2.80    3.50
  -1  -8   6  131.99    7.80
  -1  -8   6  115.09   11.30
   1  -8  -6  100.49    9.30
   1  -8  -6  149.79   14.30
   1   8  -6  128.19   11.30
  -1   8   6  131.49    7.20
   1   8  -6   99.39   12.80
   1   8  -6   95.59   30.10
  -1   8   6  135.09    8.90
   0  -8  -6   81.89    8.40
   0  -8   6  112.39    7.10
   0  -8  -6   94.49    7.80
   0  -8   6   99.69    7.90
   0  -8  -6   89.59   10.90
   0   8  -6   96.89    9.50
   0   8  -6  100.99    8.30
   0   8   6  105.09    8.30
   0   8  -6  117.99   10.20
   0   8  -6   83.59    8.90
   1  -8   6   10.80    3.30
   1  -8   6   12.90    3.10
  -1  -8  -6   13.60    3.60
  -1  -8  -6    7.70    5.60
  -1   8  -6   10.10    4.10
  -1   8  -6   14.60    4.40
  -1   8  -6   22.90    5.90
   1   8   6   12.80    3.20
  -1   8  -6   12.50    5.30
   1   8   6   10.10    3.50
   2  -8   6   76.59    7.00
  -2  -8  -6   81.09    6.90
  -2  -8  -6   62.79    8.60
  -2  -8  -6   78.19    6.20
  -2   8  -6   84.29    7.80
  -2   8  -6   79.99    8.80
  -2   8  -6   72.19    7.80
   2   8   6  103.19    7.80
   2   8   6   90.89    7.60
  -2   8  -6   96.39    9.50
  -3  -8  -6  127.79   10.40
  -3  -8  -6  117.69    7.70
   3  -8   6  135.29    7.40
  -3  -8  -6  121.29    9.30
   3   8   6  126.39    8.50
  -3   8  -6  119.09   10.30
  -3   8  -6  118.69    9.00
   3   8   6  134.39    7.40
  -3   8  -6  123.29    9.40
  -3   8  -6  126.79    9.30
   4  -8   6   18.00    2.90
  -4  -8  -6   16.80    4.30
  -4  -8  -6   19.80    3.50
  -4  -8  -6   18.30    4.30
  -4  -8  -6   24.10    4.70
  -4   8  -6   26.50    6.10
   4   8   6   10.30    4.50
  -4   8  -6   14.70    4.50
  -4   8  -6   10.40    5.50
   4   8   6   15.70    2.50
  -5  -8  -6   27.80    3.00
  -5  -8  -6   25.90    4.30
  -5  -8  -6   24.90    4.00
   5  -8   6   25.30    3.20
  -5   8  -6   37.10    5.40
   5   8   6   26.10    3.60
  -5   8  -6   24.70    4.60
   5   8   6   21.00    2.70
  -5   8  -6   27.80    4.50
  -6  -8  -6    7.30    2.80
  -6  -8  -6   11.50    3.00
  -6   8  -6   10.20    2.60
   6   8   6    6.50    1.80
  -6   8  -6    8.60    2.90
  -6   8  -6    8.80    2.50
   7  -9  -6   31.70    3.50
   7  -9  -6   22.30    2.60
  -7  -9   6   25.10    3.50
   7   9  -6   25.00    3.80
  -6  -9   6   11.90    3.20
   6  -9  -6    1.90    1.70
  -6   9   6    4.90    2.30
  -6   9   6    6.20    1.40
   6   9  -6    4.60    3.20
   5  -9  -6   89.19    6.60
  -5  -9   6  101.29    5.40
  -5   9   6   98.39    6.30
  -5   9   6  109.59    7.80
   5   9  -6   80.79    7.70
   4  -9  -6  182.38   10.00
  -4  -9   6  200.68    8.90
  -4  -9   6  200.78   10.80
  -4   9   6  181.78    9.90
  -4   9   6  192.38    9.70
   4   9  -6  158.78   11.40
   4   9  -6  156.38   11.00
  -3  -9   6  127.59    7.10
  -3  -9   6  125.29    8.50
   3  -9  -6  122.89    8.30
   3   9  -6   99.59    7.10
  -3   9   6  128.19    8.10
  -3   9   6  119.19    7.50
   3   9  -6  109.19    8.60
   3   9  -6  118.99    9.50
   2  -9  -6  103.49    7.80
  -2  -9   6  117.39    6.90
  -2  -9   6  121.29    8.30
   2  -9  -6  101.89    8.30
   2   9  -6  109.89    9.20
   2   9  -6   92.49    8.20
  -2   9   6  114.69    7.40
   2   9  -6  100.19    9.70
  -2   9   6  107.99    7.80
  -1  -9   6   61.69    6.40
   1  -9  -6   54.89    6.10
   1  -9  -6   51.69    5.60
  -1  -9   6   59.29    5.20
   1   9  -6   56.59    6.60
  -1   9   6   62.79    6.30
   1   9  -6   76.59    8.80
   1   9  -6   61.79    7.30
  -1   9   6   57.99    5.60
   0  -9  -6  139.49    9.20
   0  -9   6  153.68    9.10
   0  -9   6  154.88    8.00
   0  -9  -6  142.69    8.90
   0   9  -6  153.38    9.90
   0   9   6  151.58    8.50
   0   9   6  151.78    9.30
   0   9  -6  144.69   10.80
   0   9  -6  148.39   10.70
   0   9   6  128.79    7.30
   1  -9   6   65.79    6.40
  -1  -9  -6   66.89    6.10
   1  -9   6   75.39    5.50
  -1   9  -6   63.09    6.30
   1   9   6   56.59    5.00
  -1   9  -6   55.59    6.50
  -1   9  -6   60.59    7.50
   1   9   6   70.09    6.40
  -1   9  -6   70.69    8.00
   1   9   6   62.99    5.40
   2  -9   6   53.09    4.80
  -2  -9  -6   59.99    9.30
  -2  -9  -6   57.69    6.50
  -2   9  -6   51.89    7.90
  -2   9  -6   46.10    8.10
   2   9   6   49.70    5.80
   2   9   6   44.10    3.90
  -2   9  -6   49.99    6.00
  -2   9  -6   72.59    9.40
   2   9   6   68.09    7.90
  -3  -9  -6   10.90    2.30
  -3  -9  -6   16.60    3.90
  -3   9  -6   17.20    3.70
  -3   9  -6   15.90    4.60
  -3   9  -6   15.80    3.80
   3   9   6   10.30    2.60
   3   9   6   20.30    3.50
   3   9   6   14.90    2.90
  -4  -9  -6  112.69    7.00
   4  -9   6  122.49    5.80
  -4   9  -6  114.69    7.80
   4   9   6  104.09    6.20
  -4   9  -6   95.09    6.10
  -4   9  -6  118.99    7.30
  -5 -10   6   14.30    2.90
   5 -10  -6    5.20    1.90
   5  10  -6    9.10    3.20
  -4 -10   6  368.76   15.00
[truncated: 9,560,712 more chars]
