# Supplementary material for: Charge-enhanced pyri­dyl tri­fluoro­borate organocatalysts: crystal structures and reactivity
Source: Acta Crystallogr C Struct Chem. 2026 Jan 1;82(Pt 1):8–26. doi: 10.1107/S2053229625010629 (PMC12809446; doi:10.1107/S2053229625010629)
Supplement: Supplementary file 2 [file c-82-00008-5sup6.hkl]

data_5
#data_cu_21117_0m_a                                                             
_shelx_title ' cu_21117_0m_a.res in Pc'                                         
_shelx_refln_list_code          4                                               
_shelx_F_calc_maximum       84.15                                               
_exptl_crystal_F_000       504.00                                               
_reflns_d_resolution_high  0.7995                                               
                                                                                
loop_                                                                           
 _space_group_symop_operation_xyz                                               
 'x, y, z'                                                                      
 'x, -y, z+1/2'                                                                 
                                                                                
_cell_length_a    10.1711                                                       
_cell_length_b     9.3254                                                       
_cell_length_c    13.7076                                                       
_cell_angle_alpha  90.000                                                       
_cell_angle_beta  108.701                                                       
_cell_angle_gamma  90.000                                                       
                                                                                
_shelx_F_squared_multiplier     1.000                                           
                                                                                
loop_                                                                           
 _refln_index_h                                                                 
 _refln_index_k                                                                 
 _refln_index_l                                                                 
 _refln_F_squared_calc                                                          
 _refln_F_squared_meas                                                          
 _refln_F_squared_sigma                                                         
 _refln_observed_status                                                         
   3   1 -17         13.89         11.16         0.70 o                         
   4   1 -17         66.40         64.13         1.50 o                         
   5   1 -17         28.61         29.40         1.04 o                         
   0   0 -16        119.47        132.90         9.41 o                         
   1   0 -16        130.09        121.64         5.40 o                         
   2   0 -16         26.66         31.70         1.66 o                         
   3   0 -16        329.08        321.88         6.58 o                         
   4   0 -16         61.41         64.83         2.71 o                         
   5   0 -16         81.82         76.85         2.90 o                         
   6   0 -16        172.27        180.44         4.79 o                         
   7   0 -16         69.98         56.73         3.37 o                         
   0   1 -16         95.57         85.82         4.53 o                         
   1   1 -16          6.30          8.08         0.66 o                         
   2   1 -16          9.76          8.05         0.77 o                         
   3   1 -16         55.09         56.80         1.70 o                         
   4   1 -16         39.55         42.39         1.53 o                         
   5   1 -16         28.95         30.50         1.43 o                         
   6   1 -16         67.60         74.54         1.94 o                         
   7   1 -16         71.59         65.71         3.59 o                         
   0   2 -16          8.30         10.27         1.73 o                         
   1   2 -16         11.83         10.39         0.91 o                         
   2   2 -16         74.10         69.24         1.84 o                         
   3   2 -16        110.70        112.84         2.32 o                         
   4   2 -16         14.48         14.12         0.93 o                         
   5   2 -16          0.69          1.27         0.67 o                         
   6   2 -16          1.60          2.94         0.78 o                         
   7   2 -16         70.27         64.20         2.06 o                         
   1   3 -16         14.27         15.84         1.17 o                         
   2   3 -16          6.66          6.40         0.71 o                         
   3   3 -16          5.01          4.35         0.80 o                         
   4   3 -16         18.08         15.75         1.26 o                         
   5   3 -16         22.06         25.12         1.32 o                         
   6   3 -16         33.53         30.67         1.89 o                         
   3   4 -16        116.20        111.07         2.68 o                         
   4   4 -16          2.24          2.51         0.81 o                         
   5   4 -16         12.30         17.21         1.28 o                         
  -2   1 -15         55.29         29.12         2.21 o                         
  -1   1 -15         59.70         54.75         2.96 o                         
   0   1 -15         10.80         13.64         0.91 o                         
   1   1 -15          9.77         11.36         0.98 o                         
   2   1 -15         71.07         73.44         2.04 o                         
   3   1 -15          2.26          2.35         0.88 o                         
   4   1 -15         90.49         86.17         2.42 o                         
   5   1 -15        117.56        114.07         2.71 o                         
   6   1 -15        101.27        102.11         3.05 o                         
   7   1 -15        127.82        120.63         2.68 o                         
   8   1 -15          9.60          7.15         0.97 o                         
  -1   2 -15        107.31        125.19         6.92 o                         
   0   2 -15         27.25         26.45         1.45 o                         
   1   2 -15         17.53         15.62         1.03 o                         
   2   2 -15        162.92        178.55         5.13 o                         
   3   2 -15         41.97         45.66         2.18 o                         
   4   2 -15         62.65         61.97         2.49 o                         
   5   2 -15         21.50         20.31         1.30 o                         
   6   2 -15        210.55        200.00         3.30 o                         
   7   2 -15        181.68        171.32         3.33 o                         
   8   2 -15        130.70        104.19         4.24 o                         
  -1   3 -15         50.60         51.43         1.97 o                         
   0   3 -15          8.21          8.14         1.02 o                         
   1   3 -15         46.29         46.87         1.55 o                         
   2   3 -15        252.05        248.69         4.35 o                         
   3   3 -15        195.36        190.54         3.21 o                         
   4   3 -15         87.44         92.81         2.07 o                         
   5   3 -15         37.28         40.41         1.40 o                         
   6   3 -15         72.50         72.72         1.78 o                         
   7   3 -15         55.40         52.30         1.84 o                         
   8   3 -15         59.14         52.36         2.52 o                         
   0   4 -15         56.81         56.11         2.54 o                         
   1   4 -15         69.27         62.08         1.73 o                         
   2   4 -15         93.22         89.69         1.99 o                         
   3   4 -15        186.62        191.58         3.34 o                         
   4   4 -15        113.86        113.49         2.35 o                         
   5   4 -15        121.10        129.76         2.69 o                         
   6   4 -15         42.74         44.46         1.65 o                         
   7   4 -15         89.80         86.56         2.64 o                         
   1   5 -15         55.83         49.30         1.70 o                         
   2   5 -15         51.81         44.82         1.26 o                         
   3   5 -15         46.64         40.06         1.32 o                         
   4   5 -15         21.77         19.84         1.72 o                         
   5   5 -15         52.82         55.18         1.84 o                         
   6   5 -15         75.28         71.67         4.08 o                         
  -3   0 -14         46.94         23.03         3.18 o                         
  -2   0 -14        483.07        427.73        15.61 o                         
  -1   0 -14        438.86        390.46         9.50 o                         
   0   0 -14         36.73         38.67         2.22 o                         
   1   0 -14        137.97        139.18         4.09 o                         
   2   0 -14        139.48        133.71         4.07 o                         
   3   0 -14         25.68         27.33         2.07 o                         
   4   0 -14         86.84         80.90         3.18 o                         
   5   0 -14        105.06        100.55         3.42 o                         
   6   0 -14        652.85        643.22        14.66 o                         
   7   0 -14        107.83        103.35         6.04 o                         
   8   0 -14         41.39         36.99         2.22 o                         
  -3   1 -14         67.00         63.70         3.82 o                         
  -2   1 -14         72.43         70.28         4.33 o                         
  -1   1 -14        127.81        125.43         3.36 o                         
   0   1 -14         29.58         26.69         1.52 o                         
   1   1 -14         94.49         95.39         2.47 o                         
   2   1 -14          3.92          5.04         0.90 o                         
   3   1 -14         84.79         79.23         2.18 o                         
   4   1 -14         31.41         32.19         1.47 o                         
   5   1 -14         29.21         27.92         1.47 o                         
   6   1 -14         31.94         28.67         1.56 o                         
   7   1 -14        212.89        210.33         6.01 o                         
   8   1 -14         29.14         26.30         1.18 o                         
   9   1 -14         30.13         26.29         3.01 o                         
  -3   2 -14         20.00         20.93         1.57 o                         
  -2   2 -14         15.56         19.62         2.03 o                         
  -1   2 -14         48.20         52.65         1.96 o                         
   0   2 -14         36.69         36.51         1.58 o                         
   1   2 -14          1.69          0.95         0.73 o                         
   2   2 -14        161.75        152.50         3.04 o                         
   3   2 -14        122.66        120.21         2.66 o                         
   4   2 -14         70.03         66.17         2.00 o                         
   5   2 -14        101.90        102.27         2.43 o                         
   6   2 -14         59.83         57.09         1.86 o                         
   7   2 -14         24.02         21.40         0.96 o                         
   8   2 -14        107.63         99.44         3.59 o                         
   9   2 -14         21.38         18.47         1.45 o                         
  -2   3 -14         17.15         13.51         1.22 o                         
  -1   3 -14         46.98         57.98         2.12 o                         
   0   3 -14         20.57         19.71         1.83 o                         
   1   3 -14         29.81         31.27         1.66 o                         
   2   3 -14         68.29         72.99         1.97 o                         
   3   3 -14        100.73        100.10         2.35 o                         
   4   3 -14         71.89         74.12         2.06 o                         
   5   3 -14          0.91          1.90         0.82 o                         
   6   3 -14         61.21         55.58         2.09 o                         
   7   3 -14         62.06         56.78         1.83 o                         
   8   3 -14          3.73          3.95         0.69 o                         
   9   3 -14          2.61          0.48         1.52 o                         
  -2   4 -14         89.97         81.33         2.35 o                         
  -1   4 -14         96.00         84.34         2.94 o                         
   0   4 -14         39.29         34.62         2.34 o                         
   1   4 -14        104.01        103.49         2.23 o                         
   2   4 -14         15.47         19.80         1.36 o                         
   3   4 -14         11.53         12.81         1.14 o                         
   4   4 -14          8.81          8.08         0.90 o                         
   5   4 -14         88.66         81.83         3.29 o                         
   6   4 -14         83.48         79.86         1.98 o                         
   7   4 -14         34.43         30.47         1.76 o                         
   8   4 -14          1.23          1.93         1.05 o                         
  -1   5 -14         35.79         32.52         1.45 o                         
   0   5 -14         47.34         43.33         1.71 o                         
   1   5 -14        119.75        117.18         2.22 o                         
   2   5 -14         72.36         72.13         1.86 o                         
   3   5 -14         14.98         14.45         1.90 o                         
   4   5 -14        153.45        148.73         2.89 o                         
   5   5 -14        169.36        158.37         3.53 o                         
   6   5 -14         60.89         61.42         2.57 o                         
   7   5 -14        131.54        142.55         7.49 o                         
   1   6 -14        159.60        155.04         3.99 o                         
   2   6 -14         78.93         68.20         2.64 o                         
   3   6 -14        112.40        107.07         2.51 o                         
   4   6 -14         21.49         18.54         1.20 o                         
   5   6 -14         22.27         21.14         2.06 o                         
   6   6 -14         62.63         62.77         2.15 o                         
  -4   1 -13          9.99         15.11         2.72 o                         
  -3   1 -13         38.67         30.65         1.90 o                         
  -2   1 -13         81.15         75.41         2.73 o                         
  -1   1 -13         60.72         54.53         1.69 o                         
   0   1 -13         29.44         32.95         1.47 o                         
   1   1 -13         34.69         36.94         1.67 o                         
   2   1 -13        140.37        135.12         4.71 o                         
   3   1 -13         39.59         43.11         1.85 o                         
   4   1 -13         41.71         38.77         1.70 o                         
   5   1 -13        125.91        111.94         2.43 o                         
   6   1 -13        162.94        158.29         2.65 o                         
   7   1 -13          6.92          7.18         0.72 o                         
   8   1 -13         13.97         13.42         0.88 o                         
   9   1 -13         62.19         57.07         2.20 o                         
  10   1 -13         12.91         12.63         1.07 o                         
  -4   2 -13         56.18         68.19         2.64 o                         
  -3   2 -13         32.60         43.71         2.18 o                         
  -2   2 -13        139.43        144.98         4.30 o                         
  -1   2 -13         52.74         53.90         1.86 o                         
   0   2 -13        329.19        322.19         4.84 o                         
   1   2 -13         17.80         15.95         1.14 o                         
   2   2 -13        100.10         92.42         2.49 o                         
   3   2 -13        166.15        162.34         4.75 o                         
   4   2 -13        207.46        191.79         3.56 o                         
   5   2 -13          6.33          5.57         0.73 o                         
   6   2 -13        368.46        358.73         5.19 o                         
   7   2 -13         35.10         33.40         1.50 o                         
   8   2 -13        295.65        285.63         4.39 o                         
   9   2 -13        108.97        102.64         3.06 o                         
  10   2 -13         81.87         84.48         8.16 o                         
  -4   3 -13         63.87         70.26         2.48 o                         
  -3   3 -13        170.15        189.13         4.43 o                         
  -2   3 -13        123.37        131.24         2.79 o                         
  -1   3 -13        134.90        123.24         3.90 o                         
   0   3 -13        357.33        374.28         5.75 o                         
   1   3 -13        100.11         98.21         2.30 o                         
   2   3 -13        385.74        379.37         5.57 o                         
   3   3 -13        368.32        366.30         5.43 o                         
   4   3 -13        358.79        351.43         5.55 o                         
   5   3 -13        211.01        205.54         3.42 o                         
   6   3 -13        222.53        224.95         3.61 o                         
   7   3 -13        191.50        172.65         3.39 o                         
   8   3 -13         67.37         64.40         2.02 o                         
   9   3 -13         52.07         58.75         4.25 o                         
  10   3 -13        100.61        104.82         3.45 o                         
  -3   4 -13         78.43         90.93         5.18 o                         
  -2   4 -13         32.03         33.74         1.96 o                         
  -1   4 -13         64.40         68.23         2.71 o                         
   0   4 -13         89.62         87.83         2.07 o                         
   1   4 -13        164.51        159.10         2.95 o                         
   2   4 -13         66.83         68.31         2.08 o                         
   3   4 -13        225.85        229.30         3.77 o                         
   4   4 -13        115.23        119.31         2.62 o                         
   5   4 -13        135.55        126.49         2.42 o                         
   6   4 -13        268.03        254.50         3.83 o                         
   7   4 -13         13.99         10.94         1.28 o                         
   8   4 -13         13.87         13.95         1.26 o                         
   9   4 -13         42.43         48.32         2.63 o                         
  -2   5 -13         13.40         13.63         1.32 o                         
  -1   5 -13         11.64         12.35         1.02 o                         
   0   5 -13          8.15          6.61         0.78 o                         
   1   5 -13         72.89         71.59         2.03 o                         
   2   5 -13         83.54         82.34         2.07 o                         
   3   5 -13         83.29         87.53         2.33 o                         
   4   5 -13          9.60          9.79         1.10 o                         
   5   5 -13        105.30         98.86         2.43 o                         
   6   5 -13          1.22          0.97         0.71 o                         
   7   5 -13          5.93          4.61         0.77 o                         
   8   5 -13         44.44         38.55         1.71 o                         
   9   5 -13        111.71        107.33         4.70 o                         
  -1   6 -13          3.47          0.86         0.77 o                         
   0   6 -13         29.37         30.62         1.23 o                         
   1   6 -13          1.90          1.84         0.72 o                         
   2   6 -13          5.27          2.92         0.71 o                         
   3   6 -13         15.28         16.21         1.12 o                         
   4   6 -13         62.70         61.36         1.77 o                         
   5   6 -13         38.19         36.00         1.43 o                         
   6   6 -13         24.37         22.76         1.26 o                         
   7   6 -13         11.30         12.86         0.93 o                         
   1   7 -13         20.67         18.40         1.26 o                         
   2   7 -13        137.76        130.83         2.76 o                         
   3   7 -13        303.29        278.56         5.09 o                         
   4   7 -13         87.01         82.23         3.52 o                         
   5   7 -13         51.06         43.68         3.82 o                         
   6   7 -13         91.62         91.80         3.20 o                         
  -5   0 -12         71.03         60.15         3.78 o                         
  -4   0 -12        157.58        141.90         3.88 o                         
  -3   0 -12        148.89        153.65         3.89 o                         
  -2   0 -12        226.29        202.39         4.69 o                         
  -1   0 -12        465.42        383.12        10.58 o                         
   0   0 -12        231.80        215.15         4.33 o                         
   1   0 -12        132.06        119.03         3.30 o                         
   2   0 -12        339.21        321.23         6.30 o                         
   3   0 -12        356.38        350.18         6.77 o                         
   4   0 -12        376.85        367.15         6.40 o                         
   5   0 -12        362.60        332.24         5.81 o                         
   6   0 -12        194.93        184.64         4.18 o                         
   7   0 -12        637.91        620.00        12.26 o                         
   8   0 -12         61.75         56.62         3.55 o                         
   9   0 -12         39.00         37.62         3.53 o                         
  10   0 -12        146.46        145.65         6.92 o                         
  11   0 -12        196.47        195.03         8.51 o                         
  -5   1 -12          9.46          7.45         0.85 o                         
  -4   1 -12        119.04        121.79         2.70 o                         
  -3   1 -12        127.40        127.29         2.72 o                         
  -2   1 -12          5.04          4.21         0.70 o                         
  -1   1 -12        441.39        397.70         7.00 o                         
   0   1 -12         17.09         17.50         1.27 o                         
   1   1 -12         21.77         19.07         1.13 o                         
   2   1 -12        167.62        155.27         2.73 o                         
   3   1 -12        236.32        222.77         3.46 o                         
   4   1 -12        119.37        102.24         2.00 o                         
   5   1 -12        178.62        157.13         2.45 o                         
   6   1 -12         62.12         58.46         1.68 o                         
   7   1 -12         46.42         42.76         1.55 o                         
   8   1 -12         66.41         62.17         1.85 o                         
   9   1 -12         53.97         54.53         2.91 o                         
  10   1 -12        106.35        105.98         4.35 o                         
  11   1 -12         75.84         71.87         7.33 o                         
  -5   2 -12         17.03         15.37         1.70 o                         
  -4   2 -12         12.38         13.87         1.13 o                         
  -3   2 -12          1.50          2.55         0.89 o                         
  -2   2 -12        120.43        104.25         2.40 o                         
  -1   2 -12         55.25         54.17         1.63 o                         
   0   2 -12         66.97         62.29         2.36 o                         
   1   2 -12        181.72        166.47         2.87 o                         
   2   2 -12        109.59        107.20         2.28 o                         
   3   2 -12        345.77        329.88         4.63 o                         
   4   2 -12        289.04        272.17         3.95 o                         
   5   2 -12        155.67        152.04         2.70 o                         
   6   2 -12         60.39         58.58         4.38 o                         
   7   2 -12         20.94         20.21         1.10 o                         
   8   2 -12        103.57         98.63         2.47 o                         
   9   2 -12         72.22         69.02         6.33 o                         
  10   2 -12         61.15         64.42         2.78 o                         
  11   2 -12         17.60         15.13         1.36 o                         
  -5   3 -12         10.81         16.42         2.32 o                         
  -4   3 -12          5.46          3.49         1.02 o                         
  -3   3 -12         38.16         33.42         1.74 o                         
  -2   3 -12          2.11          0.22         1.06 o                         
  -1   3 -12        261.20        242.81         3.94 o                         
   0   3 -12         12.25         11.84         0.95 o                         
   1   3 -12        234.59        226.69         4.30 o                         
   2   3 -12         38.79         36.34         1.47 o                         
   3   3 -12         54.25         51.69         1.45 o                         
   4   3 -12         26.59         24.93         1.19 o                         
   5   3 -12        135.53        114.03         4.71 o                         
   6   3 -12         46.35         42.28         1.57 o                         
   7   3 -12         38.95         35.53         1.41 o                         
   8   3 -12         22.71         21.61         1.34 o                         
   9   3 -12         44.83         37.25         1.81 o                         
  10   3 -12         44.59         47.11         2.49 o                         
  -4   4 -12          6.97          5.61         0.81 o                         
  -3   4 -12         27.77         27.12         1.38 o                         
  -2   4 -12         83.72         80.19         2.87 o                         
  -1   4 -12        155.60        151.50         2.98 o                         
   0   4 -12        169.14        163.31         3.06 o                         
   1   4 -12        184.01        184.55         3.37 o                         
   2   4 -12          1.14          1.44         0.73 o                         
   3   4 -12        451.13        419.75         6.63 o                         
   4   4 -12         92.73         87.92         2.10 o                         
   5   4 -12         97.96        102.63         2.28 o                         
   6   4 -12          8.92          7.29         0.84 o                         
   7   4 -12         50.75         54.19         2.12 o                         
   8   4 -12         14.75         15.98         1.35 o                         
   9   4 -12         35.06         36.73         2.54 o                         
  10   4 -12          9.98         11.74         1.42 o                         
  -4   5 -12         61.91         60.38         2.54 o                         
  -3   5 -12         52.13         51.52         2.50 o                         
  -2   5 -12         13.83         14.90         1.34 o                         
  -1   5 -12         47.93         50.34         2.03 o                         
   0   5 -12         57.69         58.34         2.27 o                         
   1   5 -12         51.53         49.23         1.72 o                         
   2   5 -12         42.92         41.80         1.64 o                         
   3   5 -12        267.54        256.02         3.83 o                         
   4   5 -12        139.86        127.81         2.35 o                         
   5   5 -12         92.79         93.16         3.18 o                         
   6   5 -12         22.32         17.97         1.28 o                         
   7   5 -12         98.88         94.34         2.83 o                         
   8   5 -12        168.28        179.40         5.71 o                         
   9   5 -12         53.61         54.47         2.66 o                         
  -3   6 -12         61.80         62.19         1.72 o                         
  -2   6 -12         18.44         17.50         1.54 o                         
  -1   6 -12         10.14          8.91         0.95 o                         
   0   6 -12         96.27         93.35         2.51 o                         
   1   6 -12          8.24          5.87         0.89 o                         
   2   6 -12        200.04        195.82         3.49 o                         
   3   6 -12        347.28        339.66         4.91 o                         
   4   6 -12         36.80         32.43         1.42 o                         
   5   6 -12         44.06         46.94         2.12 o                         
   6   6 -12         87.65         74.29         2.09 o                         
   7   6 -12        101.24        100.24         2.81 o                         
   8   6 -12        124.57        115.27         3.99 o                         
  -1   7 -12         20.53         15.42         1.05 o                         
   0   7 -12         36.29         35.30         1.63 o                         
   1   7 -12         16.37         17.19         1.16 o                         
   2   7 -12         66.22         68.14         1.81 o                         
   3   7 -12         26.29         27.79         1.11 o                         
   4   7 -12         55.56         55.08         1.53 o                         
   5   7 -12         25.08         22.41         1.20 o                         
   6   7 -12         27.12         27.76         1.41 o                         
   7   7 -12         46.36         40.34         1.52 o                         
   1   8 -12          7.80          7.11         0.78 o                         
   2   8 -12         11.19         14.02         1.10 o                         
   3   8 -12         38.57         36.91         1.52 o                         
   4   8 -12         71.43         67.91         2.00 o                         
   5   8 -12          5.67          5.90         0.97 o                         
  -6   1 -11         15.54         13.87         1.16 o                         
  -5   1 -11          1.28          2.02         0.78 o                         
  -4   1 -11        150.90        140.95         2.80 o                         
  -3   1 -11         57.74         48.49         1.65 o                         
  -2   1 -11        482.89        421.38         5.20 o                         
  -1   1 -11        116.65        104.85         1.63 o                         
   0   1 -11        285.12        263.84         3.31 o                         
   1   1 -11        414.00        380.57         5.04 o                         
   2   1 -11        795.07        736.95         7.95 o                         
   3   1 -11        103.50         85.62         1.77 o                         
   4   1 -11        331.03        312.00         4.33 o                         
   5   1 -11         24.70         24.37         1.12 o                         
   6   1 -11        549.75        519.25         6.19 o                         
   7   1 -11        118.33        113.76         2.36 o                         
   8   1 -11         86.07         85.81         2.40 o                         
   9   1 -11          0.13         -0.45         1.12 o                         
  10   1 -11        118.27        119.65         4.67 o                         
  11   1 -11         21.04         18.24         1.68 o                         
  -6   2 -11         18.03         17.80         1.18 o                         
  -5   2 -11         63.00         67.79         2.04 o                         
  -4   2 -11         67.82         67.39         1.76 o                         
  -3   2 -11         22.92         21.90         1.22 o                         
  -2   2 -11        349.73        314.74         5.70 o                         
  -1   2 -11        100.36         91.44         1.65 o                         
   0   2 -11        186.94        171.49         2.53 o                         
   1   2 -11        361.72        328.18         4.90 o                         
   2   2 -11        157.27        141.63         2.67 o                         
   3   2 -11         89.75         79.27         1.94 o                         
   4   2 -11        224.49        208.49         3.22 o                         
   5   2 -11        243.15        232.34         3.49 o                         
   6   2 -11         77.26         72.02         1.77 o                         
   7   2 -11        150.08        146.85         2.89 o                         
   8   2 -11        226.66        218.99         4.27 o                         
   9   2 -11         42.52         36.04         2.31 o                         
  10   2 -11        117.97        112.65         5.95 o                         
  11   2 -11          5.46          5.70         1.69 o                         
  -6   3 -11        142.04        142.79         3.12 o                         
  -5   3 -11        225.59        220.22         3.85 o                         
  -4   3 -11         36.64         40.19         1.59 o                         
  -3   3 -11         46.68         48.45         1.76 o                         
  -2   3 -11        288.92        282.93         4.52 o                         
  -1   3 -11        141.97        141.04         2.65 o                         
   0   3 -11        119.28        108.35         2.04 o                         
   1   3 -11        358.45        341.25         4.50 o                         
   2   3 -11        403.54        373.42         4.58 o                         
   3   3 -11         20.12         20.09         1.02 o                         
   4   3 -11        713.32        648.47         7.53 o                         
   5   3 -11          8.56          6.78         0.75 o                         
   6   3 -11        166.50        159.90         2.77 o                         
   7   3 -11         47.81         44.43         1.59 o                         
   8   3 -11        133.21        128.25         3.18 o                         
   9   3 -11         42.13         41.07         2.25 o                         
  10   3 -11        198.88        212.96         6.55 o                         
  11   3 -11        116.57        124.42         6.22 o                         
  -5   4 -11        138.38        148.26         2.78 o                         
  -4   4 -11        104.82        115.09         2.45 o                         
  -3   4 -11        104.30        103.71         2.89 o                         
  -2   4 -11        105.37        113.28         2.54 o                         
  -1   4 -11         22.59         20.01         1.19 o                         
   0   4 -11        122.99        117.10         2.59 o                         
   1   4 -11        237.94        233.97         3.67 o                         
   2   4 -11        292.24        280.53         3.73 o                         
   3   4 -11        219.16        207.02         3.05 o                         
   4   4 -11         61.15         62.10         1.61 o                         
   5   4 -11         86.81         88.02         2.08 o                         
   6   4 -11         31.60         30.79         1.40 o                         
   7   4 -11         63.11         63.93         2.16 o                         
   8   4 -11         37.93         40.13         2.51 o                         
   9   4 -11         79.45         69.57         4.37 o                         
  10   4 -11        129.83        126.89         4.54 o                         
  -5   5 -11         26.69         21.87         1.17 o                         
  -4   5 -11         49.09         53.41         1.84 o                         
  -3   5 -11         57.07         54.39         1.85 o                         
  -2   5 -11        103.61         92.25         2.49 o                         
  -1   5 -11         42.36         39.63         1.61 o                         
   0   5 -11         36.45         35.34         1.63 o                         
   1   5 -11         78.22         77.79         1.81 o                         
   2   5 -11        236.56        222.05         8.11 o                         
   3   5 -11        363.11        347.57        11.33 o                         
   4   5 -11        131.79        126.39         2.35 o                         
   5   5 -11         12.68         10.70         0.95 o                         
   6   5 -11        116.25        104.95         2.61 o                         
   7   5 -11         22.75         24.55         2.43 o                         
   8   5 -11         83.62         83.48         2.76 o                         
   9   5 -11        229.98        209.92         6.64 o                         
  10   5 -11         23.07         19.00         1.54 o                         
  -4   6 -11         26.50         24.28         1.20 o                         
  -3   6 -11          9.53          6.60         0.81 o                         
  -2   6 -11         15.19         11.92         0.97 o                         
  -1   6 -11         42.79         39.95         1.57 o                         
   0   6 -11         29.03         27.68         1.59 o                         
   1   6 -11         22.65         23.20         1.14 o                         
   2   6 -11         28.18         25.79         1.43 o                         
   3   6 -11         22.41         22.83         1.19 o                         
   4   6 -11         36.64         35.98         1.57 o                         
   5   6 -11         22.54         20.32         1.34 o                         
   6   6 -11         26.96         27.64         1.62 o                         
   7   6 -11         13.94         14.24         1.35 o                         
   9   6 -11         29.55         26.00         2.73 o                         
  -3   7 -11         56.24         49.81         1.69 o                         
  -2   7 -11         18.71         13.44         1.27 o                         
  -1   7 -11         18.43         17.80         1.37 o                         
   0   7 -11         18.83         16.10         1.02 o                         
   1   7 -11         10.16          8.65         0.75 o                         
   2   7 -11        202.37        202.82         3.77 o                         
   3   7 -11        246.94        246.95         4.45 o                         
   4   7 -11         70.17         64.69         1.83 o                         
   5   7 -11          2.05          3.73         0.92 o                         
   6   7 -11         60.36         56.82         2.08 o                         
   7   7 -11         34.90         32.85         2.54 o                         
   8   7 -11         10.11         10.52         1.45 o                         
  -1   8 -11          7.80          7.24         0.81 o                         
   0   8 -11         88.37         90.15         2.66 o                         
   1   8 -11         74.36         71.87         2.10 o                         
   2   8 -11        198.60        192.45         4.04 o                         
   3   8 -11        221.19        204.45         4.05 o                         
   4   8 -11         68.68         68.10         1.96 o                         
   5   8 -11         53.03         43.27         1.95 o                         
   6   8 -11         27.89         29.51         1.26 o                         
  -7   0 -10          3.04          0.27         1.31 o                         
  -6   0 -10        127.03        112.89         3.02 o                         
  -5   0 -10        268.23        249.01         5.39 o                         
  -4   0 -10         83.82         72.47         2.81 o                         
  -3   0 -10        231.42        200.02         3.62 o                         
  -2   0 -10        321.35        286.55         4.33 o                         
  -1   0 -10        402.67        337.95         6.23 o                         
   0   0 -10        875.73        768.88        10.63 o                         
   1   0 -10        715.79        662.50         9.97 o                         
   2   0 -10         25.24         22.35         1.36 o                         
   3   0 -10        998.43        931.13        14.77 o                         
   4   0 -10        169.13        157.40         3.31 o                         
   5   0 -10         96.23         92.34         2.47 o                         
   6   0 -10         99.71         98.82         3.34 o                         
   7   0 -10        487.01        478.50        11.50 o                         
   8   0 -10        158.85        156.45         6.08 o                         
   9   0 -10         88.91         81.33         5.81 o                         
  10   0 -10          4.83          5.46         2.01 o                         
  11   0 -10         28.74         30.64         3.18 o                         
  12   0 -10          4.96          3.87         1.18 o                         
  -7   1 -10         40.17         49.52         3.24 o                         
  -6   1 -10         44.16         35.57         1.42 o                         
  -5   1 -10        136.61        123.52         2.71 o                         
  -4   1 -10         89.96         83.58         1.90 o                         
  -3   1 -10        110.31        116.36         1.95 o                         
  -2   1 -10        198.73        175.98         2.25 o                         
  -1   1 -10         15.87         16.37         0.91 o                         
   0   1 -10        818.59        723.73         6.53 o                         
   1   1 -10        607.30        553.89         6.10 o                         
   2   1 -10        224.31        209.89         2.92 o                         
   3   1 -10        324.28        276.38         3.24 o                         
   4   1 -10         26.77         25.42         1.02 o                         
   5   1 -10        113.19        102.06         1.93 o                         
   6   1 -10        194.07        185.55         3.22 o                         
   7   1 -10         58.75         53.70         1.67 o                         
   8   1 -10        293.26        285.40         5.84 o                         
   9   1 -10        702.27        695.63        18.98 o                         
  10   1 -10         25.52         27.07         2.54 o                         
  11   1 -10         50.32         57.43         2.88 o                         
  12   1 -10         96.30         96.66         3.28 o                         
  -7   2 -10          0.56          1.04         0.66 o                         
  -6   2 -10         89.48         90.29         2.13 o                         
  -5   2 -10         98.65         90.87         2.20 o                         
  -4   2 -10         43.80         42.17         1.60 o                         
  -3   2 -10        123.56        116.42         2.36 o                         
  -2   2 -10         42.43         42.80         1.20 o                         
  -1   2 -10        186.60        178.73         2.64 o                         
   0   2 -10        207.45        187.66         2.71 o                         
   1   2 -10        203.05        191.64         2.66 o                         
   2   2 -10        175.56        161.71         2.46 o                         
   3   2 -10        421.44        400.94         4.54 o                         
   4   2 -10         77.41         79.22         1.61 o                         
   5   2 -10         93.99         87.32         2.69 o                         
   6   2 -10        455.12        439.08         5.92 o                         
   7   2 -10         27.63         24.61         1.64 o                         
   8   2 -10        333.89        311.25         9.44 o                         
   9   2 -10        328.04        326.50         9.98 o                         
  10   2 -10        156.06        161.23         5.70 o                         
  11   2 -10        131.06        133.89         4.65 o                         
  -6   3 -10         12.38         10.75         0.93 o                         
  -5   3 -10          2.63          2.14         0.81 o                         
  -4   3 -10         18.78         15.24         1.14 o                         
  -3   3 -10         43.85         38.64         1.59 o                         
  -2   3 -10        146.58        132.32         2.13 o                         
  -1   3 -10         59.00         54.42         1.44 o                         
   0   3 -10        442.32        408.16         4.92 o                         
   1   3 -10        167.70        165.36         2.82 o                         
   2   3 -10        163.74        149.39         2.91 o                         
   3   3 -10         28.43         30.48         1.48 o                         
   4   3 -10         32.00         37.53         1.32 o                         
   5   3 -10         70.54         70.65         1.84 o                         
   6   3 -10         85.04         83.44         1.94 o                         
   7   3 -10         36.92         33.60         1.45 o                         
   8   3 -10         84.86         81.44         3.27 o                         
   9   3 -10         72.61         71.22         3.63 o                         
  10   3 -10         25.91         31.26         4.29 o                         
  11   3 -10         61.12         62.39         3.32 o                         
  -6   4 -10         22.01         22.25         1.33 o                         
  -5   4 -10         44.10         47.15         1.75 o                         
  -4   4 -10          4.81          5.31         0.92 o                         
  -3   4 -10         13.36         12.32         1.04 o                         
  -2   4 -10        237.44        233.51         8.57 o                         
  -1   4 -10        143.92        133.08         2.26 o                         
   0   4 -10         34.22         34.23         1.18 o                         
   1   4 -10         64.96         65.52         1.58 o                         
   2   4 -10          1.92          2.74         0.82 o                         
   3   4 -10        544.36        489.05         6.08 o                         
   4   4 -10        357.46        354.11         4.72 o                         
   5   4 -10        355.41        331.66         4.86 o                         
   6   4 -10        111.19        101.66         2.28 o                         
   7   4 -10        164.97        152.84         3.87 o                         
   8   4 -10          1.43          1.30         0.94 o                         
   9   4 -10        112.06        108.19         4.35 o                         
  10   4 -10         68.87         64.52         4.36 o                         
  11   4 -10         83.39         84.91         3.17 o                         
  -5   5 -10         43.03         44.45         1.48 o                         
  -4   5 -10         50.43         49.78         2.36 o                         
  -3   5 -10         12.83         11.11         1.05 o                         
  -2   5 -10         75.85         76.71         2.16 o                         
  -1   5 -10         35.49         29.69         2.09 o                         
   0   5 -10          0.62          1.58         0.60 o                         
   1   5 -10        114.08        106.78         2.17 o                         
   2   5 -10         36.07         34.46         1.44 o                         
   3   5 -10         65.42         66.78         1.73 o                         
   4   5 -10         45.61         44.26         1.54 o                         
   5   5 -10          7.73          6.42         1.24 o                         
   6   5 -10         32.38         32.04         1.74 o                         
   7   5 -10        303.41        279.24         5.75 o                         
   8   5 -10         87.15         90.51         3.00 o                         
   9   5 -10        454.32        434.47        14.91 o                         
  10   5 -10        252.65        252.36         7.41 o                         
  -5   6 -10        273.22        265.92         7.92 o                         
  -4   6 -10         64.40         66.12         1.86 o                         
  -3   6 -10         33.48         32.84         1.98 o                         
  -2   6 -10          1.23          3.49         0.91 o                         
  -1   6 -10         96.06         90.32         1.97 o                         
   0   6 -10        159.21        151.71         2.61 o                         
   1   6 -10         76.41         71.33         2.02 o                         
   2   6 -10        336.18        318.44         4.69 o                         
   3   6 -10        216.37        213.91         4.00 o                         
   4   6 -10         52.78         54.42         2.00 o                         
   5   6 -10          0.51          0.74         0.94 o                         
   6   6 -10         62.73         62.91         2.83 o                         
   7   6 -10         29.68         33.37         2.14 o                         
   8   6 -10        586.92        540.85        14.99 o                         
   9   6 -10        167.77        166.84        11.06 o                         
  -4   7 -10         53.60         47.93         1.42 o                         
  -3   7 -10         69.43         63.63         1.86 o                         
  -2   7 -10         33.92         32.59         1.40 o                         
  -1   7 -10         55.73         54.31         1.63 o                         
   0   7 -10         87.28         83.26         1.91 o                         
   1   7 -10         13.95         11.06         0.95 o                         
   2   7 -10        197.91        187.73         3.46 o                         
   3   7 -10         95.70         90.19         2.37 o                         
   4   7 -10        231.34        212.95         3.92 o                         
   5   7 -10         41.47         44.11         2.09 o                         
   6   7 -10         28.63         28.03         1.79 o                         
   7   7 -10         90.44         88.84         2.68 o                         
   8   7 -10          3.72          2.94         0.83 o                         
  -2   8 -10         49.70         51.38         3.36 o                         
  -1   8 -10        143.11        141.35         3.58 o                         
   0   8 -10         86.75         88.24         2.14 o                         
   1   8 -10          6.46          5.49         0.81 o                         
   2   8 -10        100.57         99.40         3.33 o                         
   3   8 -10         11.92         13.10         1.64 o                         
   4   8 -10        117.59        119.57         3.33 o                         
   5   8 -10         34.77         30.67         1.75 o                         
   6   8 -10         68.07         62.97         3.19 o                         
   7   8 -10          2.62          2.61         0.72 o                         
   0   9 -10          2.93          1.72         0.66 o                         
   1   9 -10          1.91          3.06         0.69 o                         
   2   9 -10         32.08         30.13         1.65 o                         
   3   9 -10         25.16         23.29         1.28 o                         
   4   9 -10         11.26         11.40         0.89 o                         
   5   9 -10          4.14          3.90         0.66 o                         
  -8   1  -9          3.40          4.19         0.73 o                         
  -7   1  -9         24.28         28.73         1.28 o                         
  -6   1  -9         43.77         43.61         1.57 o                         
  -5   1  -9         97.39         95.43         2.40 o                         
  -4   1  -9        142.97        144.89         2.19 o                         
  -3   1  -9        252.51        214.22         2.68 o                         
  -2   1  -9        147.03        139.84         1.85 o                         
  -1   1  -9        906.13        855.46         7.55 o                         
   0   1  -9        491.33        480.73         5.25 o                         
   1   1  -9        317.81        303.42         4.64 o                         
   2   1  -9          9.89          8.76         0.84 o                         
   3   1  -9         21.39         19.42         1.17 o                         
   4   1  -9        149.93        148.20         2.53 o                         
   5   1  -9         11.96         12.55         0.79 o                         
   6   1  -9        452.97        421.29         5.39 o                         
   7   1  -9        510.98        473.46         6.83 o                         
   8   1  -9        120.42        108.60         2.90 o                         
   9   1  -9        267.76        261.99         5.85 o                         
  10   1  -9        126.22        120.06         3.65 o                         
  11   1  -9         17.59         22.34         1.57 o                         
  12   1  -9         33.76         33.61         2.62 o                         
  -7   2  -9        113.84        117.19         2.53 o                         
  -6   2  -9         72.55         78.89         1.94 o                         
  -5   2  -9         14.39         14.76         1.13 o                         
  -4   2  -9         42.29         44.10         1.39 o                         
  -3   2  -9        182.16        167.16         2.35 o                         
  -2   2  -9          8.70          8.71         0.72 o                         
  -1   2  -9        526.63        450.13         4.51 o                         
   0   2  -9        544.80        490.98         4.66 o                         
   1   2  -9         55.27         53.76         1.27 o                         
   2   2  -9        742.88        669.06         7.47 o                         
   3   2  -9         16.05         16.22         0.85 o                         
   4   2  -9        284.02        271.23         3.60 o                         
   5   2  -9        124.40        116.26         2.16 o                         
   6   2  -9        236.18        221.63         4.29 o                         
   7   2  -9         48.82         48.97         2.25 o                         
   8   2  -9        223.89        218.73         4.05 o                         
   9   2  -9         12.67         12.50         2.03 o                         
  10   2  -9         53.64         60.94         2.94 o                         
  11   2  -9         69.64         68.26         2.26 o                         
  12   2  -9         19.05         19.42         1.47 o                         
  -7   3  -9        145.15        145.38         2.66 o                         
  -6   3  -9        156.47        148.63         7.69 o                         
  -5   3  -9        102.89        107.03         2.47 o                         
  -4   3  -9         88.59         86.99         2.44 o                         
  -3   3  -9         61.45         56.86         1.58 o                         
  -2   3  -9        594.26        563.06         6.19 o                         
  -1   3  -9       1333.61       1189.76        12.54 o                         
   0   3  -9        682.12        617.42         6.08 o                         
   1   3  -9         88.97         81.20         1.61 o                         
   2   3  -9        567.03        531.65         5.94 o                         
   3   3  -9        531.86        500.80         5.65 o                         
   4   3  -9         81.26         74.07         1.71 o                         
   5   3  -9        361.89        317.84         4.57 o                         
   6   3  -9         73.50         70.53         1.91 o                         
   7   3  -9        176.35        162.25         2.95 o                         
   8   3  -9        752.61        732.51        17.19 o                         
   9   3  -9         13.30         10.58         1.60 o                         
  10   3  -9        148.53        144.21         4.14 o                         
  11   3  -9         82.74         83.31         3.42 o                         
  -7   4  -9         47.04         48.42         1.34 o                         
  -6   4  -9         81.31         88.24         2.13 o                         
  -5   4  -9         63.62         62.36         1.97 o                         
  -4   4  -9        117.68        123.15         2.73 o                         
  -3   4  -9        137.60        133.87         2.83 o                         
  -2   4  -9        144.02        127.88         2.30 o                         
  -1   4  -9        335.52        317.57         3.95 o                         
   0   4  -9        541.15        503.53         6.18 o                         
   1   4  -9         32.04         32.37         1.44 o                         
   2   4  -9        300.80        281.29         3.67 o                         
   3   4  -9         98.27         92.67         2.04 o                         
   4   4  -9        131.78        118.60         2.61 o                         
   5   4  -9         70.99         72.05         2.14 o                         
   6   4  -9         27.55         26.54         2.17 o                         
   7   4  -9        311.70        296.01         5.54 o                         
   8   4  -9        242.85        235.58         4.91 o                         
   9   4  -9        110.83        103.08         4.57 o                         
  10   4  -9          3.61          4.78         0.93 o                         
  11   4  -9         32.70         33.55         2.97 o                         
  -6   5  -9         41.14         49.49         1.92 o                         
  -5   5  -9         83.61         84.66         2.15 o                         
  -4   5  -9        103.60         98.79         2.40 o                         
  -3   5  -9        138.95        135.14         2.88 o                         
  -2   5  -9        216.09        206.92         4.27 o                         
  -1   5  -9        210.41        203.50         2.81 o                         
   0   5  -9         15.18         14.56         0.98 o                         
   1   5  -9        205.98        199.42         3.22 o                         
   2   5  -9         33.62         34.57         1.39 o                         
   3   5  -9        413.19        385.83         4.76 o                         
   4   5  -9        373.81        349.14         5.11 o                         
   5   5  -9         54.48         52.93         2.22 o                         
   6   5  -9         21.60         17.53         1.32 o                         
   7   5  -9         48.49         55.49         2.51 o                         
   8   5  -9         24.30         23.24         2.70 o                         
   9   5  -9         41.81         36.02         3.42 o                         
  10   5  -9         51.15         48.24         2.73 o                         
  -6   6  -9         23.47         22.33         1.21 o                         
  -5   6  -9          4.31          3.27         0.73 o                         
  -4   6  -9         82.24         79.77         2.67 o                         
  -3   6  -9         12.83         11.39         1.14 o                         
  -2   6  -9         31.84         32.07         1.40 o                         
  -1   6  -9        115.54        109.67         2.16 o                         
   0   6  -9         42.69         41.71         1.62 o                         
   1   6  -9         51.38         49.45         1.58 o                         
   2   6  -9        164.68        153.97         2.71 o                         
   3   6  -9         16.76         14.13         1.13 o                         
   4   6  -9         52.46         48.93         1.95 o                         
   5   6  -9         16.61         15.81         2.14 o                         
   6   6  -9         77.76         73.47         2.69 o                         
   7   6  -9          8.94         10.62         1.35 o                         
   8   6  -9         20.25         20.93         2.75 o                         
   9   6  -9          0.75          0.84         1.00 o                         
  10   6  -9          4.68          2.32         1.14 o                         
  -5   7  -9         84.97         76.34         2.16 o                         
  -4   7  -9         85.56         84.56         2.18 o                         
  -3   7  -9          8.18          8.85         1.31 o                         
  -2   7  -9         83.99         86.27         2.18 o                         
  -1   7  -9        110.75        111.59         2.23 o                         
   0   7  -9         42.56         42.86         1.49 o                         
   1   7  -9          9.42          7.88         0.96 o                         
   2   7  -9        275.83        267.33         4.56 o                         
   3   7  -9        254.28        263.63         4.73 o                         
   4   7  -9         73.80         70.84         2.16 o                         
   5   7  -9         73.40         69.05         2.82 o                         
   6   7  -9        221.10        204.56         8.12 o                         
   7   7  -9         20.11         16.60         2.14 o                         
   8   7  -9         64.16         65.44         3.08 o                         
   9   7  -9         49.58         42.63         3.46 o                         
  -3   8  -9         98.26         99.53         2.52 o                         
  -2   8  -9        186.61        180.35         3.30 o                         
  -1   8  -9        390.40        400.21         7.44 o                         
   0   8  -9        120.30        114.02         2.66 o                         
   1   8  -9         74.36         74.03         2.17 o                         
   2   8  -9         76.96         78.78         2.70 o                         
   3   8  -9         66.81         69.48         2.35 o                         
   4   8  -9        138.76        134.66         4.01 o                         
   5   8  -9        118.68        124.16         6.81 o                         
   6   8  -9        149.82        151.00         4.33 o                         
   7   8  -9        208.19        202.25         4.32 o                         
   8   8  -9         62.68         66.14         6.74 o                         
  -2   9  -9         94.63         85.68         3.67 o                         
  -1   9  -9        175.53        163.91         3.91 o                         
   0   9  -9         56.28         57.42         1.59 o                         
   1   9  -9        109.92        108.28         2.66 o                         
   2   9  -9        132.85        124.07         2.81 o                         
   3   9  -9        113.00        106.85         3.00 o                         
   4   9  -9         91.53         90.52         4.82 o                         
   5   9  -9         56.19         48.40         4.05 o                         
   6   9  -9         14.79         17.30         1.15 o                         
  -8   0  -8        141.90        152.16         4.68 o                         
  -7   0  -8        222.68        222.54         5.91 o                         
  -6   0  -8        131.45        135.27         3.78 o                         
  -5   0  -8        203.98        211.22         4.41 o                         
  -4   0  -8       1241.33       1029.47        25.91 o                         
  -3   0  -8        265.44        270.45         4.08 o                         
  -2   0  -8        108.63        110.41         2.42 o                         
  -1   0  -8       1873.72       1654.61        30.25 o                         
   0   0  -8        193.44        203.24         6.52 o                         
   1   0  -8        948.73        916.74        17.14 o                         
   2   0  -8       1293.59       1238.54        44.52 o                         
   3   0  -8        296.95        316.16        12.07 o                         
   4   0  -8        341.66        328.13        17.29 o                         
   5   0  -8        768.52        772.41        13.75 o                         
   6   0  -8         33.54         35.60         1.41 o                         
   7   0  -8       3591.67       3442.94        60.46 o                         
   8   0  -8        232.01        215.22         6.01 o                         
   9   0  -8        289.06        292.24         9.21 o                         
  10   0  -8        558.71        542.59        15.13 o                         
  11   0  -8          9.58         11.88         2.46 o                         
  12   0  -8        168.23        188.87         8.44 o                         
  -8   1  -8        124.17        129.43         2.55 o                         
  -7   1  -8        102.55         95.04         2.21 o                         
  -6   1  -8          6.44          6.78         0.91 o                         
  -5   1  -8        115.52        105.70         2.04 o                         
  -4   1  -8        261.16        230.48         3.00 o                         
  -3   1  -8        143.39        123.30         1.71 o                         
  -2   1  -8        175.86        162.22         2.04 o                         
  -1   1  -8        246.40        230.46         3.09 o                         
   0   1  -8         10.06         13.05         0.98 o                         
   1   1  -8        700.87        688.15         9.50 o                         
   2   1  -8          4.35          5.41         0.95 o                         
   3   1  -8         40.63         35.75         1.95 o                         
   4   1  -8        206.71        180.98         4.47 o                         
   5   1  -8        624.97        607.82         8.48 o                         
   6   1  -8        264.09        251.48         3.62 o                         
   7   1  -8       1157.99       1086.18        13.94 o                         
   8   1  -8        342.95        325.00         5.61 o                         
   9   1  -8         10.81          8.71         2.15 o                         
  10   1  -8         23.33         23.57         2.29 o                         
  11   1  -8        189.01        194.01         4.43 o                         
  12   1  -8         14.04         14.24         1.49 o                         
  -8   2  -8          4.03          4.18         0.66 o                         
  -7   2  -8          3.13          4.76         0.81 o                         
  -6   2  -8        154.88        140.26         2.75 o                         
  -5   2  -8         33.17         31.16         1.52 o                         
  -4   2  -8        111.19         96.00         1.83 o                         
  -3   2  -8         93.05         80.82         1.74 o                         
  -2   2  -8        106.56         97.90         1.62 o                         
  -1   2  -8         42.97         38.07         1.03 o                         
   0   2  -8        427.61        393.91         8.07 o                         
   1   2  -8         36.80         34.23         1.43 o                         
   2   2  -8         69.94         70.84         2.20 o                         
   3   2  -8         65.80         59.48         2.71 o                         
   4   2  -8        906.68        924.43        11.93 o                         
   5   2  -8         13.24         11.29         0.93 o                         
   6   2  -8        313.40        316.07         4.26 o                         
   7   2  -8        215.72        206.17         3.63 o                         
   8   2  -8         82.98         76.30         2.14 o                         
   9   2  -8        140.51        135.70        13.28 o                         
  10   2  -8        167.67        168.52         4.20 o                         
  11   2  -8         30.85         34.49         1.66 o                         
  12   2  -8         83.23         76.94         4.81 o                         
  -8   3  -8          1.74          3.83         0.65 o                         
  -7   3  -8          5.51          8.00         0.84 o                         
  -6   3  -8         29.23         27.33         1.43 o                         
  -5   3  -8          4.23          3.09         0.70 o                         
  -4   3  -8        243.86        232.66         3.23 o                         
  -3   3  -8         40.85         39.71         1.59 o                         
  -2   3  -8         35.44         35.39         1.04 o                         
  -1   3  -8         52.23         49.52         1.20 o                         
   0   3  -8        131.70        127.38         2.44 o                         
   1   3  -8          3.16          2.46         0.67 o                         
   2   3  -8        264.47        253.79         4.52 o                         
   3   3  -8        182.07        160.51         2.66 o                         
   4   3  -8         76.37         79.25         1.76 o                         
   5   3  -8        196.96        173.02         3.31 o                         
   6   3  -8        259.17        240.85         3.77 o                         
   7   3  -8        397.98        379.76         5.80 o                         
   8   3  -8         68.09         64.40         2.15 o                         
   9   3  -8         17.50         13.43         1.25 o                         
  10   3  -8         33.33         32.86         1.76 o                         
  11   3  -8          1.12          2.89         0.84 o                         
  12   3  -8         19.81         28.08         2.42 o                         
  -7   4  -8          4.62          6.30         0.85 o                         
  -6   4  -8         57.27         57.95         1.81 o                         
  -5   4  -8         62.38         61.58         1.99 o                         
  -4   4  -8         76.38         70.43         1.97 o                         
  -3   4  -8        170.65        165.03         2.53 o                         
  -2   4  -8         27.03         29.17         1.21 o                         
  -1   4  -8        545.58        528.19         5.79 o                         
   0   4  -8        135.99        124.96         2.05 o                         
   1   4  -8         62.08         53.88         1.38 o                         
   2   4  -8         15.24         17.82         1.00 o                         
   3   4  -8         81.16         77.06         1.61 o                         
   4   4  -8        168.35        167.53         2.64 o                         
   5   4  -8         75.00         63.25         1.76 o                         
   6   4  -8         72.28         59.80         1.98 o                         
   7   4  -8        392.69        354.32         7.01 o                         
   8   4  -8         83.20         71.17         8.16 o                         
   9   4  -8         48.87         48.32         2.53 o                         
  10   4  -8         48.36         46.09         2.33 o                         
  11   4  -8         28.45         13.56         2.07 o                         
  -7   5  -8         71.71         75.81         2.30 o                         
  -6   5  -8         27.72         31.80         1.98 o                         
  -5   5  -8        103.70        109.24         2.46 o                         
  -4   5  -8        135.36        142.50         2.98 o                         
  -3   5  -8         55.21         51.77         1.51 o                         
  -2   5  -8        206.18        201.27         2.91 o                         
  -1   5  -8        368.41        351.51         4.54 o                         
   0   5  -8         29.97         31.11         1.37 o                         
   1   5  -8        828.02        751.11         9.41 o                         
   2   5  -8        197.12        190.64         3.02 o                         
   3   5  -8        243.57        211.82         3.94 o                         
   4   5  -8         97.86         88.34         2.68 o                         
   5   5  -8        250.71        241.99         4.96 o                         
   6   5  -8        652.61        624.01         9.56 o                         
   7   5  -8        248.62        258.07         6.21 o                         
   8   5  -8        357.72        329.34         6.44 o                         
   9   5  -8        114.05        109.70         3.74 o                         
  10   5  -8         16.02         11.61         3.04 o                         
  11   5  -8        121.31        101.11         5.19 o                         
  -6   6  -8         52.13         47.76         1.48 o                         
  -5   6  -8        221.33        230.57         4.67 o                         
  -4   6  -8        239.90        241.73         3.99 o                         
  -3   6  -8        166.97        162.94         2.94 o                         
  -2   6  -8        403.01        374.74         9.38 o                         
  -1   6  -8         45.05         43.45         1.46 o                         
   0   6  -8        178.80        173.03         2.77 o                         
   1   6  -8        188.52        181.30         2.84 o                         
   2   6  -8       1024.65        970.06        10.95 o                         
   3   6  -8        281.49        274.96         4.21 o                         
   4   6  -8         78.68         87.40         2.23 o                         
   5   6  -8        115.29        103.13         2.79 o                         
   6   6  -8         92.64         97.40         3.80 o                         
   7   6  -8        626.21        594.47        13.03 o                         
   8   6  -8        216.07        208.30         5.18 o                         
   9   6  -8        150.99        143.32         4.06 o                         
  10   6  -8         51.14         50.31         2.32 o                         
  -5   7  -8         23.29         25.53         1.37 o                         
  -4   7  -8         17.02         14.86         1.24 o                         
  -3   7  -8         39.86         40.89         1.58 o                         
  -2   7  -8        106.18        107.37         2.38 o                         
  -1   7  -8          6.16          5.50         0.88 o                         
   0   7  -8        245.75        228.98         5.63 o                         
   1   7  -8         87.90         85.58         2.78 o                         
   2   7  -8         60.41         56.64         2.05 o                         
   3   7  -8        119.15        118.88         3.23 o                         
   4   7  -8          3.26          3.45         1.02 o                         
   5   7  -8         15.92         13.92         1.53 o                         
   6   7  -8        212.94        197.08         4.47 o                         
   7   7  -8         68.59         56.51         2.42 o                         
   8   7  -8         83.15         83.47         3.98 o                         
   9   7  -8         61.75         63.76         4.36 o                         
  -4   8  -8        128.86        124.15         3.34 o                         
  -3   8  -8         24.56         27.03         1.21 o                         
  -2   8  -8         51.07         49.66         1.86 o                         
  -1   8  -8         78.37         77.00         2.69 o                         
   0   8  -8         99.61        100.83         2.61 o                         
   1   8  -8        132.37        129.54         3.17 o                         
   2   8  -8        113.99        111.34         3.20 o                         
   3   8  -8         14.60         13.25         1.77 o                         
   4   8  -8        163.79        157.83         4.33 o                         
   5   8  -8         88.73         81.36        12.62 o                         
   6   8  -8         52.56         59.63         6.33 o                         
   7   8  -8         35.58         35.72         1.90 o                         
   8   8  -8         18.74         13.83         2.01 o                         
  -3   9  -8          3.54          3.28         0.78 o                         
  -2   9  -8          0.85          1.17         0.57 o                         
  -1   9  -8          7.81          5.50         0.70 o                         
   0   9  -8         16.82         15.03         1.07 o                         
   1   9  -8          4.49          3.23         0.80 o                         
   2   9  -8         11.13         14.91         1.39 o                         
   3   9  -8         49.73         48.22         2.08 o                         
   4   9  -8         10.56         10.08         1.40 o                         
   5   9  -8          5.72          4.25         2.04 o                         
   6   9  -8          2.45          1.10         0.88 o                         
   7   9  -8          4.30          3.72         0.81 o                         
   0  10  -8         59.56         56.93         2.23 o                         
   1  10  -8         40.14         39.33         1.85 o                         
   2  10  -8         52.76         38.16         2.27 o                         
   3  10  -8         75.12         83.73         3.24 o                         
   4  10  -8         16.84         16.92         1.38 o                         
  -9   1  -7         89.80         93.86         2.69 o                         
  -8   1  -7         79.62         87.92         1.96 o                         
  -7   1  -7         24.17         27.04         1.39 o                         
  -6   1  -7         37.50         35.15         1.66 o                         
  -5   1  -7        393.90        373.96         4.36 o                         
  -4   1  -7        165.24        161.52         2.33 o                         
  -3   1  -7        227.04        208.85         2.55 o                         
  -2   1  -7         57.10         62.72         1.61 o                         
  -1   1  -7        179.85        168.19         3.59 o                         
   0   1  -7        641.42        672.75        10.38 o                         
   1   1  -7        597.28        595.45         8.60 o                         
   2   1  -7         44.49         55.37         1.70 o                         
   3   1  -7        544.85        552.87         9.96 o                         
   4   1  -7       1889.95       1905.72        35.45 o                         
   5   1  -7        351.56        343.56         8.98 o                         
   6   1  -7        778.89        734.03         9.28 o                         
   7   1  -7        760.78        682.07         9.99 o                         
   8   1  -7        169.36        156.64         3.51 o                         
   9   1  -7        201.15        197.18         4.84 o                         
  10   1  -7        139.69        134.12         3.78 o                         
  11   1  -7         20.95         18.76         1.63 o                         
  12   1  -7         84.29         86.40         4.72 o                         
  -9   2  -7         81.06         88.74         2.25 o                         
  -8   2  -7        156.06        175.63         2.83 o                         
  -7   2  -7         12.59         15.58         1.12 o                         
  -6   2  -7         58.26         60.76         2.25 o                         
  -5   2  -7         61.08         60.25         1.52 o                         
  -4   2  -7         21.84         24.00         1.17 o                         
  -3   2  -7        225.87        210.01         2.53 o                         
  -2   2  -7        268.17        255.83         3.70 o                         
  -1   2  -7         19.26         25.57         1.40 o                         
   0   2  -7        720.86        730.11        11.64 o                         
   1   2  -7        249.03        237.93         4.45 o                         
   2   2  -7         38.50         28.29         1.32 o                         
   3   2  -7        285.40        298.66         5.35 o                         
   4   2  -7        498.31        503.38        13.76 o                         
   5   2  -7        116.01        111.38         2.60 o                         
   6   2  -7        559.45        502.65         6.21 o                         
   7   2  -7        189.56        184.75         3.18 o                         
   8   2  -7        321.67        308.63         5.33 o                         
   9   2  -7         18.94         15.07         1.82 o                         
  10   2  -7        114.29        119.50         3.48 o                         
  11   2  -7          4.69          3.50         0.94 o                         
  12   2  -7        136.27        133.44         3.51 o                         
  -8   3  -7         95.09        103.27         2.24 o                         
  -7   3  -7         54.86         55.45         1.75 o                         
  -6   3  -7         96.74        100.10         2.36 o                         
  -5   3  -7        872.76        852.66         9.20 o                         
  -4   3  -7        544.04        525.23         6.82 o                         
  -3   3  -7        191.56        157.44         2.20 o                         
  -2   3  -7        283.48        270.65         3.22 o                         
  -1   3  -7        449.48        420.57         5.35 o                         
   0   3  -7        377.28        384.08         8.64 o                         
   1   3  -7        486.71        485.29        10.57 o                         
   2   3  -7        321.47        304.48         6.52 o                         
   3   3  -7        643.25        646.91        12.18 o                         
   4   3  -7        278.55        261.38         4.29 o                         
   5   3  -7         81.25         84.66         1.99 o                         
   6   3  -7        738.76        687.28         9.07 o                         
   7   3  -7        158.47        141.87         3.05 o                         
   8   3  -7          2.67          3.97         0.91 o                         
   9   3  -7         25.92         25.90         1.70 o                         
  10   3  -7         22.86         18.76         2.17 o                         
  11   3  -7        105.65        105.79         2.81 o                         
  12   3  -7         39.56         37.76         2.56 o                         
  -8   4  -7         94.93         93.87         2.52 o                         
  -7   4  -7         44.72         48.55         3.43 o                         
  -6   4  -7        136.09        134.57         2.80 o                         
  -5   4  -7        282.95        272.32         7.48 o                         
  -4   4  -7        529.81        488.16         5.55 o                         
  -3   4  -7        514.19        489.62         6.34 o                         
  -2   4  -7        462.85        415.56         4.96 o                         
  -1   4  -7        600.18        574.89         6.36 o                         
   0   4  -7        559.01        535.28         7.63 o                         
   1   4  -7        708.05        672.40         8.63 o                         
   2   4  -7          6.07          3.63         0.78 o                         
   3   4  -7        646.87        638.55         8.51 o                         
   4   4  -7        231.12        240.41         3.49 o                         
   5   4  -7        196.13        202.53         3.57 o                         
   6   4  -7         29.70         27.32         1.70 o                         
   7   4  -7         58.42         55.27         2.15 o                         
   8   4  -7         24.76         22.85         1.50 o                         
   9   4  -7         21.92         22.02         1.53 o                         
  10   4  -7         46.53         42.08         2.92 o                         
  11   4  -7          6.28          5.16         1.11 o                         
  -8   5  -7         55.36         54.57         1.62 o                         
  -7   5  -7         62.51         68.32         1.85 o                         
  -6   5  -7         35.54         39.26         1.64 o                         
  -5   5  -7         21.24         18.33         1.09 o                         
  -4   5  -7         90.19         86.82         1.98 o                         
  -3   5  -7         14.17         14.88         0.97 o                         
  -2   5  -7        382.95        363.51         4.63 o                         
  -1   5  -7        193.30        179.95         2.77 o                         
   0   5  -7        221.97        203.03         2.95 o                         
   1   5  -7         31.70         30.82         1.20 o                         
   2   5  -7         14.37         16.17         1.03 o                         
   3   5  -7        123.27        118.33         2.21 o                         
   4   5  -7         69.55         67.22         1.82 o                         
   5   5  -7        357.25        334.76         6.07 o                         
   6   5  -7        136.38        142.39         3.96 o                         
   7   5  -7         42.51         44.06         1.94 o                         
   8   5  -7         65.39         59.26         2.20 o                         
   9   5  -7        134.47        119.72         3.47 o                         
  10   5  -7          0.64          0.61         1.50 o                         
  11   5  -7         61.71         75.84         4.81 o                         
  -7   6  -7         32.99         32.46         1.66 o                         
  -6   6  -7          7.17          6.60         0.82 o                         
  -5   6  -7         19.37         22.73         1.92 o                         
  -4   6  -7        127.99        127.27         2.43 o                         
  -3   6  -7        181.42        171.61         5.55 o                         
  -2   6  -7        160.70        160.89         2.80 o                         
  -1   6  -7         66.01         60.61         1.76 o                         
   0   6  -7        240.36        223.74         3.62 o                         
   1   6  -7        393.85        385.49         5.49 o                         
   2   6  -7         41.46         41.33         1.73 o                         
   3   6  -7          7.06          5.03         0.95 o                         
   4   6  -7        114.99        118.14         2.94 o                         
   5   6  -7         70.86         75.61         2.34 o                         
   6   6  -7        106.43        106.17         3.40 o                         
   7   6  -7        176.13        172.31         9.13 o                         
   8   6  -7          0.82          1.55         0.99 o                         
   9   6  -7          6.48          4.72         0.99 o                         
  10   6  -7          7.05          8.32         1.04 o                         
  -6   7  -7         90.47         88.88         2.31 o                         
  -5   7  -7        375.24        371.52         5.82 o                         
  -4   7  -7         81.56         78.16         2.04 o                         
  -3   7  -7        249.26        250.11         4.04 o                         
  -2   7  -7        282.51        267.30         4.58 o                         
  -1   7  -7         17.41         18.10         1.34 o                         
   0   7  -7         53.91         52.84         1.70 o                         
   1   7  -7         51.90         50.03         1.62 o                         
   2   7  -7        137.50        133.45         2.67 o                         
   3   7  -7        494.97        485.78         6.74 o                         
   4   7  -7        724.20        720.31        11.83 o                         
   5   7  -7        106.46        104.06         3.79 o                         
   6   7  -7        205.58        182.65        14.68 o                         
   7   7  -7         49.44         48.11         2.74 o                         
   8   7  -7         74.25         68.67         2.58 o                         
   9   7  -7         12.69         10.98         1.46 o                         
  -5   8  -7         53.24         57.01         2.29 o                         
  -4   8  -7        119.92        120.07         2.62 o                         
  -3   8  -7         86.40         91.62         2.31 o                         
  -2   8  -7          8.05          8.96         0.93 o                         
  -1   8  -7        104.19        101.26         2.68 o                         
   0   8  -7         58.76         63.10         2.18 o                         
   1   8  -7         74.77         78.56         2.55 o                         
   2   8  -7        102.18        100.90         2.85 o                         
   3   8  -7         47.19         52.10         2.26 o                         
   4   8  -7        143.76        141.20         4.21 o                         
   5   8  -7        376.67        344.52         7.55 o                         
   6   8  -7         53.02         51.41         2.64 o                         
   7   8  -7         35.51         35.13         2.12 o                         
   8   8  -7         47.90         48.97         2.21 o                         
  -4   9  -7          2.74          3.01         0.76 o                         
  -3   9  -7         11.66         12.40         1.20 o                         
  -2   9  -7         41.94         45.37         1.80 o                         
  -1   9  -7        229.14        214.97         4.27 o                         
   0   9  -7        282.30        268.37         5.06 o                         
   1   9  -7        133.55        126.42         3.01 o                         
   2   9  -7         82.54         85.75         2.34 o                         
   3   9  -7         61.95         58.86         2.49 o                         
   4   9  -7         34.18         37.57         2.78 o                         
   5   9  -7        165.29        156.34         5.57 o                         
   6   9  -7         87.98         83.96         5.33 o                         
   7   9  -7        205.68        213.17         7.61 o                         
  -2  10  -7         79.62         74.99         2.80 o                         
  -1  10  -7         34.93         34.96         1.44 o                         
   0  10  -7        127.14        121.21         2.92 o                         
   1  10  -7          6.78          5.83         1.05 o                         
   2  10  -7         52.96         51.35         2.63 o                         
   3  10  -7         39.28         39.94         3.46 o                         
   4  10  -7          8.42          9.66         1.49 o                         
   5  10  -7        132.08        118.54         5.53 o                         
  -9   0  -6        167.66        185.12         4.62 o                         
  -8   0  -6        198.99        213.70         5.63 o                         
  -7   0  -6         12.18         12.69         1.35 o                         
  -6   0  -6        174.34        180.71         3.73 o                         
  -5   0  -6        328.79        314.30        10.24 o                         
  -4   0  -6       1077.36       1031.24        13.08 o                         
  -3   0  -6        199.59        220.43         4.50 o                         
  -2   0  -6        841.09        979.15        25.40 o                         
   0   0  -6       1751.25       1577.44        39.34 o                         
   1   0  -6        569.14        599.94        10.94 o                         
   2   0  -6        231.29        218.15         4.91 o                         
   3   0  -6        679.26        707.65        19.92 o                         
   4   0  -6        968.79        979.31        21.36 o                         
   5   0  -6       2446.65       2474.84        51.73 o                         
   6   0  -6        809.14        754.32        24.30 o                         
   7   0  -6        133.91        130.44         3.71 o                         
   8   0  -6        640.97        581.32        17.25 o                         
   9   0  -6        149.75        143.63         4.94 o                         
  10   0  -6        162.00        173.92         6.46 o                         
  11   0  -6        646.39        658.34        18.54 o                         
  12   0  -6          7.76          5.06         1.10 o                         
  -9   1  -6         92.28        103.40         2.26 o                         
  -8   1  -6         75.48         75.98         2.17 o                         
  -7   1  -6         70.15         75.90         1.92 o                         
  -6   1  -6        332.43        312.91         3.99 o                         
  -5   1  -6        105.79        113.64         2.46 o                         
  -4   1  -6          3.13          3.50         0.54 o                         
  -3   1  -6         15.88         11.28         0.68 o                         
  -2   1  -6        321.34        327.79         5.64 o                         
  -1   1  -6        611.08        616.07         9.35 o                         
   0   1  -6       1476.56       1453.27        23.11 o                         
   1   1  -6        414.60        446.53         7.28 o                         
   2   1  -6        502.90        479.76         7.87 o                         
   3   1  -6       2165.70       2190.64        42.73 o                         
   4   1  -6        475.11        500.38         9.88 o                         
   5   1  -6       1112.54       1098.43        19.03 o                         
   6   1  -6        587.33        560.46         7.94 o                         
   7   1  -6        304.93        297.47         4.59 o                         
   8   1  -6        148.23        141.94         3.80 o                         
   9   1  -6         86.15         84.13         2.81 o                         
  10   1  -6        173.73        164.81         4.10 o                         
  11   1  -6        180.25        185.10         4.24 o                         
  12   1  -6        122.63        119.68         2.90 o                         
  -9   2  -6         26.97         28.53         1.42 o                         
  -8   2  -6         16.55         15.11         1.20 o                         
  -7   2  -6         71.08         70.62         2.00 o                         
  -6   2  -6         39.78         46.07         1.54 o                         
  -5   2  -6        343.63        318.33         3.70 o                         
  -4   2  -6         69.79         66.91         1.43 o                         
  -3   2  -6         32.67         25.77         1.13 o                         
  -2   2  -6        611.01        672.50        11.72 o                         
  -1   2  -6        208.55        224.95         4.56 o                         
   0   2  -6        345.11        330.88         5.74 o                         
   1   2  -6         54.03         54.96         1.57 o                         
   2   2  -6        200.35        189.30         3.42 o                         
   3   2  -6       1760.58       1813.69        26.83 o                         
   4   2  -6        279.90        302.37         8.82 o                         
   5   2  -6        600.96        614.13        13.42 o                         
   6   2  -6        515.93        506.10         8.52 o                         
   7   2  -6        121.77        109.91         2.43 o                         
   8   2  -6          7.42          8.31         1.14 o                         
   9   2  -6        251.07        242.19         5.30 o                         
  10   2  -6         44.83         40.66         1.99 o                         
  11   2  -6        177.97        192.52         6.55 o                         
  12   2  -6         53.80         46.59         2.93 o                         
  -9   3  -6          3.43          4.66         0.87 o                         
  -8   3  -6         15.44         15.53         1.12 o                         
  -7   3  -6         41.80         46.24         1.71 o                         
  -6   3  -6        115.72        115.66         2.40 o                         
  -5   3  -6         17.88         17.24         0.96 o                         
  -4   3  -6         32.54         32.11         1.13 o                         
  -3   3  -6         12.35         12.30         0.82 o                         
  -2   3  -6        205.23        201.80         3.06 o                         
  -1   3  -6         90.42         97.13         3.17 o                         
   0   3  -6         92.29         84.59         2.64 o                         
   1   3  -6         37.43         40.73         2.09 o                         
   2   3  -6        237.18        249.17         6.24 o                         
   3   3  -6        813.82        841.07        17.09 o                         
   4   3  -6        105.26        105.28         3.70 o                         
   5   3  -6        546.76        523.51         9.42 o                         
   6   3  -6        158.74        160.99         2.84 o                         
   7   3  -6        109.18        103.80         2.61 o                         
   8   3  -6        124.23        118.02         3.38 o                         
   9   3  -6        106.93        108.37         5.06 o                         
  10   3  -6          6.39          7.23         1.08 o                         
  11   3  -6         44.93         42.44         1.70 o                         
  12   3  -6         15.03         12.10         1.80 o                         
  -9   4  -6         90.99         90.34         1.82 o                         
  -8   4  -6         71.24         72.59         1.96 o                         
  -7   4  -6         26.10         24.29         1.99 o                         
  -6   4  -6        391.23        380.65         5.10 o                         
  -5   4  -6         23.58         23.96         1.12 o                         
  -4   4  -6        105.65         99.16         2.03 o                         
  -3   4  -6        380.11        356.47         4.25 o                         
  -2   4  -6         16.34         16.52         0.92 o                         
  -1   4  -6        277.89        251.92         3.78 o                         
   0   4  -6       1476.10       1437.22        30.17 o                         
   1   4  -6         47.70         60.13         2.45 o                         
   2   4  -6        165.95        178.57         4.63 o                         
   3   4  -6        103.06         98.34         2.45 o                         
   4   4  -6        663.22        632.92        11.14 o                         
   5   4  -6        407.23        385.16         5.86 o                         
   6   4  -6        166.13        148.78         3.47 o                         
   7   4  -6        256.00        222.35         5.03 o                         
   8   4  -6         14.72         10.89         1.18 o                         
   9   4  -6         18.88         19.35         1.71 o                         
  10   4  -6         55.34         50.62         2.14 o                         
  11   4  -6        105.84        100.36         3.03 o                         
  -8   5  -6         58.41         66.65         1.77 o                         
  -7   5  -6         74.64         76.91         2.29 o                         
  -6   5  -6         86.93         96.44         2.12 o                         
  -5   5  -6          4.47          5.43         1.38 o                         
  -4   5  -6         37.23         35.99         1.41 o                         
  -3   5  -6        117.67        116.31         2.30 o                         
  -2   5  -6         12.09         13.23         0.89 o                         
  -1   5  -6        129.76        115.60         2.06 o                         
   0   5  -6        346.13        313.10         4.30 o                         
   1   5  -6        237.73        246.72         4.02 o                         
   2   5  -6        297.49        257.61         3.96 o                         
   3   5  -6         88.16         80.73         1.82 o                         
   4   5  -6         25.03         23.46         1.28 o                         
   5   5  -6       1071.32       1032.61        13.34 o                         
   6   5  -6         71.74         70.49         2.54 o                         
   7   5  -6         64.29         62.15         2.28 o                         
   8   5  -6         42.28         38.34         2.09 o                         
   9   5  -6         70.34         70.06         2.36 o                         
  10   5  -6         22.90         19.24         1.40 o                         
  11   5  -6        138.43         87.48         3.42 o                         
  -8   6  -6         10.63          5.39         1.38 o                         
  -7   6  -6         64.91         64.88         1.82 o                         
  -6   6  -6         57.90         51.68         1.61 o                         
  -5   6  -6        197.68        195.81         3.29 o                         
  -4   6  -6        386.91        352.96         6.65 o                         
  -3   6  -6        284.47        274.52         4.09 o                         
  -2   6  -6         71.26         70.03         1.87 o                         
  -1   6  -6        390.94        361.17         4.58 o                         
   0   6  -6         44.43         41.17         1.49 o                         
   1   6  -6        256.31        241.83         3.90 o                         
   2   6  -6         94.51         91.42         2.23 o                         
   3   6  -6        723.66        694.81        10.73 o                         
   4   6  -6        516.52        505.51         7.89 o                         
   5   6  -6        105.35         99.37         3.22 o                         
   6   6  -6        211.74        196.81         4.71 o                         
   7   6  -6         11.82         12.98         1.56 o                         
   8   6  -6        259.24        244.62         6.64 o                         
   9   6  -6        101.38         95.75         2.55 o                         
  10   6  -6         39.98         34.76         2.21 o                         
  -7   7  -6          5.23          5.12         0.81 o                         
  -6   7  -6          8.18          6.91         0.93 o                         
  -5   7  -6         30.44         29.60         1.46 o                         
  -4   7  -6        107.69        106.66         2.42 o                         
  -3   7  -6        219.34        210.38         3.80 o                         
  -2   7  -6        330.83        314.98         4.91 o                         
  -1   7  -6        214.69        209.92         4.74 o                         
   0   7  -6        820.38        756.95        10.31 o                         
   1   7  -6         82.78         82.13         2.35 o                         
   2   7  -6        128.58        123.26         2.84 o                         
   3   7  -6         87.52         86.41         2.85 o                         
   4   7  -6        134.82        137.05         3.29 o                         
   5   7  -6        319.59        279.62         8.48 o                         
   6   7  -6        560.29        530.53        12.85 o                         
   7   7  -6        108.75        109.60         4.08 o                         
   8   7  -6        165.20        165.35         5.17 o                         
   9   7  -6          1.12          1.28         0.76 o                         
  10   7  -6         62.38         57.33         3.18 o                         
  -6   8  -6          6.07          6.50         0.85 o                         
  -5   8  -6         17.44         19.30         1.15 o                         
  -4   8  -6          9.80         13.32         1.19 o                         
  -3   8  -6         83.43         84.24         2.41 o                         
  -2   8  -6         58.18         55.16         2.02 o                         
  -1   8  -6         10.23          9.49         1.30 o                         
   0   8  -6         68.13         66.11         2.50 o                         
   1   8  -6         81.89         81.52         6.94 o                         
   2   8  -6          2.55          3.58         1.16 o                         
   3   8  -6          3.98          4.26         1.33 o                         
   4   8  -6         83.47         83.12         3.26 o                         
   5   8  -6        188.96        173.67         4.72 o                         
   6   8  -6        140.48        143.04         4.63 o                         
   7   8  -6        103.28         96.39         9.51 o                         
   8   8  -6         41.42         42.15         1.95 o                         
  -4   9  -6         80.80         75.85         3.19 o                         
  -3   9  -6         11.30         10.11         1.04 o                         
  -2   9  -6         35.61         38.73         2.18 o                         
  -1   9  -6         44.37         43.90         2.09 o                         
   0   9  -6        100.36        100.65         3.03 o                         
   1   9  -6         40.19         40.74         2.36 o                         
   2   9  -6         72.72         70.31         2.65 o                         
   3   9  -6         76.46         77.46         3.30 o                         
   4   9  -6        131.03        116.19         5.74 o                         
   5   9  -6         63.14         59.37         3.47 o                         
   6   9  -6          7.05          1.96         1.04 o                         
   7   9  -6         19.49         18.06         1.71 o                         
  -3  10  -6          0.71          0.05         0.62 o                         
  -2  10  -6          0.10          0.55         0.72 o                         
  -1  10  -6        148.34        148.79         3.59 o                         
   0  10  -6          8.34          7.04         1.25 o                         
   1  10  -6         67.64         62.02         2.86 o                         
   2  10  -6         82.29         84.27         3.08 o                         
   3  10  -6        246.91        256.44        11.07 o                         
   4  10  -6        240.97        238.81         7.19 o                         
   5  10  -6          4.82          4.60         1.35 o                         
 -10   1  -5         42.80         38.12         1.30 o                         
  -9   1  -5        205.65        206.43         5.26 o                         
  -8   1  -5        134.66        134.64         2.69 o                         
  -7   1  -5        361.76        350.36         4.52 o                         
  -6   1  -5         40.63         43.14         1.44 o                         
  -5   1  -5         46.20         41.85         1.10 o                         
  -4   1  -5         98.28         95.24         1.71 o                         
  -3   1  -5        247.02        247.68         3.90 o                         
  -2   1  -5        272.34        284.60         4.88 o                         
  -1   1  -5        831.69        898.73        16.46 o                         
   0   1  -5        108.31        105.13         2.00 o                         
   1   1  -5        335.83        346.78         5.55 o                         
   2   1  -5        792.21        812.32        14.53 o                         
   3   1  -5        759.82        788.02        15.61 o                         
   4   1  -5        130.87        150.92         3.03 o                         
   5   1  -5        626.36        607.40        23.24 o                         
   6   1  -5         93.63         80.32         3.28 o                         
   7   1  -5        817.58        764.05        11.06 o                         
   8   1  -5        810.98        767.43        13.12 o                         
   9   1  -5        174.33        177.31         3.44 o                         
  10   1  -5        348.56        339.28         5.86 o                         
  11   1  -5         28.39         31.21         2.25 o                         
  12   1  -5        132.72        136.12         3.81 o                         
 -10   2  -5        128.99        139.81         2.88 o                         
  -9   2  -5         45.61         57.50         1.59 o                         
  -8   2  -5        174.68        169.84         3.07 o                         
  -7   2  -5        484.86        478.29         6.18 o                         
  -6   2  -5        288.69        273.20         3.64 o                         
  -5   2  -5        509.21        476.24         4.99 o                         
  -4   2  -5        469.22        449.30         4.83 o                         
  -3   2  -5        299.38        295.14         6.73 o                         
  -2   2  -5         79.10         78.61         2.15 o                         
  -1   2  -5       1545.59       1533.58        22.65 o                         
   0   2  -5        152.04        168.96         3.25 o                         
   1   2  -5       1000.84       1017.98        15.48 o                         
   2   2  -5        882.81        847.65        13.03 o                         
   3   2  -5       1138.91       1231.24        18.51 o                         
   4   2  -5       1903.18       1918.41        54.36 o                         
   5   2  -5        191.10        196.98         4.93 o                         
   6   2  -5         47.14         47.00         1.40 o                         
   7   2  -5        433.27        409.13         5.60 o                         
   8   2  -5        147.87        133.74         3.03 o                         
   9   2  -5        205.66        192.21         4.04 o                         
  10   2  -5        125.99        126.61         3.05 o                         
  11   2  -5         80.15         80.10         3.08 o                         
  12   2  -5        120.48        125.78         4.21 o                         
  -9   3  -5         57.87         66.21         1.82 o                         
  -8   3  -5         56.98         65.65         1.87 o                         
  -7   3  -5        180.59        182.67         2.91 o                         
  -6   3  -5        140.64        131.27         2.26 o                         
  -5   3  -5        611.66        587.88        12.47 o                         
  -4   3  -5        939.29        847.46         8.61 o                         
  -3   3  -5       1355.84       1339.04        16.14 o                         
  -2   3  -5        595.60        613.30        11.20 o                         
  -1   3  -5       1946.91       1890.66        30.64 o                         
   0   3  -5        389.01        379.53         7.38 o                         
   1   3  -5        546.05        570.55        10.63 o                         
   2   3  -5       1192.86       1204.46        29.00 o                         
   3   3  -5        843.51        903.95        17.90 o                         
   4   3  -5         31.74         44.32         2.16 o                         
   5   3  -5        482.53        440.89        10.12 o                         
   6   3  -5         46.40         37.63         2.43 o                         
   7   3  -5        103.23        104.85         2.69 o                         
   8   3  -5        464.00        469.22         9.73 o                         
   9   3  -5         54.25         51.61         2.00 o                         
  10   3  -5        164.66        164.94         3.99 o                         
  11   3  -5        245.46        249.07         9.64 o                         
  12   3  -5         71.07         80.97         3.18 o                         
  -9   4  -5         46.23         48.70         1.56 o                         
  -8   4  -5         26.61         24.41         1.54 o                         
  -7   4  -5         36.37         41.40         1.44 o                         
  -6   4  -5         22.33         19.25         1.00 o                         
  -5   4  -5        121.23        118.41         2.27 o                         
  -4   4  -5        414.51        382.97         4.53 o                         
  -3   4  -5        320.41        290.84         3.59 o                         
  -2   4  -5        605.62        577.99         7.91 o                         
  -1   4  -5        552.40        556.46        11.97 o                         
   0   4  -5          8.09         11.94         1.30 o                         
   1   4  -5        392.32        383.95         6.92 o                         
   2   4  -5        355.72        344.49         6.38 o                         
   3   4  -5        102.96        101.56         3.41 o                         
   4   4  -5        519.89        519.69         8.54 o                         
   5   4  -5        103.55         99.05         2.31 o                         
   6   4  -5        346.31        333.84         5.93 o                         
   7   4  -5        312.09        307.23         6.32 o                         
   8   4  -5         75.64         79.25         2.59 o                         
   9   4  -5         27.06         27.43         1.61 o                         
  10   4  -5         86.95         90.58         2.70 o                         
  11   4  -5         50.89         49.49         2.00 o                         
  -9   5  -5          3.69          3.66         0.70 o                         
  -8   5  -5         26.64         26.57         1.49 o                         
  -7   5  -5         13.30         12.76         1.16 o                         
  -6   5  -5         38.38         39.09         1.68 o                         
  -5   5  -5        142.78        141.86         2.78 o                         
  -4   5  -5        152.98        145.77         2.70 o                         
  -3   5  -5         95.60         92.02         1.89 o                         
  -2   5  -5        812.69        791.11         8.48 o                         
  -1   5  -5        205.26        213.70         4.84 o                         
   0   5  -5        492.23        499.27         7.54 o                         
   1   5  -5         26.99         31.65         1.25 o                         
   2   5  -5         45.81         47.25         1.40 o                         
   3   5  -5        933.04        900.90        15.16 o                         
   4   5  -5        202.05        191.73         3.76 o                         
   5   5  -5        154.77        151.03         3.78 o                         
   6   5  -5        363.74        374.73         6.84 o                         
   7   5  -5          8.02          8.20         1.02 o                         
   8   5  -5         22.67         19.07         3.05 o                         
   9   5  -5        110.25        101.25         3.34 o                         
  10   5  -5         30.27         23.06         2.24 o                         
  11   5  -5         38.94         39.07         1.89 o                         
  -8   6  -5         18.96         21.64         1.51 o                         
  -7   6  -5         36.43         33.31         1.29 o                         
  -6   6  -5         37.07         38.34         1.77 o                         
  -5   6  -5          3.75          3.05         0.77 o                         
  -4   6  -5         12.09         12.05         1.27 o                         
  -3   6  -5        175.89        169.94         2.81 o                         
  -2   6  -5         48.50         48.80         1.68 o                         
  -1   6  -5        224.18        208.26         3.16 o                         
   0   6  -5         60.53         51.86         1.62 o                         
   1   6  -5        231.36        228.66         3.70 o                         
   2   6  -5         22.65         23.73         1.30 o                         
   3   6  -5        134.57        137.16         3.07 o                         
   4   6  -5        560.12        523.43         7.60 o                         
   5   6  -5         75.82         73.95         2.79 o                         
   6   6  -5        369.26        364.50         8.29 o                         
   7   6  -5          7.65          5.67         2.16 o                         
   8   6  -5         18.60         15.20         1.74 o                         
   9   6  -5         13.05         11.06         1.12 o                         
  10   6  -5         24.02         20.64         1.44 o                         
  -7   7  -5         28.12         27.45         1.35 o                         
  -6   7  -5         60.43         61.15         1.96 o                         
  -5   7  -5        203.06        201.92         3.74 o                         
  -4   7  -5        277.57        265.93         4.35 o                         
  -3   7  -5        287.09        263.77         4.34 o                         
  -2   7  -5        126.14        124.42         2.69 o                         
  -1   7  -5        192.43        192.16         3.87 o                         
   0   7  -5        293.01        286.02         5.11 o                         
   1   7  -5        159.37        157.59         3.34 o                         
   2   7  -5         51.92         51.78         2.14 o                         
   3   7  -5        482.72        454.62         8.97 o                         
   4   7  -5        165.84        153.43         3.52 o                         
   5   7  -5        275.51        277.10         5.38 o                         
   6   7  -5        327.59        304.74         6.32 o                         
   7   7  -5         67.95         63.47         2.55 o                         
   8   7  -5         34.71         37.94         2.23 o                         
   9   7  -5         11.99          6.97         1.69 o                         
  10   7  -5         66.06         68.54         3.46 o                         
  -6   8  -5         17.65         18.60         1.03 o                         
  -5   8  -5         26.71         27.82         1.47 o                         
  -4   8  -5        309.99        317.28         5.82 o                         
  -3   8  -5        160.17        164.26         3.42 o                         
  -2   8  -5        183.71        179.89         4.12 o                         
  -1   8  -5        230.08        241.71        12.88 o                         
   0   8  -5        236.34        242.56         5.40 o                         
   1   8  -5        141.70        155.01         6.84 o                         
   2   8  -5        297.63        297.38         6.00 o                         
   3   8  -5        116.44        118.88         3.87 o                         
   4   8  -5        230.24        210.47         5.52 o                         
   5   8  -5         90.53         84.86         3.70 o                         
   6   8  -5        218.24        216.70         7.95 o                         
   7   8  -5        143.80        137.07         9.61 o                         
   8   8  -5         53.99         49.75         4.17 o                         
   9   8  -5         54.03         51.38         2.90 o                         
  -5   9  -5         42.50         49.85         1.76 o                         
  -4   9  -5        173.38        174.18         4.17 o                         
  -3   9  -5         96.30         94.51         4.25 o                         
  -2   9  -5        257.96        246.80         5.21 o                         
  -1   9  -5         36.58         39.33         2.22 o                         
   0   9  -5        421.16        403.67         9.57 o                         
   1   9  -5         79.24         74.40         2.97 o                         
   2   9  -5          5.29          3.68         1.33 o                         
   3   9  -5         85.63         88.27         3.87 o                         
   4   9  -5         34.26         40.00         3.37 o                         
   5   9  -5        214.64        204.75         7.40 o                         
   6   9  -5         45.51         43.57         3.73 o                         
   7   9  -5         80.69         50.90         4.36 o                         
  -3  10  -5        155.69        163.46         3.86 o                         
  -2  10  -5         39.39         39.54         1.88 o                         
  -1  10  -5        139.42        129.98         3.44 o                         
   0  10  -5         17.41         15.81         1.36 o                         
   1  10  -5         29.32         27.22         1.96 o                         
   2  10  -5          0.25          0.95         1.32 o                         
   3  10  -5         46.65         51.85         3.11 o                         
   4  10  -5        278.96        266.33        11.48 o                         
   5  10  -5        107.98        101.50         4.04 o                         
   6  10  -5          3.14          2.35         1.38 o                         
   0  11  -5         14.85         18.45         1.56 o                         
   1  11  -5          9.89          6.85         1.11 o                         
   2  11  -5         15.71         12.93         1.34 o                         
   3  11  -5          7.36          6.41         2.18 o                         
 -10   0  -4          8.48          7.62         1.17 o                         
  -9   0  -4        100.56        100.22         3.60 o                         
  -8   0  -4       1061.21       1016.99        14.37 o                         
  -7   0  -4         81.06         84.80         2.48 o                         
  -6   0  -4        388.05        391.50         6.30 o                         
  -5   0  -4        220.67        198.41         4.16 o                         
  -4   0  -4        337.23        347.40        10.47 o                         
  -3   0  -4       1041.31       1137.94        22.87 o                         
   1   0  -4        362.14        383.39         6.97 o                         
   2   0  -4       4648.61       4837.53       169.72 o                         
   3   0  -4       2862.30       3063.95       110.93 o                         
   4   0  -4        548.58        535.11        15.65 o                         
   5   0  -4        819.86        839.94        37.41 o                         
   6   0  -4        249.58        253.05        10.03 o                         
   7   0  -4        448.09        406.18         9.42 o                         
   8   0  -4        420.61        387.85        11.82 o                         
   9   0  -4        132.02        122.90         4.09 o                         
  10   0  -4         24.82         27.33         3.15 o                         
  11   0  -4        277.47        266.71        13.49 o                         
  12   0  -4          8.49          8.92         1.87 o                         
 -10   1  -4         65.46         67.98         1.98 o                         
  -9   1  -4         34.74         37.77         1.56 o                         
  -8   1  -4        225.69        231.08         3.70 o                         
  -7   1  -4        178.46        168.77         2.67 o                         
  -6   1  -4        188.49        168.78         2.57 o                         
  -5   1  -4         77.55         70.91         1.60 o                         
  -4   1  -4        120.00        101.06         2.97 o                         
  -3   1  -4        737.73        796.92        11.23 o                         
  -2   1  -4       1148.95       1224.83        19.64 o                         
  -1   1  -4         51.36         58.36         1.80 o                         
   0   1  -4        419.86        427.95         6.43 o                         
   1   1  -4        869.71        830.96        11.31 o                         
   2   1  -4        668.73        698.34        15.94 o                         
   3   1  -4       1152.21       1220.08        36.74 o                         
   4   1  -4       1333.83       1335.78        25.13 o                         
   5   1  -4        149.30        141.97         8.84 o                         
   6   1  -4        484.28        482.54        12.62 o                         
   7   1  -4         78.58         72.74         2.08 o                         
   8   1  -4         65.93         60.32         2.24 o                         
   9   1  -4        396.96        383.23         6.18 o                         
  10   1  -4        197.79        185.12         3.62 o                         
  11   1  -4         16.66         21.47         1.86 o                         
  12   1  -4         32.72         39.07         2.35 o                         
 -10   2  -4         17.92         17.87         1.18 o                         
  -9   2  -4         23.06         24.36         1.69 o                         
  -8   2  -4          3.79          5.20         0.72 o                         
  -7   2  -4        254.23        252.27         3.56 o                         
  -6   2  -4        236.48        241.00         5.17 o                         
  -5   2  -4        468.65        464.00         5.41 o                         
  -4   2  -4        154.79        173.01         3.57 o                         
  -3   2  -4        103.56        139.08         7.04 o                         
  -2   2  -4        374.12        368.36         7.00 o                         
  -1   2  -4       1687.34       1823.91        38.41 o                         
   0   2  -4        212.07        215.63         4.57 o                         
   1   2  -4        710.59        713.38        10.02 o                         
   2   2  -4        395.41        424.65         6.76 o                         
   3   2  -4        349.76        356.50         6.63 o                         
   4   2  -4       1672.41       1705.85        82.91 o                         
   5   2  -4        161.59        185.50         5.94 o                         
   6   2  -4        217.06        235.23         5.10 o                         
   7   2  -4        161.51        162.20         3.10 o                         
   8   2  -4         69.92         70.33         2.08 o                         
   9   2  -4          9.35         11.90         1.05 o                         
  10   2  -4        232.95        235.49         5.40 o                         
  11   2  -4          9.26          9.35         1.34 o                         
  12   2  -4         88.44         96.96         3.60 o                         
 -10   3  -4         24.61         22.28         1.30 o                         
  -9   3  -4         45.18         47.41         1.94 o                         
  -8   3  -4        163.29        162.81         2.78 o                         
  -7   3  -4         46.12         43.81         1.55 o                         
  -6   3  -4         36.28         40.27         1.59 o                         
  -5   3  -4        147.20        137.40         2.30 o                         
  -4   3  -4        310.93        305.20         5.14 o                         
  -3   3  -4        566.69        596.22        12.48 o                         
  -2   3  -4        817.57        874.22        15.18 o                         
  -1   3  -4        170.03        186.32         4.21 o                         
   0   3  -4        102.66        116.98         3.08 o                         
   1   3  -4         54.41         55.25         1.79 o                         
   2   3  -4        638.95        664.20        13.36 o                         
   3   3  -4        705.39        766.30        15.45 o                         
   4   3  -4       1797.59       1835.19        37.33 o                         
   5   3  -4        422.87        428.41         9.29 o                         
   6   3  -4         49.24         48.47         2.67 o                         
   7   3  -4         51.95         48.11         1.73 o                         
   8   3  -4          2.31          1.67         0.86 o                         
   9   3  -4         20.85         22.70         1.49 o                         
  10   3  -4         39.85         42.87         1.82 o                         
  11   3  -4          3.32          2.79         0.94 o                         
  12   3  -4          2.87          4.48         0.95 o                         
 -10   4  -4          5.88          3.46         1.38 o                         
  -9   4  -4         84.85         84.23         1.97 o                         
  -8   4  -4         79.47         87.15         2.20 o                         
  -7   4  -4         36.86         39.27         1.43 o                         
  -6   4  -4        447.41        435.13         5.64 o                         
  -5   4  -4         27.77         26.59         1.44 o                         
  -4   4  -4        272.68        263.05         3.65 o                         
  -3   4  -4        437.91        408.57         5.79 o                         
  -2   4  -4        241.50        204.54         5.57 o                         
  -1   4  -4        358.18        368.97         8.48 o                         
   0   4  -4        435.30        448.72         7.79 o                         
   1   4  -4        521.56        517.02         8.79 o                         
   2   4  -4        337.49        362.16         7.45 o                         
   3   4  -4        798.16        739.56        12.18 o                         
   4   4  -4         45.30         48.03         2.04 o                         
   5   4  -4        274.70        277.19         4.93 o                         
   6   4  -4        119.09        118.00         2.82 o                         
   7   4  -4       1095.58       1018.37        19.30 o                         
   8   4  -4        282.54        262.32         5.56 o                         
   9   4  -4        109.65        112.55         2.88 o                         
  10   4  -4          1.29          1.99         0.80 o                         
  11   4  -4         38.20         33.71         1.98 o                         
  -9   5  -4          6.08          6.08         0.84 o                         
  -8   5  -4        167.48        168.75         3.38 o                         
  -7   5  -4         11.54         11.30         0.93 o                         
  -6   5  -4         40.32         44.01         1.66 o                         
  -5   5  -4          0.95          1.22         0.74 o                         
  -4   5  -4        170.71        162.14         3.15 o                         
  -3   5  -4        171.45        154.07         2.55 o                         
  -2   5  -4        528.69        488.46         6.50 o                         
  -1   5  -4        162.43        159.98         3.27 o                         
   0   5  -4        165.48        153.27         3.70 o                         
   1   5  -4        680.03        701.19        11.86 o                         
   2   5  -4        398.38        399.66         8.27 o                         
   3   5  -4        497.66        463.41         7.56 o                         
   4   5  -4       1158.17       1135.03        14.34 o                         
   5   5  -4        384.03        381.26         5.78 o                         
   6   5  -4        441.89        415.41        10.30 o                         
   7   5  -4        283.58        273.38         5.72 o                         
   8   5  -4        177.87        168.62         4.64 o                         
   9   5  -4        169.58        157.94         3.72 o                         
  10   5  -4        273.20        288.92        19.10 o                         
  11   5  -4         80.04         81.88         3.84 o                         
  -8   6  -4          0.24          0.14         0.64 o                         
  -7   6  -4         58.36         57.54         1.68 o                         
  -6   6  -4         63.13         61.70         2.03 o                         
  -5   6  -4        111.63        107.36         2.36 o                         
  -4   6  -4        552.85        532.84         6.37 o                         
  -3   6  -4         73.06         67.13         2.03 o                         
  -2   6  -4        157.68        147.45         2.62 o                         
  -1   6  -4        162.50        158.09         3.09 o                         
   0   6  -4        185.17        174.55         3.19 o                         
   1   6  -4         94.65         93.41         2.12 o                         
   2   6  -4        174.68        156.58         2.97 o                         
   3   6  -4       1835.26       1749.73        21.58 o                         
   4   6  -4       1507.64       1441.02        18.70 o                         
   5   6  -4        108.37        104.75         3.44 o                         
   6   6  -4        170.23        162.16         4.00 o                         
   7   6  -4         24.45         26.98         1.81 o                         
   8   6  -4         51.46         53.03         2.29 o                         
   9   6  -4        519.89        470.43        11.20 o                         
  10   6  -4        124.56        107.53         6.75 o                         
  -8   7  -4         30.38         32.00         1.45 o                         
  -7   7  -4         72.42         77.03         1.87 o                         
  -6   7  -4         23.05         22.92         1.51 o                         
  -5   7  -4        268.27        257.01         4.49 o                         
  -4   7  -4        205.57        195.13         4.59 o                         
  -3   7  -4        231.92        219.43         3.63 o                         
  -2   7  -4         52.88         46.72         1.70 o                         
  -1   7  -4        166.82        152.04         3.12 o                         
   0   7  -4         46.22         54.48         2.18 o                         
   1   7  -4        462.69        439.19         9.04 o                         
   2   7  -4         74.37         69.25         3.45 o                         
   3   7  -4        132.17        132.80         3.62 o                         
   4   7  -4        290.55        296.89         5.20 o                         
   5   7  -4          5.35          4.87         1.05 o                         
   6   7  -4         60.54         55.07         2.81 o                         
   7   7  -4         23.65         29.21         1.86 o                         
   8   7  -4         22.75         27.43         3.69 o                         
   9   7  -4         19.31         18.88         1.80 o                         
  10   7  -4         12.46         12.86         1.87 o                         
  -7   8  -4         31.73         25.25         1.17 o                         
  -6   8  -4        148.37        141.18         2.97 o                         
  -5   8  -4        121.68        120.30         3.18 o                         
  -4   8  -4         46.56         48.67         2.01 o                         
  -3   8  -4        120.61        121.23         2.91 o                         
  -2   8  -4        181.46        166.43         5.46 o                         
  -1   8  -4         60.13         52.58         4.41 o                         
   0   8  -4         42.58         40.64         2.23 o                         
   1   8  -4        173.86        166.42         4.39 o                         
   2   8  -4        146.61        151.23         3.93 o                         
   3   8  -4        207.99        194.42         5.98 o                         
   4   8  -4        283.24        258.64        17.99 o                         
   5   8  -4         31.31         29.50         2.26 o                         
   6   8  -4          6.74          8.72         1.41 o                         
   7   8  -4         34.24         35.38         2.16 o                         
   8   8  -4         32.26         31.26         5.98 o                         
   9   8  -4         79.98         90.88         4.43 o                         
  -6   9  -4         21.99         19.70         1.25 o                         
  -5   9  -4         18.86         21.69         1.41 o                         
  -4   9  -4          8.55          5.93         1.55 o                         
  -3   9  -4         98.01        104.21         3.53 o                         
  -2   9  -4          3.80          2.96         1.27 o                         
  -1   9  -4        138.96        137.89         4.06 o                         
   0   9  -4         82.26         83.88         3.33 o                         
   1   9  -4         60.43         65.13         3.42 o                         
   2   9  -4          2.41          3.32         1.17 o                         
   3   9  -4        360.84        357.89        13.90 o                         
   4   9  -4         69.25         62.45         3.97 o                         
   5   9  -4         18.58         21.15         2.62 o                         
   6   9  -4          6.77          2.64         1.22 o                         
   7   9  -4         20.52         15.42         3.11 o                         
   8   9  -4         56.40         57.82         3.04 o                         
  -4  10  -4        154.87        178.45         5.72 o                         
  -3  10  -4         33.64         33.69         1.86 o                         
  -2  10  -4         19.16         24.84         1.89 o                         
  -1  10  -4         48.70         40.39         2.42 o                         
   0  10  -4         85.15         84.80         4.47 o                         
   1  10  -4         70.96         76.94         5.45 o                         
   2  10  -4         39.35         42.50         2.96 o                         
   3  10  -4         10.43         14.07         4.25 o                         
   4  10  -4        176.36        187.83         6.21 o                         
   5  10  -4         67.32         60.06         2.58 o                         
   6  10  -4         63.70         36.03         3.32 o                         
  -1  11  -4         79.93         76.02         2.99 o                         
   0  11  -4         49.95         49.86         2.48 o                         
   1  11  -4          7.99          8.86         1.06 o                         
   2  11  -4         67.40         74.51         4.67 o                         
   3  11  -4        103.66         86.80         3.94 o                         
 -11   1  -3         79.12         75.18         2.38 o                         
 -10   1  -3         18.01         18.19         1.08 o                         
  -9   1  -3        128.92        135.39         2.43 o                         
  -8   1  -3        213.21        209.46         3.19 o                         
  -7   1  -3        155.23        145.36         2.46 o                         
  -6   1  -3        610.88        580.09         6.54 o                         
  -5   1  -3        425.89        394.94         4.92 o                         
  -4   1  -3        239.23        263.37         5.57 o                         
  -3   1  -3        109.51         94.21         1.82 o                         
  -2   1  -3        270.58        279.25         4.26 o                         
  -1   1  -3       1153.63       1095.50        23.95 o                         
   0   1  -3       1964.60       1896.97        46.87 o                         
   2   1  -3       1804.50       1873.28        48.29 o                         
   3   1  -3       2747.30       3080.66        78.68 o                         
   4   1  -3        256.18        291.76         9.79 o                         
   5   1  -3        139.82        124.20         4.91 o                         
   6   1  -3         42.32         45.92         2.22 o                         
   7   1  -3        233.06        224.70         4.47 o                         
   8   1  -3        406.48        358.81         6.85 o                         
   9   1  -3        252.37        256.58         4.79 o                         
  10   1  -3        294.16        305.62         5.22 o                         
  11   1  -3        146.29        145.27         3.34 o                         
  12   1  -3         86.39         87.68         3.42 o                         
 -10   2  -3         15.06         17.35         1.04 o                         
  -9   2  -3        549.08        536.57         6.60 o                         
  -8   2  -3          4.09          4.34         0.93 o                         
  -7   2  -3        397.86        380.15         5.31 o                         
  -6   2  -3        479.50        439.43         5.62 o                         
  -5   2  -3       1325.19       1247.06        23.66 o                         
  -4   2  -3        280.26        270.34         4.89 o                         
  -3   2  -3       1629.08       1693.60        25.08 o                         
  -2   2  -3        135.96        153.27         3.24 o                         
  -1   2  -3        236.78        252.55         4.66 o                         
   0   2  -3        450.56        430.43         5.74 o                         
   1   2  -3        157.17        144.37         2.99 o                         
   2   2  -3       4346.98       4498.55       112.72 o                         
   3   2  -3       1709.33       1748.05        37.44 o                         
   4   2  -3        357.01        412.08        10.82 o                         
   5   2  -3       1518.56       1470.18        31.26 o                         
   6   2  -3        441.76        398.41         9.29 o                         
   7   2  -3         55.68         67.24         2.14 o                         
   8   2  -3        163.21        139.41         2.96 o                         
   9   2  -3        136.83        120.93         2.76 o                         
  10   2  -3         90.22         86.46         2.89 o                         
  11   2  -3        142.14        140.92         7.24 o                         
  12   2  -3        116.20        120.09         4.08 o                         
 -10   3  -3         19.57         16.84         1.28 o                         
  -9   3  -3        110.45        111.95         2.16 o                         
  -8   3  -3        147.07        144.33         2.79 o                         
  -7   3  -3        135.63        141.45         2.60 o                         
  -6   3  -3        333.68        300.59         6.86 o                         
  -5   3  -3        187.07        187.41         3.04 o                         
  -4   3  -3        500.35        517.40         9.88 o                         
  -3   3  -3       1858.44       1855.09        30.74 o                         
  -2   3  -3        712.20        763.21        13.45 o                         
  -1   3  -3       2137.87       2125.22        38.74 o                         
   0   3  -3       1850.63       1914.33        45.70 o                         
   1   3  -3       1561.22       1567.91        37.73 o                         
   2   3  -3       2599.82       2590.73        67.76 o                         
   3   3  -3        547.47        550.91        18.66 o                         
   4   3  -3        484.64        494.39         9.42 o                         
   5   3  -3        268.95        267.15         5.40 o                         
   6   3  -3        387.64        397.45        11.29 o                         
   7   3  -3        127.58        111.71         3.25 o                         
   8   3  -3        545.49        566.09        10.69 o                         
   9   3  -3        312.57        311.60         5.69 o                         
  10   3  -3        130.98        126.07         2.91 o                         
  11   3  -3         83.50         95.97         3.06 o                         
  12   3  -3        183.38        190.03         5.53 o                         
 -10   4  -3         24.35         25.80         1.28 o                         
  -9   4  -3         51.17         51.20         1.55 o                         
  -8   4  -3         22.90         23.03         1.23 o                         
  -7   4  -3         90.25         85.68         2.00 o                         
  -6   4  -3        280.85        264.01         4.16 o                         
  -5   4  -3         49.79         42.84         1.29 o                         
  -4   4  -3        168.26        166.70         2.56 o                         
  -3   4  -3        180.83        171.21         5.01 o                         
  -2   4  -3        489.90        512.68        11.09 o                         
  -1   4  -3        222.55        245.13         4.81 o                         
   0   4  -3       1170.45       1176.83        18.10 o                         
   1   4  -3        630.01        643.15        11.77 o                         
   2   4  -3       1565.45       1598.45        26.65 o                         
   3   4  -3       1208.62       1194.99        22.79 o                         
   4   4  -3        291.90        297.67         6.93 o                         
   5   4  -3        224.94        226.29         3.86 o                         
   6   4  -3        245.05        250.09         4.41 o                         
   7   4  -3          7.45          8.17         1.13 o                         
   8   4  -3        241.80        235.26         4.59 o                         
   9   4  -3        106.51        104.40         2.74 o                         
  10   4  -3         21.31         18.67         2.19 o                         
  11   4  -3         66.85         73.25         3.25 o                         
  -9   5  -3         83.94         83.78         2.27 o                         
  -8   5  -3         65.75         71.13         2.20 o                         
  -7   5  -3         48.20         49.75         2.20 o                         
  -6   5  -3        163.05        158.01         3.09 o                         
  -5   5  -3        356.03        349.88         5.78 o                         
  -4   5  -3        553.16        539.37         6.38 o                         
  -3   5  -3         12.61         12.84         1.00 o                         
  -2   5  -3        307.13        282.80         6.66 o                         
  -1   5  -3        392.13        435.56         7.97 o                         
   0   5  -3        382.62        412.60         7.98 o                         
   1   5  -3        813.58        816.46        13.37 o                         
   2   5  -3        164.41        161.66         3.70 o                         
   3   5  -3        416.41        412.95         8.08 o                         
   4   5  -3       1310.07       1259.55        19.69 o                         
   5   5  -3        171.74        171.61         3.05 o                         
   6   5  -3         50.89         44.22         2.36 o                         
   7   5  -3         74.39         79.36         2.67 o                         
   8   5  -3         57.95         56.26         2.73 o                         
   9   5  -3        179.68        166.34         4.38 o                         
  10   5  -3        120.70        126.16         6.13 o                         
  11   5  -3         14.25         17.08         1.61 o                         
  -9   6  -3         18.63         19.89         1.48 o                         
  -8   6  -3          0.21         -0.07         0.83 o                         
  -7   6  -3         32.65         36.36         1.67 o                         
  -6   6  -3         16.35         15.03         1.19 o                         
  -5   6  -3        424.61        401.07         7.89 o                         
  -4   6  -3         61.76         64.21         2.48 o                         
  -3   6  -3        167.91        153.55         2.86 o                         
  -2   6  -3         54.85         55.36         1.53 o                         
  -1   6  -3        264.81        267.05         4.21 o                         
   0   6  -3         73.33         78.87         2.00 o                         
   1   6  -3        109.93        116.13         2.80 o                         
   2   6  -3        222.64        210.30         3.94 o                         
   3   6  -3        388.95        389.31         5.41 o                         
   4   6  -3        206.39        198.52         3.55 o                         
   5   6  -3        107.37        105.82         3.23 o                         
   6   6  -3        113.77        107.98         3.20 o                         
   7   6  -3         34.69         32.27         2.23 o                         
   8   6  -3         99.46        103.04         3.45 o                         
   9   6  -3         45.10         45.77         2.06 o                         
  10   6  -3         29.02         30.02         2.05 o                         
  -8   7  -3          4.64          2.21         0.85 o                         
  -7   7  -3          5.58          5.98         1.12 o                         
  -6   7  -3         28.98         29.15         1.70 o                         
  -5   7  -3        421.02        428.31         6.73 o                         
  -4   7  -3        165.20        155.02         3.07 o                         
  -3   7  -3        104.82        103.69         2.46 o                         
  -2   7  -3         69.47         67.50         2.10 o                         
  -1   7  -3        365.57        351.42         6.22 o                         
   0   7  -3        235.40        236.80         4.11 o                         
   1   7  -3         55.11         53.38         1.68 o                         
   2   7  -3        150.98        149.65         3.92 o                         
   3   7  -3        277.25        268.34         6.00 o                         
   4   7  -3        768.66        760.76        13.41 o                         
   5   7  -3         61.95         61.39         2.40 o                         
   6   7  -3        105.78         99.68         3.49 o                         
   7   7  -3         48.39         48.39         2.61 o                         
   8   7  -3         29.69         32.56         2.24 o                         
   9   7  -3         78.16         82.06         2.95 o                         
  10   7  -3         51.74         55.88         3.18 o                         
  -7   8  -3         57.76         61.83         1.65 o                         
  -6   8  -3        136.72        141.67         4.42 o                         
  -5   8  -3         55.59         56.90         2.09 o                         
  -4   8  -3        362.86        361.22         6.49 o                         
  -3   8  -3         54.41         53.11         2.13 o                         
  -2   8  -3        188.07        194.90         4.24 o                         
  -1   8  -3         27.47         25.73         2.46 o                         
   0   8  -3        175.80        182.91         4.08 o                         
   1   8  -3        137.89        137.01         3.96 o                         
   2   8  -3          4.30          5.43         1.25 o                         
   3   8  -3        299.67        275.89         8.52 o                         
   4   8  -3         95.01         84.86         3.44 o                         
   5   8  -3         31.69         30.68         2.43 o                         
   6   8  -3         52.66         49.37         2.16 o                         
   9   8  -3         33.89         36.58         2.70 o                         
  -6   9  -3        110.94        127.83        17.74 o                         
  -5   9  -3        152.55        152.60         3.93 o                         
  -4   9  -3        257.65        252.39         7.04 o                         
  -3   9  -3        147.06        142.11         4.06 o                         
  -2   9  -3          5.08          4.14         1.66 o                         
  -1   9  -3         89.33         86.17         3.83 o                         
   0   9  -3        116.39        105.71         4.24 o                         
   1   9  -3         39.42         34.34         3.67 o                         
   2   9  -3         71.70         67.94         4.42 o                         
   3   9  -3        142.32        148.00         6.55 o                         
   4   9  -3         12.64         11.85         2.10 o                         
   5   9  -3         16.37         16.10         2.39 o                         
   6   9  -3         34.54         87.49         4.08 o                         
   7   9  -3        150.94        112.31         6.99 o                         
   8   9  -3         61.01         63.97         3.39 o                         
  -5  10  -3        127.89        124.81         3.30 o                         
  -4  10  -3        117.62        121.16         4.51 o                         
  -3  10  -3         12.21          9.70         1.76 o                         
  -2  10  -3        216.45        206.80         5.76 o                         
  -1  10  -3         33.40         35.28         3.04 o                         
   0  10  -3         90.46         92.36         4.60 o                         
   1  10  -3        174.18        180.63        11.26 o                         
   2  10  -3        107.12        115.51         5.22 o                         
   3  10  -3         48.63         44.40         3.03 o                         
   4  10  -3         81.44         83.07         6.96 o                         
   5  10  -3          7.47          3.86         1.33 o                         
   6  10  -3         31.66         36.00         2.26 o                         
  -2  11  -3          5.99          7.40         0.95 o                         
  -1  11  -3         25.81         22.55         1.80 o                         
   0  11  -3         18.35         25.78         4.43 o                         
   1  11  -3         47.89         48.99         2.83 o                         
   2  11  -3        238.19        209.78         6.26 o                         
   3  11  -3         22.99         22.27         2.49 o                         
 -11   0  -2          5.80          5.52         1.63 o                         
 -10   0  -2          5.82          6.95         1.49 o                         
  -9   0  -2         77.97         72.54         2.53 o                         
  -8   0  -2        199.59        194.34         4.33 o                         
  -7   0  -2       1424.25       1392.88        21.80 o                         
  -6   0  -2        760.61        706.55        23.38 o                         
  -5   0  -2        125.99        151.31         6.35 o                         
  -4   0  -2       1901.85       1874.52        46.58 o                         
  -3   0  -2       1473.35       1434.50        37.72 o                         
  -2   0  -2        274.51        300.51         6.63 o                         
   1   0  -2       2639.43       2752.32        96.00 o                         
   2   0  -2       2433.32       2621.95        93.37 o                         
   3   0  -2       3032.60       2977.57       106.85 o                         
   4   0  -2       1854.74       1845.19        47.30 o                         
   5   0  -2       3301.97       3182.28       110.03 o                         
   6   0  -2         23.64         23.03         2.35 o                         
   7   0  -2        633.71        592.81        15.88 o                         
   8   0  -2        777.81        745.20        19.98 o                         
   9   0  -2         70.28         76.78         3.84 o                         
  10   0  -2         34.81         37.98         2.93 o                         
  11   0  -2        180.53        187.06         5.29 o                         
  12   0  -2         34.69         31.98         2.53 o                         
 -11   1  -2         17.00         14.16         1.22 o                         
 -10   1  -2        126.04        121.35         2.29 o                         
  -9   1  -2         50.69         51.07         1.77 o                         
  -8   1  -2         44.98         44.32         1.88 o                         
  -7   1  -2        348.88        337.82         5.07 o                         
  -6   1  -2        329.42        311.37         4.38 o                         
  -5   1  -2        227.62        240.53         5.63 o                         
  -4   1  -2       1883.76       1918.16        32.75 o                         
  -3   1  -2        366.96        404.20         6.73 o                         
  -2   1  -2        247.71        261.31         4.00 o                         
  -1   1  -2         99.64        100.70         1.74 o                         
   0   1  -2        969.67        954.75        19.77 o                         
   1   1  -2        418.24        408.04         7.70 o                         
   3   1  -2        539.10        562.75        15.56 o                         
   4   1  -2        574.48        586.41        18.48 o                         
   5   1  -2        396.97        356.00        10.31 o                         
   6   1  -2          0.38          0.04         0.83 o                         
   7   1  -2        351.03        342.63         6.97 o                         
   8   1  -2        469.04        438.41        10.77 o                         
   9   1  -2         68.38         62.76         2.26 o                         
  10   1  -2         41.65         44.14         2.07 o                         
  11   1  -2         53.48         52.68         2.00 o                         
  12   1  -2         56.54         57.60         2.66 o                         
 -11   2  -2         22.15         21.09         1.52 o                         
 -10   2  -2         62.80         60.07         1.99 o                         
  -9   2  -2         78.40         79.11         2.03 o                         
  -8   2  -2          9.47         12.23         1.16 o                         
  -7   2  -2        108.49        103.27         2.69 o                         
  -6   2  -2        333.87        319.94         4.05 o                         
  -5   2  -2        277.32        269.95         5.32 o                         
  -4   2  -2        540.73        547.60         9.06 o                         
  -3   2  -2          8.12          9.68         0.91 o                         
  -2   2  -2       1397.13       1396.74        20.54 o                         
  -1   2  -2        279.99        312.34         4.68 o                         
   0   2  -2       1902.68       1950.58        40.28 o                         
   2   2  -2        227.80        234.39         5.21 o                         
   3   2  -2        309.91        319.61         7.00 o                         
   4   2  -2       2272.70       2321.44        61.57 o                         
   5   2  -2        645.53        653.19        16.68 o                         
   6   2  -2        319.49        333.20         9.12 o                         
   7   2  -2        348.79        352.52         7.19 o                         
   8   2  -2         73.50         65.35         2.26 o                         
   9   2  -2         83.77         80.94         2.41 o                         
  10   2  -2         73.41         78.27         3.99 o                         
  11   2  -2         48.81         49.44         3.10 o                         
  12   2  -2          1.75          2.42         0.98 o                         
 -11   3  -2         11.08          5.95         1.73 o                         
 -10   3  -2         16.74         15.81         1.01 o                         
  -9   3  -2        386.43        399.46         5.78 o                         
  -8   3  -2         64.92         64.71         1.95 o                         
  -7   3  -2        178.83        176.83         3.62 o                         
  -6   3  -2         24.27         25.29         1.19 o                         
  -5   3  -2          5.38          5.77         0.76 o                         
  -4   3  -2         30.91         36.27         1.70 o                         
  -3   3  -2        398.52        423.93         9.24 o                         
  -2   3  -2        291.45        324.09         7.18 o                         
  -1   3  -2        182.45        197.34         4.11 o                         
   0   3  -2        179.40        182.88         3.45 o                         
   1   3  -2        453.59        448.79         7.30 o                         
   2   3  -2        197.10        198.20         4.86 o                         
   3   3  -2        139.37        139.58         3.97 o                         
   4   3  -2        507.63        571.01        10.07 o                         
   5   3  -2         21.35         30.73         1.51 o                         
   6   3  -2         36.64         39.94         2.05 o                         
   7   3  -2        229.67        229.13         4.81 o                         
   8   3  -2         24.03         29.62         1.82 o                         
   9   3  -2         47.99         46.60         1.97 o                         
  10   3  -2         32.06         30.19         1.57 o                         
  11   3  -2         16.06         16.09         1.33 o                         
  12   3  -2         46.76         49.55         2.05 o                         
 -10   4  -2         12.97         12.29         0.86 o                         
  -9   4  -2         22.57         21.02         1.25 o                         
  -8   4  -2        100.19        101.67         2.31 o                         
  -7   4  -2         46.86         47.30         1.67 o                         
  -6   4  -2        200.55        198.63         3.74 o                         
  -5   4  -2        286.64        274.57         3.90 o                         
  -4   4  -2       1161.07       1146.94        13.87 o                         
  -3   4  -2        267.04        270.47         6.81 o                         
  -2   4  -2        879.89        913.63        15.87 o                         
  -1   4  -2        833.49        916.88        14.39 o                         
   0   4  -2        279.32        323.56         7.44 o                         
   1   4  -2         43.54         43.39         1.77 o                         
   2   4  -2       5424.13       5479.57       112.63 o                         
   3   4  -2       1420.73       1489.10        28.35 o                         
   4   4  -2        840.62        824.22        14.26 o                         
   5   4  -2        218.69        215.16         4.42 o                         
   6   4  -2         65.48         65.16         1.96 o                         
   7   4  -2        287.62        274.68         5.61 o                         
   8   4  -2        797.60        757.49        13.14 o                         
   9   4  -2        101.28         98.14         2.60 o                         
  10   4  -2         14.65         16.08         1.43 o                         
  11   4  -2         86.17         88.42         6.17 o                         
 -10   5  -2         75.68         71.25        10.06 o                         
  -9   5  -2        101.05        109.00         2.94 o                         
  -8   5  -2         60.15         63.76         2.15 o                         
  -7   5  -2         38.08         38.44         1.97 o                         
  -6   5  -2        250.72        240.92         3.99 o                         
  -5   5  -2        824.20        774.51         9.80 o                         
  -4   5  -2        245.29        216.03         3.44 o                         
  -3   5  -2         68.74         56.92         2.01 o                         
  -2   5  -2         65.16         57.38         2.32 o                         
  -1   5  -2         78.57         75.25         2.38 o                         
   0   5  -2        140.66        130.57         3.09 o                         
   1   5  -2        175.11        193.21         3.89 o                         
   2   5  -2       1614.13       1641.06        26.63 o                         
   3   5  -2        702.61        716.13        13.98 o                         
   4   5  -2        129.94        135.87         3.31 o                         
   5   5  -2        243.52        231.84         4.37 o                         
   6   5  -2        207.69        194.91         4.35 o                         
   7   5  -2        430.60        415.21         8.73 o                         
   8   5  -2        137.92        134.93         3.92 o                         
   9   5  -2         31.48         29.81         2.00 o                         
  10   5  -2        110.31        107.36         3.63 o                         
  11   5  -2         26.45         25.10         2.76 o                         
  -9   6  -2         12.79         11.31         0.97 o                         
  -8   6  -2         63.20         62.62         2.22 o                         
  -7   6  -2         47.82         49.03         2.25 o                         
  -6   6  -2         29.33         25.01         2.00 o                         
  -5   6  -2        233.93        213.99         4.13 o                         
  -4   6  -2       1120.58        997.99        16.95 o                         
  -3   6  -2        190.62        181.62         3.30 o                         
  -2   6  -2         77.11         87.72         1.96 o                         
  -1   6  -2        320.01        319.38         4.89 o                         
   0   6  -2         82.77         64.30         1.80 o                         
   1   6  -2        187.15        171.39         3.19 o                         
   2   6  -2        447.03        429.47         6.61 o                         
   3   6  -2        789.67        747.25        10.36 o                         
   4   6  -2        352.04        310.15         5.60 o                         
   5   6  -2        313.81        298.24         6.41 o                         
   6   6  -2        288.55        283.59        12.03 o                         
   7   6  -2         99.35         93.69         3.75 o                         
   8   6  -2        137.03        128.16         6.00 o                         
   9   6  -2        144.22        140.21         3.70 o                         
  10   6  -2         37.41         32.51         1.90 o                         
  -9   7  -2         30.60         30.98         2.59 o                         
  -8   7  -2         48.72         45.30         2.11 o                         
  -7   7  -2        117.11        112.70         2.84 o                         
  -6   7  -2        138.51        141.62         3.41 o                         
  -5   7  -2        572.22        519.66        16.63 o                         
  -4   7  -2         24.42         27.23         1.53 o                         
  -3   7  -2        683.87        652.70         9.57 o                         
  -2   7  -2         54.15         48.98         3.68 o                         
  -1   7  -2        332.67        304.92         5.18 o                         
   0   7  -2        371.10        338.76         4.85 o                         
   1   7  -2        477.03        451.39         6.92 o                         
   2   7  -2        426.62        396.47         6.38 o                         
   3   7  -2        708.09        688.25        12.20 o                         
   4   7  -2        326.94        320.98        10.00 o                         
   5   7  -2        188.63        185.15         4.39 o                         
   6   7  -2         37.92         34.05         2.02 o                         
   7   7  -2        285.51        281.71         9.74 o                         
   8   7  -2         59.53         56.67         2.59 o                         
   9   7  -2         48.72         43.62         1.98 o                         
  -8   8  -2         38.92         40.01         2.34 o                         
  -7   8  -2          5.66          5.26         0.87 o                         
  -6   8  -2         20.79         17.91         1.26 o                         
  -5   8  -2        358.76        345.79         6.73 o                         
  -4   8  -2         61.44         61.16         2.09 o                         
  -3   8  -2        345.23        329.64         6.61 o                         
  -2   8  -2         60.57         61.06         2.27 o                         
  -1   8  -2        244.35        216.34         5.03 o                         
   0   8  -2        123.90        113.55         3.21 o                         
   1   8  -2        236.65        222.72         4.68 o                         
   2   8  -2         72.82         72.26         2.36 o                         
   3   8  -2        147.32        139.64         3.93 o                         
   4   8  -2        298.38        293.40         6.77 o                         
   5   8  -2         25.77         19.36         1.74 o                         
   6   8  -2         23.73         23.87         2.05 o                         
   7   8  -2         45.28         47.19         2.70 o                         
   8   8  -2         60.67         53.32        10.24 o                         
   9   8  -2          8.81          8.85         1.52 o                         
  -7   9  -2         16.27         15.82         1.18 o                         
  -6   9  -2          4.84          4.13         1.02 o                         
  -5   9  -2         52.20         54.15         2.62 o                         
  -4   9  -2         77.48         80.20         2.89 o                         
  -3   9  -2         23.02         24.01         2.03 o                         
  -2   9  -2         45.07         41.70         2.54 o                         
  -1   9  -2        119.30        118.93         4.17 o                         
   0   9  -2          2.37          2.82         1.28 o                         
   1   9  -2         44.43         46.00         2.37 o                         
   2   9  -2        312.54        313.20        12.85 o                         
   3   9  -2         27.62         26.23         1.69 o                         
   4   9  -2        249.26        242.73         5.53 o                         
   5   9  -2         14.04         17.58         2.09 o                         
   6   9  -2         15.76         12.00         1.60 o                         
   7   9  -2        114.59        104.98        11.93 o                         
  -5  10  -2         48.00         46.93         2.59 o                         
  -4  10  -2         18.43         18.67         2.09 o                         
  -3  10  -2         73.98         80.60         3.99 o                         
  -2  10  -2         89.63         79.74         5.05 o                         
  -1  10  -2         57.44         54.95         3.30 o                         
   0  10  -2         82.81         78.67         5.81 o                         
   1  10  -2        103.43        121.64         6.12 o                         
   2  10  -2          3.29          3.24         2.87 o                         
   3  10  -2        100.37        102.30         3.78 o                         
   4  10  -2        133.61        133.86         8.06 o                         
   5  10  -2         71.57         62.73         5.05 o                         
   6  10  -2          5.31          3.87         1.80 o                         
  -3  11  -2         63.73         63.60         2.14 o                         
  -2  11  -2          6.99          5.85         2.94 o                         
  -1  11  -2         73.41         86.50         3.08 o                         
   0  11  -2        119.92        147.79         7.47 o                         
   1  11  -2         60.38         58.85         3.87 o                         
   2  11  -2         96.28         90.81         5.12 o                         
 -11   1  -1         69.44         66.62         2.38 o                         
 -10   1  -1        140.34        143.68         2.97 o                         
  -9   1  -1        326.22        346.80        11.84 o                         
  -8   1  -1        229.61        222.58         3.87 o                         
  -7   1  -1        123.41        114.55         2.36 o                         
  -6   1  -1         63.05         62.54         1.90 o                         
  -5   1  -1        279.02        253.85         7.66 o                         
  -4   1  -1        547.90        626.27        10.01 o                         
  -3   1  -1       1202.95       1216.89        19.78 o                         
  -2   1  -1        504.16        516.26         7.36 o                         
   0   1  -1        495.93        480.82         8.69 o                         
   1   1  -1        971.26       1010.36        49.66 o                         
   3   1  -1         95.98         88.85         3.17 o                         
   5   1  -1        387.67        361.13         9.56 o                         
   6   1  -1         48.39         49.50         2.30 o                         
   7   1  -1        323.88        302.81         6.30 o                         
   8   1  -1        270.29        263.36         6.07 o                         
   9   1  -1        250.07        249.12         5.63 o                         
  10   1  -1         31.50         31.63         2.25 o                         
  11   1  -1        106.73        110.60         2.85 o                         
  12   1  -1         11.62         11.01         1.12 o                         
 -11   2  -1         69.02         68.13         1.99 o                         
 -10   2  -1         52.74         56.18         1.71 o                         
  -9   2  -1         14.41         16.57         1.38 o                         
  -8   2  -1        848.87        840.33        10.53 o                         
  -7   2  -1        849.31        818.49        10.13 o                         
  -6   2  -1         63.88         63.78         1.71 o                         
  -5   2  -1        798.43        785.00        15.26 o                         
  -4   2  -1        150.37        167.92         3.92 o                         
  -3   2  -1       1050.18       1079.52        16.66 o                         
  -2   2  -1        123.98        119.18         2.88 o                         
  -1   2  -1        324.17        332.36         4.88 o                         
   0   2  -1       1394.35       1374.12        35.75 o                         
   1   2  -1       7081.67       6714.71       233.69 o                         
   2   2  -1       2629.43       2564.50        73.83 o                         
   3   2  -1       2854.59       2968.79       103.53 o                         
   4   2  -1        443.07        441.45        13.92 o                         
   5   2  -1        237.12        233.23         6.55 o                         
   6   2  -1        262.15        257.64        10.55 o                         
   7   2  -1        257.68        239.26         5.99 o                         
   8   2  -1        125.53        125.33         3.52 o                         
   9   2  -1        175.81        178.22         4.18 o                         
  10   2  -1        404.98        432.07         8.00 o                         
  11   2  -1        139.71        138.80         3.53 o                         
  12   2  -1         98.70         96.61         3.20 o                         
 -11   3  -1         47.27         44.58         1.59 o                         
 -10   3  -1         33.17         40.20         2.35 o                         
  -9   3  -1        190.16        196.70         3.79 o                         
  -8   3  -1        472.29        463.96         6.85 o                         
  -7   3  -1        650.76        655.69         9.58 o                         
  -6   3  -1          6.77          7.75         0.80 o                         
  -5   3  -1        370.79        375.31         7.39 o                         
  -4   3  -1        851.85        879.47        15.44 o                         
  -3   3  -1       1507.34       1568.42        29.16 o                         
  -2   3  -1        710.58        745.96        12.84 o                         
  -1   3  -1        119.02        148.21         2.88 o                         
   0   3  -1       2395.16       2447.78        51.52 o                         
   1   3  -1       4770.40       4884.46       122.48 o                         
   2   3  -1        983.28       1106.84        39.52 o                         
   3   3  -1       1440.90       1470.68        31.18 o                         
   4   3  -1        338.11        365.77         6.58 o                         
   5   3  -1        116.66        132.41         3.35 o                         
   6   3  -1        133.79        124.99         3.06 o                         
   7   3  -1        458.77        455.24         8.56 o                         
   8   3  -1         20.75         14.37         1.33 o                         
   9   3  -1        315.05        332.67         7.79 o                         
  10   3  -1         88.76         86.89         2.57 o                         
  11   3  -1         36.43         30.23         2.71 o                         
 -11   4  -1         35.25         28.19         1.81 o                         
 -10   4  -1        159.42        155.59         3.09 o                         
  -9   4  -1         28.00         29.68         1.49 o                         
  -8   4  -1        291.15        271.97        17.81 o                         
  -7   4  -1        263.01        253.95         4.24 o                         
  -6   4  -1         57.38         53.65         1.57 o                         
  -5   4  -1        322.55        311.73         5.25 o                         
  -4   4  -1         44.78         41.53         1.78 o                         
  -3   4  -1        119.01        138.87         5.38 o                         
  -2   4  -1        219.22        223.95         4.90 o                         
  -1   4  -1        472.89        539.19         9.82 o                         
   0   4  -1        374.52        376.80         7.80 o                         
   1   4  -1        119.88        114.05         2.65 o                         
   2   4  -1        151.18        161.18         4.77 o                         
   3   4  -1         34.86         39.11         1.75 o                         
   4   4  -1        257.83        257.50         5.22 o                         
   5   4  -1         80.00         74.74         2.76 o                         
   6   4  -1         55.57         60.84         1.94 o                         
   7   4  -1        254.49        239.82         5.11 o                         
   8   4  -1         92.90         83.05         2.68 o                         
   9   4  -1        173.45        191.50         5.75 o                         
  10   4  -1         35.53         37.13         2.01 o                         
  11   4  -1         51.67         57.68         2.34 o                         
 -10   5  -1         52.58         48.84         1.93 o                         
  -9   5  -1          3.91          2.49         0.77 o                         
  -8   5  -1         88.26         86.31         2.29 o                         
  -7   5  -1        149.19        151.59         3.63 o                         
  -6   5  -1        109.09        107.97         2.52 o                         
  -5   5  -1        140.64        128.13         2.65 o                         
  -4   5  -1        310.30        289.30         4.64 o                         
  -3   5  -1        175.60        194.57         3.90 o                         
  -2   5  -1        623.35        604.11        10.18 o                         
  -1   5  -1        100.42        115.78         2.54 o                         
   0   5  -1        556.35        554.20        10.80 o                         
   1   5  -1       2023.51       2114.15        31.16 o                         
   2   5  -1        169.72        169.57         3.79 o                         
   3   5  -1         43.68         40.91         1.56 o                         
   4   5  -1        666.15        643.89        12.05 o                         
   5   5  -1         20.15         21.43         1.59 o                         
   6   5  -1        121.80        121.09         4.23 o                         
   7   5  -1        302.22        324.55         7.19 o                         
   8   5  -1        127.40        141.63         4.12 o                         
   9   5  -1         98.50         93.14         3.28 o                         
  10   5  -1         88.34         86.50         2.70 o                         
  11   5  -1         32.40         36.70         1.81 o                         
 -10   6  -1         45.05         37.14         2.01 o                         
  -9   6  -1         37.60         31.49         1.63 o                         
  -8   6  -1        114.45        110.13         3.21 o                         
  -7   6  -1        137.64        139.72         3.89 o                         
  -6   6  -1         22.56         21.85         1.24 o                         
  -5   6  -1        226.86        217.18         3.89 o                         
  -4   6  -1        294.28        265.71         4.31 o                         
  -3   6  -1        217.97        211.10         3.58 o                         
  -2   6  -1         29.79         33.26         1.62 o                         
  -1   6  -1         93.08         96.89         2.17 o                         
   0   6  -1         56.00         54.13         1.64 o                         
   1   6  -1        185.13        169.39         2.96 o                         
   2   6  -1        114.19        111.83         2.24 o                         
   3   6  -1        343.10        348.76         5.59 o                         
   4   6  -1         77.10         75.04         2.54 o                         
   5   6  -1        111.74        113.63         3.37 o                         
   6   6  -1        194.35        202.14         5.00 o                         
   7   6  -1         22.35         16.02         2.24 o                         
   8   6  -1        112.72        113.36         3.36 o                         
   9   6  -1         42.33         43.10         3.24 o                         
  10   6  -1         68.52         70.44         3.77 o                         
  -9   7  -1         65.55         60.62         2.27 o                         
  -8   7  -1        129.32        121.78         3.05 o                         
  -7   7  -1        250.94        242.45         5.22 o                         
  -6   7  -1          4.91          5.37         1.31 o                         
  -5   7  -1        391.52        386.67         6.74 o                         
  -4   7  -1        423.92        415.37         7.67 o                         
  -3   7  -1         14.15         14.84         1.50 o                         
  -2   7  -1         97.20         86.44         3.18 o                         
  -1   7  -1        895.18        858.01        11.29 o                         
   0   7  -1        255.23        238.06         4.49 o                         
   1   7  -1        292.99        309.10         5.24 o                         
   2   7  -1        117.52        124.26         2.79 o                         
   3   7  -1        784.26        799.83        17.33 o                         
   4   7  -1        549.16        549.98        21.79 o                         
   5   7  -1        483.84        488.11        10.24 o                         
   6   7  -1        114.71        107.24         8.47 o                         
   7   7  -1        127.51        125.07         5.03 o                         
   8   7  -1         20.12         21.66         1.79 o                         
   9   7  -1         71.17         75.28         2.52 o                         
  -8   8  -1         55.21         62.98         2.56 o                         
  -7   8  -1         21.43         23.73         1.53 o                         
  -6   8  -1         84.39         87.95         3.20 o                         
  -5   8  -1         22.10         22.46         1.55 o                         
  -4   8  -1         27.73         28.46         1.67 o                         
  -3   8  -1        151.71        153.50         5.17 o                         
  -2   8  -1         23.26         21.30         1.79 o                         
  -1   8  -1         94.74         91.73         2.65 o                         
   0   8  -1         56.09         55.10         2.24 o                         
   1   8  -1          6.60          6.51         1.05 o                         
   2   8  -1         28.95         31.52         1.78 o                         
   3   8  -1        133.75        134.00         4.26 o                         
   4   8  -1         66.39         66.64         3.11 o                         
   5   8  -1         40.91         38.34         2.53 o                         
   6   8  -1        126.33        124.72         4.14 o                         
   7   8  -1        111.82        111.32         6.03 o                         
   8   8  -1         39.56         44.17         3.37 o                         
  -7   9  -1         49.75         57.30         4.77 o                         
  -6   9  -1        182.20        186.58         5.11 o                         
  -5   9  -1         24.91         25.90         2.62 o                         
  -4   9  -1        307.14        317.59         8.04 o                         
  -3   9  -1         17.67         17.59         1.75 o                         
  -2   9  -1          8.18          6.29         1.38 o                         
  -1   9  -1        277.01        253.00         6.11 o                         
   0   9  -1        495.27        453.40        11.22 o                         
   1   9  -1        207.15        189.85         3.96 o                         
   2   9  -1        427.03        418.26         8.75 o                         
   3   9  -1        131.27        136.51         3.93 o                         
   4   9  -1          0.43          1.07         0.98 o                         
   5   9  -1         70.02         69.84         2.76 o                         
   6   9  -1        147.64        148.34         4.14 o                         
   7   9  -1         69.52         61.87         3.04 o                         
  -5  10  -1         89.93         90.42         3.87 o                         
  -4  10  -1         84.23         87.39         3.98 o                         
  -3  10  -1         80.00         89.67         9.41 o                         
  -2  10  -1         77.26         68.76         5.15 o                         
  -1  10  -1        107.64        107.56         3.60 o                         
   0  10  -1        176.98        170.51         6.23 o                         
   1  10  -1         48.65         52.89         3.44 o                         
   2  10  -1        220.48        212.57         8.78 o                         
   3  10  -1         56.74         51.65         3.91 o                         
   4  10  -1         37.72         35.58         2.36 o                         
   5  10  -1         49.60         54.84         4.91 o                         
  -3  11  -1         30.75         24.35         1.89 o                         
  -2  11  -1         42.24         35.20         3.56 o                         
  -1  11  -1         70.18         71.37         4.50 o                         
   0  11  -1         11.70         18.74         2.77 o                         
   1  11  -1          3.16          1.24         1.52 o                         
 -12   0   0         32.25         21.72         2.21 o                         
 -11   0   0        210.50        199.11         5.41 o                         
 -10   0   0          0.18          0.52         1.34 o                         
  -9   0   0         30.34         34.41         2.62 o                         
  -8   0   0        906.42        896.06        16.46 o                         
  -7   0   0         48.41         48.51         2.25 o                         
  -6   0   0       1950.11       2138.00        45.34 o                         
  -5   0   0        405.95        404.28         9.80 o                         
  -4   0   0          2.86          3.41         0.70 o                         
  -3   0   0       1667.48       1663.14        61.48 o                         
  -2   0   0        943.89        877.56        30.85 o                         
  -1   0   0        947.63        878.73        31.40 o                         
   1   0   0        958.44        833.30        29.53 o                         
   5   0   0        400.97        367.03        13.69 o                         
   6   0   0       1921.02       1981.54        69.23 o                         
   7   0   0         63.22         61.01         3.00 o                         
   8   0   0        921.34        918.24        24.07 o                         
   9   0   0         34.44         33.90         2.78 o                         
  10   0   0          1.88          1.07         1.36 o                         
  11   0   0        185.55        184.60         6.96 o                         
  12   0   0         38.49         30.29         2.35 o                         
 -12   1   0          5.31          5.83         1.09 o                         
 -11   1   0         87.25         91.20         2.21 o                         
 -10   1   0         40.48         39.79         1.92 o                         
  -9   1   0         57.46         57.91         2.37 o                         
  -8   1   0        190.41        180.30         3.48 o                         
  -7   1   0         89.71         84.35         1.82 o                         
  -6   1   0        517.53        533.68         9.33 o                         
  -5   1   0        544.93        541.73         9.59 o                         
  -4   1   0        446.17        436.14         8.11 o                         
  -3   1   0        538.74        586.78         8.32 o                         
  -2   1   0        161.81        168.02         2.73 o                         
  -1   1   0       2422.07       2368.66        58.95 o                         
   0   1   0       2421.37       2462.04        60.86 o                         
   1   1   0       2398.38       2319.76        62.28 o                         
   2   1   0        127.19        129.64         3.44 o                         
   3   1   0        518.96        539.26        14.06 o                         
   4   1   0        480.31        510.46        19.16 o                         
   5   1   0        505.41        491.65        17.98 o                         
   6   1   0        560.87        561.50        14.62 o                         
   7   1   0        103.94        101.01         2.85 o                         
   8   1   0        207.98        205.89         4.90 o                         
   9   1   0         46.69         44.58         2.17 o                         
  10   1   0         45.93         47.51         2.05 o                         
  11   1   0         85.20         88.58         3.06 o                         
 -11   2   0         46.77         51.31         1.61 o                         
 -10   2   0         12.49         10.93         1.18 o                         
  -9   2   0         14.87         15.77         1.65 o                         
  -8   2   0        217.54        223.27         3.85 o                         
  -7   2   0         16.72         14.86         1.10 o                         
  -6   2   0         52.20         65.88         2.24 o                         
  -5   2   0       1117.88       1221.47        23.67 o                         
  -4   2   0        202.53        208.37         6.51 o                         
  -3   2   0        315.70        320.66         6.11 o                         
  -2   2   0       2647.16       2681.74        68.34 o                         
  -1   2   0       5474.93       5640.67       197.10 o                         
   0   2   0        270.89        304.69         4.49 o                         
   1   2   0       5366.69       5199.97       128.41 o                         
   2   2   0       2731.24       2742.22        98.83 o                         
   3   2   0        296.62        309.90        12.38 o                         
   4   2   0        187.41        191.15         8.65 o                         
   5   2   0       1168.28       1262.68        39.14 o                         
   6   2   0         54.15         69.94         3.08 o                         
   7   2   0         20.12         19.42         1.55 o                         
   8   2   0        216.85        228.63         5.25 o                         
   9   2   0         12.22         13.96         2.16 o                         
  10   2   0         12.84         12.60         1.15 o                         
  11   2   0         44.75         51.43         2.00 o                         
 -11   3   0         69.67         75.42         4.04 o                         
 -10   3   0         29.54         27.72         1.48 o                         
  -9   3   0         41.91         40.60         2.04 o                         
  -8   3   0        216.29        203.60         3.62 o                         
  -7   3   0         85.27         76.15         2.51 o                         
  -6   3   0        144.28        131.04         2.69 o                         
  -5   3   0        211.85        225.40         5.98 o                         
  -4   3   0         77.74         80.25         2.46 o                         
  -3   3   0         52.36         65.22         2.37 o                         
  -2   3   0        534.32        536.11         8.53 o                         
  -1   3   0        344.13        347.01         5.83 o                         
   0   3   0         16.22         20.70         0.80 o                         
   1   3   0        340.81        336.31         6.46 o                         
   2   3   0        530.59        543.12        12.61 o                         
   3   3   0         51.07         58.09         3.85 o                         
   4   3   0         75.43         77.74         2.09 o                         
   5   3   0        211.16        236.52         5.14 o                         
   6   3   0        146.61        139.13         4.44 o                         
   7   3   0         84.99         82.00         2.84 o                         
   8   3   0        218.09        217.92         4.81 o                         
   9   3   0         42.75         44.41         2.07 o                         
  10   3   0         30.02         29.44         1.62 o                         
  11   3   0         68.13         74.31         2.28 o                         
 -11   4   0        146.97        142.75         3.66 o                         
 -10   4   0         47.78         50.43         3.12 o                         
  -9   4   0         92.19         86.25         2.48 o                         
  -8   4   0        461.18        447.69         7.17 o                         
  -7   4   0         13.39         13.26         1.08 o                         
  -6   4   0         20.13         18.96         1.15 o                         
  -5   4   0         39.16         34.15         1.47 o                         
  -4   4   0        167.89        176.16         5.26 o                         
  -3   4   0        218.87        242.41         5.30 o                         
  -2   4   0        759.77        771.28        12.26 o                         
  -1   4   0        447.29        485.53         8.92 o                         
   0   4   0       2635.83       2661.05        55.75 o                         
   1   4   0        469.20        506.34        10.22 o                         
   2   4   0        738.07        765.65        17.47 o                         
   3   4   0        217.11        241.52         5.42 o                         
   4   4   0        190.74        205.00         4.24 o                         
   5   4   0         31.57         28.70         1.57 o                         
   6   4   0         25.17         25.52         1.71 o                         
   7   4   0         13.95         11.19         2.71 o                         
   8   4   0        470.00        488.32        10.06 o                         
   9   4   0         98.93        100.55         3.50 o                         
  10   4   0         41.31         41.39         1.82 o                         
  11   4   0        134.74        127.60         4.30 o                         
 -10   5   0        204.82        205.98         5.62 o                         
  -9   5   0        342.93        345.10         5.58 o                         
  -8   5   0        185.37        178.56         3.43 o                         
  -7   5   0         55.97         53.83         1.72 o                         
  -6   5   0       1442.81       1348.38        19.86 o                         
  -5   5   0         39.30         38.02         1.48 o                         
  -4   5   0        580.85        535.70        17.15 o                         
  -3   5   0         31.47         34.21         2.81 o                         
  -2   5   0        175.96        178.59         3.42 o                         
  -1   5   0        310.03        315.14         5.35 o                         
   0   5   0        829.71        858.34        13.38 o                         
   1   5   0        319.49        318.96         5.18 o                         
   2   5   0        144.14        146.41         3.28 o                         
   3   5   0         47.96         52.15         2.51 o                         
   4   5   0        617.00        607.22         9.76 o                         
   5   5   0         27.45         27.96         1.80 o                         
   6   5   0       1475.56       1499.36        27.39 o                         
   7   5   0         63.38         61.75         2.62 o                         
   8   5   0        196.28        197.32         4.94 o                         
   9   5   0        355.28        353.59         6.61 o                         
  10   5   0        184.21        188.14         4.28 o                         
 -10   6   0         76.82         69.94         4.94 o                         
  -9   6   0        148.81        156.13         4.15 o                         
  -8   6   0          1.32         -0.82         1.01 o                         
  -7   6   0        228.03        229.47         5.39 o                         
  -6   6   0          4.41          3.33         0.80 o                         
  -5   6   0        833.62        795.06        11.32 o                         
  -4   6   0        318.37        287.73         4.84 o                         
  -3   6   0        495.40        459.85         5.74 o                         
  -2   6   0         65.24         65.29         1.54 o                         
  -1   6   0        237.49        222.72         4.18 o                         
   0   6   0        233.29        200.22         3.44 o                         
   1   6   0        251.41        231.38         3.45 o                         
   2   6   0         46.23         45.51         1.42 o                         
   3   6   0        457.75        445.32         6.96 o                         
   4   6   0        349.21        340.19         7.26 o                         
   5   6   0        882.58        878.59        16.72 o                         
   6   6   0          4.08          2.05         1.12 o                         
   7   6   0        244.59        252.82         6.63 o                         
   8   6   0          0.20         -0.89         0.89 o                         
   9   6   0        134.21        138.17         3.65 o                         
  10   6   0         86.19         85.82         6.31 o                         
  -9   7   0         48.24         48.68         2.11 o                         
  -8   7   0         11.75         11.05         1.49 o                         
  -7   7   0        122.67        128.17         3.73 o                         
  -6   7   0         51.38         48.81         2.15 o                         
  -5   7   0        105.48         99.14         2.51 o                         
  -4   7   0        273.37        258.92         6.36 o                         
  -3   7   0         93.49         78.58         2.21 o                         
  -2   7   0        300.49        279.42         4.73 o                         
  -1   7   0        872.07        820.71        10.50 o                         
   0   7   0        290.97        279.23         4.85 o                         
   1   7   0        864.40        841.10        13.13 o                         
   2   7   0        291.30        271.06         5.53 o                         
   3   7   0        106.37         98.31         2.55 o                         
   4   7   0        260.81        251.74         5.28 o                         
   5   7   0        125.42        121.71         3.44 o                         
   6   7   0         50.96         46.30         2.25 o                         
   7   7   0        109.61        114.30         3.11 o                         
   8   7   0         12.25         11.76         2.23 o                         
   9   7   0         48.48         50.67         2.43 o                         
  -8   8   0         44.75         45.49         1.76 o                         
  -7   8   0         55.35         63.74         3.05 o                         
  -6   8   0         18.31         17.51         1.66 o                         
  -5   8   0        173.82        173.56         4.05 o                         
  -4   8   0         81.65         86.08         3.39 o                         
  -3   8   0         95.20         87.31         3.15 o                         
  -2   8   0        186.24        175.69         3.79 o                         
  -1   8   0        220.76        219.13         4.84 o                         
   0   8   0         65.09         75.96         3.04 o                         
   1   8   0        217.30        219.23         4.81 o                         
   2   8   0        185.61        178.04         4.71 o                         
   3   8   0         96.21         94.13         3.69 o                         
   4   8   0         73.13         77.13         3.36 o                         
   5   8   0        169.67        176.85         5.38 o                         
   6   8   0         16.50         14.00         1.56 o                         
   7   8   0         53.79         53.89         2.99 o                         
   8   8   0         45.41         46.62         3.75 o                         
  -7   9   0         26.88         25.45         1.63 o                         
  -6   9   0          1.19          3.03         1.18 o                         
  -5   9   0         36.77         38.25         2.36 o                         
  -4   9   0         11.27         11.67         1.59 o                         
  -3   9   0         14.71         14.48         2.25 o                         
  -2   9   0         39.61         34.72         3.58 o                         
  -1   9   0         17.96         15.40         1.91 o                         
   0   9   0        163.30        161.66         3.76 o                         
   1   9   0         17.87         21.72         1.48 o                         
   2   9   0         38.06         36.40         1.94 o                         
   3   9   0         15.09         12.28         2.01 o                         
   4   9   0         11.43         13.70         1.56 o                         
   5   9   0         35.65         37.57         2.27 o                         
   6   9   0          0.98          1.51         0.92 o                         
   7   9   0         27.63         10.58         2.56 o                         
  -6  10   0         28.46         31.80         2.17 o                         
  -5  10   0        101.95         99.70         3.35 o                         
  -4  10   0         58.18         57.98         2.47 o                         
  -3  10   0        147.72        152.79         5.36 o                         
  -2  10   0         45.27         53.90         8.23 o                         
  -1  10   0         78.03         84.38         5.67 o                         
   0  10   0        164.03        167.16         6.60 o                         
   1  10   0         81.98         77.18         2.81 o                         
   2  10   0         43.26         47.82         3.59 o                         
   3  10   0        145.67        142.08         3.46 o                         
   4  10   0         54.78         47.76         3.87 o                         
   5  10   0        108.67         96.50         2.89 o                         
  -3  11   0         55.60         61.86         2.99 o                         
  -2  11   0         77.64         79.32         3.48 o                         
  -1  11   0        408.01        441.79        17.15 o                         
   0  11   0         88.68         88.87         5.19 o                         
 -12   1   1         14.45         14.24         1.44 o                         
 -11   1   1        100.54         94.78         2.72 o                         
 -10   1   1         36.01         35.61         2.38 o                         
  -9   1   1        233.01        223.63         6.50 o                         
  -8   1   1        258.72        246.19         5.12 o                         
  -7   1   1        339.39        313.44         4.12 o                         
  -6   1   1         56.68         60.31         1.89 o                         
  -5   1   1        385.73        379.13         7.96 o                         
  -4   1   1        411.86        431.71         7.11 o                         
  -3   1   1        104.82        107.55         2.14 o                         
  -1   1   1        957.39       1017.85        30.22 o                         
   0   1   1        515.51        505.62        19.09 o                         
   2   1   1        541.40        556.67        14.26 o                         
   3   1   1       1253.02       1222.44        61.69 o                         
   5   1   1        283.87        258.05        13.94 o                         
   6   1   1         71.14         69.23         2.76 o                         
   7   1   1        114.87        102.55         2.90 o                         
   8   1   1        231.83        236.22         5.37 o                         
   9   1   1        344.94        345.20        11.92 o                         
  10   1   1        131.79        137.35         3.32 o                         
  11   1   1         66.66         63.33         2.10 o                         
 -12   2   1        101.10         99.10         3.45 o                         
 -11   2   1        138.17        140.56         5.08 o                         
 -10   2   1        405.09        414.85         8.94 o                         
  -9   2   1        171.42        169.82         5.06 o                         
  -8   2   1        138.87        137.35         3.00 o                         
  -7   2   1        234.25        207.55         3.96 o                         
  -6   2   1        293.57        273.59         5.52 o                         
  -5   2   1        200.40        198.54         5.55 o                         
  -4   2   1        473.46        466.76         8.38 o                         
  -3   2   1       2977.86       2853.13        71.91 o                         
  -2   2   1       2675.71       2709.96        69.15 o                         
  -1   2   1       7076.69       6915.90       240.33 o                         
   0   2   1       1303.68       1249.56        46.68 o                         
   1   2   1        273.28        275.88         6.04 o                         
   2   2   1        148.22        139.60         5.54 o                         
   3   2   1       1100.48       1172.52        42.05 o                         
   4   2   1        124.55        147.93         7.19 o                         
   5   2   1        800.95        793.13        16.70 o                         
   6   2   1         52.67         52.35         2.72 o                         
   7   2   1        842.76        839.66        17.90 o                         
   8   2   1        822.14        839.42        15.70 o                         
   9   2   1         11.57         11.92         2.18 o                         
  10   2   1         45.12         46.18         2.01 o                         
  11   2   1         78.02         81.61         3.26 o                         
 -11   3   1         42.08         43.67         1.80 o                         
 -10   3   1         96.48         96.79         3.52 o                         
  -9   3   1        327.31        318.56         9.92 o                         
  -8   3   1         18.94         13.51         1.17 o                         
  -7   3   1        461.40        448.38         8.06 o                         
  -6   3   1        134.23        124.23         3.33 o                         
  -5   3   1         95.42        104.28         3.86 o                         
  -4   3   1        363.24        375.25         8.46 o                         
  -3   3   1       1482.91       1528.04        27.62 o                         
  -2   3   1       1054.06       1127.54        18.62 o                         
  -1   3   1       4626.22       5005.12       168.40 o                         
   0   3   1       2252.26       2346.78        48.06 o                         
   1   3   1        105.45        131.95         2.81 o                         
   2   3   1        639.67        697.92        18.27 o                         
   3   3   1       1434.44       1528.51        38.68 o                         
   4   3   1        824.02        851.05        15.66 o                         
   5   3   1        393.09        418.43         8.32 o                         
   6   3   1          1.87          3.63         0.87 o                         
   7   3   1        638.47        672.20        13.14 o                         
   8   3   1        447.93        476.34         8.80 o                         
   9   3   1        181.69        193.16         4.32 o                         
  10   3   1         28.85         33.42         1.68 o                         
  11   3   1         47.89         49.77         2.56 o                         
 -11   4   1         56.46         65.04         2.04 o                         
 -10   4   1         44.44         45.99         2.21 o                         
  -9   4   1        185.92        191.74         3.84 o                         
  -8   4   1        106.50         91.85         2.83 o                         
  -7   4   1        250.50        223.46         5.59 o                         
  -6   4   1         72.15         73.77         2.38 o                         
  -5   4   1         72.23         67.31         2.06 o                         
  -4   4   1        277.52        263.60         6.72 o                         
  -3   4   1         27.17         31.87         1.13 o                         
  -2   4   1        182.51        188.68         4.92 o                         
  -1   4   1        130.19        125.09         3.12 o                         
   0   4   1        339.48        328.28         7.82 o                         
   1   4   1        423.47        478.15         9.69 o                         
   2   4   1        192.65        191.89         5.07 o                         
   3   4   1         98.88        113.37         3.21 o                         
   4   4   1         60.73         60.75         1.96 o                         
   5   4   1        312.22        325.70         5.91 o                         
   6   4   1         69.51         67.18         3.24 o                         
   7   4   1        252.98        254.18         5.97 o                         
   8   4   1        293.37        306.49        10.71 o                         
   9   4   1         20.64         19.19         2.30 o                         
  10   4   1        170.23        168.98         6.48 o                         
  11   4   1         33.22         29.33         2.28 o                         
 -11   5   1         34.62         35.76         1.74 o                         
 -10   5   1         88.08         82.84         3.01 o                         
  -9   5   1        104.69        104.36         4.37 o                         
  -8   5   1        128.83        134.91         5.04 o                         
  -7   5   1        319.27        316.97         5.57 o                         
  -6   5   1        113.56        109.11         2.87 o                         
  -5   5   1         16.93         16.37         1.32 o                         
  -4   5   1        660.91        618.86         9.40 o                         
  -3   5   1         48.70         44.93         1.97 o                         
  -2   5   1        170.41        169.08         3.55 o                         
  -1   5   1       2064.78       2125.25        34.10 o                         
   0   5   1        526.30        541.52         8.11 o                         
   1   5   1         93.46        108.13         2.47 o                         
   2   5   1        639.31        640.98        11.03 o                         
   3   5   1        175.97        203.05         3.92 o                         
   4   5   1        317.63        311.31         9.14 o                         
   5   5   1        151.42        147.10         3.91 o                         
   6   5   1        106.48        115.33        10.41 o                         
   7   5   1        154.02        161.75         4.36 o                         
   8   5   1         80.31         81.94         2.86 o                         
   9   5   1          3.07          1.90         0.77 o                         
  10   5   1         54.40         52.75         1.82 o                         
 -10   6   1         68.23         74.44         2.62 o                         
  -9   6   1         43.66         42.20         2.64 o                         
  -8   6   1        113.28        117.43         3.63 o                         
  -7   6   1         24.78         23.04         2.79 o                         
  -6   6   1        197.48        197.17         4.11 o                         
  -5   6   1        109.74        109.13         4.56 o                         
  -4   6   1         80.20         74.91         1.94 o                         
  -3   6   1        348.62        367.56         5.86 o                         
  -2   6   1        116.01        112.83         2.88 o                         
  -1   6   1        186.89        171.49         2.97 o                         
   0   6   1         58.28         55.88         1.49 o                         
   1   6   1         89.41         94.39         2.26 o                         
   2   6   1         27.82         33.35         1.52 o                         
   3   6   1        220.62        228.72         4.14 o                         
   4   6   1        290.15        285.35         6.35 o                         
   5   6   1        229.44        232.65        11.20 o                         
   6   6   1         22.98         21.25         2.56 o                         
   7   6   1        136.15        141.41         3.94 o                         
   8   6   1        114.61        113.53         3.26 o                         
   9   6   1         36.52         31.43         2.62 o                         
  10   6   1         44.36         41.91         2.77 o                         
  -9   7   1         72.90         80.19         2.85 o                         
  -8   7   1         25.72         23.92         2.11 o                         
  -7   7   1        141.53        137.60         3.37 o                         
  -6   7   1        127.40        130.65         5.38 o                         
  -5   7   1        454.19        436.92         9.86 o                         
  -4   7   1        536.82        509.88         9.69 o                         
  -3   7   1        822.08        795.22        12.33 o                         
  -2   7   1        130.22        135.79         2.97 o                         
  -1   7   1        268.98        280.65         5.09 o                         
   0   7   1        264.59        255.50         5.59 o                         
   1   7   1        853.30        837.99        14.10 o                         
   2   7   1         88.06         83.94         2.47 o                         
   3   7   1         19.63         22.35         1.47 o                         
   4   7   1        422.11        434.18         8.99 o                         
   5   7   1        423.08        448.88         9.26 o                         
   6   7   1          7.10          8.97         1.26 o                         
   7   7   1        241.75        233.19         5.29 o                         
   8   7   1        128.37        125.61         5.66 o                         
   9   7   1         62.64         60.22         2.48 o                         
  -8   8   1         38.17         39.41         2.07 o                         
  -7   8   1        101.98        107.16         3.97 o                         
  -6   8   1        118.50        121.87         4.21 o                         
  -5   8   1         36.24         32.16         2.55 o                         
  -4   8   1         51.42         51.27         4.22 o                         
  -3   8   1        152.34        147.80         3.51 o                         
  -2   8   1         20.45         21.70         1.94 o                         
  -1   8   1          2.53          0.97         0.96 o                         
   0   8   1         44.06         44.44         2.09 o                         
   1   8   1         78.85         83.44         3.00 o                         
   2   8   1         16.77         14.03         1.45 o                         
   3   8   1        139.94        153.63         4.28 o                         
   4   8   1         37.89         38.00         3.16 o                         
   5   8   1         24.35         26.02         2.28 o                         
   6   8   1         80.46         86.37         3.32 o                         
   7   8   1         17.53         21.58         2.46 o                         
   8   8   1         60.29         65.17         2.11 o                         
  -7   9   1         76.08         75.92         3.26 o                         
  -6   9   1        139.41        143.06         4.21 o                         
  -5   9   1         84.30         83.17         3.37 o                         
  -4   9   1          2.91          3.59         1.61 o                         
  -3   9   1        146.91        151.24         5.89 o                         
  -2   9   1        439.19        438.58        10.28 o                         
  -1   9   1        186.65        179.65         7.06 o                         
   0   9   1        511.54        487.01        18.97 o                         
   1   9   1        307.13        282.92         5.38 o                         
   2   9   1         10.43         11.20         1.34 o                         
   3   9   1         10.41         10.30         4.46 o                         
   4   9   1        313.04        337.11         8.35 o                         
   5   9   1         17.91         16.73         2.95 o                         
   6   9   1        177.33        173.70        12.37 o                         
   7   9   1         46.36         52.28         3.04 o                         
  -6  10   1         61.72         60.72         3.67 o                         
  -5  10   1         57.29         61.54         2.22 o                         
  -4  10   1         44.74         48.99         2.78 o                         
  -3  10   1         67.51         66.26         5.08 o                         
  -2  10   1        225.79        227.59         7.45 o                         
  -1  10   1         58.36         65.20         3.74 o                         
   0  10   1        177.07        171.46         4.40 o                         
   1  10   1        114.06        101.54         8.88 o                         
   2  10   1         68.79         68.29         6.50 o                         
   3  10   1         78.70         79.96         3.10 o                         
   4  10   1         77.57         77.95         2.54 o                         
   5  10   1         95.51         87.00         4.29 o                         
  -4  11   1         35.28         52.77         4.50 o                         
  -3  11   1        101.04        100.71        11.10 o                         
  -2  11   1         10.52         16.88         2.63 o                         
  -1  11   1          3.06          4.29         2.21 o                         
 -12   0   2         33.68         34.17         3.25 o                         
 -11   0   2        186.49        192.47         9.41 o                         
 -10   0   2         38.71         42.58         4.15 o                         
  -9   0   2         53.45         54.58         5.05 o                         
  -8   0   2        731.25        690.54        11.70 o                         
  -7   0   2        683.55        634.08        13.76 o                         
  -6   0   2         11.58         12.17         1.33 o                         
  -5   0   2       3478.19       3696.96       117.22 o                         
  -4   0   2       1912.31       1943.38        51.66 o                         
  -3   0   2       2949.01       3043.34       109.41 o                         
  -2   0   2       2496.60       2514.00        89.49 o                         
   2   0   2        287.27        314.39        11.48 o                         
   4   0   2       1984.90       1981.82        68.95 o                         
   6   0   2        753.18        675.40        25.87 o                         
   7   0   2       1346.28       1323.19        33.71 o                         
   8   0   2        170.11        167.18         5.87 o                         
   9   0   2         93.47         94.74         4.12 o                         
  10   0   2          4.78          6.39         1.39 o                         
  11   0   2          2.72          2.39         0.81 o                         
 -12   1   2         54.22         51.02         4.16 o                         
 -11   1   2         43.88         40.43         3.07 o                         
 -10   1   2         39.06         41.03         3.04 o                         
  -9   1   2         62.40         57.15         3.18 o                         
  -8   1   2        447.67        434.95         6.88 o                         
  -7   1   2        338.00        335.76         5.16 o                         
  -6   1   2          0.72          1.15         0.61 o                         
  -5   1   2        416.66        407.79         7.81 o                         
  -4   1   2        575.38        597.83        10.53 o                         
  -3   1   2        560.52        592.48        11.53 o                         
  -1   1   2        368.74        367.17         7.94 o                         
   1   1   2        108.95        111.32         3.40 o                         
   2   1   2        225.58        235.46         5.16 o                         
   3   1   2        411.75        463.71        17.36 o                         
   4   1   2       1873.74       1968.06        69.16 o                         
   5   1   2        258.16        276.99        10.06 o                         
   6   1   2        346.89        319.10        11.31 o                         
   7   1   2        328.25        312.16         6.53 o                         
   8   1   2         33.07         33.59         1.89 o                         
   9   1   2         41.94         42.43         2.04 o                         
  10   1   2        125.54        132.52         3.14 o                         
  11   1   2         11.82          7.60         0.65 o                         
 -12   2   2          1.52          3.01         0.84 o                         
 -11   2   2         44.42         49.37         5.43 o                         
 -10   2   2         77.35         72.55         4.09 o                         
  -9   2   2         85.05         83.02         3.25 o                         
  -8   2   2         71.12         65.22         3.72 o                         
  -7   2   2        341.68        339.72         5.62 o                         
  -6   2   2        302.80        326.68         8.61 o                         
  -5   2   2        611.72        643.65        10.60 o                         
  -4   2   2       2245.42       2378.67        50.32 o                         
  -3   2   2        310.32        318.98         5.41 o                         
  -2   2   2        239.60        259.85         5.13 o                         
   1   2   2        257.09        295.30         5.59 o                         
   2   2   2       1447.62       1495.13        37.46 o                         
   3   2   2          6.06          9.86         1.49 o                         
   4   2   2        541.19        535.72        24.52 o                         
   5   2   2        295.37        283.68         6.65 o                         
   6   2   2        355.19        345.16         9.51 o                         
   7   2   2        111.35        108.19         3.24 o                         
   8   2   2         13.48         15.94         1.38 o                         
   9   2   2         83.58         87.48         2.64 o                         
  10   2   2         62.02         61.97         2.02 o                         
  11   2   2         23.51         20.96         1.16 o                         
 -12   3   2         46.69         47.67         4.18 o                         
 -11   3   2         16.07         15.49         1.55 o                         
 -10   3   2         31.01         28.08         2.54 o                         
  -9   3   2         48.39         47.06         2.65 o                         
  -8   3   2         22.61         23.33         1.64 o                         
  -7   3   2        227.27        224.65         3.74 o                         
  -6   3   2         35.43         35.13         2.09 o                         
  -5   3   2         20.95         33.10         1.59 o                         
  -4   3   2        515.06        583.69        10.03 o                         
  -3   3   2        138.69        137.79         3.23 o                         
  -2   3   2        202.09        210.30         5.30 o                         
  -1   3   2        455.96        445.37         7.76 o                         
   0   3   2        181.38        193.10         4.03 o                         
   1   3   2        181.34        203.98         4.24 o                         
   2   3   2        296.07        336.74         9.63 o                         
   3   3   2        400.44        421.52         8.42 o                         
   4   3   2         32.59         40.90         1.63 o                         
   5   3   2          5.06          5.25         1.28 o                         
   6   3   2         23.47         26.59         1.78 o                         
   7   3   2        177.50        185.81         6.23 o                         
   8   3   2         65.01         67.54         2.51 o                         
   9   3   2        385.00        406.67         7.52 o                         
  10   3   2         16.80         15.81         1.46 o                         
  11   3   2         11.07         11.34         1.59 o                         
 -11   4   2         83.96         95.14         3.21 o                         
 -10   4   2         15.87         16.66         2.45 o                         
  -9   4   2        106.72        102.74         3.46 o                         
  -8   4   2        784.28        735.17        11.08 o                         
  -7   4   2        310.77        273.27         8.08 o                         
  -6   4   2         57.20         50.24         1.84 o                         
  -5   4   2        200.08        190.35         4.07 o                         
  -4   4   2        845.51        818.72        12.69 o                         
  -3   4   2       1444.47       1508.85        24.64 o                         
  -2   4   2       5332.87       5144.67       276.60 o                         
  -1   4   2         53.59         51.13         2.89 o                         
   0   4   2        285.30        323.57         6.41 o                         
   1   4   2        879.94        970.42        18.71 o                         
   2   4   2        925.44        967.13        20.94 o                         
   3   4   2        271.47        274.13         6.11 o                         
   4   4   2       1160.90       1198.73        19.73 o                         
   5   4   2        294.88        291.48         5.36 o                         
   6   4   2        197.41        204.33         5.76 o                         
   7   4   2         49.97         53.18         2.44 o                         
   8   4   2         98.43        104.29         2.94 o                         
   9   4   2         26.81         25.46         1.54 o                         
  10   4   2         15.00         15.53         0.96 o                         
 -11   5   2         31.23         35.05         1.70 o                         
 -10   5   2        100.09        111.95         4.66 o                         
  -9   5   2         22.06         22.30         1.85 o                         
  -8   5   2        134.04        129.82         4.56 o                         
  -7   5   2        429.85        410.09         7.90 o                         
  -6   5   2        177.01        156.40         3.23 o                         
  -5   5   2        249.61        230.18         4.17 o                         
  -4   5   2        117.85        124.82         2.84 o                         
  -3   5   2        666.89        671.95         9.88 o                         
  -2   5   2       1553.24       1542.62        22.92 o                         
  -1   5   2        145.22        158.02         3.30 o                         
   0   5   2        135.28        128.08         2.59 o                         
   1   5   2         71.33         68.91         2.00 o                         
   2   5   2         81.41         74.71         2.16 o                         
   3   5   2         60.89         54.72         2.00 o                         
   4   5   2        269.85        253.04         5.18 o                         
   5   5   2        877.40        897.54        17.00 o                         
   6   5   2        245.10        253.04         5.90 o                         
   7   5   2         46.46         43.27         2.28 o                         
   8   5   2         75.09         79.19         2.45 o                         
   9   5   2         90.00         97.37         2.51 o                         
  10   5   2         91.10         82.09         4.27 o                         
 -10   6   2         32.44         31.70         2.47 o                         
  -9   6   2        134.96        138.24         4.33 o                         
  -8   6   2        133.07        128.74         3.35 o                         
  -7   6   2         80.75         74.92         2.62 o                         
  -6   6   2        305.77        298.87         5.46 o                         
  -5   6   2        270.32        254.05         4.41 o                         
  -4   6   2        322.81        291.75         5.11 o                         
  -3   6   2        801.22        766.14        10.98 o                         
  -2   6   2        444.00        426.07         7.53 o                         
  -1   6   2        181.53        169.88         3.99 o                         
   0   6   2         83.58         68.66         2.01 o                         
   1   6   2        286.50        289.20         5.31 o                         
   2   6   2         57.82         70.48         2.08 o                         
   3   6   2        156.84        159.16         3.63 o                         
   4   6   2       1158.03       1151.59        24.65 o                         
   5   6   2        268.37        264.23         6.09 o                         
   6   6   2         42.82         34.92         2.14 o                         
   7   6   2         42.99         41.57         4.93 o                         
   8   6   2         50.97         51.41         1.87 o                         
   9   6   2          6.96          5.33         0.79 o                         
 -10   7   2         78.80         74.35         4.08 o                         
  -9   7   2         53.66         53.46         3.11 o                         
  -8   7   2         68.68         71.08         2.38 o                         
  -7   7   2        272.79        266.98         5.39 o                         
  -6   7   2         49.51         49.68         2.73 o                         
  -5   7   2        196.85        191.78         4.23 o                         
  -4   7   2        338.62        336.18         5.83 o                         
  -3   7   2        737.12        728.90        12.44 o                         
  -2   7   2        431.93        404.85         6.78 o                         
  -1   7   2        487.95        462.12         6.61 o                         
   0   7   2        391.59        375.81         7.96 o                         
   1   7   2        344.59        327.21         6.26 o                         
   2   7   2         61.45         53.01         2.09 o                         
   3   7   2        700.93        702.94        13.85 o                         
   4   7   2         17.41         21.36         2.52 o                         
   5   7   2        575.27        568.80        11.33 o                         
   6   7   2        125.36        138.23         4.97 o                         
   7   7   2        106.89        105.54         3.03 o                         
   8   7   2         47.97         48.14         2.54 o                         
   9   7   2         29.19         32.51         2.35 o                         
  -9   8   2          8.44          6.13         1.08 o                         
  -8   8   2         59.58         59.56         2.66 o                         
  -7   8   2         41.02         40.99         1.95 o                         
  -6   8   2         22.46         21.90         1.85 o                         
  -5   8   2         29.24         32.18         2.88 o                         
  -4   8   2        313.14        317.68         8.01 o                         
  -3   8   2        159.95        156.04         3.32 o                         
  -2   8   2         78.15         78.83         2.27 o                         
  -1   8   2        223.88        207.91         5.01 o                         
   0   8   2        123.14        118.27         3.61 o                         
   1   8   2        247.33        227.02         5.50 o                         
   2   8   2         58.98         61.21         2.17 o                         
   3   8   2        361.59        376.40         8.12 o                         
   4   8   2         59.09         63.92         2.50 o                         
   5   8   2        339.50        344.26         9.33 o                         
   6   8   2         20.46         20.10         1.70 o                         
   7   8   2          4.65          5.29         1.03 o                         
   8   8   2         37.03         41.95         3.67 o                         
  -7   9   2        116.50        120.75         6.16 o                         
  -6   9   2         16.38         12.89         1.38 o                         
  -5   9   2         15.69         12.84         1.93 o                         
  -4   9   2        251.52        249.76         8.16 o                         
  -3   9   2         27.12         26.15         2.11 o                         
  -2   9   2        311.03        329.80         6.95 o                         
  -1   9   2         45.71         45.47         2.27 o                         
   0   9   2          2.55          2.20         1.12 o                         
   1   9   2        123.93        130.05         3.74 o                         
   2   9   2         43.46         46.22         2.41 o                         
   3   9   2         23.40         25.75         2.14 o                         
   4   9   2         77.05         79.71         3.22 o                         
   5   9   2         52.62         54.46         2.55 o                         
   6   9   2          4.72          4.79         1.04 o                         
   7   9   2         15.35         14.43         1.28 o                         
  -6  10   2          7.76          9.32         2.73 o                         
  -5  10   2         60.86         67.68         5.68 o                         
  -4  10   2        145.59        155.23         5.60 o                         
  -3  10   2        108.61        117.66         4.91 o                         
  -1  10   2         99.98        102.15         5.66 o                         
   0  10   2         77.67         72.44         6.85 o                         
   1  10   2         63.43         61.07         4.64 o                         
   2  10   2        101.38        102.19         3.82 o                         
   3  10   2         64.27         66.31         3.03 o                         
   4  10   2         21.29         20.37         2.10 o                         
   5  10   2         47.03         48.27         2.90 o                         
  -4  11   2         16.33         19.78         3.18 o                         
  -3  11   2        149.94        145.42         4.66 o                         
  -2  11   2        105.43        103.67         5.26 o                         
 -12   1   3         87.95         88.99         3.57 o                         
 -10   1   3        306.05        277.42        14.46 o                         
  -9   1   3        234.98        230.73         4.54 o                         
  -8   1   3        386.81        363.36         7.96 o                         
  -7   1   3        216.24        214.84         3.98 o                         
  -6   1   3         48.70         57.08         1.95 o                         
  -5   1   3        140.42        128.03         3.24 o                         
  -4   1   3        282.85        314.78         8.28 o                         
  -3   1   3       2683.19       2813.80       102.22 o                         
  -2   1   3       1766.07       2093.79        78.70 o                         
   1   1   3       1191.26       1231.23        33.30 o                         
   2   1   3        269.62        286.72         7.63 o                         
   3   1   3        123.40        115.70         5.60 o                         
   4   1   3        233.63        279.89        11.48 o                         
   5   1   3        409.14        383.87         8.94 o                         
   6   1   3        599.99        581.54        15.19 o                         
   7   1   3        142.20        140.27         4.22 o                         
   8   1   3        203.41        210.63         4.86 o                         
   9   1   3        135.66        151.93         3.80 o                         
  10   1   3         19.59         17.16         1.97 o                         
 -12   2   3        118.32        120.20         2.92 o                         
 -11   2   3        153.87        159.41         5.67 o                         
 -10   2   3        104.37        100.04         4.89 o                         
  -9   2   3        156.10        139.25         3.43 o                         
  -8   2   3        155.26        137.10         3.56 o                         
  -7   2   3         59.13         71.02         2.31 o                         
  -6   2   3        454.97        417.75         7.24 o                         
  -5   2   3       1537.40       1564.42        22.05 o                         
  -4   2   3        383.22        431.58         9.12 o                         
  -3   2   3       1681.78       1724.55        36.84 o                         
  -2   2   3       4464.58       4926.82       176.01 o                         
  -1   2   3        193.45        187.40         3.75 o                         
   0   2   3        487.29        473.86         8.67 o                         
   1   2   3        272.47        308.12         6.92 o                         
   2   2   3        158.87        177.66         4.54 o                         
   3   2   3       1620.72       1747.94        43.94 o                         
   4   2   3        287.59        294.87         9.05 o                         
   5   2   3       1290.90       1280.59        23.13 o                         
   6   2   3        448.71        424.54         9.56 o                         
   7   2   3        409.32        381.35         9.15 o                         
   8   2   3          8.22          7.00         1.33 o                         
   9   2   3        573.82        585.29        10.28 o                         
  10   2   3         14.55         14.68         1.28 o                         
 -12   3   3        170.43        164.22         7.08 o                         
 -11   3   3         91.60        100.95         4.07 o                         
 -10   3   3        154.36        156.05         4.88 o                         
  -9   3   3        295.25        292.27         6.81 o                         
  -8   3   3        587.73        643.57        12.66 o                         
  -7   3   3        113.65         98.87         3.08 o                         
  -6   3   3        439.70        464.17         7.80 o                         
  -5   3   3        311.65        327.85        10.00 o                         
  -4   3   3        466.17        501.18         9.93 o                         
  -3   3   3        561.76        565.74        12.10 o                         
  -2   3   3       2668.46       2783.79       102.77 o                         
  -1   3   3       1458.80       1545.00        27.25 o                         
   0   3   3       1764.09       1796.21        49.96 o                         
   1   3   3       2171.71       2204.58        44.52 o                         
   2   3   3        742.89        801.86        26.42 o                         
   3   3   3       1878.19       1895.02        37.03 o                         
   4   3   3        514.12        546.92        12.35 o                         
   5   3   3        189.75        201.98         4.25 o                         
   6   3   3        312.24        308.36         7.38 o                         
   7   3   3        109.09        119.58         3.16 o                         
   8   3   3        167.74        170.48         3.94 o                         
   9   3   3        120.13        129.59         3.14 o                         
  10   3   3         26.61         25.51         1.80 o                         
 -11   4   3         64.02         68.35         3.63 o                         
 -10   4   3         20.38         19.48         1.78 o                         
  -9   4   3        113.19        115.67         3.93 o                         
  -8   4   3        225.74        215.45         4.59 o                         
  -7   4   3          3.56          5.18         1.21 o                         
  -6   4   3        263.66        259.26         4.31 o                         
  -5   4   3        216.98        224.45         4.73 o                         
  -4   4   3        305.97        301.76         4.89 o                         
  -3   4   3       1220.29       1202.23        18.03 o                         
  -2   4   3       1493.54       1479.68        60.67 o                         
  -1   4   3        598.02        604.27        11.94 o                         
   0   4   3       1118.96       1113.90        20.08 o                         
   1   4   3        195.73        214.47         4.63 o                         
   2   4   3        484.18        532.86        22.35 o                         
   3   4   3        163.77        155.79         3.47 o                         
   4   4   3        164.22        168.73         3.71 o                         
   5   4   3         45.39         41.45         1.97 o                         
   6   4   3        271.64        288.58        15.96 o                         
   7   4   3         75.95         73.72         2.76 o                         
   8   4   3         15.69         16.09         1.73 o                         
   9   4   3         62.86         66.23         2.05 o                         
  10   4   3         22.47         25.31         1.62 o                         
 -11   5   3         16.48         19.03         1.73 o                         
 -10   5   3        121.81        128.36        10.86 o                         
  -9   5   3        183.42        173.89         6.01 o                         
  -8   5   3         51.35         48.63         3.09 o                         
  -7   5   3         79.21         88.34         2.73 o                         
  -6   5   3         55.43         49.85         1.91 o                         
  -5   5   3        169.23        171.69         3.62 o                         
  -4   5   3       1287.34       1223.11        19.83 o                         
  -3   5   3        434.26        427.66         6.65 o                         
  -2   5   3        153.42        152.18         4.29 o                         
  -1   5   3        824.99        835.45        13.86 o                         
   0   5   3        403.91        424.91         7.59 o                         
   1   5   3        373.04        418.79         7.57 o                         
   2   5   3        299.12        288.01         5.77 o                         
   3   5   3         10.89         13.07         1.65 o                         
   4   5   3        534.24        565.49        11.13 o                         
   5   5   3        370.15        381.92         8.08 o                         
   6   5   3        171.42        181.48         4.64 o                         
   7   5   3         43.14         45.13         2.26 o                         
   8   5   3         74.49         82.24         2.44 o                         
   9   5   3         80.24         82.69         2.92 o                         
 -10   6   3         30.14         32.48         2.54 o                         
  -9   6   3         43.40         45.15         2.18 o                         
  -8   6   3        103.29        107.65         3.90 o                         
  -7   6   3         34.77         32.87         1.99 o                         
  -6   6   3        113.23        106.25         2.77 o                         
  -5   6   3        107.15        106.91         2.81 o                         
  -4   6   3        205.58        204.14         3.89 o                         
  -3   6   3        382.74        383.71         5.55 o                         
  -2   6   3        227.30        219.98         4.34 o                         
  -1   6   3        111.31        117.89         2.53 o                         
   0   6   3         73.63         77.59         1.94 o                         
   1   6   3        264.74        280.58         5.01 o                         
   2   6   3         54.41         58.30         2.00 o                         
   3   6   3        163.75        166.36         3.79 o                         
   4   6   3         62.29         66.79         2.64 o                         
   5   6   3        419.05        428.63         8.97 o                         
   6   6   3         15.53         15.13         1.49 o                         
   7   6   3         33.94         38.97         2.04 o                         
   8   6   3          0.19          1.01         0.67 o                         
   9   6   3         20.59         21.84         3.60 o                         
 -10   7   3         57.48         63.41         2.14 o                         
  -9   7   3         84.83         88.01         3.03 o                         
  -8   7   3         37.22         42.87         2.81 o                         
  -7   7   3         52.22         51.72         2.53 o                         
  -6   7   3        118.72        131.73         8.46 o                         
  -5   7   3         59.42         60.43         2.09 o                         
  -4   7   3        754.22        731.67        14.17 o                         
  -3   7   3        284.38        276.46         5.94 o                         
  -2   7   3        140.66        144.32         4.49 o                         
  -1   7   3         56.92         53.91         1.78 o                         
   0   7   3        242.28        250.38         5.25 o                         
   1   7   3        359.15        373.69         7.79 o                         
   2   7   3         58.84         60.31         2.22 o                         
   3   7   3        101.89        106.46         2.96 o                         
   4   7   3        158.13        167.32         4.35 o                         
   5   7   3        427.66        456.56         9.36 o                         
   6   7   3         34.11         34.48         1.94 o                         
   7   7   3          7.10          6.00         1.15 o                         
   8   7   3          4.99          5.64         0.87 o                         
  -9   8   3         37.64         39.49         2.19 o                         
  -8   8   3        199.67        199.41         9.17 o                         
  -7   8   3          8.31          7.97         1.31 o                         
  -6   8   3         46.65         48.56         2.24 o                         
  -5   8   3         44.50         46.78         2.12 o                         
  -4   8   3        115.68        107.50         3.11 o                         
  -3   8   3        275.95        266.34         4.92 o                         
  -2   8   3          0.85         -0.22         0.80 o                         
  -1   8   3        114.28        110.89         3.24 o                         
   0   8   3        162.54        170.91         3.49 o                         
   1   8   3         24.95         25.59         1.88 o                         
   2   8   3        193.93        213.45         4.57 o                         
   3   8   3         47.69         45.71         2.46 o                         
   4   8   3        380.54        422.01        17.70 o                         
   5   8   3         49.14         51.64         2.13 o                         
   6   8   3        119.84        109.83         9.72 o                         
   7   8   3         62.86         68.73         2.75 o                         
  -8   9   3         53.49         57.72         3.42 o                         
  -7   9   3        160.51        191.21        16.25 o                         
  -6   9   3         24.36         21.47         1.80 o                         
  -5   9   3         24.05         23.69         2.41 o                         
  -4   9   3          9.31          9.35         1.26 o                         
  -3   9   3        157.60        165.64         3.63 o                         
  -2   9   3         70.62         66.95         2.54 o                         
  -1   9   3         50.43         49.67         3.09 o                         
   0   9   3        104.60        101.00         3.60 o                         
   1   9   3         92.76         99.53         3.35 o                         
   2   9   3          2.26          1.49         1.29 o                         
   3   9   3        156.86        164.72         4.82 o                         
   4   9   3        249.83        263.21         9.23 o                         
   5   9   3        148.23        137.22         5.19 o                         
   6   9   3        101.63        101.76         3.54 o                         
  -6  10   3         39.46         39.37         2.15 o                         
  -5  10   3          5.93          4.69         0.95 o                         
  -4  10   3         88.47         98.89         6.57 o                         
  -3  10   3         50.17         57.45         4.08 o                         
  -2  10   3         96.03         95.92         5.56 o                         
  -1  10   3        182.53        188.66         8.23 o                         
   0  10   3         85.13         91.87         5.60 o                         
   1  10   3         26.98         26.47         2.24 o                         
   2  10   3        219.66        231.87         6.86 o                         
   3  10   3         10.03         10.70         1.30 o                         
   4  10   3        124.12        122.27         3.96 o                         
   5  10   3        123.95        127.60         5.39 o                         
  -3  11   3         23.90         20.35         1.83 o                         
  -2  11   3        234.28        239.78         9.75 o                         
 -12   0   4         15.22         16.81         2.56 o                         
 -10   0   4         27.68         33.41         3.32 o                         
  -9   0   4        117.52        110.35         3.97 o                         
  -8   0   4        384.41        350.10         9.79 o                         
  -7   0   4        461.12        438.54         9.78 o                         
  -6   0   4        258.53        263.60         7.08 o                         
  -5   0   4        834.18        834.70        23.46 o                         
  -1   0   4        378.24        429.76        14.94 o                         
   3   0   4       1025.26       1112.22        39.49 o                         
   4   0   4        343.76        354.44        13.49 o                         
   5   0   4        232.33        212.11         8.51 o                         
   6   0   4        386.09        399.53        15.35 o                         
   7   0   4         78.83         80.42         3.66 o                         
   8   0   4       1064.15       1123.28        28.85 o                         
   9   0   4        106.85        118.00         5.98 o                         
  10   0   4         15.01         13.06         3.98 o                         
 -12   1   4         26.35         31.30         2.22 o                         
 -10   1   4        199.66        184.86         8.58 o                         
  -9   1   4        380.64        358.71         6.33 o                         
  -8   1   4         51.37         47.63         1.84 o                         
  -7   1   4         92.48         92.07         2.44 o                         
  -6   1   4        494.71        497.62         8.83 o                         
  -5   1   4        125.59        121.00         3.66 o                         
  -4   1   4       1266.00       1276.95        51.52 o                         
  -2   1   4        610.37        703.69        24.97 o                         
  -1   1   4        890.41        895.75        32.02 o                         
   0   1   4        439.15        472.95        17.63 o                         
   1   1   4         45.65         55.27         1.50 o                         
   2   1   4       1211.85       1291.31        29.22 o                         
   3   1   4        747.71        830.38        21.01 o                         
   4   1   4        108.79         96.69         5.33 o                         
   5   1   4         73.45         70.77         2.32 o                         
   6   1   4        171.58        163.11         5.14 o                         
   7   1   4        159.54        156.93         4.89 o                         
   8   1   4        233.31        244.38         5.37 o                         
   9   1   4         39.32         42.06         1.86 o                         
  10   1   4         61.24         63.51         2.02 o                         
 -12   2   4         82.30         87.28         5.46 o                         
 -11   2   4          7.96         11.76         2.63 o                         
 -10   2   4        225.14        213.83         5.81 o                         
  -9   2   4         12.56         14.08         1.36 o                         
  -8   2   4         63.75         67.22         2.88 o                         
  -7   2   4        156.00        156.07         3.69 o                         
  -6   2   4        232.41        250.91         3.87 o                         
  -5   2   4        146.55        163.15         3.52 o                         
  -4   2   4       1622.78       1679.52        24.44 o                         
  -3   2   4        375.36        398.88         9.02 o                         
  -2   2   4        398.51        461.05        10.40 o                         
  -1   2   4        679.94        710.90        18.27 o                         
   0   2   4        232.06        236.57         4.70 o                         
   1   2   4       1685.59       1890.81        38.22 o                         
   2   2   4        361.72        372.43         7.01 o                         
   3   2   4        113.52        171.52        27.42 o                         
   4   2   4        141.71        156.21         4.48 o                         
   5   2   4        489.53        490.76         9.60 o                         
   6   2   4        229.13        234.46         5.85 o                         
   7   2   4        255.08        267.83         6.63 o                         
   8   2   4          6.11          5.43         1.10 o                         
   9   2   4         20.61         19.13         1.88 o                         
  10   2   4         19.39         20.21         1.45 o                         
 -12   3   4          2.98          3.72         1.05 o                         
 -11   3   4          3.23          1.01         2.21 o                         
 -10   3   4         39.75         42.66         2.30 o                         
  -9   3   4         22.36         22.54         3.85 o                         
  -8   3   4          2.55          1.50         1.06 o                         
  -7   3   4         50.43         50.06         1.84 o                         
  -6   3   4         48.81         48.45         1.93 o                         
  -5   3   4        425.30        438.26         7.16 o                         
  -4   3   4       1792.56       1771.54        44.24 o                         
  -3   3   4        714.82        773.61        14.81 o                         
  -2   3   4        636.12        674.13        17.70 o                         
  -1   3   4         56.20         56.41         1.96 o                         
   0   3   4        100.46        117.36         3.33 o                         
   1   3   4        169.55        192.24         4.21 o                         
   2   3   4        811.07        882.66        36.29 o                         
   3   3   4        568.07        584.54        11.44 o                         
   4   3   4        312.17        327.93         6.80 o                         
   5   3   4        145.20        142.14         3.58 o                         
   6   3   4         35.23         38.00         2.03 o                         
   7   3   4         45.68         44.40         2.16 o                         
   8   3   4        159.97        175.37         4.26 o                         
   9   3   4         45.05         45.41         1.90 o                         
  10   3   4         24.12         20.37         1.30 o                         
 -11   4   4         37.24         36.75         2.79 o                         
 -10   4   4          0.26         -0.02         1.05 o                         
  -9   4   4        117.23        121.73         3.95 o                         
  -8   4   4        265.20        248.18         5.80 o                         
  -7   4   4       1101.00       1076.78        22.65 o                         
  -6   4   4        113.46        109.19         2.76 o                         
  -5   4   4        256.43        277.64         7.80 o                         
  -4   4   4         53.28         57.24         1.50 o                         
  -3   4   4        828.33        792.51        12.98 o                         
  -2   4   4        345.09        376.84         7.35 o                         
  -1   4   4        531.67        541.49        12.05 o                         
   0   4   4        439.60        452.28        14.07 o                         
   1   4   4        357.27        374.98        10.14 o                         
   2   4   4        234.50        201.45         5.43 o                         
   3   4   4        458.90        448.09         8.14 o                         
   4   4   4        262.53        263.52         5.57 o                         
   5   4   4         23.58         24.02         1.65 o                         
   6   4   4        478.52        497.66        10.15 o                         
   7   4   4         31.81         33.14         1.78 o                         
   8   4   4         80.85         89.98         2.51 o                         
   9   4   4         87.65         90.27         5.30 o                         
 -11   5   4         77.10         85.56         2.61 o                         
 -10   5   4        264.41        294.76         8.01 o                         
  -9   5   4        168.93        176.62         5.70 o                         
  -8   5   4        178.53        187.31        13.08 o                         
  -7   5   4        293.61        281.01         6.33 o                         
  -6   5   4        431.02        415.12        13.57 o                         
  -5   5   4        392.91        392.55         6.59 o                         
  -4   5   4       1129.71       1115.14        14.33 o                         
  -3   5   4        518.58        494.39         6.88 o                         
  -2   5   4        419.73        418.46         9.70 o                         
  -1   5   4        703.69        723.48        12.22 o                         
   0   5   4        170.94        162.21         3.54 o                         
   1   5   4        193.03        202.22         4.24 o                         
   2   5   4        534.76        520.73         8.50 o                         
   3   5   4        195.09        187.99         5.46 o                         
   4   5   4        177.74        186.17         4.59 o                         
   5   5   4          2.21          2.70         1.04 o                         
   6   5   4         43.95         47.59         2.27 o                         
   7   5   4         18.11         18.87         1.82 o                         
   8   5   4        164.08        173.35         3.76 o                         
   9   5   4          9.72          9.32         0.82 o                         
 -10   6   4        117.83        112.41         3.46 o                         
  -9   6   4        507.73        521.88        11.80 o                         
  -8   6   4         54.65         59.26         3.38 o                         
  -7   6   4         34.44         38.88         2.21 o                         
  -6   6   4        186.70        185.78         4.11 o                         
  -5   6   4         93.81         92.37         2.63 o                         
  -4   6   4       1480.94       1428.67        19.96 o                         
  -3   6   4       1808.52       1788.96        28.38 o                         
  -2   6   4        199.06        184.07         3.31 o                         
  -1   6   4        114.20        113.90         2.66 o                         
   0   6   4        184.24        174.00         4.16 o                         
   1   6   4        158.24        159.15         4.02 o                         
   2   6   4        165.23        162.87         3.67 o                         
   3   6   4         72.74         72.69         2.38 o                         
   4   6   4        529.84        555.40        11.08 o                         
   5   6   4        120.23        122.58         3.59 o                         
   6   6   4         57.94         55.71         2.47 o                         
   7   6   4         50.60         49.52         2.44 o                         
   8   6   4          0.60          0.63         0.67 o                         
 -10   7   4         18.79         19.30         1.70 o                         
  -9   7   4         13.69          9.99         1.53 o                         
  -8   7   4         23.69         25.59         1.97 o                         
  -7   7   4         18.41         20.36         1.65 o                         
  -6   7   4         62.56         57.66         2.21 o                         
  -5   7   4         10.77         11.31         1.14 o                         
  -4   7   4        311.64        331.81         6.36 o                         
  -3   7   4        134.27        135.75         3.58 o                         
  -2   7   4         88.67         83.37         2.58 o                         
  -1   7   4        462.84        431.43        12.02 o                         
   0   7   4         37.25         43.67         1.91 o                         
   1   7   4        171.41        161.30         4.26 o                         
   2   7   4         62.22         58.45         2.27 o                         
   3   7   4        219.13        218.96         4.69 o                         
   4   7   4        219.16        221.74         5.31 o                         
   5   7   4        256.41        259.64         6.02 o                         
   6   7   4         23.69         25.78         1.69 o                         
   7   7   4         77.79         85.45         2.58 o                         
   8   7   4         26.98         29.41         1.63 o                         
  -9   8   4         75.86         86.11         3.60 o                         
  -8   8   4         27.53         30.88         1.74 o                         
  -7   8   4         35.68         39.02         2.17 o                         
  -6   8   4          6.06          8.34         1.10 o                         
  -5   8   4         34.18         36.30         1.86 o                         
  -4   8   4        299.01        305.92         6.75 o                         
  -3   8   4        195.34        195.43         4.71 o                         
  -2   8   4        136.63        144.78         3.71 o                         
  -1   8   4        166.57        166.00         3.66 o                         
   0   8   4         41.50         36.30         1.61 o                         
   1   8   4         65.46         57.94         2.14 o                         
   2   8   4        190.36        186.65         4.65 o                         
   3   8   4        123.49        132.59         4.08 o                         
   4   8   4         51.35         52.94         2.22 o                         
   5   8   4        115.51        113.49         6.05 o                         
   6   8   4        145.22        158.50         7.51 o                         
   7   8   4         30.90         28.20         1.72 o                         
  -8   9   4         57.04         61.16         2.71 o                         
  -7   9   4         20.39         22.08         2.11 o                         
  -6   9   4          7.76         12.94         1.53 o                         
  -5   9   4         17.98         15.50         1.10 o                         
  -4   9   4         65.02         60.43         1.96 o                         
  -3   9   4        367.54        368.94         7.46 o                         
  -2   9   4          2.74          2.97         0.95 o                         
  -1   9   4         62.46         69.02         2.47 o                         
   0   9   4         85.23         91.49         2.87 o                         
   1   9   4        138.02        137.63         4.42 o                         
   2   9   4          5.01          5.11         1.10 o                         
   3   9   4         95.40         94.57         5.52 o                         
   4   9   4          7.79          9.34         1.45 o                         
   5   9   4         19.05         24.52         2.04 o                         
   6   9   4         23.33         24.62         2.21 o                         
  -6  10   4         70.48         70.54         3.53 o                         
  -5  10   4         57.96         61.30         5.76 o                         
  -4  10   4        164.19        182.19         6.03 o                         
  -3  10   4          9.90         13.64         1.59 o                         
  -2  10   4         40.97         50.27         2.56 o                         
  -1  10   4         66.95         73.79         2.87 o                         
   0  10   4         82.48         85.03         6.89 o                         
   1  10   4         55.74         46.65         2.55 o                         
   2  10   4         18.45         12.93         2.28 o                         
   3  10   4         37.33         39.36         2.14 o                         
   4  10   4        150.16        143.19         6.26 o                         
  -3  11   4        105.00        115.70         5.33 o                         
  -2  11   4         71.44         90.67         5.60 o                         
   1  11   4         77.38         61.20         3.73 o                         
 -12   1   5        139.22        148.14         6.99 o                         
 -10   1   5        351.06        335.61         8.06 o                         
  -9   1   5        178.09        186.92         5.36 o                         
  -8   1   5        780.38        755.96        20.15 o                         
  -7   1   5        813.72        811.51        15.03 o                         
  -6   1   5        107.37         94.57         2.21 o                         
  -5   1   5        596.58        586.20        15.01 o                         
  -4   1   5        112.96        131.19         5.60 o                         
  -2   1   5        755.39        839.66        29.60 o                         
  -1   1   5        301.92        331.32         8.91 o                         
   0   1   5        108.14        110.78         2.81 o                         
   1   1   5        871.56        971.12        20.09 o                         
   2   1   5        293.58        326.76         7.48 o                         
   3   1   5        237.40        241.03         6.92 o                         
   4   1   5         96.55         97.17         5.60 o                         
   5   1   5         54.09         52.82         2.12 o                         
   6   1   5         47.53         50.46         2.52 o                         
   7   1   5        377.06        388.86         9.28 o                         
   8   1   5        134.76        144.15         6.88 o                         
   9   1   5        215.07        232.62         5.16 o                         
  10   1   5         48.11         51.23         2.12 o                         
 -12   2   5        133.75        136.31         6.09 o                         
 -10   2   5        138.84        145.22         3.79 o                         
  -9   2   5        185.47        173.42         5.07 o                         
  -8   2   5        133.75        122.65         3.27 o                         
  -7   2   5        417.00        427.09         7.73 o                         
  -6   2   5         60.56         60.76         1.48 o                         
  -5   2   5        156.61        169.44         3.71 o                         
  -4   2   5       1999.55       1980.22        40.11 o                         
  -3   2   5       1058.49       1202.29        30.41 o                         
  -2   2   5        872.72        886.23        22.69 o                         
  -1   2   5        930.95       1031.77        27.77 o                         
   0   2   5        174.48        203.15         4.84 o                         
   1   2   5       1551.39       1649.12        33.71 o                         
   2   2   5         83.59         87.64         2.20 o                         
   3   2   5        272.64        274.74         8.66 o                         
   4   2   5        489.96        487.11        11.21 o                         
   5   2   5        525.08        521.75        14.08 o                         
   6   2   5        315.06        304.17         8.95 o                         
   7   2   5        477.87        513.14        13.84 o                         
   8   2   5        194.42        201.97         4.86 o                         
   9   2   5         47.09         56.24         2.56 o                         
 -12   3   5         65.90         78.08         4.56 o                         
 -11   3   5        251.41        241.10         7.71 o                         
 -10   3   5        164.24        158.45         4.75 o                         
  -9   3   5         49.74         50.94         2.62 o                         
  -8   3   5        483.52        508.29        11.77 o                         
  -7   3   5        118.91        115.90         3.00 o                         
  -6   3   5         55.45         52.00         1.50 o                         
  -5   3   5        462.43        429.66         8.26 o                         
  -4   3   5         23.08         32.84         1.25 o                         
  -3   3   5        875.83        919.79        23.78 o                         
  -2   3   5       1175.58       1174.55        24.28 o                         
  -1   3   5        503.51        532.15        14.50 o                         
   0   3   5        362.82        354.62         7.06 o                         
   1   3   5       1934.61       1939.08        34.33 o                         
   2   3   5        649.71        739.82        21.33 o                         
   3   3   5       1264.05       1311.02        24.09 o                         
   4   3   5        895.71        830.80        17.21 o                         
   5   3   5        607.72        594.47        11.62 o                         
   6   3   5        118.85        119.36         3.45 o                         
   7   3   5        192.26        204.43         4.93 o                         
   8   3   5         50.52         60.18         2.35 o                         
   9   3   5         60.97         70.04         2.12 o                         
 -11   4   5         51.01         48.84         2.71 o                         
 -10   4   5         93.55         98.32         3.46 o                         
  -9   4   5         23.50         26.67         2.00 o                         
  -8   4   5         92.45         97.94         3.57 o                         
  -7   4   5        346.76        355.30         7.36 o                         
  -6   4   5        361.23        358.27         5.97 o                         
  -5   4   5        127.51        120.36         2.62 o                         
  -4   4   5        525.09        536.47         8.29 o                         
  -3   4   5        128.44        131.45         3.11 o                         
  -2   4   5        360.52        358.67         7.16 o                         
  -1   4   5        386.07        405.71        11.16 o                         
   0   4   5          4.46          5.63         1.13 o                         
   1   4   5        577.56        597.94        13.37 o                         
   2   4   5        574.29        578.47        10.11 o                         
   3   4   5        298.61        285.22         7.55 o                         
   4   4   5        389.13        374.59         7.78 o                         
   5   4   5        101.05         98.00         3.63 o                         
   6   4   5         19.98         17.56         1.45 o                         
   7   4   5         31.24         37.48         2.16 o                         
   8   4   5         24.45         19.44         1.39 o                         
   9   4   5         46.64         49.87         1.75 o                         
 -11   5   5         43.42         51.77         3.01 o                         
 -10   5   5         26.22         20.07         1.47 o                         
  -9   5   5        113.49        115.09         3.35 o                         
  -8   5   5         23.88         19.30         2.80 o                         
  -7   5   5          5.61          6.90         1.12 o                         
  -6   5   5        384.97        404.34         8.23 o                         
  -5   5   5        165.76        169.79         3.61 o                         
  -4   5   5        192.24        196.68         3.38 o                         
  -3   5   5        943.44        922.02        13.00 o                         
  -2   5   5         40.18         43.73         1.62 o                         
  -1   5   5         22.87         26.91         1.32 o                         
   0   5   5        523.28        548.99        10.84 o                         
   1   5   5        209.25        236.11         5.80 o                         
   2   5   5        799.50        829.46        14.74 o                         
   3   5   5        101.14        101.80         3.01 o                         
   4   5   5        162.07        163.21         4.99 o                         
   5   5   5        149.41        158.21         4.15 o                         
   6   5   5         45.74         47.50         2.22 o                         
   7   5   5         13.97         15.28         1.31 o                         
   8   5   5         26.07         23.95         2.11 o                         
 -10   6   5         26.26         28.48         1.51 o                         
  -9   6   5         13.15         12.07         2.35 o                         
  -8   6   5         19.06         22.61         1.76 o                         
  -7   6   5          8.61          6.67         1.18 o                         
  -6   6   5        372.97        392.09         7.29 o                         
  -5   6   5         75.47         72.22         2.49 o                         
  -4   6   5        569.28        558.39         9.84 o                         
  -3   6   5        134.71        144.03         3.03 o                         
  -2   6   5         24.24         27.27         1.72 o                         
  -1   6   5        234.59        246.45         6.53 o                         
   0   6   5         61.97         56.37         2.31 o                         
   1   6   5        221.69        226.15         4.62 o                         
   2   6   5         50.89         53.20         2.21 o                         
   3   6   5        172.97        183.21         4.79 o                         
   4   6   5         11.38          9.29         1.20 o                         
   5   6   5          4.47          5.29         1.14 o                         
   6   6   5         36.63         37.63         1.96 o                         
   7   6   5         36.04         35.62         1.68 o                         
   8   6   5         19.45         21.41         1.34 o                         
 -10   7   5         74.60         85.62         3.17 o                         
  -9   7   5         15.52         16.91         1.42 o                         
  -8   7   5         39.36         48.64         4.57 o                         
  -7   7   5         66.90         63.30         2.43 o                         
  -6   7   5        350.38        358.60         6.84 o                         
  -5   7   5        273.36        297.05         5.84 o                         
  -4   7   5        163.53        158.28         4.12 o                         
  -3   7   5        484.60        472.64        11.94 o                         
  -2   7   5         58.64         57.19         2.05 o                         
  -1   7   5        161.58        164.62         4.79 o                         
   0   7   5        313.11        302.59         6.96 o                         
   1   7   5        172.68        181.92         4.06 o                         
   2   7   5        131.10        137.22         3.39 o                         
   3   7   5        265.19        258.58         5.85 o                         
   4   7   5        262.55        273.32         6.78 o                         
   5   7   5        218.02        232.77         5.28 o                         
   6   7   5         69.06         73.33         2.59 o                         
   7   7   5         23.02         22.34         1.37 o                         
  -9   8   5         56.39         57.45         2.94 o                         
  -8   8   5         47.56         47.29         2.46 o                         
  -7   8   5        145.04        155.60         4.53 o                         
  -6   8   5        195.22        198.68         5.32 o                         
  -5   8   5         78.75         77.81         2.92 o                         
  -4   8   5        206.51        197.21         4.71 o                         
  -3   8   5         95.06        106.04         3.25 o                         
  -2   8   5        279.55        285.14         5.48 o                         
  -1   8   5        134.25        144.18         3.35 o                         
   0   8   5        209.32        223.96         6.07 o                         
   1   8   5        246.28        260.49        10.72 o                         
   2   8   5        159.78        168.57         4.16 o                         
   3   8   5        162.90        186.55         5.98 o                         
   4   8   5        285.35        300.42         7.12 o                         
   5   8   5         24.90         31.86         2.18 o                         
   6   8   5         23.23         26.21         1.86 o                         
  -7   9   5         78.17         84.81         3.42 o                         
  -6   9   5         42.71         45.03         3.77 o                         
  -5   9   5        213.56        221.96         4.95 o                         
  -4   9   5         34.52         41.87         1.85 o                         
  -3   9   5         73.33         76.18         2.52 o                         
  -2   9   5          1.60          1.26         0.93 o                         
  -1   9   5         66.53         65.77         2.54 o                         
   0   9   5        398.03        415.15         8.36 o                         
   1   9   5         39.23         39.50         1.62 o                         
   2   9   5        285.76        281.25        11.48 o                         
   3   9   5        101.10        103.89         3.67 o                         
   4   9   5        177.64        196.20         5.97 o                         
   5   9   5         47.29         61.47         2.76 o                         
  -6  10   5          3.21          3.94         1.18 o                         
  -5  10   5        120.81        123.52         5.95 o                         
  -4  10   5        267.24        266.98         6.21 o                         
  -3  10   5         45.89         49.90         2.78 o                         
  -2  10   5          1.49          1.16         0.92 o                         
  -1  10   5         26.61         31.50         2.03 o                         
   0  10   5         25.14         26.60         1.89 o                         
   1  10   5        150.58        160.00        13.73 o                         
   2  10   5         37.73         41.13         2.42 o                         
   3  10   5        168.38        169.67         5.19 o                         
  -3  11   5          5.76          4.43         1.11 o                         
  -2  11   5         14.11         14.32         2.01 o                         
 -11   0   6        610.25        602.10        22.06 o                         
 -10   0   6        185.68        209.41         9.82 o                         
  -9   0   6        120.74        119.40         4.91 o                         
  -8   0   6        584.90        597.28        13.19 o                         
  -7   0   6        160.65        165.49         4.49 o                         
  -6   0   6        826.37        824.23        17.43 o                         
  -5   0   6       2510.10       2487.09        90.46 o                         
  -4   0   6       1043.18       1036.42        36.58 o                         
   0   0   6       1657.43       1578.34        39.24 o                         
   2   0   6        918.10       1097.97        39.69 o                         
   3   0   6        212.87        250.49        10.58 o                         
   5   0   6        308.89        298.84        11.76 o                         
   6   0   6        174.56        188.59         8.16 o                         
   7   0   6         20.22         24.55         2.97 o                         
   8   0   6        186.35        212.60         9.06 o                         
   9   0   6        175.70        197.86         8.09 o                         
 -12   1   6        112.12        128.36         6.71 o                         
 -11   1   6        186.01        188.14         5.57 o                         
 -10   1   6        163.27        163.51         4.74 o                         
  -9   1   6         87.10         85.11         3.31 o                         
  -8   1   6        141.90        142.01         2.91 o                         
  -7   1   6        308.25        311.89         5.27 o                         
  -6   1   6        546.29        537.04         8.32 o                         
  -5   1   6       1129.75       1101.04        22.61 o                         
  -4   1   6        479.41        493.10        10.79 o                         
  -2   1   6        465.89        486.88        17.57 o                         
  -1   1   6        464.83        541.17        14.21 o                         
   0   1   6       1465.12       1529.41        26.77 o                         
   1   1   6        660.52        714.38        13.16 o                         
   2   1   6        285.53        301.65         7.22 o                         
   3   1   6         16.68         13.72         1.46 o                         
   4   1   6          2.65         14.73         2.42 o                         
   5   1   6        120.35        121.46         4.47 o                         
   6   1   6        307.38        308.60         8.71 o                         
   7   1   6         76.34         86.81         3.52 o                         
   8   1   6         75.34         82.27         3.03 o                         
   9   1   6         93.07        103.86         3.07 o                         
 -11   2   6        174.92        187.63         7.95 o                         
 -10   2   6         37.61         37.04         2.29 o                         
  -9   2   6        255.20        268.48         7.01 o                         
  -8   2   6          9.83          9.21         1.11 o                         
  -7   2   6        126.66        120.47         2.63 o                         
  -6   2   6        535.43        554.14         8.77 o                         
  -5   2   6        576.11        605.16        11.28 o                         
  -4   2   6        258.52        284.58         5.72 o                         
  -3   2   6       1778.18       1951.35        48.73 o                         
  -2   2   6        217.01        223.68         6.78 o                         
  -1   2   6         49.77         57.03         2.86 o                         
   0   2   6        369.94        373.21         8.36 o                         
   1   2   6        202.53        235.30         5.12 o                         
   2   2   6        582.01        654.54        33.20 o                         
   3   2   6         38.41         31.82         1.74 o                         
   4   2   6         74.40         72.47         4.74 o                         
   5   2   6        336.19        317.87         8.85 o                         
   6   2   6         47.14         58.57         2.77 o                         
   7   2   6         65.34         65.30         3.81 o                         
   8   2   6         19.23         17.21         1.41 o                         
   9   2   6         28.89         30.27         2.60 o                         
 -12   3   6         15.06         14.39         2.01 o                         
 -11   3   6         44.56         47.25         3.42 o                         
 -10   3   6          6.26          8.06         1.11 o                         
  -9   3   6        108.15        106.69         4.17 o                         
  -8   3   6        124.09        119.14         3.33 o                         
  -7   3   6        107.64        105.55         2.70 o                         
  -6   3   6        157.27        164.36         3.23 o                         
  -5   3   6        544.37        538.89         9.34 o                         
  -4   3   6        105.30        105.57         2.46 o                         
  -3   3   6        813.50        902.91        23.79 o                         
  -2   3   6        237.91        261.78         6.50 o                         
  -1   3   6         36.69         43.59         2.86 o                         
   0   3   6         94.15         89.82         2.42 o                         
   1   3   6         88.12        101.40         4.37 o                         
   2   3   6        201.37        208.78         5.04 o                         
   3   3   6         13.08         10.27         1.58 o                         
   4   3   6         33.46         34.21         3.28 o                         
   5   3   6         17.67         20.50         1.85 o                         
   6   3   6        116.23        120.49         3.94 o                         
   7   3   6         40.70         45.34         2.06 o                         
   8   3   6         14.84         14.54         1.30 o                         
   9   3   6          3.54          4.63         0.97 o                         
 -11   4   6        101.06        102.60         2.92 o                         
 -10   4   6         56.03         52.93         2.09 o                         
  -9   4   6         13.53         13.12         1.65 o                         
  -8   4   6         11.83         12.58         1.27 o                         
  -7   4   6        263.90        242.85         6.27 o                         
  -6   4   6        176.11        164.64         3.55 o                         
  -5   4   6        436.66        442.01         7.15 o                         
  -4   4   6        650.63        631.53        10.82 o                         
  -3   4   6        116.96        119.67         3.66 o                         
  -2   4   6        183.99        206.36         4.64 o                         
  -1   4   6         53.34         64.74         2.66 o                         
   0   4   6       1424.49       1545.63        35.94 o                         
   1   4   6        294.69        298.64         7.51 o                         
   2   4   6         20.21         21.24         1.47 o                         
   3   4   6        405.73        395.79         9.55 o                         
   4   4   6        118.73        112.37         3.32 o                         
   5   4   6         26.44         27.99         1.71 o                         
   6   4   6        383.51        393.87         8.15 o                         
   7   4   6         25.90         23.01         1.59 o                         
   8   4   6         73.56         81.52         4.82 o                         
 -11   5   6        140.39        147.72         6.85 o                         
 -10   5   6         17.77         15.62         2.02 o                         
  -9   5   6         70.25         78.53         2.64 o                         
  -8   5   6         36.93         36.29         2.50 o                         
  -7   5   6         49.20         49.98         2.20 o                         
  -6   5   6         87.17         85.79         2.42 o                         
  -5   5   6       1071.96       1118.98        18.76 o                         
  -4   5   6         30.28         27.30         1.31 o                         
  -3   5   6         87.86         86.14         2.17 o                         
  -2   5   6        298.96        271.31         5.32 o                         
  -1   5   6        241.95        269.80        11.14 o                         
   0   5   6        348.25        334.45         6.34 o                         
   1   5   6        130.97        121.86         6.60 o                         
   2   5   6          5.83          7.52         0.99 o                         
   3   5   6        118.24        123.10         3.65 o                         
   4   5   6         27.20         25.01         1.79 o                         
   5   5   6          1.64          0.84         0.97 o                         
   6   5   6         75.76         87.52         2.81 o                         
   7   5   6         70.86         71.86         3.59 o                         
   8   5   6         60.40         68.41         3.16 o                         
 -10   6   6         40.02         40.87         2.81 o                         
  -9   6   6        103.78        110.17         3.67 o                         
  -8   6   6        261.44        269.61         7.05 o                         
  -7   6   6          7.84         10.41         1.49 o                         
  -6   6   6        190.97        185.59         4.14 o                         
  -5   6   6        130.56        127.31         3.58 o                         
  -4   6   6        494.08        515.61         9.01 o                         
  -3   6   6        729.22        745.48        12.78 o                         
  -2   6   6         99.10         98.09         3.35 o                         
  -1   6   6        276.67        282.53         7.25 o                         
   0   6   6         55.61         55.05         2.13 o                         
   1   6   6        397.00        388.76         9.19 o                         
   2   6   6         63.79         65.05         4.07 o                         
   3   6   6        252.28        264.39         5.92 o                         
   4   6   6        348.73        374.45         8.99 o                         
   5   6   6        211.55        230.98         9.86 o                         
   6   6   6         68.85         70.13         2.47 o                         
   7   6   6         52.39         55.55         2.01 o                         
 -10   7   6         57.39         55.03         3.25 o                         
  -9   7   6          0.22         -0.02         0.89 o                         
  -8   7   6        177.35        194.76         4.43 o                         
  -7   7   6        108.55        114.94         2.87 o                         
  -6   7   6        590.49        605.80        10.52 o                         
  -5   7   6        321.08        315.01         6.80 o                         
  -4   7   6        128.94        142.31         3.31 o                         
  -3   7   6         98.28        102.61         2.72 o                         
  -2   7   6        139.27        140.62         3.33 o                         
  -1   7   6         71.73         74.15         3.06 o                         
   0   7   6        863.36        857.22        15.94 o                         
   1   7   6        203.39        209.34         4.84 o                         
   2   7   6        354.90        361.79         7.49 o                         
   3   7   6        227.27        234.86         6.03 o                         
   4   7   6        108.05        114.62         5.57 o                         
   5   7   6         36.44         35.68         1.95 o                         
   6   7   6         10.67          8.42         0.96 o                         
   7   7   6          2.70          0.83         0.97 o                         
  -9   8   6         12.59         15.63         2.21 o                         
  -8   8   6         39.33         42.79         1.94 o                         
  -7   8   6        105.50        109.62         3.35 o                         
  -6   8   6        142.38        150.57         3.35 o                         
  -5   8   6        185.08        186.01         4.45 o                         
  -4   8   6         81.67         82.53         2.78 o                         
  -3   8   6          3.26          1.67         0.80 o                         
  -2   8   6          2.56          2.48         1.02 o                         
  -1   8   6         88.34         90.23         2.92 o                         
   0   8   6         72.77         73.67         3.08 o                         
   1   8   6          8.88          8.20         1.13 o                         
   2   8   6         63.61         62.65         4.39 o                         
   3   8   6         85.70         91.73         3.08 o                         
   4   8   6          9.65         11.03         1.30 o                         
   5   8   6         13.91         16.49         1.24 o                         
   6   8   6          5.11          4.50         1.24 o                         
  -7   9   6         20.21         17.36         2.42 o                         
  -6   9   6          7.35          4.89         1.28 o                         
  -5   9   6         65.30         70.75         2.51 o                         
  -4   9   6        133.79        134.40         3.37 o                         
  -3   9   6         77.81         86.54         2.68 o                         
  -2   9   6         75.31         79.87         2.61 o                         
  -1   9   6         40.90         41.66         2.01 o                         
   0   9   6         99.51        102.03         2.81 o                         
   1   9   6         46.52         45.80         1.82 o                         
   2   9   6         36.83         35.41         2.73 o                         
   3   9   6         12.77         10.58         1.69 o                         
   4   9   6         82.40         79.29         6.36 o                         
  -5  10   6          6.87          9.89         2.01 o                         
  -4  10   6        232.47        248.82         7.00 o                         
  -3  10   6        250.43        285.79         6.55 o                         
  -2  10   6         92.87        102.13         3.06 o                         
  -1  10   6         67.73         70.17         2.49 o                         
   0  10   6          6.14          4.11         0.88 o                         
   1  10   6        147.87        157.05         4.88 o                         
   2  10   6          0.15          0.25         0.85 o                         
   3  10   6          0.73          0.69         0.97 o                         
 -11   1   7         23.03         24.44         2.14 o                         
 -10   1   7        140.12        136.36         4.46 o                         
  -9   1   7        204.22        210.17         5.87 o                         
  -8   1   7        155.25        150.67         3.08 o                         
  -7   1   7        744.39        717.47        10.98 o                         
  -6   1   7        798.03        795.83        11.97 o                         
  -5   1   7        334.81        336.94         7.57 o                         
  -4   1   7       1885.16       1860.94        50.56 o                         
  -3   1   7        526.92        520.07        18.88 o                         
  -2   1   7         43.71         59.89         2.37 o                         
  -1   1   7        557.37        613.10        20.37 o                         
   0   1   7        597.00        682.82        14.74 o                         
   1   1   7        171.80        174.14         3.95 o                         
   2   1   7         63.69         74.52         2.73 o                         
   3   1   7        228.90        210.50         7.21 o                         
   5   1   7        371.94        357.83        14.80 o                         
   6   1   7         43.85         49.19         3.32 o                         
   7   1   7         24.01         27.04         2.87 o                         
   8   1   7         80.90         89.69         6.75 o                         
 -11   2   7          2.58          1.47         1.45 o                         
 -10   2   7        112.22        121.71         4.09 o                         
  -9   2   7         24.02         20.38         2.09 o                         
  -8   2   7        351.92        362.54        11.62 o                         
  -7   2   7        211.55        210.84         6.12 o                         
  -6   2   7        572.90        560.11         8.84 o                         
  -5   2   7         94.62         99.32         2.48 o                         
  -4   2   7        456.58        466.86         8.94 o                         
  -3   2   7        246.43        266.79         7.39 o                         
  -2   2   7         54.46         43.41         2.76 o                         
  -1   2   7        213.27        206.92         8.85 o                         
   0   2   7        770.73        831.20        21.93 o                         
   1   2   7         11.31         18.67         1.43 o                         
   2   2   7        283.32        271.62        14.14 o                         
   3   2   7        231.55        226.44         6.56 o                         
   4   2   7         28.62         27.74         2.77 o                         
   5   2   7         71.60         76.35         4.56 o                         
   6   2   7         71.66         79.82         3.04 o                         
   7   2   7         19.28         24.46         1.82 o                         
   8   2   7        158.64        182.86         5.40 o                         
 -12   3   7         37.52         36.44         2.84 o                         
 -11   3   7        101.73        107.14         4.07 o                         
 -10   3   7         33.85         38.39         2.03 o                         
  -9   3   7         17.76         15.46         1.81 o                         
  -8   3   7          8.50          9.76         1.21 o                         
  -7   3   7        189.31        178.60         3.82 o                         
  -6   3   7        770.96        768.15        11.81 o                         
  -5   3   7         58.57         65.92         1.97 o                         
  -4   3   7        254.14        261.30         5.05 o                         
  -3   3   7        597.49        626.95        13.75 o                         
  -2   3   7        360.11        361.00         7.18 o                         
  -1   3   7        524.89        538.37        12.03 o                         
   0   3   7        370.79        387.83        13.22 o                         
   1   3   7        417.85        416.91         8.77 o                         
   2   3   7        284.01        298.36        14.31 o                         
   3   3   7        181.21        158.79         7.12 o                         
   4   3   7        545.13        545.09        15.48 o                         
   5   3   7        880.42        899.30        22.98 o                         
   6   3   7        116.29        138.26         7.08 o                         
   7   3   7         46.35         48.36         2.27 o                         
   8   3   7         93.12        104.70         4.56 o                         
 -11   4   7          5.63          4.29         0.92 o                         
 -10   4   7         42.87         42.02         1.92 o                         
  -9   4   7         19.05         16.01         2.45 o                         
  -8   4   7         17.47         16.27         1.37 o                         
  -7   4   7         64.44         64.39         2.46 o                         
  -6   4   7         19.25         19.19         1.42 o                         
  -5   4   7        204.95        224.71         4.16 o                         
  -4   4   7        208.37        234.29         4.27 o                         
  -3   4   7        636.67        656.67        12.67 o                         
  -2   4   7          7.91          4.98         1.10 o                         
  -1   4   7        704.65        695.10        13.22 o                         
   0   4   7        561.61        562.83        54.15 o                         
   1   4   7        571.31        566.62        12.36 o                         
   2   4   7        455.71        425.74        14.18 o                         
   3   4   7        503.82        501.17        23.89 o                         
   4   4   7        523.09        503.16         9.98 o                         
   5   4   7        280.85        286.48         6.22 o                         
   6   4   7        122.21        125.21         3.38 o                         
   7   4   7         47.47         50.07         2.17 o                         
   8   4   7         94.19        106.09         4.84 o                         
 -11   5   7         55.46         38.24         2.84 o                         
 -10   5   7          0.60          0.12         0.79 o                         
  -9   5   7        135.19        138.16         3.67 o                         
  -8   5   7         71.54         70.52         2.53 o                         
  -7   5   7         47.45         52.75         1.82 o                         
  -6   5   7        128.78        140.63         3.32 o                         
  -5   5   7        353.17        343.95         6.42 o                         
  -4   5   7         65.85         67.77         2.10 o                         
  -3   5   7        123.96        125.69         2.76 o                         
  -2   5   7         10.79         11.51         0.99 o                         
  -1   5   7         37.93         39.27         1.78 o                         
   0   5   7        226.31        219.36         5.03 o                         
   1   5   7        205.78        207.98         5.29 o                         
   2   5   7        378.14        387.10        12.55 o                         
   3   5   7         16.33         18.63         1.52 o                         
   4   5   7         81.33         84.95         3.10 o                         
   5   5   7         21.73         22.33         1.71 o                         
   6   5   7         40.42         43.86         2.02 o                         
   7   5   7         67.86         75.74         2.71 o                         
 -10   6   7          6.56          4.43         0.78 o                         
  -9   6   7          6.99          8.04         1.08 o                         
  -8   6   7          1.02          1.14         1.00 o                         
  -7   6   7        172.17        184.92         4.08 o                         
  -6   6   7        111.76        117.78         3.43 o                         
  -5   6   7         70.27         78.02         2.35 o                         
  -4   6   7        111.31        119.06         3.14 o                         
  -3   6   7          6.61          6.57         0.96 o                         
  -2   6   7         41.53         45.45         2.41 o                         
  -1   6   7        390.20        422.81         8.44 o                         
   0   6   7        242.01        234.25         6.22 o                         
   1   6   7         65.02         67.06         3.62 o                         
   2   6   7        160.88        168.16         4.70 o                         
   3   6   7        181.29        195.29         5.50 o                         
   4   6   7        126.57        144.63         8.92 o                         
   5   6   7         18.44         18.61         1.43 o                         
   6   6   7          6.39          4.76         0.81 o                         
   7   6   7         32.21         23.36         1.71 o                         
  -9   7   7         14.51         13.25         1.29 o                         
  -8   7   7         83.75         83.55         3.05 o                         
  -7   7   7         41.46         40.27         1.74 o                         
  -6   7   7        227.50        257.25        10.40 o                         
  -5   7   7        101.89        105.17         3.40 o                         
  -4   7   7        687.46        741.46        12.53 o                         
  -3   7   7        500.04        529.22         9.29 o                         
  -2   7   7        150.41        160.50         3.66 o                         
  -1   7   7         47.86         50.14         2.62 o                         
   0   7   7         56.07         59.83         2.35 o                         
   1   7   7         21.22         21.81         1.72 o                         
   2   7   7        281.07        292.84         7.13 o                         
   3   7   7        244.58        270.13         8.14 o                         
   4   7   7         73.91         78.86         2.77 o                         
   5   7   7        378.72        405.65         8.94 o                         
   6   7   7        100.75        107.67         3.70 o                         
  -8   8   7         43.25         45.97         2.27 o                         
  -7   8   7         39.64         40.68         2.42 o                         
  -6   8   7         60.86         64.98         2.22 o                         
  -5   8   7        367.22        382.77         7.79 o                         
  -4   8   7        126.51        148.40        11.78 o                         
  -3   8   7         46.15         50.65         1.90 o                         
  -2   8   7        104.39        110.90         2.90 o                         
  -1   8   7         72.66         78.34         2.37 o                         
   0   8   7         56.87         62.24         2.75 o                         
   1   8   7         90.23         93.24         2.79 o                         
   2   8   7          9.49          9.17         1.17 o                         
   3   8   7         86.16         94.01         3.81 o                         
   4   8   7        121.74        128.58         3.44 o                         
   5   8   7         60.84         66.24         3.67 o                         
  -7   9   7        208.01        250.98        10.31 o                         
  -6   9   7         94.00         89.12         4.99 o                         
  -5   9   7        157.56        163.22         3.68 o                         
  -4   9   7         24.51         28.44         1.84 o                         
  -3   9   7         49.85         49.13         2.09 o                         
  -2   9   7         72.38         84.80         3.41 o                         
  -1   9   7        148.13        154.68         3.34 o                         
   0   9   7        258.39        262.55         4.91 o                         
   1   9   7        244.17        248.23        11.61 o                         
   2   9   7         46.55         50.04         2.59 o                         
   3   9   7          7.84          7.56         0.96 o                         
   4   9   7          4.36          7.68         1.45 o                         
  -5  10   7        127.52        130.92         5.81 o                         
  -4  10   7          4.86          5.60         0.97 o                         
  -3  10   7         43.36         48.55         1.90 o                         
  -2  10   7         49.68         53.23         2.04 o                         
  -1  10   7          7.77          6.88         0.89 o                         
   0  10   7        128.96        133.94         4.25 o                         
   1  10   7         33.99         37.54         6.64 o                         
   2  10   7         80.71         81.54         4.01 o                         
 -11   0   8         16.85         16.25         2.63 o                         
 -10   0   8        593.84        629.28        24.28 o                         
  -9   0   8        326.36        351.66         8.30 o                         
  -8   0   8        210.91        206.89         5.79 o                         
  -7   0   8       3626.34       3581.20        73.36 o                         
  -6   0   8         29.03         33.21         1.81 o                         
  -5   0   8        840.12        848.51        30.92 o                         
  -4   0   8        378.38        368.72        19.16 o                         
  -3   0   8        335.29        375.26        13.97 o                         
  -1   0   8       1044.14       1133.31        41.91 o                         
   0   0   8        170.68        189.85         5.73 o                         
   1   0   8       1879.30       1753.71        44.12 o                         
   2   0   8        131.95        149.38         5.39 o                         
   6   0   8        111.98        121.99         5.88 o                         
   7   0   8        224.77        244.20        11.07 o                         
   8   0   8        133.73        149.25         6.43 o                         
 -11   1   8        185.67        194.20         6.09 o                         
 -10   1   8         18.74         18.93         2.67 o                         
  -9   1   8         18.54         20.70         1.26 o                         
  -8   1   8        366.24        369.44         6.22 o                         
  -7   1   8       1151.80       1140.99        17.03 o                         
  -6   1   8        274.31        283.89         5.35 o                         
  -5   1   8        628.27        637.62        12.09 o                         
  -4   1   8        213.52        200.72         4.85 o                         
  -3   1   8         53.02         46.57         1.56 o                         
  -2   1   8          9.87         21.65         3.04 o                         
  -1   1   8        693.31        748.71        19.56 o                         
   0   1   8          6.50         20.38         4.05 o                         
   1   1   8        261.67        265.98         6.78 o                         
   2   1   8        178.28        184.51         8.75 o                         
   5   1   8         98.32         92.74         4.84 o                         
   6   1   8         10.55         11.38         1.29 o                         
   7   1   8        103.06         97.19         8.61 o                         
   8   1   8        118.93        140.39         6.50 o                         
 -11   2   8         28.42         33.25         2.19 o                         
 -10   2   8        159.91        170.13         4.87 o                         
  -9   2   8        129.52        135.61         4.78 o                         
  -8   2   8         91.15         94.55         2.58 o                         
  -7   2   8        206.41        212.95         4.38 o                         
  -6   2   8        296.86        323.54         5.60 o                         
  -5   2   8         13.11         12.70         0.92 o                         
  -4   2   8        871.00        962.48        17.57 o                         
  -3   2   8         66.96         67.79         2.93 o                         
  -2   2   8         79.67         82.72         3.38 o                         
  -1   2   8         29.83         26.45         1.56 o                         
   0   2   8        442.35        454.75         9.05 o                         
   1   2   8         42.82         45.93         4.68 o                         
   2   2   8         99.05        109.41         9.26 o                         
   3   2   8        100.75         88.73         4.70 o                         
   5   2   8         33.50         35.31         4.35 o                         
   6   2   8        165.05        159.53        11.09 o                         
   7   2   8          2.91          3.94         0.97 o                         
   8   2   8          2.69          2.14         1.11 o                         
 -12   3   8         19.85          9.27         1.52 o                         
 -11   3   8          0.99          1.40         0.81 o                         
 -10   3   8         33.79         36.14         2.19 o                         
  -9   3   8         18.40         21.06         2.47 o                         
  -8   3   8         67.57         69.68         2.19 o                         
  -7   3   8        402.97        399.09        11.24 o                         
  -6   3   8        258.81        261.32         5.11 o                         
  -5   3   8        196.53        187.55         3.62 o                         
  -4   3   8         76.62         93.97         4.09 o                         
  -3   3   8        181.48        176.20         4.80 o                         
  -2   3   8        261.75        275.37         5.76 o                         
  -1   3   8          2.71          2.43         1.49 o                         
   0   3   8        130.42        132.55         6.17 o                         
   1   3   8         53.48         58.21         3.59 o                         
   2   3   8         35.58         33.27         2.90 o                         
   3   3   8         40.29         40.80         3.39 o                         
   4   3   8        240.73        245.03        10.31 o                         
   5   3   8          4.38          3.87         1.73 o                         
   6   3   8         28.76         26.18         1.96 o                         
   7   3   8          5.30          8.15         1.13 o                         
 -11   4   8         25.79         29.96         1.69 o                         
 -10   4   8         50.57         52.61         2.14 o                         
  -9   4   8         55.70         59.71         2.24 o                         
  -8   4   8         76.62         82.89         6.71 o                         
  -7   4   8        387.53        381.65         6.99 o                         
  -6   4   8         76.25         68.93         2.31 o                         
  -5   4   8         66.40         61.05         2.02 o                         
  -4   4   8        149.90        160.19         3.20 o                         
  -3   4   8         92.25         94.37         2.60 o                         
  -2   4   8         11.20         14.90         1.25 o                         
  -1   4   8         65.51         59.09         2.11 o                         
   0   4   8        124.38        127.14         4.27 o                         
   1   4   8        565.15        571.99        27.63 o                         
   2   4   8         33.19         36.47         3.56 o                         
   3   4   8        172.34        176.34         9.78 o                         
   4   4   8         65.42         65.70         4.56 o                         
   5   4   8         66.95         68.58         3.02 o                         
   6   4   8         54.17         62.35         5.01 o                         
   7   4   8          6.55          6.92         1.52 o                         
 -10   5   8         16.61         12.41         2.16 o                         
  -9   5   8        115.08        122.21         3.38 o                         
  -8   5   8        341.94        367.99        12.45 o                         
  -7   5   8        252.48        270.75         5.27 o                         
  -6   5   8        645.85        671.25        11.47 o                         
  -5   5   8        219.86        223.54         4.65 o                         
  -4   5   8        106.82        105.72         3.03 o                         
  -3   5   8        272.77        269.15         5.23 o                         
  -2   5   8        166.94        176.98         4.78 o                         
  -1   5   8        877.49        889.07        18.81 o                         
   0   5   8         21.32         28.43         1.79 o                         
   1   5   8        401.25        416.97        11.62 o                         
   2   5   8        221.43        227.45         5.72 o                         
   3   5   8         46.23         42.43         2.19 o                         
   4   5   8        138.84        149.66         4.17 o                         
   5   5   8        109.23        123.28         3.55 o                         
   6   5   8         33.58         32.26         1.61 o                         
   7   5   8         77.43         80.23         4.98 o                         
 -10   6   8         53.44         60.41        10.27 o                         
  -9   6   8        139.33        141.81         4.81 o                         
  -8   6   8        233.40        246.45         4.92 o                         
  -7   6   8        631.24        648.86        12.68 o                         
  -6   6   8         97.22        112.13         3.46 o                         
  -5   6   8        111.49        107.18         2.82 o                         
  -4   6   8         65.85         73.59         2.33 o                         
  -3   6   8        271.99        286.75         5.57 o                         
  -2   6   8       1078.88       1060.66        23.24 o                         
  -1   6   8        176.08        182.40         4.55 o                         
   0   6   8        209.00        223.19         5.77 o                         
   1   6   8         51.31         52.33         2.42 o                         
   2   6   8        407.25        440.80        10.54 o                         
   3   6   8        154.11        162.37         4.57 o                         
   4   6   8        220.77        240.05         6.35 o                         
   5   6   8        222.81        230.41         5.46 o                         
   6   6   8         64.59         62.10         6.05 o                         
  -9   7   8         72.47         78.87         3.08 o                         
  -8   7   8         80.91         87.26         2.93 o                         
  -7   7   8         78.84         73.04         2.44 o                         
  -6   7   8        209.66        221.67         5.08 o                         
  -5   7   8         18.11         18.97         1.52 o                         
  -4   7   8          7.47          5.84         0.96 o                         
  -3   7   8        122.61        135.94         3.70 o                         
  -2   7   8         74.06         79.33         2.68 o                         
  -1   7   8         96.01         91.06         5.15 o                         
   0   7   8        238.40        244.44         8.36 o                         
   1   7   8          6.46          6.81         1.21 o                         
   2   7   8         93.38        105.89         4.19 o                         
   3   7   8         29.59         32.91         1.91 o                         
   4   7   8         22.20         21.94         1.54 o                         
   5   7   8         20.55         23.38         2.36 o                         
  -8   8   8         22.05         18.37         1.67 o                         
  -7   8   8         34.38         35.64         1.84 o                         
  -6   8   8         52.37         69.25         3.86 o                         
  -5   8   8         90.09         93.14         2.80 o                         
  -4   8   8        171.03        186.34         4.44 o                         
  -3   8   8         15.21         16.58         1.30 o                         
  -2   8   8        122.74        134.42         3.18 o                         
  -1   8   8        125.20        133.21         3.15 o                         
   0   8   8         93.65        105.11         3.06 o                         
   1   8   8         74.32         78.20         3.48 o                         
   2   8   8         46.60         50.22         2.26 o                         
   3   8   8         20.05         22.62         1.48 o                         
   4   8   8        135.44        132.84         7.19 o                         
  -7   9   8          4.52          5.81         1.31 o                         
  -6   9   8          2.87          0.68         1.22 o                         
  -5   9   8          6.41          5.79         0.76 o                         
  -4   9   8         10.08          7.50         0.94 o                         
  -3   9   8         51.99         57.84         2.45 o                         
  -2   9   8         10.92         13.99         1.27 o                         
  -1   9   8          5.44          5.53         0.98 o                         
   0   9   8         17.67         18.74         1.10 o                         
   1   9   8          8.85          7.58         0.83 o                         
   2   9   8          1.16          2.03         0.77 o                         
   3   9   8          3.30          3.46         1.11 o                         
  -4  10   8         18.87         19.50         2.07 o                         
  -3  10   8         77.78         82.62         2.91 o                         
  -2  10   8         59.31         69.02         4.48 o                         
  -1  10   8         33.27         34.35         4.77 o                         
   0  10   8         59.78         64.66         3.53 o                         
 -11   1   9         21.55         21.99         2.13 o                         
 -10   1   9        139.81        149.67         4.45 o                         
  -9   1   9        288.32        292.41         5.56 o                         
  -8   1   9        123.05        126.36         3.09 o                         
  -7   1   9        491.38        483.37         8.55 o                         
  -6   1   9        447.95        441.72         7.83 o                         
  -5   1   9         16.74         18.24         1.16 o                         
  -4   1   9        166.52        192.21         7.34 o                         
  -3   1   9         15.41         15.38         1.07 o                         
  -2   1   9          8.76          5.78         1.00 o                         
  -1   1   9        300.41        333.21        10.59 o                         
   0   1   9        469.17        492.49        14.50 o                         
   1   1   9        892.05        827.69        31.75 o                         
   5   1   9         94.12         93.92         5.05 o                         
   6   1   9         45.90         51.73         3.46 o                         
   7   1   9         29.08         29.81         3.53 o                         
 -11   2   9         77.40         88.55         3.53 o                         
 -10   2   9         63.21         75.37         2.97 o                         
  -9   2   9         19.13         19.09         1.27 o                         
  -8   2   9        226.33        243.90         4.89 o                         
  -7   2   9         36.37         38.63         1.97 o                         
  -6   2   9        203.94        207.75         4.30 o                         
  -5   2   9        103.60        101.96         2.56 o                         
  -4   2   9        267.62        279.50         5.92 o                         
  -3   2   9         11.65         11.08         5.53 o                         
  -2   2   9        745.46        764.72        35.03 o                         
  -1   2   9         45.24         45.71         3.04 o                         
   0   2   9        522.54        501.30        11.62 o                         
   4   2   9         53.23         59.34         4.01 o                         
   5   2   9         12.96         17.78         2.42 o                         
   6   2   9         76.67         90.60         4.63 o                         
   7   2   9        111.30        120.40         5.81 o                         
 -11   3   9         77.77         80.00         2.53 o                         
 -10   3   9        153.21        167.39         4.70 o                         
  -9   3   9         20.57         21.97         2.37 o                         
  -8   3   9        733.59        784.61        13.16 o                         
  -7   3   9        168.86        169.29         3.77 o                         
  -6   3   9         59.73         61.05         2.07 o                         
  -5   3   9        341.64        327.39         6.09 o                         
  -4   3   9         76.09         73.58         2.10 o                         
  -3   3   9        518.03        531.31        14.38 o                         
  -2   3   9        609.33        617.04        11.91 o                         
  -1   3   9        111.10        114.32         5.60 o                         
   0   3   9        679.95        667.04        24.48 o                         
   1   3   9       1295.11       1238.84        44.12 o                         
   2   3   9        597.30        625.20        23.17 o                         
   3   3   9         61.35         62.10         4.15 o                         
   4   3   9         92.75        102.77         5.53 o                         
   5   3   9        113.62        123.93         6.16 o                         
   6   3   9        163.10        160.52         8.02 o                         
   7   3   9        138.22        135.83         6.09 o                         
 -11   4   9         28.29         28.44         1.62 o                         
 -10   4   9          4.44          6.30         1.00 o                         
  -9   4   9        121.62        124.65         3.29 o                         
  -8   4   9        248.63        262.87         5.85 o                         
  -7   4   9        288.09        297.32         5.73 o                         
  -6   4   9         25.11         29.34         1.62 o                         
  -5   4   9         66.40         71.55         2.38 o                         
  -4   4   9        137.95        131.36         4.71 o                         
  -3   4   9        109.29        108.28         4.20 o                         
  -2   4   9        322.23        319.21         7.51 o                         
  -1   4   9         42.81         42.67         1.95 o                         
   0   4   9        562.54        569.48        30.22 o                         
   1   4   9        339.47        363.22        14.52 o                         
   2   4   9        141.23        143.51         6.99 o                         
   3   4   9        149.31        157.48         7.54 o                         
   5   4   9         74.35         75.11         4.43 o                         
   6   4   9         87.39         97.45         4.77 o                         
 -10   5   9         45.87         45.18         1.77 o                         
  -9   5   9         43.52         46.77         3.49 o                         
  -8   5   9         27.37         25.48         1.71 o                         
  -7   5   9         40.83         49.43         1.86 o                         
  -6   5   9         20.29         20.14         1.32 o                         
  -5   5   9         61.86         63.52         2.15 o                         
  -4   5   9        356.07        369.42         6.83 o                         
  -3   5   9        421.49        457.69        10.56 o                         
  -2   5   9         29.45         27.90         2.32 o                         
  -1   5   9        207.07        223.62         5.78 o                         
   0   5   9         18.11         20.43         3.29 o                         
   1   5   9        218.10        227.37         5.74 o                         
   2   5   9        212.24        226.44         6.81 o                         
   3   5   9        145.88        146.17         4.06 o                         
   4   5   9         96.50         92.81         5.27 o                         
   5   5   9         86.21         95.85         3.62 o                         
   6   5   9         46.12         53.60         3.11 o                         
 -10   6   9          4.96          6.22         1.00 o                         
  -9   6   9          0.74          0.19         0.77 o                         
  -8   6   9         21.06         25.68         1.62 o                         
  -7   6   9          8.89         12.87         1.47 o                         
  -6   6   9         73.74         77.04         2.38 o                         
  -5   6   9         16.84         17.42         1.46 o                         
  -4   6   9         54.05         53.92         2.04 o                         
  -3   6   9         17.65         20.28         1.37 o                         
  -2   6   9        168.55        171.20         4.90 o                         
  -1   6   9         50.78         53.09         2.48 o                         
   0   6   9         44.60         46.23         2.32 o                         
   1   6   9        117.93        124.90         3.80 o                         
   2   6   9         31.94         37.44         2.04 o                         
   3   6   9         12.91          9.82         1.25 o                         
   4   6   9         85.75         84.44         2.67 o                         
   5   6   9          4.59          7.00         3.29 o                         
  -9   7   9         51.53         59.47         2.64 o                         
  -8   7   9         60.69         64.56         2.41 o                         
  -7   7   9         17.14         14.90         2.37 o                         
  -6   7   9        207.00        218.01         4.96 o                         
  -5   7   9         78.57         79.82         2.29 o                         
  -4   7   9         65.50         69.56         2.59 o                         
  -3   7   9        251.47        284.32         5.49 o                         
  -2   7   9        294.91        307.74         5.85 o                         
  -1   7   9          6.41          6.71         1.20 o                         
   0   7   9         45.65         48.61         2.54 o                         
   1   7   9        123.16        137.46         3.98 o                         
   2   7   9         81.88         94.43         4.54 o                         
   3   7   9          5.02          5.72         0.87 o                         
   4   7   9         87.06         88.61         2.68 o                         
  -8   8   9         68.01         73.59         3.80 o                         
  -7   8   9        200.59        209.71         5.78 o                         
  -6   8   9        136.89        149.24         4.76 o                         
  -5   8   9        101.44        114.87         3.21 o                         
  -4   8   9        134.57        156.29         5.49 o                         
  -3   8   9         61.28         67.14         2.11 o                         
  -2   8   9         68.25         77.18         2.23 o                         
  -1   8   9         72.05         80.36         2.22 o                         
   0   8   9        115.71        123.16         3.18 o                         
   1   8   9        383.81        441.62        15.73 o                         
   2   8   9        175.37        186.10         5.67 o                         
   3   8   9         87.64         90.97         4.12 o                         
  -6   9   9         14.76         20.63         1.48 o                         
  -5   9   9         46.48         49.54         2.02 o                         
  -4   9   9         80.51         86.82         2.32 o                         
  -3   9   9        114.62        124.57         4.24 o                         
  -2   9   9        124.92        132.39         3.19 o                         
  -1   9   9        107.78        114.72         2.88 o                         
   0   9   9         44.71         50.38         2.01 o                         
   1   9   9        167.95        151.74         4.97 o                         
   2   9   9         88.48         92.33         4.36 o                         
 -11   0  10         22.99         23.59         2.97 o                         
 -10   0  10          9.43         10.24         2.42 o                         
  -9   0  10        110.61        114.13         4.62 o                         
  -8   0  10        133.36        138.53         4.15 o                         
  -7   0  10        449.17        468.65        10.81 o                         
  -6   0  10        124.32        135.41         6.57 o                         
  -5   0  10         84.35         88.98         6.64 o                         
  -4   0  10        195.68        204.03        13.14 o                         
  -3   0  10       1029.12        988.08        38.66 o                         
  -2   0  10         15.07         19.57         3.39 o                         
  -1   0  10        753.07        749.96        30.16 o                         
   0   0  10        807.74        690.90        28.84 o                         
 -11   1  10         50.59         58.67         2.88 o                         
 -10   1  10         30.44         31.66         2.09 o                         
  -9   1  10        714.80        734.86        22.19 o                         
  -8   1  10        271.43        283.57         5.49 o                         
  -7   1  10         67.65         69.09         2.18 o                         
  -6   1  10        220.01        222.96         4.54 o                         
  -5   1  10        130.62        130.46         3.00 o                         
  -4   1  10         27.90         29.40         1.47 o                         
  -3   1  10        339.53        331.55        12.93 o                         
  -2   1  10        244.64        267.44        18.23 o                         
  -1   1  10        616.50        602.79        24.90 o                         
   0   1  10        790.29        727.27        29.19 o                         
   6   1  10         42.46         32.16         3.46 o                         
 -11   2  10        130.01        131.53         4.40 o                         
 -10   2  10        163.62        171.30         4.74 o                         
  -9   2  10        323.91        340.90         6.23 o                         
  -8   2  10        332.78        343.58        11.53 o                         
  -7   2  10         22.34         21.37         1.59 o                         
  -6   2  10        467.54        492.15        11.48 o                         
  -5   2  10        105.38        109.55         2.74 o                         
  -4   2  10         68.34         73.90         2.34 o                         
  -3   2  10        408.33        437.79         8.61 o                         
  -2   2  10        191.63        194.75         8.30 o                         
  -1   2  10        217.60        212.06         9.79 o                         
   0   2  10        209.15        201.04         8.51 o                         
   1   2  10        186.58        183.06         8.09 o                         
   2   2  10         49.15         45.78         4.91 o                         
   3   2  10        112.60        120.27         5.95 o                         
   4   2  10         50.27         50.69         3.60 o                         
   5   2  10        104.65        106.29         5.53 o                         
   6   2  10         93.46         95.10         5.67 o                         
 -11   3  10         62.18         66.25         2.71 o                         
 -10   3  10         25.93         29.24         2.92 o                         
  -9   3  10         70.50         73.08         2.14 o                         
  -8   3  10         84.84         89.14         2.48 o                         
  -7   3  10         37.71         38.42         1.76 o                         
  -6   3  10         86.24         91.57         2.55 o                         
  -5   3  10         71.95         82.73         2.75 o                         
  -4   3  10         32.06         39.43         1.96 o                         
  -3   3  10         27.69         31.53         1.81 o                         
  -2   3  10        162.01        160.25         5.00 o                         
  -1   3  10        166.93        175.25         7.82 o                         
   0   3  10        443.41        439.23        16.81 o                         
   2   3  10        146.13        149.73         7.05 o                         
   3   3  10         44.87         44.33         3.60 o                         
   4   3  10         19.12         17.29         2.21 o                         
   5   3  10          2.48          0.97         1.87 o                         
   6   3  10         12.54          7.75         1.66 o                         
 -11   4  10         88.50         89.56         4.29 o                         
 -10   4  10         70.45         73.97         2.61 o                         
  -9   4  10        111.24        119.15         3.15 o                         
  -8   4  10          0.78          1.24         0.84 o                         
  -7   4  10        155.49        158.34         3.65 o                         
  -6   4  10        117.89        117.74         2.97 o                         
  -5   4  10        378.64        388.49         7.14 o                         
  -4   4  10        337.21        373.89         6.98 o                         
  -3   4  10        557.34        559.09        15.25 o                         
  -2   4  10          2.33          3.03         1.04 o                         
  -1   4  10         75.11         73.78         4.56 o                         
   0   4  10         42.07         41.53         4.36 o                         
   1   4  10        141.31        148.07         7.19 o                         
   2   4  10        221.34        239.98        10.24 o                         
   4   4  10          5.27          4.84         1.66 o                         
   5   4  10         47.15         47.51         3.18 o                         
   6   4  10         24.36         32.37         3.25 o                         
 -10   5  10        256.01        273.58         9.24 o                         
  -9   5  10        439.96        469.85         8.97 o                         
  -8   5  10         84.61         93.21         2.80 o                         
  -7   5  10        299.89        299.64         7.33 o                         
  -6   5  10         25.74         28.46         1.61 o                         
  -5   5  10         12.29         11.40         1.10 o                         
  -4   5  10         47.99         48.61         1.92 o                         
  -3   5  10         64.00         72.24         2.26 o                         
  -2   5  10         48.39         52.84         2.91 o                         
  -1   5  10        104.85        111.32         3.51 o                         
   0   5  10          3.00          3.34         0.98 o                         
   1   5  10         25.90         18.33         1.88 o                         
   2   5  10         60.53         64.16         8.92 o                         
   3   5  10         20.57         17.15         2.28 o                         
   4   5  10         51.09         52.01         3.60 o                         
   5   5  10         49.52         51.73         3.11 o                         
  -9   6  10        165.78        183.95         4.62 o                         
  -8   6  10        592.37        606.39        13.32 o                         
  -7   6  10         30.55         34.68         1.81 o                         
  -6   6  10         69.65         75.98         2.25 o                         
  -5   6  10          1.15          1.12         0.81 o                         
  -4   6  10         37.06         41.36         1.82 o                         
  -3   6  10        233.72        261.61         5.16 o                         
  -2   6  10        349.71        380.61         7.79 o                         
  -1   6  10         86.16         91.41         3.89 o                         
   0   6  10        155.91        163.02         5.73 o                         
   1   6  10         77.27         77.98         2.89 o                         
   2   6  10          0.09          0.87         0.89 o                         
   3   6  10         43.34         43.27         3.22 o                         
   4   6  10         58.42         68.19         3.73 o                         
  -8   7  10          6.32          4.81         0.87 o                         
  -7   7  10         95.67        103.63         3.72 o                         
  -6   7  10         23.77         25.60         1.63 o                         
  -5   7  10         44.49         48.69         1.76 o                         
  -4   7  10        246.59        252.71         4.90 o                         
  -3   7  10         87.77         94.97         2.57 o                         
  -2   7  10        212.53        234.71         4.68 o                         
  -1   7  10         11.90         12.92         1.23 o                         
   0   7  10         91.96        101.39         4.98 o                         
   1   7  10         56.19         62.20         2.43 o                         
   2   7  10         35.88         36.68         1.71 o                         
   3   7  10         68.43         74.23         2.79 o                         
  -7   8  10          2.43          3.78         0.92 o                         
  -6   8  10         71.58         76.39         3.20 o                         
  -5   8  10         35.62         35.24         1.65 o                         
  -4   8  10        125.45        142.75         4.93 o                         
  -3   8  10         13.59         12.58         0.95 o                         
  -2   8  10         92.63        103.53         2.63 o                         
  -1   8  10          5.34          5.70         1.02 o                         
   0   8  10         84.11         90.81         2.55 o                         
   1   8  10        142.21        154.32         3.39 o                         
   2   8  10         51.11         54.19         3.73 o                         
  -5   9  10          4.46          3.74         0.86 o                         
  -4   9  10         10.59         10.95         1.07 o                         
  -3   9  10         25.15         21.97         2.19 o                         
  -2   9  10         33.21         37.13         1.73 o                         
  -1   9  10          2.34          2.29         0.78 o                         
   0   9  10          3.49          3.87         1.11 o                         
 -11   1  11         20.31         20.26         1.83 o                         
 -10   1  11        112.93        112.86         4.62 o                         
  -9   1  11          0.45          0.61         0.71 o                         
  -8   1  11         75.27         83.04         2.71 o                         
  -7   1  11        111.93        120.47         2.96 o                         
  -6   1  11        547.04        573.38         9.97 o                         
  -5   1  11         29.99         32.11         1.66 o                         
  -4   1  11        334.57        349.58         7.05 o                         
  -3   1  11        110.20        101.85         4.06 o                         
 -11   2  11          6.31          8.97         1.32 o                         
 -10   2  11        114.18        128.04         3.93 o                         
  -9   2  11         32.78         30.71         1.45 o                         
  -8   2  11        198.40        207.71         4.79 o                         
  -7   2  11        135.34        140.86         3.30 o                         
  -6   2  11         75.21         71.70         2.23 o                         
  -5   2  11        239.36        256.96         5.62 o                         
  -4   2  11        224.64        222.89         6.44 o                         
  -3   2  11         98.57         98.74         2.81 o                         
  -1   2  11        345.27        350.43        13.69 o                         
   1   2  11         85.48         81.06         4.56 o                         
   2   2  11        383.44        383.07        14.73 o                         
   3   2  11         15.90         17.15         2.14 o                         
   4   2  11         73.95         72.27         5.05 o                         
   5   2  11         63.22         54.98         3.60 o                         
 -11   3  11        111.81        114.74         3.59 o                         
 -10   3  11        206.64        232.03         8.82 o                         
  -9   3  11         48.01         51.75         1.67 o                         
  -8   3  11        108.21        113.11         2.93 o                         
  -7   3  11         52.00         56.32         2.02 o                         
  -6   3  11        181.40        194.00         4.14 o                         
  -5   3  11         15.13         13.31         1.12 o                         
  -4   3  11        733.48        746.96        14.02 o                         
  -3   3  11         11.73         12.31         1.45 o                         
  -2   3  11        403.22        431.38        21.09 o                         
  -1   3  11        346.85        367.93        14.46 o                         
   0   3  11         97.87         96.27         5.19 o                         
   1   3  11        162.80        179.67         8.09 o                         
   2   3  11        304.97        347.80        14.25 o                         
   3   3  11         59.18         69.09         4.15 o                         
   4   3  11         33.17         36.24         3.87 o                         
   5   3  11        219.15        213.84         8.78 o                         
 -10   4  11        131.12        128.86         9.45 o                         
  -9   4  11         76.94        100.72         3.20 o                         
  -8   4  11         39.05         38.40         1.58 o                         
  -7   4  11         60.09         68.38         4.49 o                         
  -6   4  11         31.93         33.44         1.77 o                         
  -5   4  11         89.63         99.95         2.73 o                         
  -4   4  11         59.30         66.66         2.14 o                         
  -3   4  11        230.54        251.56         5.55 o                         
  -2   4  11        287.80        295.37         8.73 o                         
  -1   4  11        223.47        233.90         6.91 o                         
   0   4  11        107.03        114.04         6.02 o                         
   1   4  11         29.75         25.94         3.04 o                         
   2   4  11        114.04        137.21         6.57 o                         
   3   4  11        106.48        118.05         5.74 o                         
   4   4  11        104.99        117.57         5.46 o                         
 -10   5  11         24.66         23.31         1.49 o                         
  -9   5  11        224.20        212.87         5.21 o                         
  -8   5  11         82.85         90.29         2.72 o                         
  -7   5  11         21.37         25.96         1.40 o                         
  -6   5  11        107.59        119.64         3.59 o                         
  -5   5  11         11.94         10.93         1.06 o                         
  -4   5  11        124.56        133.54         3.20 o                         
  -3   5  11        347.28        369.92         8.64 o                         
  -2   5  11        249.80        273.14         8.22 o                         
  -1   5  11         79.68         88.71         3.03 o                         
   0   5  11         30.86         33.51         1.88 o                         
   1   5  11         49.16         53.94         3.94 o                         
   2   5  11         97.63         99.94         5.19 o                         
   3   5  11         53.55         67.78         4.22 o                         
   4   5  11         52.55         64.66         3.53 o                         
  -9   6  11         30.31         29.63         1.50 o                         
  -8   6  11          1.13          2.10         0.72 o                         
  -7   6  11         13.37         10.93         1.14 o                         
  -6   6  11         27.18         30.51         2.03 o                         
  -5   6  11         22.34         19.61         1.25 o                         
  -4   6  11         37.77         40.88         1.75 o                         
  -3   6  11         22.63         22.20         2.87 o                         
  -2   6  11         27.23         32.20         3.02 o                         
  -1   6  11         22.12         25.11         2.13 o                         
   0   6  11         28.10         28.00         1.81 o                         
   1   6  11         41.74         45.43         1.96 o                         
   2   6  11         16.67         15.99         1.69 o                         
   3   6  11          9.47          8.92         1.59 o                         
  -8   7  11         10.91         13.08         1.08 o                         
  -7   7  11         35.00         34.65         1.44 o                         
  -6   7  11         60.71         57.11         5.61 o                         
  -5   7  11          2.17          2.57         0.72 o                         
  -4   7  11         61.91         61.89         1.92 o                         
  -3   7  11        235.92        251.50         5.05 o                         
  -2   7  11        202.36        222.02         5.65 o                         
  -1   7  11          8.34          8.15         0.95 o                         
   0   7  11         18.75         21.47         1.35 o                         
   1   7  11         15.00         16.47         1.96 o                         
   2   7  11         22.33         21.72         2.63 o                         
  -6   8  11         24.17         28.47         1.90 o                         
  -5   8  11         57.52         55.59         1.75 o                         
  -4   8  11         65.10         68.69         2.03 o                         
  -3   8  11        231.33        238.30         4.88 o                         
  -2   8  11        187.72        197.81         4.71 o                         
  -1   8  11         67.83         70.37         1.98 o                         
   0   8  11         89.25         96.83         2.55 o                         
   1   8  11          9.26          5.53         1.24 o                         
 -11   0  12        189.94        213.22         9.48 o                         
 -10   0  12        142.38        149.73         7.40 o                         
  -9   0  12         50.87         55.28         2.83 o                         
  -8   0  12         61.80         72.29         4.63 o                         
  -7   0  12        611.76        684.54        18.40 o                         
  -6   0  12        220.12        225.96         7.24 o                         
  -5   0  12        379.21        387.55        11.06 o                         
  -4   0  12        416.07        466.89        17.84 o                         
  -3   0  12        403.68        457.62        17.98 o                         
 -11   1  12         68.48         55.88         4.15 o                         
 -10   1  12        116.15        119.13         3.46 o                         
  -9   1  12         50.38         52.65         1.97 o                         
  -8   1  12         78.50         86.88         3.08 o                         
  -7   1  12         58.98         61.08         2.32 o                         
  -6   1  12         75.35         76.73         2.55 o                         
  -5   1  12        187.96        183.04         4.32 o                         
  -4   1  12        121.05        116.59         3.54 o                         
  -3   1  12        243.63        259.90         7.53 o                         
  -2   1  12        162.71        163.01         7.26 o                         
 -11   2  12         20.61         17.14         1.41 o                         
 -10   2  12         60.76         68.41         3.15 o                         
  -9   2  12         70.65         75.88         2.81 o                         
  -8   2  12        102.19        106.43         2.64 o                         
  -7   2  12         25.18         26.84         1.57 o                         
  -6   2  12         51.88         54.32         3.56 o                         
  -5   2  12        164.64        173.90         3.74 o                         
  -4   2  12        271.87        289.85         6.13 o                         
  -3   2  12        330.28        356.38         8.21 o                         
  -2   2  12        108.56        118.52         4.48 o                         
  -1   2  12        170.86        175.25         7.75 o                         
   0   2  12         62.72         67.01         4.01 o                         
 -10   3  12         45.22         53.39         2.64 o                         
  -9   3  12         44.87         44.72         1.73 o                         
  -8   3  12         23.52         25.86         1.40 o                         
  -7   3  12         39.92         40.14         2.36 o                         
  -6   3  12         46.08         44.08         1.80 o                         
  -5   3  12        139.33        134.97         5.25 o                         
  -4   3  12         25.93         28.46         1.68 o                         
  -3   3  12         54.65         58.46         2.14 o                         
  -2   3  12         39.03         48.89         3.32 o                         
  -1   3  12        237.33        262.32        10.86 o                         
   0   3  12         12.08         15.08         2.07 o                         
   1   3  12        263.60        287.91        11.62 o                         
   2   3  12          2.06          2.28         1.24 o                         
   3   3  12         38.06         38.45         2.77 o                         
 -10   4  12          9.12          8.82         2.04 o                         
  -9   4  12         34.40         38.21         1.57 o                         
  -8   4  12         16.09         20.89         1.27 o                         
  -7   4  12         43.55         48.33         1.77 o                         
  -6   4  12          8.03         10.75         1.25 o                         
  -5   4  12         91.54        103.94         2.68 o                         
  -4   4  12        101.72        110.21         3.12 o                         
  -3   4  12        437.93        466.26         9.17 o                         
  -2   4  12          0.19          2.50         1.18 o                         
   0   4  12        155.01        182.58         8.78 o                         
   1   4  12        138.52        147.38         6.78 o                         
   2   4  12         85.78         92.54         4.70 o                         
   3   4  12         25.52         27.39         2.35 o                         
  -9   5  12         63.61         66.88         2.87 o                         
  -8   5  12        177.64        195.11         5.56 o                         
  -7   5  12        104.72        107.96         2.54 o                         
  -6   5  12         16.58         12.12         1.34 o                         
  -5   5  12         94.81        110.54         4.50 o                         
  -4   5  12        127.24        136.56         3.96 o                         
  -3   5  12        260.92        270.53        13.07 o                         
  -2   5  12         31.68         33.77         1.94 o                         
  -1   5  12         41.16         46.34         2.71 o                         
   0   5  12         46.50         49.23         2.73 o                         
   1   5  12         44.95         47.37         3.39 o                         
   2   5  12         16.97         25.59         2.56 o                         
   3   5  12         51.70         51.11         3.53 o                         
  -8   6  12        130.81        131.54         3.58 o                         
  -7   6  12        115.60        120.70         3.35 o                         
  -6   6  12         98.64         93.44         2.29 o                         
  -5   6  12         54.15         62.93         2.52 o                         
  -4   6  12         38.03         36.97         1.76 o                         
  -3   6  12        327.05        354.58         8.21 o                         
  -2   6  12        191.93        211.17         4.71 o                         
  -1   6  12         13.52         16.86         1.49 o                         
   0   6  12        102.32        103.03         4.71 o                         
  -7   7  12         37.56         37.58         1.91 o                         
  -6   7  12         33.30         39.24         1.47 o                         
  -5   7  12         32.19         32.81         1.38 o                         
  -4   7  12         62.75         65.35         2.02 o                         
  -3   7  12         33.37         38.02         1.67 o                         
  -2   7  12         67.04         77.09         2.35 o                         
  -1   7  12         14.61         16.00         1.18 o                         
   0   7  12         32.42         37.58         1.67 o                         
   1   7  12         16.77         16.60         2.56 o                         
  -5   8  12          6.91          6.36         1.18 o                         
  -4   8  12         74.75         89.47         4.40 o                         
  -3   8  12         42.92         43.39         3.10 o                         
  -2   8  12         12.37          8.09         1.52 o                         
  -1   8  12          8.18          8.44         1.52 o                         
 -10   1  13         12.06         12.20         1.44 o                         
  -9   1  13         70.20         71.47         2.26 o                         
  -8   1  13         15.79         16.98         2.39 o                         
  -7   1  13          6.39          5.84         1.05 o                         
  -6   1  13        156.56        167.53         4.05 o                         
  -5   1  13        128.12        126.05         3.31 o                         
  -4   1  13         34.64         38.02         2.30 o                         
  -3   1  13         46.27         54.07         2.59 o                         
  -2   1  13        156.46        181.18         5.67 o                         
 -10   2  13         70.96         74.95         3.03 o                         
  -9   2  13        100.36        104.44         2.62 o                         
  -8   2  13        276.65        290.27         8.85 o                         
  -7   2  13         28.66         29.36         1.68 o                         
  -6   2  13        384.80        428.71         7.96 o                         
  -5   2  13          8.46          8.95         0.92 o                         
  -4   2  13        207.70        222.47         6.39 o                         
  -3   2  13        150.33        167.29         4.46 o                         
  -2   2  13         87.20         91.22         6.43 o                         
  -1   2  13         18.29         11.97         3.53 o                         
 -10   3  13        105.54        121.64         4.84 o                         
  -9   3  13         50.38         65.75         2.30 o                         
  -8   3  13         55.60         60.49         1.79 o                         
  -7   3  13        183.27        186.29         3.94 o                         
  -6   3  13        230.05        260.31         4.98 o                         
  -5   3  13        227.39        245.67         5.55 o                         
  -4   3  13        328.72        346.71         8.46 o                         
  -3   3  13        351.60        392.22         9.25 o                         
  -2   3  13        377.34        394.35        18.74 o                         
  -1   3  13        107.49        114.46         5.60 o                         
   2   3  13        127.09        140.88         6.02 o                         
  -9   4  13         44.54         49.54         2.46 o                         
  -8   4  13         13.53         15.69         1.30 o                         
  -7   4  13         20.33         19.58         1.47 o                         
  -6   4  13        277.26        300.81         5.52 o                         
  -5   4  13        126.36        129.85         3.00 o                         
  -4   4  13        109.44        121.86         3.19 o                         
  -3   4  13        226.98        265.44         5.63 o                         
  -2   4  13         62.24         72.29         2.82 o                         
  -1   4  13        180.82        194.49         6.21 o                         
  -8   5  13         46.26         44.78         1.82 o                         
  -7   5  13          8.04          5.94         0.76 o                         
  -6   5  13          1.77          1.95         0.67 o                         
  -5   5  13        104.43        113.68         2.76 o                         
  -4   5  13         11.36         13.85         1.13 o                         
  -3   5  13         80.69         95.33         2.62 o                         
  -2   5  13         81.65         92.29         3.07 o                         
  -1   5  13         65.78         73.30         2.55 o                         
   0   5  13          6.64         10.53         1.98 o                         
   2   5  13         14.78         16.32         2.35 o                         
  -7   6  13         11.29         15.22         2.66 o                         
  -6   6  13         25.87         22.34         1.17 o                         
  -5   6  13         39.36         40.48         1.54 o                         
  -4   6  13         62.00         70.69         3.68 o                         
  -3   6  13         14.69         17.89         1.63 o                         
  -2   6  13          5.94          3.73         0.79 o                         
  -1   6  13          1.95          1.39         0.79 o                         
   0   6  13         29.03         30.92         1.81 o                         
   1   6  13          3.42          0.55         0.90 o                         
  -6   7  13         84.77         98.69         4.56 o                         
  -5   7  13         57.33         53.47         2.43 o                         
  -4   7  13         78.48         82.82         3.06 o                         
  -3   7  13        285.67        303.08        13.00 o                         
  -2   7  13        141.49        152.85         3.97 o                         
  -1   7  13         23.67         21.78         1.59 o                         
 -10   0  14        193.89        211.07         8.51 o                         
  -9   0  14          6.51          5.21         1.76 o                         
  -8   0  14         46.08         51.04         2.57 o                         
  -7   0  14         85.03         95.48         3.84 o                         
  -6   0  14        667.17        740.28        27.11 o                         
  -5   0  14         84.33         95.30         5.12 o                         
  -4   0  14         67.97         70.96         4.15 o                         
  -3   0  14         37.94         45.37         3.18 o                         
  -2   0  14        125.93        132.72         6.02 o                         
 -10   1  14         91.70         99.68         3.33 o                         
  -9   1  14         29.32         31.71         1.32 o                         
  -8   1  14         31.46         33.77         1.54 o                         
  -7   1  14        219.89        247.23         5.22 o                         
  -6   1  14         28.24         27.70         1.90 o                         
  -5   1  14         25.50         28.24         2.87 o                         
  -4   1  14         42.06         44.77         2.37 o                         
  -3   1  14         90.96         97.01         3.60 o                         
  -2   1  14          7.67          9.61         1.66 o                         
  -1   1  14         94.92         93.23         4.63 o                         
  -9   2  14         23.63         24.73         1.57 o                         
  -8   2  14        110.96        124.25         3.14 o                         
  -7   2  14         27.08         28.12         1.51 o                         
  -6   2  14         60.66         63.64         2.27 o                         
  -5   2  14        100.85        112.80         3.99 o                         
  -4   2  14         78.11         80.36         3.18 o                         
  -3   2  14        118.51        128.44         4.28 o                         
  -2   2  14        159.05        172.49         7.47 o                         
  -1   2  14          1.64          2.63         1.31 o                         
   0   2  14         38.94         43.15         2.84 o                         
  -9   3  14          2.79          3.25         0.97 o                         
  -8   3  14          3.86          3.46         0.65 o                         
  -7   3  14         60.56         62.31         1.99 o                         
  -6   3  14         62.34         67.63         2.10 o                         
  -5   3  14          0.77          1.40         0.76 o                         
  -4   3  14         72.68         87.80         2.78 o                         
  -3   3  14        102.41        123.87         4.26 o                         
  -2   3  14         68.24         77.38         3.42 o                         
  -1   3  14         29.21         30.67         2.32 o                         
   0   3  14         20.62         18.67         2.01 o                         
   1   3  14         47.07         62.03         4.22 o                         
  -8   4  14          2.54          1.89         0.77 o                         
  -7   4  14         31.00         31.37         1.34 o                         
  -6   4  14         82.21         88.87         2.30 o                         
  -5   4  14         92.42         95.25         2.51 o                         
  -4   4  14          9.86          9.74         0.91 o                         
  -3   4  14          8.33         14.05         2.28 o                         
  -2   4  14         13.86         16.33         1.66 o                         
  -1   4  14        103.28        108.16         3.86 o                         
   0   4  14         34.31         34.02         2.12 o                         
  -7   5  14        128.16        138.77         4.39 o                         
  -6   5  14         64.64         67.76         2.22 o                         
  -5   5  14        161.42        159.35         5.66 o                         
  -4   5  14        142.47        152.24         7.35 o                         
  -3   5  14          9.53         14.42         1.50 o                         
  -2   5  14         81.36         88.72         3.27 o                         
  -1   5  14        104.24        117.29         5.26 o                         
   0   5  14         43.58         41.63         3.04 o                         
  -6   6  14         66.12         78.29         3.87 o                         
  -5   6  14         26.21         26.92         1.26 o                         
  -4   6  14         13.27         12.61         0.94 o                         
  -3   6  14        102.12        108.89         3.10 o                         
  -2   6  14         85.59        101.53         5.12 o                         
  -1   6  14        167.12        203.60         8.51 o                         
  -9   1  15         26.77         29.96         3.63 o                         
  -8   1  15          6.24          6.17         0.67 o                         
  -7   1  15        117.20        129.24         5.77 o                         
  -6   1  15         98.57        114.36         7.70 o                         
  -5   1  15        114.09        122.43         4.03 o                         
  -4   1  15         91.99         97.69         3.40 o                         
  -3   1  15          1.34          2.93         0.89 o                         
  -2   1  15         68.24         73.38         3.80 o                         
  -9   2  15         29.87         28.57         2.63 o                         
  -8   2  15        124.42        118.62         2.65 o                         
  -7   2  15        184.01        183.33         9.94 o                         
  -6   2  15        190.05        174.23        21.09 o                         
  -5   2  15         14.82         21.06         4.22 o                         
  -4   2  15         54.26         57.47         2.47 o                         
  -3   2  15         42.52         50.24         2.46 o                         
  -2   2  15        164.91        196.20         7.95 o                         
  -8   3  15         66.10         66.10         2.49 o                         
  -7   3  15         53.32         56.62         1.89 o                         
  -6   3  15         75.02         83.26         2.54 o                         
  -5   3  15         45.24         53.51         5.26 o                         
  -4   3  15         94.51        105.61         3.93 o                         
  -3   3  15        206.60        220.13         8.85 o                         
  -2   3  15        256.25        267.92        10.37 o                         
  -1   3  15         59.17         57.75         3.73 o                         
  -7   4  15         95.87         94.80         3.87 o                         
  -6   4  15         45.70         51.56         1.75 o                         
  -5   4  15        131.92        152.30         4.27 o                         
  -4   4  15        118.44        134.68         8.16 o                         
  -3   4  15        189.10        208.86         8.37 o                         
  -2   4  15        105.43        112.80         4.98 o                         
  -1   4  15         70.58         68.05         4.15 o                         
  -5   5  15         49.93         54.15         2.90 o                         
  -4   5  15         19.57         15.56         2.01 o                         
  -3   5  15         40.94         55.81         3.46 o                         
  -7   0  16         56.95         58.16         3.25 o                         
  -6   0  16        157.73        180.36         7.33 o                         
  -5   0  16         92.18         96.76         4.50 o                         
  -4   0  16         62.55         70.47         3.53 o                         
  -7   1  16         62.79         50.00         3.46 o                         
  -6   1  16         74.04         90.35         3.01 o                         
  -5   1  16         32.95         35.47         1.74 o                         
  -4   1  16         35.24         37.09         1.87 o                         
  -3   1  16         46.00         52.90         2.90 o                         
  -7   2  16         73.56         91.54         6.92 o                         
  -6   2  16          1.10          2.17         0.75 o                         
  -5   2  16          0.12          0.03         0.68 o                         
  -4   2  16         17.87         18.05         1.66 o                         
  -3   2  16        102.09        105.74         4.63 o                         
  -6   3  16         33.69         39.21         2.63 o                         
  -5   3  16         21.95         28.15         2.56 o                         
  -4   3  16         18.58         19.85         2.14 o                         
                                                                                
