# Supplementary material for: Charge-enhanced pyri­dyl tri­fluoro­borate organocatalysts: crystal structures and reactivity
Source: Acta Crystallogr C Struct Chem. 2026 Jan 1;82(Pt 1):8–26. doi: 10.1107/S2053229625010629 (PMC12809446; doi:10.1107/S2053229625010629)
Supplement: Supplementary file 3 [file c-82-00008-6sup7.hkl]

data_6
#data_21122_redo_a                                                             
_shelx_title ' 21122final_a.res in P1'                                          
_shelx_refln_list_code          4                                               
_shelx_F_calc_maximum       78.37                                               
_exptl_crystal_F_000       504.00                                               
_reflns_d_resolution_high  0.7837                                               
                                                                                
loop_                                                                           
 _space_group_symop_operation_xyz                                               
 'x, y, z'                                                                      
                                                                                
_cell_length_a     9.4898                                                       
_cell_length_b    10.2000                                                       
_cell_length_c    14.4239                                                       
_cell_angle_alpha  99.787                                                       
_cell_angle_beta  101.625                                                       
_cell_angle_gamma 113.231                                                       
                                                                                
_shelx_F_squared_multiplier     1.000                                           
                                                                                
loop_                                                                           
 _refln_index_h                                                                 
 _refln_index_k                                                                 
 _refln_index_l                                                                 
 _refln_F_squared_calc                                                          
 _refln_F_squared_meas                                                          
 _refln_F_squared_sigma                                                         
 _refln_observed_status                                                         
   2   0 -18         70.51         75.19         4.41 o                         
   3   0 -18         63.55         50.54         3.35 o                         
   4   0 -18         35.34         39.95         2.59 o                         
   2   1 -18         21.26         27.36         2.12 o                         
   3   1 -18          0.47          1.24         0.94 o                         
   2   2 -18         11.49         12.65         1.59 o                         
   3   2 -18        131.28        143.39         6.83 o                         
   4   2 -18         28.64         31.48         2.35 o                         
   3   3 -18         37.54         38.01         2.59 o                         
   4   3 -18          0.60         -0.24         0.76 o                         
   2  -2 -17         11.77          9.77         1.65 o                         
   3  -2 -17         71.96         78.84         4.30 o                         
   4  -2 -17         99.76        102.72        11.65 o                         
   5  -2 -17         22.84         24.24         2.00 o                         
   6  -2 -17         26.57         27.65         2.06 o                         
   1  -1 -17         45.86         49.01         3.06 o                         
   2  -1 -17         86.17         87.14         4.94 o                         
   3  -1 -17         30.20         33.42         2.35 o                         
   4  -1 -17         18.39         15.97         2.97 o                         
   5  -1 -17         87.22         94.38         3.52 o                         
   0   0 -17         92.51        106.67         5.30 o                         
   1   0 -17         20.14         18.95         2.53 o                         
   2   0 -17          7.82         10.94         2.06 o                         
   3   0 -17         74.05         92.50         7.62 o                         
   4   0 -17         99.85        122.10         4.55 o                         
   5   0 -17         68.18         86.20         4.94 o                         
   6   0 -17         21.88         32.65         2.94 o                         
   0   1 -17        205.81        224.88        10.30 o                         
   1   1 -17         95.96        103.08         5.77 o                         
   2   1 -17         31.15         37.89         3.24 o                         
   3   1 -17         58.41         69.84         4.59 o                         
   4   1 -17         71.64         80.71         5.59 o                         
   5   1 -17        144.20        218.11        11.12 o                         
   6   1 -17         84.78         99.39         6.97 o                         
   1   2 -17         91.09        101.93         4.56 o                         
   2   2 -17         57.03         59.13         4.12 o                         
   3   2 -17         23.02         25.54         2.82 o                         
   4   2 -17        107.80        106.72         3.86 o                         
   6   2 -17         57.13         53.95         3.65 o                         
  -1   3 -17         46.05         43.30         3.18 o                         
   0   3 -17         47.84         55.88         2.55 o                         
   1   3 -17         68.06         78.12         7.15 o                         
   2   3 -17         22.39         23.05         5.06 o                         
   3   3 -17         36.84         41.25         3.24 o                         
   5   3 -17         23.31         21.30         2.12 o                         
  -1   4 -17        111.42        130.97         6.77 o                         
   0   4 -17         58.13         63.02         4.12 o                         
   1   4 -17         65.17         65.60         4.30 o                         
   2   4 -17         64.25         63.66         5.24 o                         
   3   4 -17         56.39         49.07         3.88 o                         
   4   4 -17         45.12         50.89         3.24 o                         
   5   4 -17         17.02         18.89         1.77 o                         
  -2   5 -17          3.46          2.47         0.94 o                         
  -1   5 -17          0.30          0.24         0.94 o                         
   0   5 -17        112.13        119.91         6.30 o                         
   1   5 -17         42.35         37.23         2.14 o                         
   2   5 -17         59.96         71.19         3.47 o                         
   3   5 -17         80.47         85.14         4.41 o                         
  -1   6 -17         37.61         42.19         2.88 o                         
   0   6 -17         14.03         10.94         1.53 o                         
   4  -4 -16        110.39        128.50         6.12 o                         
   5  -4 -16        253.06        312.13        13.77 o                         
   6  -4 -16         29.52         23.36         1.94 o                         
   1  -3 -16         89.01        134.74         6.71 o                         
   2  -3 -16         14.45         19.89         2.12 o                         
   3  -3 -16         22.67         27.01         3.21 o                         
   4  -3 -16         34.16         42.95         3.88 o                         
   5  -3 -16         16.64         18.88         1.72 o                         
   6  -3 -16        102.79        115.62         6.00 o                         
   0  -2 -16         24.55         28.48         2.29 o                         
   2  -2 -16        313.41        345.09        11.23 o                         
   3  -2 -16         29.56         27.13         2.12 o                         
   4  -2 -16         44.11         51.48         2.81 o                         
   5  -2 -16         77.35         98.67         5.82 o                         
   6  -2 -16        129.98        158.05         7.44 o                         
   7  -2 -16          3.02          2.82         1.06 o                         
   0  -1 -16         33.09         43.89         3.82 o                         
   1  -1 -16         80.44         86.31         5.53 o                         
   2  -1 -16         47.15         44.59         2.68 o                         
   3  -1 -16        118.14        122.99         4.99 o                         
   4  -1 -16         57.20         69.31         3.41 o                         
   5  -1 -16        151.05        158.00         5.82 o                         
   6  -1 -16         20.96         25.14         1.82 o                         
   7  -1 -16        166.61        184.46         8.71 o                         
  -1   0 -16         64.81         76.31         4.30 o                         
   0   0 -16          3.04          7.41         2.53 o                         
   1   0 -16         44.61         48.38         2.60 o                         
   2   0 -16        162.25        187.78         6.87 o                         
   3   0 -16         55.90         56.89         4.09 o                         
   4   0 -16         49.58         63.41         2.85 o                         
   5   0 -16         91.34        110.84         4.49 o                         
   6   0 -16        151.66        167.90        15.42 o                         
   7   0 -16          3.94          3.12         1.65 o                         
  -2   1 -16         79.59         96.26         5.59 o                         
  -1   1 -16        116.09        128.69         9.27 o                         
   0   1 -16        135.29        150.53        11.30 o                         
   1   1 -16          3.71          3.21         1.60 o                         
   2   1 -16        131.03        141.03         5.47 o                         
   3   1 -16        146.72        159.10         7.30 o                         
   4   1 -16        401.19        460.38        20.36 o                         
   5   1 -16        103.25        131.84         5.01 o                         
   7   1 -16        219.09        238.22        17.74 o                         
  -2   2 -16         18.90         10.77         1.53 o                         
  -1   2 -16          6.91          8.20         1.30 o                         
   0   2 -16          2.70          3.90         1.16 o                         
   1   2 -16         63.39         73.49         4.21 o                         
   2   2 -16         48.97         58.93         2.45 o                         
   3   2 -16         69.42         73.98         4.77 o                         
   4   2 -16         82.10         98.49         4.05 o                         
   6   2 -16         19.33         21.32         3.97 o                         
   7   2 -16         24.99         24.83         2.47 o                         
  -3   3 -16         31.79         32.65         2.59 o                         
  -2   3 -16        137.01        145.33         8.12 o                         
  -1   3 -16         35.90         47.53         2.62 o                         
   0   3 -16        118.03        130.18         5.18 o                         
   1   3 -16          2.08          3.65         1.77 o                         
   2   3 -16         72.85         84.90         4.14 o                         
   3   3 -16        191.64        193.16        10.06 o                         
   4   3 -16        157.29        181.09         6.24 o                         
   5   3 -16        103.46        106.10        11.41 o                         
   6   3 -16         54.67         56.84         3.65 o                         
  -3   4 -16         30.80         30.54         2.71 o                         
  -2   4 -16        112.37        138.27         7.47 o                         
  -1   4 -16         34.16         38.14         2.40 o                         
   0   4 -16         32.83         37.30         3.97 o                         
   1   4 -16        262.41        294.44        10.38 o                         
   2   4 -16        280.20        323.30        13.50 o                         
   3   4 -16         45.03         44.42         4.06 o                         
   4   4 -16         76.17         93.96         5.59 o                         
   5   4 -16         39.71         43.72         3.53 o                         
   6   4 -16        120.50        119.21         5.77 o                         
  -3   5 -16          4.96          7.24         1.29 o                         
  -2   5 -16        159.33        189.34         9.30 o                         
  -1   5 -16        104.00        126.80         7.00 o                         
   0   5 -16         11.34         12.24         2.29 o                         
   1   5 -16         93.22         93.14         5.82 o                         
   2   5 -16         27.08         41.77         3.59 o                         
   3   5 -16          9.78         14.24         2.24 o                         
   4   5 -16          3.52          2.47         1.94 o                         
   5   5 -16        100.02        113.62         5.41 o                         
  -2   6 -16         24.20         32.95         3.65 o                         
  -1   6 -16         84.51        102.44         5.77 o                         
   0   6 -16         84.41         92.73         5.59 o                         
   1   6 -16         86.77         98.85         3.85 o                         
   2   6 -16        233.39        263.26         8.43 o                         
   3   6 -16        242.40        258.94        11.36 o                         
  -2   7 -16         58.14         61.07         3.53 o                         
  -1   7 -16         36.10         34.71         3.06 o                         
   0   7 -16         28.38         32.13         2.88 o                         
   1   7 -16         58.03         60.43         3.56 o                         
  -1   8 -16         48.77         50.84         3.18 o                         
   0   8 -16        131.36        133.03         6.35 o                         
   3  -5 -15         27.42         29.89         2.35 o                         
   4  -5 -15         53.75         66.90         3.94 o                         
   5  -5 -15        114.85        122.26         6.24 o                         
   6  -5 -15         55.88         60.84         3.65 o                         
   1  -4 -15        111.20        132.56         6.47 o                         
   2  -4 -15        221.63        246.14         8.00 o                         
   3  -4 -15         17.09         21.48         2.06 o                         
   4  -4 -15        296.39        331.10        10.73 o                         
   5  -4 -15          1.68          1.10         0.97 o                         
   6  -4 -15         69.78         55.31         4.18 o                         
   7  -4 -15         49.35         48.19         3.18 o                         
   0  -3 -15         93.05        100.85         5.41 o                         
   1  -3 -15         30.68         36.05         2.17 o                         
   2  -3 -15         42.36         45.68         2.81 o                         
   3  -3 -15        151.05        165.35         6.44 o                         
   4  -3 -15         39.01         43.55         4.09 o                         
   5  -3 -15         32.36         31.39         2.30 o                         
   6  -3 -15         96.77        110.80         4.34 o                         
   8  -3 -15         21.45         37.13         2.88 o                         
  -1  -2 -15        122.48        126.62         6.41 o                         
   0  -2 -15         75.65         90.67         5.77 o                         
   1  -2 -15         58.22         58.55         3.19 o                         
   2  -2 -15          9.47          7.71         2.06 o                         
   3  -2 -15        116.51        120.15         7.47 o                         
   4  -2 -15        105.23        108.90         9.09 o                         
   5  -2 -15         48.28         49.62         4.27 o                         
   6  -2 -15          5.51          3.80         1.01 o                         
   7  -2 -15        423.02        477.35        21.18 o                         
  -1  -1 -15         15.87         21.45         3.50 o                         
   0  -1 -15         20.98         26.54         1.56 o                         
   1  -1 -15         15.51         14.77         3.00 o                         
   2  -1 -15        146.91        167.36         6.68 o                         
   3  -1 -15        118.08        125.91         5.47 o                         
   4  -1 -15         40.88         44.60         2.59 o                         
   5  -1 -15         56.69         59.38         3.43 o                         
   6  -1 -15        208.35        217.08         6.29 o                         
   7  -1 -15         62.57         75.96         4.88 o                         
  -2   0 -15        100.43        109.30         4.33 o                         
  -1   0 -15          0.55          1.11         1.18 o                         
   0   0 -15         97.00        105.37         3.61 o                         
   1   0 -15        193.77        197.80         6.12 o                         
   2   0 -15          4.74          7.24         1.40 o                         
   3   0 -15         18.92         16.40         1.72 o                         
   4   0 -15        183.07        194.72         6.10 o                         
   5   0 -15        128.01        127.79         6.12 o                         
   6   0 -15         45.79         48.71         2.40 o                         
   7   0 -15         52.98         59.33         6.77 o                         
   8   0 -15         27.82         27.59         2.53 o                         
  -2   1 -15          7.04          7.87         1.29 o                         
  -1   1 -15         91.13         97.67         6.53 o                         
   0   1 -15        230.78        256.98         9.92 o                         
   1   1 -15         36.60         39.73         2.43 o                         
   2   1 -15         80.15         90.40         7.66 o                         
   3   1 -15        228.35        238.20         7.77 o                         
   4   1 -15         80.26         89.47         4.79 o                         
   5   1 -15         43.85         39.49         2.24 o                         
   6   1 -15        143.40        171.57        11.39 o                         
   7   1 -15         49.96         50.50         3.47 o                         
   8   1 -15         66.55         65.49         3.65 o                         
  -4   2 -15         50.86         58.96         3.41 o                         
  -3   2 -15         69.26         75.31         5.00 o                         
  -2   2 -15        404.05        442.31        14.13 o                         
  -1   2 -15        169.01        200.73         7.74 o                         
   0   2 -15        147.82        165.02         6.61 o                         
   1   2 -15         50.49         54.33         2.60 o                         
   2   2 -15         49.10         54.44         2.74 o                         
   3   2 -15         67.74         94.09         6.08 o                         
   4   2 -15         79.02         89.36         3.38 o                         
   5   2 -15         87.59         93.52         4.22 o                         
   6   2 -15        136.37        136.89         5.22 o                         
   7   2 -15         77.15         89.02         4.88 o                         
  -4   3 -15         35.53         45.05         2.09 o                         
  -3   3 -15        114.41        129.50         7.35 o                         
  -2   3 -15         83.86         86.02         3.79 o                         
  -1   3 -15         82.21         93.82         4.35 o                         
   0   3 -15         96.92        114.19         5.05 o                         
   1   3 -15         78.93         75.31         3.99 o                         
   2   3 -15          4.86          4.62         1.02 o                         
   3   3 -15        158.27        171.39         5.29 o                         
   4   3 -15         21.61         21.83         2.94 o                         
   5   3 -15        117.13        109.14         6.12 o                         
   6   3 -15         25.94         27.80         2.02 o                         
   7   3 -15          3.15          9.00         1.53 o                         
  -4   4 -15         20.50         26.92         1.70 o                         
  -3   4 -15         16.00         20.16         4.32 o                         
  -2   4 -15        203.64        232.68         6.46 o                         
  -1   4 -15        146.26        178.34        12.77 o                         
   0   4 -15         33.91         35.22         2.65 o                         
   1   4 -15         52.06         61.34         3.41 o                         
   2   4 -15        192.19        209.34         7.74 o                         
   3   4 -15         20.74         24.65         3.22 o                         
   4   4 -15        186.34        209.54        17.36 o                         
   5   4 -15         35.48         39.89         3.71 o                         
   6   4 -15         20.83         15.42         2.35 o                         
  -4   5 -15         22.77         26.30         2.88 o                         
  -3   5 -15         69.90         80.62         3.32 o                         
  -2   5 -15        104.99        120.56         6.94 o                         
  -1   5 -15        190.35        207.82         7.30 o                         
   0   5 -15        430.97        485.18        16.97 o                         
   1   5 -15          1.35          3.86         1.23 o                         
   2   5 -15         98.00         91.85         6.06 o                         
   3   5 -15         56.56         58.37         3.42 o                         
   4   5 -15         21.58         19.17         3.71 o                         
   5   5 -15         73.76         77.72         4.65 o                         
   6   5 -15         20.50         21.53         2.12 o                         
  -4   6 -15          6.90          6.30         0.97 o                         
  -3   6 -15         24.53         31.48         3.00 o                         
  -2   6 -15        205.86        237.35        11.59 o                         
  -1   6 -15        179.31        210.70        10.71 o                         
   0   6 -15         74.15         76.80         3.45 o                         
   1   6 -15         64.71         71.13         3.38 o                         
   2   6 -15         93.09         95.63         4.07 o                         
   3   6 -15          4.11          2.90         1.14 o                         
   5   6 -15          1.55          3.65         1.29 o                         
  -4   7 -15        114.82        138.92         6.65 o                         
  -3   7 -15        130.26        141.33         7.00 o                         
  -2   7 -15         74.67         85.84         5.12 o                         
  -1   7 -15         54.63         56.25         4.12 o                         
   0   7 -15         63.38         69.25         4.71 o                         
   1   7 -15        134.05        134.97         7.35 o                         
   2   7 -15         31.85         28.54         2.88 o                         
  -3   8 -15         10.02          6.75         0.77 o                         
  -2   8 -15         58.81         34.36         3.00 o                         
  -1   8 -15         35.96         35.36         5.24 o                         
   0   8 -15          6.80          5.73         1.41 o                         
   1   8 -15         98.42        102.20         5.47 o                         
  -1   9 -15        110.13         99.61         4.94 o                         
   3  -6 -14         53.93         66.43         3.71 o                         
   4  -6 -14        128.22        149.09         7.35 o                         
   5  -6 -14         48.87         53.25         3.53 o                         
   6  -6 -14         50.64         48.89         3.71 o                         
   1  -5 -14         60.23         64.60         3.77 o                         
   2  -5 -14          9.26          8.44         1.12 o                         
   3  -5 -14         49.60         54.46         3.12 o                         
   4  -5 -14        161.14        172.22         6.25 o                         
   5  -5 -14         65.58         66.37         4.71 o                         
   6  -5 -14         22.36         21.48         3.24 o                         
   7  -5 -14         86.68         99.49         5.41 o                         
   0  -4 -14        173.36        194.75         9.41 o                         
   1  -4 -14          2.33          1.74         0.99 o                         
   2  -4 -14         35.80         35.69         2.66 o                         
   3  -4 -14        213.72        212.67         6.90 o                         
   4  -4 -14        157.31        161.34         5.28 o                         
   5  -4 -14         45.27         45.23         2.35 o                         
   6  -4 -14         89.42         73.61         5.06 o                         
   7  -4 -14        112.46        120.62         6.65 o                         
   8  -4 -14         61.49         59.25         3.77 o                         
  -1  -3 -14        129.35         96.38         5.94 o                         
   0  -3 -14         21.99         21.48         4.56 o                         
   1  -3 -14         83.64         83.45         6.33 o                         
   2  -3 -14         95.82         90.75         3.81 o                         
   3  -3 -14         49.39         51.06         2.86 o                         
   4  -3 -14          4.67          4.23         1.19 o                         
   5  -3 -14         50.16         48.73         2.57 o                         
   6  -3 -14         39.08         39.44         2.65 o                         
   7  -3 -14         88.37         81.70         9.86 o                         
   8  -3 -14         11.66         12.53         2.00 o                         
  -2  -2 -14          9.01          6.94         1.47 o                         
  -1  -2 -14         51.53         60.20         3.31 o                         
   0  -2 -14         60.31         60.97         3.38 o                         
   1  -2 -14         27.82         26.11         2.22 o                         
   2  -2 -14         27.93         29.87         2.91 o                         
   3  -2 -14         47.86         52.00         3.10 o                         
   4  -2 -14         37.17         34.65         2.47 o                         
   5  -2 -14         95.92        102.55         4.78 o                         
   6  -2 -14        124.48        133.64         5.46 o                         
   7  -2 -14        100.77        104.96         4.71 o                         
   8  -2 -14        113.93        124.38         6.71 o                         
   9  -2 -14        353.46        331.14        14.59 o                         
  -3  -1 -14         13.61         12.47         2.00 o                         
  -2  -1 -14         30.69         36.36         3.47 o                         
  -1  -1 -14         74.22         83.24         4.26 o                         
   0  -1 -14          2.51          1.28         1.05 o                         
   1  -1 -14         15.17         14.89         2.01 o                         
   2  -1 -14        206.88        214.80         6.95 o                         
   3  -1 -14         77.36         88.43         3.90 o                         
   4  -1 -14         49.54         55.83         3.64 o                         
   5  -1 -14        131.40        130.19         6.61 o                         
   6  -1 -14         50.53         43.87         2.61 o                         
   7  -1 -14        382.62        414.45        13.54 o                         
   8  -1 -14        100.54         74.49         4.41 o                         
   9  -1 -14         47.62         47.83         3.12 o                         
  -4   0 -14        107.13        106.32         5.53 o                         
  -3   0 -14         70.18         74.82         3.38 o                         
  -2   0 -14          3.88          1.43         1.26 o                         
  -1   0 -14          2.33          3.94         2.18 o                         
   0   0 -14         79.10         83.51         3.54 o                         
   1   0 -14         18.61         17.43         1.75 o                         
   2   0 -14         94.76         98.80         5.01 o                         
   3   0 -14        268.65        276.52        10.11 o                         
   4   0 -14         35.14         34.58         2.52 o                         
   5   0 -14        167.58        171.68         5.61 o                         
   6   0 -14        114.91        118.02         4.40 o                         
   7   0 -14         36.61         35.15         2.77 o                         
   8   0 -14         13.51         13.23         1.42 o                         
   9   0 -14         99.50         96.02         4.88 o                         
  -3   1 -14        146.53        176.29         6.74 o                         
  -2   1 -14         51.05         50.68         3.62 o                         
  -1   1 -14         56.41         66.56         3.97 o                         
   0   1 -14         10.26         10.20         1.54 o                         
   1   1 -14        117.02        120.30         3.88 o                         
   2   1 -14        120.69        121.62         5.32 o                         
   3   1 -14        290.79        301.31         9.15 o                         
   4   1 -14        267.75        272.68         8.06 o                         
   5   1 -14         32.42         33.19         2.25 o                         
   6   1 -14         29.66         33.25         2.07 o                         
   7   1 -14         92.41         85.73         8.59 o                         
   8   1 -14         94.03        102.92         3.95 o                         
  -4   2 -14        102.20        121.26         6.94 o                         
  -3   2 -14        190.58        209.61         7.53 o                         
  -2   2 -14          2.66          3.74         1.44 o                         
  -1   2 -14         70.69         71.51         4.07 o                         
   0   2 -14        237.21        244.36         7.23 o                         
   1   2 -14         76.16         79.53         3.43 o                         
   2   2 -14         24.22         22.88         1.72 o                         
   3   2 -14        246.12        251.11         7.52 o                         
   4   2 -14         10.88         12.44         1.52 o                         
   5   2 -14        196.59        204.31         7.57 o                         
   6   2 -14        230.10        226.47        11.53 o                         
   7   2 -14         46.63         46.55         2.68 o                         
   8   2 -14          1.51          0.17         0.79 o                         
  -5   3 -14         93.33        112.60         4.03 o                         
  -4   3 -14         71.46         82.43         5.41 o                         
  -3   3 -14         18.14         42.77         3.53 o                         
  -2   3 -14         22.80         27.91         2.52 o                         
  -1   3 -14        198.22        218.94         8.29 o                         
   0   3 -14        308.44        352.01        12.23 o                         
   1   3 -14        166.17        175.42         5.85 o                         
   2   3 -14        723.33        776.28        19.87 o                         
   3   3 -14         44.59         48.79         2.56 o                         
   4   3 -14         77.65         88.97         4.20 o                         
   5   3 -14         42.19         72.55         4.82 o                         
   6   3 -14         37.93         39.61         2.94 o                         
   7   3 -14        341.73        343.45        10.86 o                         
   8   3 -14         65.26         58.90         3.18 o                         
  -5   4 -14          0.04         -0.12         0.76 o                         
  -4   4 -14         90.18        100.31         4.11 o                         
  -3   4 -14         92.41        103.38         6.65 o                         
  -2   4 -14         27.99         33.62         2.54 o                         
  -1   4 -14         37.27         40.59         2.21 o                         
   0   4 -14        360.50        385.16        13.04 o                         
   1   4 -14        196.21        202.51         7.78 o                         
   2   4 -14         56.30         63.51         3.66 o                         
   3   4 -14         91.05         95.90         5.47 o                         
   4   4 -14         44.27         47.04         4.77 o                         
   5   4 -14         23.32         28.03         3.06 o                         
   6   4 -14        286.48        278.55        11.41 o                         
   7   4 -14         16.58         20.65         2.24 o                         
  -5   5 -14         26.43         31.62         4.24 o                         
  -4   5 -14        112.45        119.90         4.61 o                         
  -3   5 -14         73.39         79.33         6.38 o                         
  -2   5 -14         98.41        129.25        12.86 o                         
  -1   5 -14         92.25        103.89         4.55 o                         
   0   5 -14         77.80         84.82         4.18 o                         
   1   5 -14        251.08        271.09         9.68 o                         
   2   5 -14         10.27         10.92         1.72 o                         
   3   5 -14         40.67         39.77         4.65 o                         
   4   5 -14        324.64        326.15        10.92 o                         
   5   5 -14         61.48         70.37         4.71 o                         
  -5   6 -14          0.16          0.18         0.60 o                         
  -4   6 -14        104.84        113.56         4.28 o                         
  -3   6 -14         97.22         97.26         5.30 o                         
  -2   6 -14         10.16         10.38         2.12 o                         
  -1   6 -14          6.43          6.00         2.18 o                         
   0   6 -14        240.20        242.94        12.53 o                         
   1   6 -14         51.57         51.59         3.05 o                         
   2   6 -14         30.10         28.93         5.00 o                         
   3   6 -14        165.91        171.44         6.63 o                         
   4   6 -14         48.27         46.40         4.18 o                         
   5   6 -14         31.28         46.72         3.65 o                         
  -5   7 -14        146.91        141.98         6.71 o                         
  -4   7 -14         13.65         12.90         0.97 o                         
  -3   7 -14         26.32         31.03         1.93 o                         
  -1   7 -14         88.32        100.44         6.24 o                         
   0   7 -14         18.42         19.59         2.88 o                         
   1   7 -14         63.14         68.03         3.35 o                         
   2   7 -14        257.19        289.15        14.94 o                         
   3   7 -14         97.50        107.11         4.29 o                         
   4   7 -14        149.72        140.54         8.21 o                         
  -4   8 -14         32.86         35.72         1.75 o                         
  -3   8 -14         97.77        109.16         4.20 o                         
  -2   8 -14          1.36          3.18         1.47 o                         
  -1   8 -14         33.48         38.24         3.53 o                         
   0   8 -14         55.63         70.73         3.26 o                         
   1   8 -14         69.81         65.16         4.06 o                         
   2   8 -14          6.35          4.77         1.53 o                         
   3   8 -14         31.30         33.13         2.53 o                         
  -4   9 -14         77.82         63.37         3.71 o                         
  -3   9 -14          7.64          9.74         0.99 o                         
  -2   9 -14         39.12         47.78         3.65 o                         
  -1   9 -14          3.52          4.70         0.92 o                         
   0   9 -14         62.12         65.21         3.08 o                         
   1   9 -14        181.32        184.04         8.59 o                         
   3  -7 -13         30.11         35.18         2.53 o                         
   4  -7 -13         81.74         97.85         5.12 o                         
   5  -7 -13        144.66        155.15         7.53 o                         
   1  -6 -13        103.38        134.97         6.71 o                         
   2  -6 -13        147.95        144.27        19.27 o                         
   3  -6 -13         66.75         75.24         3.36 o                         
   4  -6 -13        340.71        393.94        12.62 o                         
   5  -6 -13         74.46         88.14         5.59 o                         
   6  -6 -13         19.10         19.53         2.77 o                         
   7  -6 -13        101.37        128.32         6.88 o                         
   0  -5 -13         21.03         26.01         2.65 o                         
   1  -5 -13          2.04          1.21         1.07 o                         
   2  -5 -13        322.18        392.02        13.06 o                         
   3  -5 -13        171.74        186.51         5.93 o                         
   4  -5 -13         57.99         59.06         3.26 o                         
   5  -5 -13        151.96        152.74         6.32 o                         
   6  -5 -13        128.44        125.40         5.28 o                         
   7  -5 -13         12.00         15.06         3.41 o                         
   8  -5 -13         16.24         21.24         2.94 o                         
  -1  -4 -13         48.64         60.13         5.06 o                         
   0  -4 -13          9.64         13.00         1.79 o                         
   1  -4 -13        132.90        150.21         9.71 o                         
   2  -4 -13        133.95        143.73         5.82 o                         
   3  -4 -13         35.19         35.12         2.99 o                         
   4  -4 -13        181.37        175.51         5.86 o                         
   5  -4 -13         53.86         55.15         3.65 o                         
   6  -4 -13         30.90         28.12         3.59 o                         
   7  -4 -13         64.91         60.17         3.18 o                         
   8  -4 -13         10.03         11.00         2.35 o                         
  -2  -3 -13          0.40          1.47         1.47 o                         
  -1  -3 -13         65.50         74.08         5.59 o                         
   0  -3 -13        117.27        125.30         5.47 o                         
   1  -3 -13         17.71         11.80         2.01 o                         
   2  -3 -13        132.30        130.87         5.07 o                         
   3  -3 -13          8.17          9.09         1.59 o                         
   4  -3 -13        149.88        150.64         5.39 o                         
   5  -3 -13         92.62        100.25         4.01 o                         
   6  -3 -13         43.74         46.94         3.65 o                         
   7  -3 -13          3.06          5.39         1.31 o                         
   8  -3 -13         84.54         94.08         5.77 o                         
  -3  -2 -13          5.13          4.36         1.15 o                         
  -2  -2 -13        166.59        171.04         9.24 o                         
  -1  -2 -13         21.05         21.69         2.04 o                         
   0  -2 -13         35.15         38.95         2.68 o                         
   1  -2 -13        394.03        423.55        12.07 o                         
   2  -2 -13        176.36        171.41         6.07 o                         
   3  -2 -13        219.71        227.46         7.78 o                         
   4  -2 -13         63.04         66.41         3.34 o                         
   5  -2 -13        198.56        195.58         6.34 o                         
   6  -2 -13         51.20         55.91         4.44 o                         
   7  -2 -13        108.44         95.02         4.91 o                         
   8  -2 -13         57.92         55.78         3.00 o                         
   9  -2 -13        194.07        221.05        10.59 o                         
  -3  -1 -13         78.28         82.99         5.56 o                         
  -2  -1 -13        208.09        222.72         8.42 o                         
  -1  -1 -13         12.89         11.93         1.51 o                         
   0  -1 -13        119.53        116.20         3.96 o                         
   1  -1 -13        102.47        107.05         7.21 o                         
   2  -1 -13        106.71        112.83         5.29 o                         
   3  -1 -13        113.34        114.66         4.57 o                         
   4  -1 -13         99.64        101.14         4.17 o                         
   5  -1 -13        210.94        207.29         8.00 o                         
   6  -1 -13        251.01        259.90         7.66 o                         
   7  -1 -13         20.58         22.77         3.24 o                         
   8  -1 -13        192.65        214.35         7.59 o                         
  -4   0 -13         59.61         68.72         4.88 o                         
  -3   0 -13         10.80          8.38         2.65 o                         
  -2   0 -13         25.23         21.92         3.56 o                         
  -1   0 -13        231.95        252.27         7.64 o                         
   0   0 -13        214.68        212.35         9.87 o                         
   1   0 -13         33.39         32.23         2.26 o                         
   2   0 -13        218.68        219.93         8.65 o                         
   3   0 -13        149.33        156.25         6.74 o                         
   4   0 -13        147.89        137.82         6.09 o                         
   5   0 -13         59.68         60.34         3.66 o                         
   6   0 -13        222.24        219.85         6.71 o                         
   7   0 -13         38.57         46.34         4.56 o                         
   8   0 -13        129.16        132.47         5.16 o                         
   9   0 -13         62.46         61.31         5.53 o                         
  -5   1 -13         68.22         81.61         4.82 o                         
  -4   1 -13        161.13        177.87         9.71 o                         
  -3   1 -13        433.40        493.18        32.39 o                         
  -2   1 -13        216.57        225.82         8.73 o                         
  -1   1 -13        258.13        252.73        12.90 o                         
   0   1 -13        112.93        120.70         4.58 o                         
   1   1 -13        194.00        200.20         6.51 o                         
   2   1 -13        229.48        224.56         7.08 o                         
   3   1 -13         12.92         15.41         1.90 o                         
   4   1 -13         63.90         59.71         3.04 o                         
   5   1 -13        379.73        386.14        10.79 o                         
   6   1 -13         22.10         22.77         1.84 o                         
   7   1 -13          1.70          2.24         1.38 o                         
   8   1 -13         61.63         68.55         2.71 o                         
   9   1 -13         19.06         14.36         1.82 o                         
  -5   2 -13         89.20         92.90         5.65 o                         
  -4   2 -13        180.40        213.23        12.53 o                         
  -3   2 -13         66.53         68.98         3.81 o                         
  -2   2 -13        659.17        729.19        23.30 o                         
  -1   2 -13         19.45         20.13         2.51 o                         
   0   2 -13        230.91        233.94         7.18 o                         
   1   2 -13         47.87         52.30         2.78 o                         
   2   2 -13        268.40        271.15         7.02 o                         
   3   2 -13         58.79         67.15         3.21 o                         
   4   2 -13         24.58         27.03         2.17 o                         
   5   2 -13         87.86         94.69         3.75 o                         
   6   2 -13        412.96        356.09        17.83 o                         
   7   2 -13          0.00         -0.21         0.96 o                         
   8   2 -13         22.32         21.02         1.93 o                         
  -6   3 -13         62.92         70.43         3.71 o                         
  -5   3 -13         14.38         15.77         2.41 o                         
  -4   3 -13         32.60         38.77         4.18 o                         
  -3   3 -13         77.92         85.93         5.15 o                         
  -2   3 -13        102.77        111.46         5.25 o                         
  -1   3 -13        264.76        283.59        10.36 o                         
   0   3 -13        105.78        111.26         4.16 o                         
   1   3 -13          7.47          9.15         1.26 o                         
   2   3 -13        430.52        442.55        12.09 o                         
   3   3 -13         14.27         18.00         1.50 o                         
   4   3 -13         86.56         82.13         3.01 o                         
   5   3 -13        217.15        225.05        11.77 o                         
   6   3 -13        103.12        115.53         4.02 o                         
   7   3 -13         67.11         68.71         3.33 o                         
   8   3 -13          6.92          4.68         0.81 o                         
  -6   4 -13          2.13          0.14         0.64 o                         
  -5   4 -13        186.60        204.59         7.18 o                         
  -4   4 -13         91.31         88.90         6.12 o                         
  -3   4 -13        146.45        150.15         9.00 o                         
  -2   4 -13        171.55        185.49         7.22 o                         
  -1   4 -13        347.07        338.49        17.77 o                         
   0   4 -13        106.81        116.21         5.89 o                         
   1   4 -13        395.74        412.40        14.37 o                         
   2   4 -13         82.96         82.37         3.48 o                         
   3   4 -13         63.00         59.81         3.61 o                         
   4   4 -13        124.85        122.29         5.25 o                         
   5   4 -13         50.59         60.84         3.34 o                         
   6   4 -13         12.45          8.22         1.44 o                         
   7   4 -13         48.85         49.56         2.32 o                         
  -6   5 -13        218.44        266.06        11.59 o                         
  -5   5 -13          5.80          5.78         0.91 o                         
  -4   5 -13          1.35          1.91         1.09 o                         
  -3   5 -13        248.12        263.47         9.24 o                         
  -2   5 -13          5.62          5.38         1.02 o                         
  -1   5 -13         31.26         32.48         1.99 o                         
   0   5 -13         19.83         19.53         3.29 o                         
   1   5 -13         26.72         31.65         4.30 o                         
   2   5 -13        636.66        683.54        17.40 o                         
   3   5 -13         92.59         91.85         4.16 o                         
   4   5 -13         11.89         12.07         1.34 o                         
   5   5 -13         50.88         48.79         3.89 o                         
   6   5 -13        138.51        145.51         7.47 o                         
   7   5 -13          8.38          7.94         1.24 o                         
  -6   6 -13          8.52         12.30         1.53 o                         
  -5   6 -13        114.02        131.53         4.89 o                         
  -4   6 -13         64.78         69.28         3.38 o                         
  -3   6 -13         59.16         59.82         3.17 o                         
  -2   6 -13        135.13        140.90         5.59 o                         
  -1   6 -13        166.23        180.28        10.12 o                         
   0   6 -13         56.90         57.66         5.06 o                         
   1   6 -13        119.16        125.09         7.88 o                         
   2   6 -13         83.55         87.53         4.30 o                         
   3   6 -13         50.69         47.94         3.09 o                         
   4   6 -13        131.34        137.09         7.65 o                         
   5   6 -13         86.10         81.34         3.49 o                         
   6   6 -13         91.06         96.02         4.82 o                         
  -6   7 -13         68.69         70.84         3.88 o                         
  -5   7 -13          4.75          9.97         0.96 o                         
  -4   7 -13         61.18         67.07         3.12 o                         
  -3   7 -13         28.30         32.45         3.56 o                         
  -2   7 -13        166.40        190.87        10.12 o                         
  -1   7 -13        188.79        205.40        10.88 o                         
   0   7 -13        267.42        323.34        41.77 o                         
   1   7 -13        100.63        110.20         4.80 o                         
   2   7 -13         21.97         21.37         2.32 o                         
   3   7 -13        183.46        182.80         6.53 o                         
   4   7 -13         40.94         39.69         6.65 o                         
  -5   8 -13        122.22        133.82         4.66 o                         
  -4   8 -13         67.74         82.54         4.63 o                         
  -3   8 -13         17.33         24.38         4.06 o                         
  -2   8 -13        146.69        158.51         8.41 o                         
  -1   8 -13         24.97         29.24         3.35 o                         
   0   8 -13         68.35         71.02         5.18 o                         
   1   8 -13         85.06         94.22         4.41 o                         
   2   8 -13         13.74         15.89         2.47 o                         
   3   8 -13         86.34         64.13         4.65 o                         
  -5   9 -13         50.00         38.13         2.59 o                         
  -4   9 -13          5.24          3.88         1.59 o                         
  -3   9 -13        144.90        154.84         5.42 o                         
  -2   9 -13         39.90         41.39         2.33 o                         
  -1   9 -13        150.32        156.45         5.62 o                         
   0   9 -13         74.30         70.61         4.41 o                         
   1   9 -13         31.11         37.71         3.06 o                         
   2   9 -13        124.56        129.15         6.53 o                         
  -4  10 -13         28.03         30.89         2.41 o                         
  -3  10 -13         40.33         39.24         2.77 o                         
  -2  10 -13        178.74        197.17         6.32 o                         
  -1  10 -13          3.53          2.68         0.76 o                         
   0  10 -13         52.72         51.60         2.94 o                         
   4  -8 -12        144.56        127.56         6.12 o                         
   5  -8 -12         27.22         25.30         2.94 o                         
   2  -7 -12         16.23         17.92         2.88 o                         
   3  -7 -12         90.62        111.14         6.24 o                         
   4  -7 -12         27.03         36.48         3.35 o                         
   5  -7 -12         50.23         64.60         5.30 o                         
   6  -7 -12          6.07          8.41         1.65 o                         
   0  -6 -12        116.35        132.97         6.71 o                         
   1  -6 -12         74.84         89.83         3.84 o                         
   2  -6 -12        536.98        598.44        26.59 o                         
   3  -6 -12         33.14         38.05         3.10 o                         
   4  -6 -12        352.23        377.40        10.40 o                         
   5  -6 -12         38.00         39.01         3.47 o                         
   6  -6 -12        167.86        178.72         6.82 o                         
   7  -6 -12          4.07          2.72         1.14 o                         
  -1  -5 -12          9.26         11.24         2.35 o                         
   0  -5 -12         50.16         55.18         2.90 o                         
   1  -5 -12         93.82        108.86         6.96 o                         
   2  -5 -12        106.81        115.94         4.51 o                         
   3  -5 -12         45.55         50.75         3.07 o                         
   4  -5 -12        265.35        263.91         8.01 o                         
   5  -5 -12        107.62        111.43         4.15 o                         
   6  -5 -12         35.52         33.07         3.77 o                         
   7  -5 -12        105.20         98.40         4.45 o                         
   8  -5 -12         89.83         62.63         9.83 o                         
  -2  -4 -12         42.24         36.77         3.47 o                         
  -1  -4 -12        123.81        132.61         5.04 o                         
   0  -4 -12        162.76        173.44         6.94 o                         
   1  -4 -12         55.96         61.93         3.69 o                         
   2  -4 -12        315.97        328.50         9.86 o                         
   3  -4 -12        679.51        697.51        18.60 o                         
   4  -4 -12         54.42         60.79         3.19 o                         
   5  -4 -12         19.23         19.10         2.55 o                         
   6  -4 -12         80.58         84.88         4.41 o                         
   8  -4 -12         15.30         14.59         1.66 o                         
   9  -4 -12        163.29         95.02         5.35 o                         
  -3  -3 -12         12.68         17.06         2.06 o                         
  -2  -3 -12          0.82          2.89         2.21 o                         
  -1  -3 -12         70.63         83.64         3.66 o                         
   0  -3 -12        224.26        241.95        12.35 o                         
   1  -3 -12        191.46        197.11         6.77 o                         
   2  -3 -12        407.89        414.15        14.92 o                         
   3  -3 -12         44.91         45.89         2.90 o                         
   4  -3 -12        126.31        127.93         4.87 o                         
   5  -3 -12          3.59          3.22         1.25 o                         
   6  -3 -12        194.08        179.20         5.82 o                         
   7  -3 -12        124.26        127.62         7.06 o                         
   8  -3 -12          8.81          6.76         1.38 o                         
   9  -3 -12         29.76         46.60         5.06 o                         
  -4  -2 -12        105.97        120.21         6.35 o                         
  -3  -2 -12        130.67        146.14         5.78 o                         
  -2  -2 -12        301.64        329.81        11.73 o                         
  -1  -2 -12         11.28         12.28         1.68 o                         
   0  -2 -12         24.55         29.79         3.10 o                         
   1  -2 -12        154.65        159.79         5.86 o                         
   2  -2 -12        169.26        157.99         5.76 o                         
   3  -2 -12        154.38        148.95         5.49 o                         
   4  -2 -12        138.44        121.08         4.69 o                         
   5  -2 -12         48.85         53.15         2.84 o                         
   6  -2 -12         38.83         37.85         2.89 o                         
   7  -2 -12         57.26         48.56         2.59 o                         
   8  -2 -12        238.57        268.01        13.24 o                         
   9  -2 -12         74.35         69.13         4.82 o                         
  10  -2 -12         14.59          9.18         1.47 o                         
  -4  -1 -12         57.75         66.93         3.18 o                         
  -3  -1 -12         23.65         25.42         3.77 o                         
  -2  -1 -12        342.51        326.32        22.06 o                         
  -1  -1 -12         56.07         65.46         5.56 o                         
   0  -1 -12        127.12        128.04         4.97 o                         
   1  -1 -12        578.33        585.21        15.93 o                         
   2  -1 -12        627.50        610.92        16.48 o                         
   3  -1 -12          1.91          0.84         2.09 o                         
   4  -1 -12        582.06        559.13        15.13 o                         
   5  -1 -12        178.12        162.04         6.74 o                         
   6  -1 -12        447.54        436.34        20.83 o                         
   7  -1 -12        198.07        217.76         6.60 o                         
   8  -1 -12         61.21         58.41         3.75 o                         
   9  -1 -12         20.70         27.79         2.16 o                         
  10  -1 -12        125.95        126.27         6.24 o                         
  -5   0 -12         22.01         22.18         2.82 o                         
  -4   0 -12         93.20        105.19         4.48 o                         
  -3   0 -12        213.51        227.90         8.75 o                         
  -2   0 -12         46.81         57.33         3.99 o                         
  -1   0 -12        373.98        380.82        10.90 o                         
   0   0 -12          1.68          3.59         1.09 o                         
   1   0 -12        238.05        241.17         6.60 o                         
   2   0 -12         56.70         61.70         3.20 o                         
   3   0 -12        160.06        142.36         5.17 o                         
   4   0 -12         31.60         29.01         2.80 o                         
   5   0 -12        134.32        123.65         4.56 o                         
   6   0 -12         45.23         53.37         4.88 o                         
   7   0 -12        105.20        114.32         5.56 o                         
   8   0 -12         26.24         31.87         2.43 o                         
   9   0 -12         64.51         50.48         3.53 o                         
  10   0 -12        111.36        142.15         7.06 o                         
  -6   1 -12         55.65         64.78         3.71 o                         
  -5   1 -12        129.01        156.33         8.71 o                         
  -4   1 -12        209.29        227.50         8.21 o                         
  -3   1 -12         68.05         77.16         4.42 o                         
  -2   1 -12         28.54         28.74         5.41 o                         
  -1   1 -12        220.44        224.13         7.04 o                         
   0   1 -12        284.13        280.26         7.34 o                         
   1   1 -12        614.28        609.33        16.29 o                         
   2   1 -12        196.15        188.49         5.01 o                         
   3   1 -12        120.11        117.09         5.47 o                         
   4   1 -12         25.05         24.43         2.09 o                         
   5   1 -12         85.18         86.50         4.43 o                         
   6   1 -12          1.33          1.08         1.03 o                         
   7   1 -12        256.90        279.62        10.77 o                         
   8   1 -12         33.68         35.47         2.48 o                         
   9   1 -12        212.02        226.12         7.45 o                         
  -6   2 -12        142.89        173.45         8.65 o                         
  -5   2 -12         17.47         21.53         3.65 o                         
  -4   2 -12         38.95         47.45         3.36 o                         
  -3   2 -12        296.47        304.75        10.95 o                         
  -2   2 -12        227.77        243.07         9.32 o                         
  -1   2 -12          4.55          4.29         1.13 o                         
   1   2 -12        849.25        837.14        17.80 o                         
   2   2 -12         46.75         46.12         3.11 o                         
   3   2 -12        648.31        653.40        14.90 o                         
   4   2 -12        370.85        348.95        10.71 o                         
   5   2 -12        222.05        241.56         7.29 o                         
   6   2 -12        124.72        128.56         5.53 o                         
   7   2 -12         34.20         34.24         2.20 o                         
   8   2 -12        149.79        162.43         5.93 o                         
   9   2 -12        144.42        149.08         5.08 o                         
  -6   3 -12        109.73        116.50         6.47 o                         
  -5   3 -12        102.94        112.73         7.12 o                         
  -4   3 -12        364.09        377.09        18.53 o                         
  -3   3 -12        154.34        172.57         7.51 o                         
  -2   3 -12        149.57        157.53         6.65 o                         
  -1   3 -12        195.04        193.76         7.94 o                         
   1   3 -12        883.90        892.96        16.85 o                         
   2   3 -12         72.62         69.89         2.85 o                         
   3   3 -12        136.45        145.32         4.34 o                         
   4   3 -12         57.52         63.29         4.54 o                         
   5   3 -12        158.92        158.51         9.18 o                         
   6   3 -12         76.45         81.86         3.60 o                         
   7   3 -12        282.60        293.13        14.71 o                         
   8   3 -12         34.14         33.83         2.97 o                         
  -7   4 -12         73.11         83.14         4.35 o                         
  -6   4 -12         16.35         15.12         1.54 o                         
  -5   4 -12         37.30         37.01         3.88 o                         
  -4   4 -12        104.72        105.20         7.12 o                         
  -3   4 -12        106.34        108.15         5.33 o                         
  -2   4 -12        493.36        505.82        25.42 o                         
  -1   4 -12        122.47        127.86         4.66 o                         
   0   4 -12        184.55        189.68         5.17 o                         
   1   4 -12        845.21        868.35        19.24 o                         
   2   4 -12        252.21        255.31         6.68 o                         
   3   4 -12        390.72        410.23        11.22 o                         
   4   4 -12         62.32         60.33         3.55 o                         
   5   4 -12         36.21         33.29         2.25 o                         
   6   4 -12        180.71        194.59         7.09 o                         
   7   4 -12         21.50         24.47         4.41 o                         
  -7   5 -12         79.86         99.73         5.18 o                         
  -6   5 -12         12.21          9.82         1.27 o                         
  -5   5 -12        150.38        152.46         5.91 o                         
  -4   5 -12         41.19         43.25         4.41 o                         
  -3   5 -12         22.39         27.42         3.88 o                         
  -2   5 -12        164.94        165.36         5.38 o                         
  -1   5 -12        408.27        405.09        10.33 o                         
   0   5 -12        216.53        214.38         6.78 o                         
   1   5 -12          5.81          5.26         1.33 o                         
   2   5 -12        155.73        151.88         4.46 o                         
   3   5 -12         75.92         64.84         3.57 o                         
   4   5 -12         50.46         56.24         2.72 o                         
   5   5 -12         42.22         35.40         3.41 o                         
   6   5 -12         26.50         28.70         2.71 o                         
   7   5 -12         91.63        125.21         6.88 o                         
  -7   6 -12         60.70         67.19         3.88 o                         
  -6   6 -12         57.07         64.18         2.81 o                         
  -5   6 -12        102.93        123.57         4.95 o                         
  -4   6 -12        164.39        186.68         6.94 o                         
  -3   6 -12        148.73        164.11         6.36 o                         
  -2   6 -12         78.80         83.50         4.92 o                         
  -1   6 -12        105.32        116.20         7.53 o                         
   0   6 -12        165.92        179.07         6.13 o                         
   1   6 -12          2.35         -1.94         1.94 o                         
   2   6 -12        493.75        524.31        17.03 o                         
   3   6 -12        504.50        527.82        21.45 o                         
   4   6 -12         27.81         28.89         2.92 o                         
   5   6 -12        207.40        214.71        12.59 o                         
   6   6 -12         86.60        103.50         6.00 o                         
  -7   7 -12         19.02         16.71         1.82 o                         
  -6   7 -12         11.77         13.47         2.00 o                         
  -5   7 -12         85.64         91.68         3.16 o                         
  -4   7 -12        174.84        177.51         6.53 o                         
  -3   7 -12        153.45        169.69         6.36 o                         
  -2   7 -12         45.26         50.15         2.90 o                         
  -1   7 -12        156.25        167.51         9.47 o                         
   0   7 -12         26.67         26.28         3.06 o                         
   1   7 -12         22.64         21.84         2.09 o                         
   2   7 -12        403.50        401.41        13.18 o                         
   3   7 -12        176.56        160.81         6.17 o                         
   4   7 -12         89.68         82.00         7.88 o                         
   5   7 -12         84.98         83.02         4.41 o                         
  -6   8 -12        312.36        195.58        10.41 o                         
  -5   8 -12         55.04         58.00         2.18 o                         
  -4   8 -12          6.83          6.63         1.40 o                         
  -3   8 -12         88.01         99.97         4.15 o                         
  -2   8 -12         27.84         31.83         3.47 o                         
  -1   8 -12         64.76         68.66         5.18 o                         
   0   8 -12         85.71         86.96         5.88 o                         
   1   8 -12        150.17        160.07         6.04 o                         
   2   8 -12        141.07        122.69        12.27 o                         
   3   8 -12        158.65        136.36        13.80 o                         
   4   8 -12          6.93          5.77         1.35 o                         
  -6   9 -12         26.76         22.24         2.47 o                         
  -5   9 -12         56.74         65.06         2.86 o                         
  -4   9 -12         35.31         36.36         2.97 o                         
  -3   9 -12          1.90          3.10         1.07 o                         
  -2   9 -12          2.77          2.65         1.94 o                         
  -1   9 -12          0.12         -0.06         1.29 o                         
   0   9 -12          5.78          5.24         1.13 o                         
   1   9 -12         57.37         54.66         4.06 o                         
   2   9 -12         25.88         27.89         2.77 o                         
   3   9 -12         40.46         36.48         2.65 o                         
  -5  10 -12         36.63         38.95         2.71 o                         
  -4  10 -12         18.13         16.53         2.41 o                         
  -3  10 -12        208.24        216.91         6.92 o                         
  -2  10 -12         45.27         51.37         2.34 o                         
  -1  10 -12         53.90         65.47         4.71 o                         
   1  10 -12         36.78         37.48         2.59 o                         
  -3  11 -12          4.40          3.65         0.82 o                         
   2  -8 -11         24.33         29.42         2.41 o                         
   4  -8 -11        129.26        161.57         8.30 o                         
   5  -8 -11         61.64         69.19         4.35 o                         
   6  -8 -11         39.35         61.90         5.30 o                         
   0  -7 -11         85.09         88.84         4.59 o                         
   1  -7 -11        103.58         81.43         4.82 o                         
   2  -7 -11          7.98          6.80         1.35 o                         
   3  -7 -11          4.96          7.30         1.27 o                         
   4  -7 -11         37.61         40.02         2.30 o                         
   5  -7 -11        209.60        236.37         8.61 o                         
   6  -7 -11          5.38          6.14         1.38 o                         
   7  -7 -11          3.54          5.59         1.77 o                         
  -1  -6 -11         38.99         43.78         3.12 o                         
   0  -6 -11         61.38         64.57         3.12 o                         
   1  -6 -11        167.30        206.52         8.03 o                         
   2  -6 -11          2.98          1.99         1.44 o                         
   3  -6 -11        335.87        374.81        13.34 o                         
   4  -6 -11        276.56        295.70        10.93 o                         
   5  -6 -11         45.90         45.31         3.73 o                         
   6  -6 -11         90.14         97.40         5.30 o                         
   7  -6 -11        342.18        296.33        10.19 o                         
  -2  -5 -11         12.52          9.00         1.53 o                         
  -1  -5 -11         15.13         15.94         1.65 o                         
   0  -5 -11         69.69         82.43         3.80 o                         
   1  -5 -11         19.52         23.18         2.29 o                         
   2  -5 -11        137.52        144.88         5.44 o                         
   3  -5 -11        981.73        987.61        25.49 o                         
   4  -5 -11        398.55        421.03        11.89 o                         
   5  -5 -11         49.84         47.21         5.85 o                         
   6  -5 -11         75.55         72.85         5.12 o                         
   7  -5 -11         48.94         56.72         4.53 o                         
   8  -5 -11        361.69        265.00        12.77 o                         
  -3  -4 -11         22.68         27.30         2.47 o                         
  -2  -4 -11         82.26         82.93         3.96 o                         
  -1  -4 -11        119.17        127.35         5.52 o                         
   0  -4 -11        101.54        108.33         4.53 o                         
   1  -4 -11        200.30        199.90         6.87 o                         
   2  -4 -11         95.48         93.50         4.29 o                         
   3  -4 -11         58.34         66.45         3.47 o                         
   4  -4 -11        105.45        103.32         4.30 o                         
   5  -4 -11        171.29        163.72         6.94 o                         
   6  -4 -11          8.69         12.31         1.83 o                         
   7  -4 -11         27.15         30.58         2.56 o                         
   8  -4 -11          5.77          6.50         1.94 o                         
   9  -4 -11        111.73         64.33         3.26 o                         
  -4  -3 -11         22.02         21.83         2.82 o                         
  -3  -3 -11        168.49        188.70         7.01 o                         
  -2  -3 -11          3.96          4.37         1.20 o                         
  -1  -3 -11         49.23         51.62         2.76 o                         
   0  -3 -11        232.19        235.31         8.21 o                         
   1  -3 -11        198.73        203.85         7.43 o                         
   2  -3 -11        248.33        263.34         8.36 o                         
   3  -3 -11        911.77        906.01        23.51 o                         
   4  -3 -11        328.78        312.62         9.28 o                         
   5  -3 -11        129.87        137.76         4.96 o                         
   6  -3 -11         61.61         66.42         7.24 o                         
   7  -3 -11         31.00         31.77         3.77 o                         
   8  -3 -11        285.79        308.16        10.79 o                         
   9  -3 -11        111.72        110.68         4.49 o                         
  10  -3 -11         22.02         31.30         2.47 o                         
  -5  -2 -11        149.45        215.11        10.65 o                         
  -4  -2 -11        320.75        363.09        11.92 o                         
  -3  -2 -11          5.85          5.77         2.35 o                         
  -2  -2 -11        152.70        161.09         5.51 o                         
  -1  -2 -11         30.05         21.77         2.12 o                         
   0  -2 -11         93.11         93.61         3.65 o                         
   1  -2 -11        145.07        130.85         5.11 o                         
   2  -2 -11        158.69        158.07         5.71 o                         
   3  -2 -11        251.30        253.32         7.61 o                         
   4  -2 -11         64.95         64.69         3.18 o                         
   5  -2 -11         31.22         31.93         2.25 o                         
   6  -2 -11        190.90        189.62         7.40 o                         
   7  -2 -11        428.95        419.85        11.40 o                         
   8  -2 -11          1.52          1.37         1.10 o                         
   9  -2 -11         13.77         15.00         2.24 o                         
  10  -2 -11         22.57         24.24         2.53 o                         
  -5  -1 -11         22.87         31.36         3.35 o                         
  -4  -1 -11         87.37         85.90         5.53 o                         
  -3  -1 -11        152.11        175.97         7.47 o                         
  -2  -1 -11         51.57         58.07         6.18 o                         
  -1  -1 -11         29.99         28.98         2.13 o                         
   0  -1 -11        482.11        474.40        11.80 o                         
   2  -1 -11        517.07        512.56        15.31 o                         
   3  -1 -11        215.72        201.64         7.69 o                         
   4  -1 -11         39.67         29.67         3.10 o                         
   5  -1 -11        248.03        244.80         7.50 o                         
   6  -1 -11        146.15        136.85         4.77 o                         
   7  -1 -11         26.96         27.42         2.05 o                         
   8  -1 -11         29.40         30.80         2.09 o                         
   9  -1 -11         52.80         52.54         3.15 o                         
  10  -1 -11         30.25         29.42         2.88 o                         
  -6   0 -11         23.54         33.24         3.00 o                         
  -5   0 -11         35.32         39.30         4.18 o                         
  -4   0 -11         81.79         90.40         4.55 o                         
  -3   0 -11         21.63         27.25         2.93 o                         
  -2   0 -11        292.00        284.32        10.79 o                         
   0   0 -11        172.62        174.14         5.16 o                         
   1   0 -11        514.70        499.50        11.23 o                         
   2   0 -11         76.65         64.41         3.15 o                         
   3   0 -11        275.99        272.01         7.77 o                         
   4   0 -11        359.46        353.25        19.41 o                         
   5   0 -11        168.68        141.92         4.93 o                         
   6   0 -11        177.46        187.32         6.18 o                         
   7   0 -11         47.07         52.51         3.35 o                         
   8   0 -11         34.68         34.71         2.58 o                         
   9   0 -11         14.45         15.77         2.11 o                         
  10   0 -11         65.27         68.72         4.18 o                         
  -6   1 -11         63.46         73.66         4.94 o                         
  -5   1 -11         87.66         93.61         6.65 o                         
  -4   1 -11         38.05         45.57         6.56 o                         
  -3   1 -11        380.96        406.48        14.18 o                         
  -2   1 -11         56.81         53.13         2.84 o                         
  -1   1 -11        299.57        284.82         8.45 o                         
   0   1 -11        281.00        263.97         6.93 o                         
   1   1 -11         17.97         14.79         1.27 o                         
   2   1 -11         16.58         19.13         1.88 o                         
   3   1 -11        375.79        363.78        11.49 o                         
   4   1 -11        365.67        317.59        10.44 o                         
   5   1 -11        147.60        140.96         6.51 o                         
   6   1 -11        145.82        158.58         5.29 o                         
   7   1 -11          2.28          1.90         1.02 o                         
   8   1 -11         40.11         44.55         2.97 o                         
   9   1 -11        122.54        122.71        10.62 o                         
  10   1 -11         31.48         41.83         3.29 o                         
  -7   2 -11          3.91          2.00         0.76 o                         
  -6   2 -11         14.45         16.65         2.77 o                         
  -5   2 -11        227.98        252.82         9.12 o                         
  -4   2 -11        111.00        121.75         5.44 o                         
  -3   2 -11        457.30        456.42        15.47 o                         
  -2   2 -11        260.04        260.14         9.82 o                         
  -1   2 -11        201.48        190.26         5.47 o                         
   0   2 -11        232.60        212.54         5.67 o                         
   1   2 -11       1346.60       1283.19        25.62 o                         
   2   2 -11        462.68        455.67        10.18 o                         
   3   2 -11         28.86         27.98         2.31 o                         
   4   2 -11        328.87        338.65         9.32 o                         
   5   2 -11        136.47        146.56         5.02 o                         
   6   2 -11        227.00        220.54        16.86 o                         
   7   2 -11        272.77        287.70         8.24 o                         
   8   2 -11         62.06         66.86         4.13 o                         
   9   2 -11         16.95         16.74         2.97 o                         
  -7   3 -11         34.13         50.51         2.46 o                         
  -6   3 -11        137.04        119.44         8.35 o                         
  -5   3 -11         67.94         83.67        11.86 o                         
  -3   3 -11        171.65        181.71         6.48 o                         
  -2   3 -11         47.87         53.91         4.34 o                         
   0   3 -11       2005.67       1982.17        38.52 o                         
   1   3 -11         48.61         49.41         2.05 o                         
   2   3 -11        102.98        103.17         3.89 o                         
   3   3 -11        156.85        150.72         4.41 o                         
   4   3 -11         30.24         28.18         1.83 o                         
   5   3 -11          1.15         -0.82         1.65 o                         
   6   3 -11         10.46          8.02         1.33 o                         
   7   3 -11         15.58         16.01         2.08 o                         
   8   3 -11        273.41        282.94         9.32 o                         
   9   3 -11        116.05        128.09         6.24 o                         
  -7   4 -11         86.23        103.73         5.71 o                         
  -6   4 -11         69.10         73.86         3.95 o                         
  -5   4 -11         39.67         36.78         4.02 o                         
  -4   4 -11        118.30        130.44         9.65 o                         
  -3   4 -11        288.62        274.20         7.36 o                         
   0   4 -11        642.39        644.39        20.52 o                         
   1   4 -11        481.50        453.45        11.78 o                         
   2   4 -11         40.57         41.40         2.01 o                         
   3   4 -11        439.12        427.62        10.06 o                         
   4   4 -11        318.86        318.96        16.12 o                         
   5   4 -11        307.45        314.41         7.72 o                         
   6   4 -11         93.33        101.37         6.68 o                         
   7   4 -11        194.79        210.05         7.34 o                         
   8   4 -11        303.05        220.29        10.06 o                         
  -7   5 -11         95.85         94.11         7.24 o                         
  -6   5 -11        216.49        226.74         6.00 o                         
  -5   5 -11         70.44         71.09         4.76 o                         
  -4   5 -11         30.04         30.36         7.18 o                         
  -3   5 -11        297.89        278.93         9.02 o                         
  -2   5 -11         84.81         86.82         3.38 o                         
  -1   5 -11        376.20        374.22         8.97 o                         
   0   5 -11       1883.23       1902.74        57.04 o                         
   1   5 -11         57.87         59.56         2.44 o                         
   2   5 -11        395.00        427.63        11.51 o                         
   3   5 -11        113.86        104.05         4.76 o                         
   4   5 -11         45.00         42.28         2.52 o                         
   5   5 -11          5.63          2.12         1.09 o                         
   6   5 -11        116.90        122.52         8.47 o                         
   7   5 -11         61.92         63.54         4.12 o                         
  -8   6 -11         55.02         65.31         4.00 o                         
  -7   6 -11         90.73        105.79         5.88 o                         
  -6   6 -11        197.43        235.22         7.58 o                         
  -5   6 -11        588.73        575.47        25.40 o                         
  -4   6 -11          2.29          2.61         1.19 o                         
  -3   6 -11         52.24         58.79         2.82 o                         
  -2   6 -11         18.92         19.86         2.71 o                         
  -1   6 -11         64.61         63.12         2.45 o                         
   0   6 -11         80.27         78.94         3.46 o                         
   1   6 -11        701.94        711.38        26.33 o                         
   2   6 -11        605.53        590.87        25.94 o                         
   3   6 -11         83.55         79.81         3.10 o                         
   4   6 -11         36.67         40.11         3.18 o                         
   5   6 -11         56.87         56.58         3.18 o                         
   7   6 -11         28.90         25.59         2.82 o                         
  -7   7 -11         42.84         51.54         3.65 o                         
  -6   7 -11        341.93        376.77         8.79 o                         
  -5   7 -11        328.33        351.54        10.12 o                         
  -4   7 -11         81.19         90.22         4.58 o                         
  -3   7 -11         19.32         19.14         2.09 o                         
  -2   7 -11        233.98        203.76        13.80 o                         
  -1   7 -11        350.68        355.94        13.59 o                         
   0   7 -11         13.39         14.24         4.94 o                         
   1   7 -11         96.59         97.23         5.07 o                         
   2   7 -11         86.46         82.56         3.21 o                         
   3   7 -11         54.73         58.00         3.30 o                         
   4   7 -11         11.36         11.48         1.97 o                         
   5   7 -11        173.66        173.30         6.65 o                         
  -7   8 -11          9.25         12.65         2.29 o                         
  -6   8 -11         13.21         15.68         1.60 o                         
  -5   8 -11        107.38        126.55        11.62 o                         
  -4   8 -11        119.98        134.65         5.20 o                         
  -3   8 -11         29.77         34.71         2.91 o                         
  -2   8 -11        249.35        259.98         8.98 o                         
  -1   8 -11         91.55         91.55         6.24 o                         
   0   8 -11         37.89         32.89         3.88 o                         
   1   8 -11         57.72         56.79         2.63 o                         
   2   8 -11         70.04         66.63         3.18 o                         
   3   8 -11         56.89         53.54         3.21 o                         
  -7   9 -11        248.44        254.36        11.36 o                         
  -6   9 -11         33.41         39.46         2.44 o                         
  -5   9 -11        112.85        119.68         4.70 o                         
  -4   9 -11         54.12         59.71         2.45 o                         
  -3   9 -11         31.04         29.59         1.76 o                         
  -2   9 -11         41.17         45.59         2.77 o                         
  -1   9 -11         24.14         25.39         2.20 o                         
   0   9 -11         50.44         54.37         3.00 o                         
   1   9 -11         34.78         24.31         3.85 o                         
   2   9 -11          6.04          6.59         1.82 o                         
   3   9 -11          7.06          6.71         1.41 o                         
  -6  10 -11         43.54         53.25         2.45 o                         
  -5  10 -11         71.43         78.12         5.03 o                         
  -4  10 -11         83.81         93.39         6.50 o                         
  -3  10 -11         27.57         31.39         1.89 o                         
  -2  10 -11        214.93        220.04         7.38 o                         
  -1  10 -11         29.31         30.94         1.95 o                         
   0  10 -11         26.15         27.31         1.95 o                         
   1  10 -11         71.44         69.96         4.06 o                         
   2  10 -11         31.27         23.42         2.24 o                         
  -5  11 -11        131.83        110.14         5.65 o                         
  -4  11 -11          4.01          2.59         1.00 o                         
  -3  11 -11        142.34        147.39         7.18 o                         
  -1  11 -11        156.05        120.85         6.47 o                         
   0  11 -11         55.15         18.48         2.24 o                         
   3  -9 -10         57.31         42.42         3.35 o                         
   4  -9 -10         60.44         65.96         3.88 o                         
   5  -9 -10        148.59        139.45         7.94 o                         
   1  -8 -10         12.55         12.04         2.15 o                         
   2  -8 -10         92.30        104.76         5.88 o                         
   3  -8 -10         69.67         81.96         4.65 o                         
   4  -8 -10         19.01         26.66         3.97 o                         
   5  -8 -10         64.60         65.37         9.24 o                         
   6  -8 -10         28.15         46.95         3.71 o                         
  -1  -7 -10         50.55         61.13         3.59 o                         
   0  -7 -10         20.93         20.39         1.99 o                         
   1  -7 -10         65.67         77.98         3.74 o                         
   2  -7 -10         85.50         85.35         4.29 o                         
   3  -7 -10         49.56         65.13         3.04 o                         
   4  -7 -10          7.78          7.06         1.17 o                         
   5  -7 -10         83.30        100.23         4.93 o                         
   6  -7 -10         67.74         68.36         3.68 o                         
   7  -7 -10         95.29        101.44         6.65 o                         
  -2  -6 -10         33.23         34.71         2.65 o                         
  -1  -6 -10        122.10        124.93         7.65 o                         
   0  -6 -10          8.81          8.95         4.06 o                         
   1  -6 -10         35.79         39.31         2.62 o                         
   2  -6 -10        252.22        277.80         8.52 o                         
   3  -6 -10         54.71         57.17         3.13 o                         
   4  -6 -10        267.53        266.20         8.12 o                         
   5  -6 -10         90.43         87.28         4.60 o                         
   6  -6 -10         51.23         49.62         3.55 o                         
   7  -6 -10         33.49         32.24         3.71 o                         
  -3  -5 -10         39.36         49.07         3.12 o                         
  -2  -5 -10         71.47         87.67         5.88 o                         
  -1  -5 -10         50.77         59.45         3.50 o                         
   0  -5 -10        123.60        133.87         5.11 o                         
   1  -5 -10        136.42        149.18         5.62 o                         
   2  -5 -10        201.47        205.69         8.67 o                         
   3  -5 -10         24.06         25.31         2.33 o                         
   4  -5 -10        140.45        134.17         6.11 o                         
   5  -5 -10         33.04         36.96         3.06 o                         
   6  -5 -10         15.22         10.00         2.47 o                         
   7  -5 -10          1.04          1.00         1.35 o                         
   8  -5 -10         21.88         19.30         2.41 o                         
   9  -5 -10        113.88        103.61         5.47 o                         
  -3  -4 -10          1.21          0.86         1.10 o                         
  -2  -4 -10         32.10         37.54         2.48 o                         
  -1  -4 -10        173.32        189.41         5.80 o                         
   0  -4 -10        203.32        206.72         7.56 o                         
   1  -4 -10        383.38        387.34        17.30 o                         
   2  -4 -10        455.88        454.13        12.92 o                         
   3  -4 -10        679.75        660.69        17.68 o                         
   4  -4 -10        174.36        174.77         5.93 o                         
   5  -4 -10         58.35         63.32         3.83 o                         
   7  -4 -10         24.78         23.89         3.18 o                         
   8  -4 -10         46.63         44.25         3.82 o                         
   9  -4 -10        377.39        293.84        13.83 o                         
  -5  -3 -10         48.85         44.13         3.77 o                         
  -4  -3 -10         43.84         54.55         5.68 o                         
  -3  -3 -10         48.27         48.84         5.21 o                         
  -2  -3 -10        194.88        211.37         6.80 o                         
  -1  -3 -10         26.19         23.04         1.99 o                         
   0  -3 -10        127.89        130.73         5.22 o                         
   2  -3 -10        286.17        270.77        14.77 o                         
   3  -3 -10         46.68         52.80         2.91 o                         
   4  -3 -10         55.96         47.64         2.72 o                         
   5  -3 -10        342.03        307.85        31.80 o                         
   6  -3 -10         70.75         72.88         4.12 o                         
   7  -3 -10        111.29        118.56         8.18 o                         
   8  -3 -10        216.21        212.84         9.88 o                         
   9  -3 -10        174.25        180.63         6.64 o                         
  10  -3 -10         44.08         46.31         3.18 o                         
  -5  -2 -10         92.17        120.44         7.00 o                         
  -4  -2 -10        180.98        210.64        12.75 o                         
  -3  -2 -10         18.67         16.63         2.49 o                         
  -2  -2 -10        317.02        341.60        10.08 o                         
  -1  -2 -10        660.79        675.41        15.72 o                         
   0  -2 -10        504.85        493.06        11.94 o                         
   2  -2 -10        209.19        219.11         6.60 o                         
   3  -2 -10        379.17        343.94         9.27 o                         
   4  -2 -10         66.20         64.26         3.02 o                         
   5  -2 -10        310.06        296.02         8.87 o                         
   6  -2 -10        207.30        194.13         6.16 o                         
   7  -2 -10        396.60        374.71        12.77 o                         
   8  -2 -10        285.19        310.64        10.73 o                         
   9  -2 -10        121.47        121.21         7.06 o                         
  -6  -1 -10         36.09         42.30         3.41 o                         
  -5  -1 -10         15.38         13.83         2.02 o                         
  -4  -1 -10         56.93         65.35         3.16 o                         
  -2  -1 -10        161.42        172.70         6.01 o                         
  -1  -1 -10        390.11        403.69        10.02 o                         
   0  -1 -10        268.14        272.18         7.22 o                         
   1  -1 -10        584.93        583.44        12.75 o                         
   2  -1 -10        406.75        393.01         9.03 o                         
   3  -1 -10          1.10          0.63         0.88 o                         
   4  -1 -10        198.63        188.96         5.81 o                         
   5  -1 -10        310.04        276.04         7.76 o                         
   6  -1 -10         96.21         87.96         3.55 o                         
   7  -1 -10         65.14         67.31         3.09 o                         
   8  -1 -10         89.95         84.84         4.34 o                         
   9  -1 -10        166.63         96.32         5.71 o                         
  10  -1 -10        147.78        151.74         7.94 o                         
  -6   0 -10         96.71        121.57         4.80 o                         
  -5   0 -10          9.82         12.95         2.44 o                         
  -4   0 -10        121.37        121.55         4.62 o                         
  -3   0 -10        113.00        107.10         5.53 o                         
  -2   0 -10        226.22        224.01         7.11 o                         
  -1   0 -10         96.35        105.85         4.26 o                         
   0   0 -10        556.90        583.81        12.88 o                         
   1   0 -10        114.29        111.22         4.81 o                         
   2   0 -10        671.20        641.94        16.91 o                         
   3   0 -10        737.51        702.16        16.77 o                         
   4   0 -10        198.12        186.24         5.70 o                         
   5   0 -10        295.84        284.24        10.11 o                         
   6   0 -10        233.17        249.62         7.44 o                         
   7   0 -10        275.05        306.77        10.80 o                         
   8   0 -10         47.15         54.98         5.00 o                         
   9   0 -10        134.89        133.06         4.33 o                         
  10   0 -10         27.84         20.12         3.24 o                         
  -7   1 -10         47.16         51.22         2.50 o                         
  -6   1 -10          9.95         11.60         1.82 o                         
  -5   1 -10        103.53        117.89         5.50 o                         
  -4   1 -10          9.40          8.36         2.71 o                         
  -3   1 -10        221.13        214.40         8.54 o                         
  -2   1 -10        430.55        442.68        14.83 o                         
  -1   1 -10        127.13        128.98         3.60 o                         
   0   1 -10        158.71        154.66         3.81 o                         
   1   1 -10        667.98        650.31        13.68 o                         
   2   1 -10        324.15        312.60        10.86 o                         
   3   1 -10         19.35         17.13         1.66 o                         
   4   1 -10        275.17        263.65         9.05 o                         
   5   1 -10       1403.12       1313.14        56.60 o                         
   6   1 -10        129.88        146.82         4.99 o                         
   7   1 -10         27.11         28.77         3.47 o                         
   8   1 -10         79.58         88.40         3.49 o                         
   9   1 -10        149.56        152.43         4.89 o                         
  10   1 -10        157.21        151.74         7.30 o                         
  -7   2 -10         73.02         88.45         3.66 o                         
  -6   2 -10         29.74         40.06         2.98 o                         
  -5   2 -10         17.03         16.67         2.24 o                         
  -4   2 -10        114.75        107.90         3.81 o                         
  -3   2 -10        364.85        376.84        11.29 o                         
  -2   2 -10        162.54        179.61         4.58 o                         
  -1   2 -10        287.25        273.14         5.75 o                         
   0   2 -10       1199.66       1183.36        29.42 o                         
   1   2 -10         17.84         19.55         1.74 o                         
   2   2 -10        162.99        168.30         7.06 o                         
   3   2 -10         92.30         88.34         3.38 o                         
   4   2 -10        326.00        300.35         8.11 o                         
   5   2 -10        281.33        304.86         8.74 o                         
   6   2 -10        161.06        162.63         9.24 o                         
   7   2 -10         39.57         38.95         2.46 o                         
   8   2 -10        223.95        241.50         7.07 o                         
   9   2 -10         40.75         38.66         4.38 o                         
  -7   3 -10        126.50        154.02         5.50 o                         
  -6   3 -10         27.94         31.80         2.46 o                         
  -5   3 -10         76.03         79.82         4.37 o                         
  -4   3 -10         77.90         80.76         4.57 o                         
  -3   3 -10         18.90         24.27         1.92 o                         
  -2   3 -10        346.77        336.40         8.66 o                         
  -1   3 -10        446.64        422.62         9.16 o                         
   0   3 -10         68.76         68.50         2.22 o                         
   1   3 -10        151.19        152.27         4.15 o                         
   2   3 -10         81.31         70.91         2.58 o                         
   3   3 -10        155.40        156.79         4.34 o                         
   4   3 -10        334.37        342.57         8.34 o                         
   5   3 -10        902.87        928.05        40.77 o                         
   6   3 -10        194.00        214.05        11.41 o                         
   7   3 -10        210.63        217.58        10.92 o                         
   8   3 -10         30.20         34.65         4.59 o                         
   9   3 -10         27.62         24.72         1.60 o                         
  -8   4 -10         25.67         28.77         2.29 o                         
  -7   4 -10         61.44         68.77         2.55 o                         
  -6   4 -10         78.93         81.95         4.14 o                         
  -5   4 -10         18.19         13.94         2.11 o                         
  -4   4 -10         73.60         63.63         3.03 o                         
  -3   4 -10        247.34        253.23         7.53 o                         
  -2   4 -10        177.66        178.92         5.34 o                         
  -1   4 -10        409.62        398.36         9.93 o                         
   0   4 -10        707.90        673.18        15.07 o                         
   1   4 -10        285.69        268.60         6.61 o                         
   2   4 -10        242.45        233.88         5.98 o                         
   3   4 -10        411.96        402.37         9.48 o                         
   4   4 -10        180.91        167.87         6.65 o                         
   5   4 -10         84.76         85.92         3.51 o                         
   6   4 -10         87.01         91.83         3.64 o                         
   7   4 -10        137.01        130.25        13.62 o                         
   8   4 -10         61.54         60.09         2.72 o                         
  -8   5 -10        105.30        125.38         6.30 o                         
  -7   5 -10         48.86         53.18         2.18 o                         
  -6   5 -10         10.15          8.78         1.26 o                         
  -5   5 -10          9.84         11.88         1.85 o                         
  -4   5 -10        201.94        205.23         6.60 o                         
  -3   5 -10         56.99         55.22         4.12 o                         
  -2   5 -10        126.76        132.41         4.36 o                         
  -1   5 -10        572.19        571.78        13.08 o                         
   0   5 -10        439.17        430.87        11.88 o                         
   1   5 -10        160.83        159.13         6.76 o                         
   2   5 -10        243.38        235.58         6.94 o                         
   3   5 -10         92.36         88.30         4.31 o                         
   4   5 -10        255.80        263.56         7.71 o                         
   5   5 -10         66.18         55.44         2.74 o                         
   6   5 -10         35.85         35.45         2.24 o                         
   7   5 -10        133.34        133.56         7.18 o                         
   8   5 -10         47.38         39.83         2.82 o                         
  -8   6 -10        107.36        171.45         9.00 o                         
  -7   6 -10         39.35         43.34         2.14 o                         
  -6   6 -10         91.89        107.76         3.40 o                         
  -5   6 -10          7.06          7.39         1.27 o                         
  -4   6 -10         69.44         69.41         2.70 o                         
  -3   6 -10        134.62        133.80         4.41 o                         
  -2   6 -10         74.27         76.31         2.70 o                         
  -1   6 -10        161.72        161.66         6.29 o                         
   0   6 -10        535.42        555.25        17.80 o                         
   1   6 -10         99.89         95.93        11.33 o                         
   2   6 -10         22.06         20.31         2.22 o                         
   3   6 -10        346.86        342.75        11.83 o                         
   4   6 -10         78.12         78.21         3.04 o                         
   5   6 -10         86.05         87.19         4.10 o                         
   6   6 -10         11.94          5.53         1.53 o                         
   7   6 -10          5.67          3.77         1.00 o                         
  -8   7 -10         13.43         11.77         1.65 o                         
  -7   7 -10        115.81        139.02         4.94 o                         
  -6   7 -10         26.87         27.84         2.32 o                         
  -5   7 -10        255.39        269.93         7.15 o                         
  -4   7 -10        413.28        369.04        10.51 o                         
  -3   7 -10         90.97         87.87         3.35 o                         
  -2   7 -10        470.77        485.69        13.12 o                         
  -1   7 -10        141.38        137.56         9.41 o                         
   0   7 -10        296.03        305.34         8.86 o                         
   1   7 -10        123.01        114.84         4.38 o                         
   2   7 -10        205.68        196.49         6.74 o                         
   3   7 -10         26.31         22.47         3.74 o                         
   4   7 -10        233.75        239.14         8.40 o                         
   5   7 -10          2.92          2.29         0.96 o                         
   6   7 -10         21.72         19.53         2.00 o                         
  -8   8 -10         28.06         39.48         2.88 o                         
  -7   8 -10         13.02          4.60         1.91 o                         
  -6   8 -10        504.13        583.88        13.43 o                         
  -5   8 -10        100.68        104.64         3.41 o                         
  -4   8 -10         70.50         66.08         2.76 o                         
  -3   8 -10        140.45        143.19         8.73 o                         
  -2   8 -10         92.45         91.44         3.89 o                         
  -1   8 -10        145.97        155.10        19.45 o                         
   0   8 -10         23.90         19.89         3.18 o                         
   1   8 -10         23.17         23.18         1.67 o                         
   2   8 -10          6.83          7.60         1.36 o                         
   3   8 -10         66.58         60.03         4.82 o                         
   4   8 -10         91.19         90.12         3.71 o                         
   5   8 -10         21.80         20.59         2.18 o                         
  -8   9 -10        122.49        161.92         7.71 o                         
  -7   9 -10        167.78        214.23        10.18 o                         
  -6   9 -10        119.86        125.69         9.17 o                         
  -5   9 -10         13.64         12.88         1.11 o                         
  -4   9 -10        114.11        115.23         3.33 o                         
  -3   9 -10        204.85        207.46         6.47 o                         
  -2   9 -10         67.45         72.42         3.62 o                         
  -1   9 -10         32.45         35.32         2.47 o                         
   0   9 -10         24.10         26.39         2.18 o                         
   1   9 -10        150.03        139.27         6.41 o                         
   2   9 -10         48.55         44.83         3.71 o                         
   3   9 -10         10.04          7.18         1.53 o                         
   4   9 -10         71.83         47.72         3.35 o                         
  -7  10 -10         85.13         81.43         4.35 o                         
  -6  10 -10         93.28         84.15        11.86 o                         
  -5  10 -10         82.69         91.61         3.81 o                         
  -4  10 -10         34.48         34.80         2.27 o                         
  -2  10 -10        189.26        186.34         7.31 o                         
  -1  10 -10          4.39          3.89         1.06 o                         
   0  10 -10        133.34        116.63        11.18 o                         
   1  10 -10          7.29         10.12         1.71 o                         
   2  10 -10         10.52          7.06         1.24 o                         
  -6  11 -10          2.92          2.06         1.35 o                         
  -5  11 -10         11.72         11.89         1.77 o                         
  -4  11 -10        172.51        186.87         9.06 o                         
  -3  11 -10         10.63          7.83         1.53 o                         
  -2  11 -10         75.18         44.07         3.41 o                         
  -1  11 -10          0.36          0.42         0.61 o                         
   0  11 -10         52.03         46.47         5.00 o                         
   1  11 -10         35.50         22.30         1.82 o                         
   2  -9  -9         35.87         37.66         2.77 o                         
   3  -9  -9         43.38         48.36         4.30 o                         
   4  -9  -9          7.43          4.06         1.71 o                         
   5  -9  -9         66.52         72.08         4.65 o                         
   6  -9  -9        228.90        306.37        15.53 o                         
   0  -8  -9          1.79          2.00         1.06 o                         
   1  -8  -9        114.27        143.26        18.62 o                         
   2  -8  -9         39.36         48.98         2.87 o                         
   3  -8  -9          9.52          8.02         1.18 o                         
   4  -8  -9         69.15         79.73         4.09 o                         
   5  -8  -9          5.89          5.62         1.35 o                         
   6  -8  -9         18.65         24.11         2.36 o                         
  -1  -7  -9         47.18         57.43         4.41 o                         
   0  -7  -9         64.16         79.10         3.78 o                         
   1  -7  -9         21.04         22.62         3.59 o                         
   2  -7  -9         72.08         78.89         3.85 o                         
   3  -7  -9         34.24         38.59         2.55 o                         
   4  -7  -9         60.10         63.33         3.90 o                         
   5  -7  -9         49.36         55.97         4.00 o                         
   6  -7  -9        108.93        109.97         7.06 o                         
   7  -7  -9         90.15         83.61         5.53 o                         
  -2  -6  -9        336.85        388.15        17.77 o                         
  -1  -6  -9         11.48          7.59         1.77 o                         
   0  -6  -9          8.47          5.89         1.31 o                         
   1  -6  -9        137.72        153.37         5.59 o                         
   2  -6  -9         89.94        101.01         4.37 o                         
   3  -6  -9        258.88        263.11        31.13 o                         
   4  -6  -9         75.80         70.47         5.30 o                         
   5  -6  -9         21.04         18.30         3.18 o                         
   6  -6  -9        272.38        250.47        13.00 o                         
   7  -6  -9        236.63        231.88        14.42 o                         
  -3  -5  -9         33.75         41.48         3.77 o                         
  -2  -5  -9        172.22        181.55         5.60 o                         
  -1  -5  -9         18.16         17.64         2.76 o                         
   0  -5  -9        219.91        228.87         7.58 o                         
   1  -5  -9         61.39         71.22         3.72 o                         
   2  -5  -9         20.79         18.80         2.08 o                         
   3  -5  -9        303.25        288.73        11.50 o                         
   4  -5  -9        289.11        280.69        10.46 o                         
   5  -5  -9        464.81        469.17        22.30 o                         
   6  -5  -9         52.13         57.84         6.24 o                         
   7  -5  -9        130.21        116.62         7.06 o                         
   9  -5  -9        201.56        145.33         7.35 o                         
  -4  -4  -9          1.90          1.11         1.03 o                         
  -3  -4  -9         77.05         90.84         5.80 o                         
  -2  -4  -9        104.86        114.16         4.42 o                         
  -1  -4  -9        606.63        640.20        15.02 o                         
   0  -4  -9         77.33         84.85         4.06 o                         
   3  -4  -9        136.83        137.03         5.23 o                         
   4  -4  -9        522.29        466.61        14.25 o                         
   5  -4  -9        115.19         44.95         9.18 o                         
   6  -4  -9        159.50        144.62         8.47 o                         
   8  -4  -9        248.20        239.47        11.94 o                         
   9  -4  -9        125.26        114.91         6.41 o                         
  -5  -3  -9         36.50         23.18         3.53 o                         
  -4  -3  -9         29.57         24.84         5.62 o                         
  -3  -3  -9        354.86        393.93        13.85 o                         
  -2  -3  -9        438.16        472.02        13.44 o                         
  -1  -3  -9        757.46        771.02        17.75 o                         
   0  -3  -9        315.93        310.59         9.46 o                         
   1  -3  -9        355.39        342.79        10.08 o                         
   2  -3  -9        324.50        315.92        14.00 o                         
   3  -3  -9        253.22        244.70         7.42 o                         
   4  -3  -9        353.11        325.28        13.68 o                         
   5  -3  -9        345.91        312.86        20.48 o                         
   6  -3  -9        331.85        331.27        28.15 o                         
   8  -3  -9        404.96        429.87        20.00 o                         
  10  -3  -9         25.14         40.24         4.00 o                         
  -6  -2  -9         13.89         18.65         2.29 o                         
  -5  -2  -9        114.10        125.58         5.32 o                         
  -4  -2  -9         29.22         26.06         2.78 o                         
  -3  -2  -9         71.98         80.99         5.47 o                         
  -2  -2  -9       1089.51       1097.90        24.35 o                         
  -1  -2  -9         87.54         92.47         3.56 o                         
   0  -2  -9        164.79        159.15         4.88 o                         
   1  -2  -9        377.72        367.40        10.33 o                         
   2  -2  -9         83.51         79.61         3.27 o                         
   3  -2  -9         34.99         35.88         2.25 o                         
   4  -2  -9        463.47        446.40        32.71 o                         
   5  -2  -9        354.21        328.34        13.66 o                         
   6  -2  -9        314.87        343.02        16.77 o                         
   7  -2  -9          8.17          7.35         1.47 o                         
   8  -2  -9        465.78        502.31        16.31 o                         
   9  -2  -9         15.84         20.01         3.68 o                         
  10  -2  -9        159.11        167.92         8.71 o                         
  11  -2  -9         26.85         24.12         2.06 o                         
  -7  -1  -9         49.83         58.43         3.12 o                         
  -6  -1  -9        102.35        115.44         7.00 o                         
  -5  -1  -9         58.27         70.51         4.26 o                         
  -4  -1  -9         35.36         38.55         3.47 o                         
  -3  -1  -9        117.89        126.34         4.69 o                         
  -2  -1  -9         91.45         91.39         3.94 o                         
  -1  -1  -9        760.58        788.44        16.55 o                         
   0  -1  -9        319.29        325.79         8.13 o                         
   1  -1  -9        107.51         98.09         3.18 o                         
   2  -1  -9         14.45          4.16         1.61 o                         
   3  -1  -9        201.02        218.17         9.89 o                         
   4  -1  -9         63.92         67.61         7.88 o                         
   5  -1  -9        322.65        342.08        16.65 o                         
   6  -1  -9        646.08        585.87        15.31 o                         
   7  -1  -9         49.28         53.17         3.27 o                         
   8  -1  -9        176.32        191.74         6.94 o                         
   9  -1  -9        254.55        175.10         9.12 o                         
  10  -1  -9        227.79        230.07         9.27 o                         
  11  -1  -9         79.95         79.61         4.35 o                         
  -7   0  -9         23.18         32.92         2.32 o                         
  -6   0  -9         10.49         13.82         2.00 o                         
  -5   0  -9        272.87        289.52        10.38 o                         
  -4   0  -9        347.81        388.50        13.72 o                         
  -3   0  -9        509.46        511.25        13.86 o                         
  -2   0  -9        309.95        292.84         7.53 o                         
  -1   0  -9        651.85        641.62        14.55 o                         
   0   0  -9         21.11         18.51         1.12 o                         
   1   0  -9        530.85        522.75        12.85 o                         
   2   0  -9         30.19         19.77         4.88 o                         
   3   0  -9        294.88        318.21        12.98 o                         
   4   0  -9        339.09        316.66         8.92 o                         
   5   0  -9        208.24        179.10         6.88 o                         
   6   0  -9        212.05        207.11         6.74 o                         
   7   0  -9        214.76        232.97         7.01 o                         
   8   0  -9        313.10        334.48         9.39 o                         
   9   0  -9         82.01         87.45         3.36 o                         
  10   0  -9        181.02         93.14         5.94 o                         
  -7   1  -9         24.63         35.74         2.52 o                         
  -6   1  -9        174.67        211.50         8.19 o                         
  -5   1  -9         67.00         64.96         5.98 o                         
  -4   1  -9        220.53        223.24        10.33 o                         
  -3   1  -9        591.20        569.90        31.48 o                         
  -2   1  -9        276.37        289.08         6.79 o                         
  -1   1  -9        522.28        493.65        10.14 o                         
   0   1  -9        195.66        183.47         4.65 o                         
   1   1  -9        600.17        587.41        21.04 o                         
   2   1  -9        808.60        742.27        39.01 o                         
   3   1  -9        165.86        192.95         6.44 o                         
   4   1  -9        228.37        230.37         8.93 o                         
   5   1  -9        538.80        556.16        14.58 o                         
   6   1  -9         62.19         59.87         2.81 o                         
   7   1  -9        153.64        172.46         6.84 o                         
   8   1  -9        114.40        121.38         4.33 o                         
   9   1  -9        237.43        234.23        10.53 o                         
  10   1  -9          6.34          3.53         1.21 o                         
  -7   2  -9        320.98        381.27        12.63 o                         
  -6   2  -9         21.24         21.65         2.50 o                         
  -5   2  -9        135.92        151.36         6.61 o                         
  -4   2  -9        388.37        398.88        11.15 o                         
  -3   2  -9         64.09         54.82         2.28 o                         
  -2   2  -9        371.20        356.83         8.10 o                         
  -1   2  -9        116.30        117.77         3.19 o                         
   0   2  -9        250.77        244.24         5.80 o                         
   1   2  -9        893.71        856.42        26.20 o                         
   2   2  -9         86.98         77.28         3.53 o                         
   3   2  -9         24.34         25.87         2.38 o                         
   4   2  -9         39.62         34.88         2.08 o                         
   5   2  -9        150.36        155.55         6.97 o                         
   6   2  -9        123.42        135.35         5.76 o                         
   7   2  -9        256.75        272.75         8.00 o                         
   8   2  -9         13.41         13.77         1.54 o                         
   9   2  -9        221.04        215.35        10.59 o                         
  -8   3  -9         44.21         51.37         2.50 o                         
  -7   3  -9          5.33          2.66         1.28 o                         
  -6   3  -9         58.18         73.27         4.74 o                         
  -5   3  -9         33.94         42.12         3.24 o                         
  -4   3  -9        134.49        112.05         4.31 o                         
  -3   3  -9          3.00          2.71         0.86 o                         
  -2   3  -9        359.62        374.34         9.65 o                         
  -1   3  -9        189.36        177.52         5.04 o                         
   0   3  -9       1761.74       1648.26        28.97 o                         
   1   3  -9        498.92        451.64        11.00 o                         
   2   3  -9        170.91        154.54         4.68 o                         
   3   3  -9         12.30         11.58         1.15 o                         
   4   3  -9        161.67        168.53         4.67 o                         
   5   3  -9        172.43        174.69         9.71 o                         
   6   3  -9         76.75         74.57         4.64 o                         
   7   3  -9        466.24        481.46        12.84 o                         
   8   3  -9        376.89        349.33        18.05 o                         
   9   3  -9         60.03         67.70         3.71 o                         
  -8   4  -9         58.65         64.22         4.30 o                         
  -7   4  -9        293.11        358.30         9.88 o                         
  -6   4  -9         31.65         32.17         2.84 o                         
  -5   4  -9         12.53          9.03         1.38 o                         
  -4   4  -9         88.14         95.99         5.01 o                         
  -3   4  -9         67.51         60.12         2.34 o                         
  -2   4  -9        222.58        220.10         6.25 o                         
  -1   4  -9         96.62         86.81         3.07 o                         
   0   4  -9         90.94         89.37         2.91 o                         
   1   4  -9        959.72        919.79        18.47 o                         
   2   4  -9         26.27         21.80         1.42 o                         
   3   4  -9        396.79        381.39         9.63 o                         
   4   4  -9         64.45         50.53         3.16 o                         
   5   4  -9         61.21         55.91         2.99 o                         
   6   4  -9        232.24        240.82         7.14 o                         
   7   4  -9        144.71        149.52         7.21 o                         
   8   4  -9        209.35        211.38         7.09 o                         
  -8   5  -9         98.25        128.54         4.45 o                         
  -7   5  -9         25.79         25.64         1.79 o                         
  -6   5  -9         64.83         70.59         3.95 o                         
  -5   5  -9          9.10          6.46         1.76 o                         
  -4   5  -9        132.97        123.07         5.44 o                         
  -3   5  -9        303.65        283.23         9.96 o                         
  -2   5  -9         81.51         82.13         3.19 o                         
  -1   5  -9        193.51        185.25         5.17 o                         
   0   5  -9         98.51         95.05         3.68 o                         
   1   5  -9        687.42        652.24        15.05 o                         
   2   5  -9        430.86        428.44        11.46 o                         
   3   5  -9        129.43        134.22         3.90 o                         
   4   5  -9         51.03         50.19         2.67 o                         
   5   5  -9        364.46        366.42        10.10 o                         
   6   5  -9        438.24        448.36        11.85 o                         
   7   5  -9         50.38         53.92         4.12 o                         
   8   5  -9         61.02         58.54         3.47 o                         
  -8   6  -9        102.38        112.81         6.06 o                         
  -7   6  -9        138.63        163.72         6.72 o                         
  -6   6  -9         18.92         19.73         1.46 o                         
  -5   6  -9        267.16        272.77        10.00 o                         
  -4   6  -9         93.33         98.12         3.24 o                         
  -3   6  -9         24.94         28.26         1.72 o                         
  -2   6  -9       1138.66       1127.51        23.38 o                         
  -1   6  -9         88.55         91.22         3.99 o                         
   0   6  -9         42.92         37.30         4.77 o                         
   1   6  -9        288.81        280.29         8.27 o                         
   2   6  -9        674.87        667.72        17.03 o                         
   3   6  -9        246.95        248.30         7.19 o                         
   4   6  -9          6.23          4.95         1.13 o                         
   5   6  -9         48.42         52.36         2.54 o                         
   6   6  -9         51.68         47.03         2.99 o                         
   7   6  -9         48.00         50.95         3.29 o                         
  -8   7  -9         63.75         79.78         5.02 o                         
  -7   7  -9         20.25         24.09         2.40 o                         
  -6   7  -9        109.69        117.75         3.49 o                         
  -5   7  -9         99.25        102.35         7.37 o                         
  -4   7  -9         73.90         75.03         3.44 o                         
  -3   7  -9        535.99        508.71        10.51 o                         
  -2   7  -9        400.59        398.65         9.32 o                         
  -1   7  -9        159.99        156.66         4.37 o                         
   0   7  -9        458.92        447.65        12.23 o                         
   1   7  -9          4.55          3.62         1.23 o                         
   2   7  -9         14.27         11.79         1.93 o                         
   3   7  -9        348.41        361.00        12.16 o                         
   4   7  -9         18.28         16.74         1.87 o                         
   5   7  -9         12.71         11.70         1.47 o                         
   6   7  -9         40.83         35.01         2.59 o                         
  -8   8  -9         62.06         71.75         3.06 o                         
  -7   8  -9        175.14        199.08         8.59 o                         
  -6   8  -9         24.26         27.99         1.47 o                         
  -5   8  -9         50.24         57.16         2.30 o                         
  -4   8  -9         70.49         72.11         3.14 o                         
  -3   8  -9        102.12        107.23         4.28 o                         
  -2   8  -9        243.00        231.91         6.08 o                         
  -1   8  -9        224.70        226.39         7.09 o                         
   0   8  -9        307.44        297.75        10.36 o                         
   1   8  -9          0.00         -0.79         0.79 o                         
   2   8  -9        162.37        157.01         5.99 o                         
   3   8  -9         47.00         43.12         3.03 o                         
   4   8  -9         25.82         19.95         2.41 o                         
   5   8  -9         44.20         45.83         3.12 o                         
  -8   9  -9         14.74          7.33         1.75 o                         
  -7   9  -9         11.51         12.76         1.15 o                         
  -6   9  -9        124.56        133.36         6.25 o                         
  -5   9  -9         43.30         41.96         2.29 o                         
  -4   9  -9         31.89         33.92         1.77 o                         
  -3   9  -9        403.18        411.45         9.55 o                         
  -2   9  -9         70.08         71.05         3.26 o                         
  -1   9  -9         45.35         41.92         2.75 o                         
   0   9  -9         10.17          9.14         1.45 o                         
   1   9  -9         53.56         51.11         2.72 o                         
   2   9  -9        108.51         94.85         6.35 o                         
   3   9  -9         36.48         34.71         3.12 o                         
   4   9  -9         79.75         30.42         2.18 o                         
  -8  10  -9         57.04         45.89         2.82 o                         
  -7  10  -9         68.69         95.38         5.82 o                         
  -6  10  -9          2.40          3.54         1.01 o                         
  -5  10  -9        139.32        145.46         4.66 o                         
  -4  10  -9         85.22         93.67         2.70 o                         
  -3  10  -9         37.91         35.44         1.71 o                         
  -2  10  -9        190.14        183.73         5.36 o                         
  -1  10  -9        477.92        464.83        14.87 o                         
   0  10  -9          6.82         12.12         3.47 o                         
   1  10  -9         20.28         13.65         1.94 o                         
   2  10  -9         66.54         47.56         5.85 o                         
   3  10  -9         53.22         34.77         2.35 o                         
  -6  11  -9         48.31         48.38         2.29 o                         
  -5  11  -9         80.32         74.77         3.96 o                         
  -4  11  -9         44.67         42.47         3.09 o                         
  -3  11  -9        103.16        116.06        12.21 o                         
  -2  11  -9         63.40         67.01         2.82 o                         
  -1  11  -9         20.26         19.67         1.35 o                         
   0  11  -9         64.95         59.62         8.80 o                         
   1  11  -9          0.95          1.06         0.85 o                         
  -5  12  -9         81.33         78.14         4.24 o                         
  -4  12  -9        105.24         96.96         4.88 o                         
   3 -10  -8         45.63         74.31         4.59 o                         
   4 -10  -8         69.60         78.90         4.41 o                         
   5 -10  -8         23.41         26.12         2.47 o                         
   1  -9  -8         78.20         84.35         3.28 o                         
   2  -9  -8         70.36         80.42         3.45 o                         
   3  -9  -8          0.54          1.35         0.86 o                         
   4  -9  -8         18.08         20.79         2.36 o                         
   5  -9  -8          3.79          4.26         1.20 o                         
  -1  -8  -8         75.85         78.43         4.35 o                         
   0  -8  -8        119.69        140.68         5.24 o                         
   1  -8  -8         17.62         15.44         1.60 o                         
   2  -8  -8          3.40          2.67         1.03 o                         
   3  -8  -8         33.87         40.85         3.96 o                         
   4  -8  -8         32.73         31.68         5.27 o                         
   5  -8  -8        176.01        175.10        12.94 o                         
   6  -8  -8        264.11        284.01        14.06 o                         
   7  -8  -8         14.15         16.65         2.82 o                         
  -2  -7  -8         19.18         10.83         1.65 o                         
  -1  -7  -8        128.65        148.36         5.64 o                         
   0  -7  -8         52.15         58.55         2.93 o                         
   1  -7  -8          7.48          7.67         1.45 o                         
   2  -7  -8         75.24         82.21         3.77 o                         
   3  -7  -8         33.84         42.44         2.69 o                         
   4  -7  -8        142.18        151.98         6.55 o                         
   5  -7  -8         43.41         41.48         4.30 o                         
   6  -7  -8         16.56         15.06         2.47 o                         
  -3  -6  -8        131.57        130.50         7.88 o                         
  -2  -6  -8         77.50         86.09         3.79 o                         
  -1  -6  -8         40.67         43.62         3.14 o                         
   0  -6  -8        134.03        143.05         5.33 o                         
   1  -6  -8         13.71         10.46         1.74 o                         
   2  -6  -8          9.69          9.52         2.01 o                         
   3  -6  -8        305.40        324.78        11.22 o                         
   4  -6  -8        192.16        186.26        11.74 o                         
   5  -6  -8        418.24        425.75        20.36 o                         
   7  -6  -8         42.47         37.48         3.59 o                         
  -4  -5  -8         87.60         96.15         6.27 o                         
  -3  -5  -8          3.19          3.40         1.37 o                         
  -2  -5  -8        246.40        287.59        10.27 o                         
  -1  -5  -8        112.95        118.90         4.79 o                         
   0  -5  -8        179.00        196.20         9.80 o                         
   1  -5  -8        222.47        228.66         7.50 o                         
   2  -5  -8        555.55        550.08        18.47 o                         
   6  -5  -8        396.02        371.32        17.59 o                         
   9  -5  -8         79.04         77.37         4.47 o                         
  -5  -4  -8         17.37         16.09         1.50 o                         
  -4  -4  -8         48.59         56.85         3.36 o                         
  -3  -4  -8         42.79         49.17         2.65 o                         
  -2  -4  -8         15.67         12.87         1.90 o                         
  -1  -4  -8        218.33        224.02         6.44 o                         
   0  -4  -8        131.02        140.03         5.39 o                         
   1  -4  -8        132.02        138.20         5.21 o                         
   2  -4  -8        157.79        153.15         5.32 o                         
   3  -4  -8        459.45        447.93        13.77 o                         
   6  -4  -8        883.91        827.30        31.39 o                         
   7  -4  -8        100.27         86.55         5.71 o                         
   8  -4  -8         44.75         47.89         3.77 o                         
   9  -4  -8         28.02         29.18         2.82 o                         
  10  -4  -8         16.68         28.60         2.35 o                         
  -5  -3  -8        137.90        156.21         6.20 o                         
  -4  -3  -8         38.35         40.26         4.32 o                         
  -3  -3  -8        285.06        317.02        14.21 o                         
  -2  -3  -8        293.50        304.30         8.04 o                         
  -1  -3  -8        336.01        338.96         8.77 o                         
   0  -3  -8         95.74        102.67         4.26 o                         
   1  -3  -8         85.16         74.24         3.37 o                         
   2  -3  -8        373.49        384.06        11.73 o                         
   3  -3  -8        109.56        119.35         7.94 o                         
   4  -3  -8        295.43        311.63        12.78 o                         
   5  -3  -8         54.46         52.18         4.00 o                         
   6  -3  -8        401.85        386.92        18.18 o                         
   8  -3  -8        235.15        243.65        12.18 o                         
   9  -3  -8        100.96        102.85         6.24 o                         
  10  -3  -8         79.20         80.11        11.71 o                         
  11  -3  -8         56.79         41.60         2.88 o                         
  -6  -2  -8         95.08        106.44         4.53 o                         
  -5  -2  -8         23.48         17.66         5.56 o                         
  -4  -2  -8        137.45        148.37         6.78 o                         
  -3  -2  -8         40.57         43.35         2.79 o                         
  -2  -2  -8         78.90         82.73         3.34 o                         
  -1  -2  -8         61.17         66.33         2.64 o                         
   0  -2  -8        215.61        231.47         6.19 o                         
   1  -2  -8         25.16         27.51         2.39 o                         
   2  -2  -8         56.51         68.51         3.44 o                         
   3  -2  -8        512.12        495.77        18.12 o                         
   4  -2  -8        106.65        111.99         6.02 o                         
   5  -2  -8         54.67         50.48         4.06 o                         
   6  -2  -8        770.19        762.83        33.71 o                         
   7  -2  -8         68.27         73.08         5.18 o                         
   8  -2  -8        211.49        214.13         9.15 o                         
   9  -2  -8         13.68         20.73         3.21 o                         
  10  -2  -8          5.09          7.62         1.20 o                         
  11  -2  -8         41.79         38.01         2.88 o                         
  -7  -1  -8         16.56         11.91         1.39 o                         
  -6  -1  -8         14.20         14.30         2.88 o                         
  -5  -1  -8          6.52          7.64         1.79 o                         
  -4  -1  -8        449.15        489.40        16.80 o                         
  -3  -1  -8        163.54        158.99         6.72 o                         
  -2  -1  -8        749.88        753.53        15.21 o                         
  -1  -1  -8         17.40         14.20         1.35 o                         
   0  -1  -8        393.49        425.57        12.40 o                         
   1  -1  -8        598.19        612.77        14.17 o                         
   2  -1  -8        517.01        500.67        18.15 o                         
   3  -1  -8        158.91        160.57         7.62 o                         
   4  -1  -8        226.78        215.40        11.00 o                         
   5  -1  -8        979.67        986.47        42.83 o                         
   6  -1  -8         30.32         22.15         2.32 o                         
   7  -1  -8        538.18        528.54        17.14 o                         
   8  -1  -8         11.97         12.53         2.47 o                         
   9  -1  -8         96.49         98.43         5.59 o                         
  10  -1  -8         29.12         29.50         2.35 o                         
  11  -1  -8          4.13          4.47         1.29 o                         
  -7   0  -8         32.99         35.09         3.32 o                         
  -6   0  -8         42.02         43.58         3.46 o                         
  -5   0  -8        223.52        226.51        28.83 o                         
  -4   0  -8        160.92        186.81         7.86 o                         
  -3   0  -8         72.82         73.36         3.30 o                         
  -2   0  -8         64.74         64.97         2.39 o                         
  -1   0  -8        667.47        694.31        15.54 o                         
   0   0  -8       1520.74       1595.24        34.36 o                         
   1   0  -8         57.44         55.76         3.97 o                         
   2   0  -8       1013.35       1052.05        34.47 o                         
   3   0  -8        333.55        283.24        13.77 o                         
   4   0  -8        343.03        344.26        16.36 o                         
   5   0  -8         15.57         13.12         1.36 o                         
   6   0  -8        441.24        420.01        11.35 o                         
   7   0  -8        339.17        352.29         9.81 o                         
   8   0  -8        253.57        269.72         7.88 o                         
   9   0  -8        220.12        254.24        12.83 o                         
  10   0  -8         23.91         21.90         2.02 o                         
  -8   1  -8        189.42        223.38        17.18 o                         
  -7   1  -8          9.40          9.48         1.68 o                         
  -6   1  -8        322.47        357.76        12.77 o                         
  -5   1  -8        199.68        206.74         8.05 o                         
  -4   1  -8        332.78        345.61        17.59 o                         
  -3   1  -8         62.30         59.44         2.67 o                         
  -2   1  -8        199.49        216.78         5.77 o                         
  -1   1  -8        306.67        299.73         7.81 o                         
   0   1  -8        494.20        514.95        14.26 o                         
   1   1  -8        790.17        762.11        25.83 o                         
   2   1  -8       1114.05       1114.65        36.25 o                         
   3   1  -8          6.53          9.59         2.00 o                         
   4   1  -8        788.06        737.18        32.30 o                         
   5   1  -8        238.66        239.32         6.96 o                         
   6   1  -8        252.99        266.12        13.41 o                         
   7   1  -8         63.74         67.31         3.74 o                         
   8   1  -8        150.61        176.43         5.68 o                         
   9   1  -8         54.40         49.87         3.18 o                         
  10   1  -8         75.94         75.42         4.12 o                         
  -8   2  -8         10.65         12.72         2.21 o                         
  -7   2  -8         17.49         16.80         2.18 o                         
  -6   2  -8          8.01          6.87         1.81 o                         
  -5   2  -8        172.20        191.88         7.88 o                         
  -4   2  -8        164.73        166.52         4.77 o                         
  -3   2  -8        278.86        271.68         6.45 o                         
  -2   2  -8         15.24         13.55         1.31 o                         
  -1   2  -8        310.11        338.52         9.06 o                         
   0   2  -8        890.63        862.15        23.90 o                         
   1   2  -8        568.00        583.08        23.65 o                         
   2   2  -8        719.12        706.29        38.72 o                         
   3   2  -8        272.52        271.01        13.06 o                         
   4   2  -8         74.34         82.31         4.13 o                         
   5   2  -8         72.41         72.14         3.02 o                         
   6   2  -8        105.85        102.58         4.78 o                         
   7   2  -8          0.42          0.65         1.05 o                         
   8   2  -8         16.25         15.56         1.71 o                         
   9   2  -8        253.65        271.93         9.17 o                         
  10   2  -8         70.40         72.37         4.24 o                         
  -9   3  -8        107.66         88.02         4.94 o                         
  -8   3  -8         93.01        101.94         3.39 o                         
  -7   3  -8         69.18         74.06         5.41 o                         
  -6   3  -8        268.55        284.93        10.59 o                         
  -5   3  -8         95.67         93.79         4.88 o                         
  -4   3  -8        283.47        281.51         6.74 o                         
  -3   3  -8        259.37        277.71         7.71 o                         
  -2   3  -8        363.09        392.33        15.80 o                         
  -1   3  -8        294.87        302.63         8.28 o                         
   0   3  -8        463.99        467.27        14.32 o                         
   1   3  -8         65.90         65.46         4.11 o                         
   2   3  -8        173.30        175.44         6.42 o                         
   3   3  -8        228.55        239.88         6.97 o                         
   4   3  -8        716.65        714.98        15.84 o                         
   5   3  -8        165.34        156.27         6.28 o                         
   6   3  -8          1.40          1.91         1.28 o                         
   7   3  -8        370.06        379.94        10.46 o                         
   8   3  -8         20.68         18.25         2.21 o                         
   9   3  -8         87.69         84.88        12.97 o                         
  -9   4  -8         33.78         43.78         3.41 o                         
  -8   4  -8        107.29        114.48         3.65 o                         
  -7   4  -8         44.68         54.01         3.42 o                         
  -6   4  -8        210.99        225.60         8.67 o                         
  -5   4  -8         46.54         41.54         3.03 o                         
  -4   4  -8        107.01        100.27         3.70 o                         
  -3   4  -8         54.51         59.15         2.21 o                         
  -2   4  -8       1002.59       1035.55        46.74 o                         
  -1   4  -8         31.39         29.58         2.17 o                         
   0   4  -8         72.81         69.40         3.41 o                         
   1   4  -8        125.28        119.52         4.24 o                         
   2   4  -8        147.76        152.51         3.95 o                         
   3   4  -8        376.10        365.59        10.00 o                         
   4   4  -8         25.47         21.46         1.67 o                         
   5   4  -8        243.13        236.06         6.16 o                         
   6   4  -8        642.26        639.94        15.36 o                         
   7   4  -8        114.79        113.94         8.80 o                         
   8   4  -8        212.68        208.44         8.27 o                         
   9   4  -8         38.87         33.83         2.47 o                         
  -9   5  -8          8.64          8.42         1.10 o                         
  -8   5  -8        168.60        196.68         7.77 o                         
  -7   5  -8        131.97        139.85         4.94 o                         
  -6   5  -8         54.21         55.12         3.46 o                         
  -5   5  -8         64.42         62.87         2.99 o                         
  -4   5  -8        134.37        147.96         4.91 o                         
  -3   5  -8        206.26        190.89         5.66 o                         
  -2   5  -8         73.04         67.84         2.74 o                         
  -1   5  -8        311.73        313.05         7.53 o                         
   0   5  -8         21.46         24.44         2.78 o                         
   1   5  -8        152.77        133.36         5.36 o                         
   2   5  -8        641.22        624.31        19.55 o                         
   3   5  -8         15.88         21.67         1.82 o                         
   4   5  -8        232.87        230.47         5.96 o                         
   5   5  -8         70.99         73.65         5.97 o                         
   6   5  -8         89.07         85.29         4.20 o                         
   7   5  -8         21.26         20.99         1.87 o                         
   8   5  -8         66.65         71.84         4.18 o                         
  -9   6  -8        176.05        184.93         8.65 o                         
  -8   6  -8         59.57         64.05         3.48 o                         
  -7   6  -8        108.87        124.07         4.15 o                         
  -6   6  -8        146.25        122.14         5.55 o                         
  -5   6  -8        144.84        159.45         4.47 o                         
  -4   6  -8        384.07        354.74         8.25 o                         
  -3   6  -8        433.73        443.54         9.82 o                         
  -2   6  -8        397.07        387.80         8.77 o                         
  -1   6  -8        816.57        797.28        16.90 o                         
   0   6  -8        141.81        138.52         6.04 o                         
   1   6  -8        517.56        500.58        16.16 o                         
   2   6  -8        238.67        245.95         7.06 o                         
   3   6  -8        182.23        179.61         5.58 o                         
   4   6  -8         72.87         84.96        16.15 o                         
   5   6  -8        112.37        113.46         3.97 o                         
   6   6  -8        103.71         84.12         7.88 o                         
   7   6  -8          0.14          0.76         1.53 o                         
  -9   7  -8         15.67         11.59         1.53 o                         
  -8   7  -8        198.50        239.05         8.48 o                         
  -7   7  -8        106.08        115.50         5.18 o                         
  -6   7  -8         94.96         96.32         3.11 o                         
  -5   7  -8         30.07         30.82         1.79 o                         
  -4   7  -8         22.50         21.27         1.57 o                         
  -3   7  -8        466.47        453.63        11.36 o                         
  -2   7  -8        216.66        201.83         5.16 o                         
  -1   7  -8        396.39        358.58         7.42 o                         
   0   7  -8         79.80         90.08         3.72 o                         
   1   7  -8         16.02         19.47         1.84 o                         
   2   7  -8        119.46        105.66         6.18 o                         
   3   7  -8        121.55        133.49         5.63 o                         
   4   7  -8        119.54        124.85         7.38 o                         
   5   7  -8        193.64        192.43         6.90 o                         
   6   7  -8         22.90         20.83         2.18 o                         
  -9   8  -8        152.75        178.44         6.87 o                         
  -8   8  -8        238.93        283.84         9.63 o                         
  -7   8  -8        153.47        174.21         5.41 o                         
  -6   8  -8         34.86         32.40         3.10 o                         
  -5   8  -8        105.83        105.98         3.17 o                         
  -4   8  -8        173.63        171.70         4.71 o                         
  -3   8  -8        171.09        172.27         4.48 o                         
  -2   8  -8        542.84        531.58        11.70 o                         
  -1   8  -8         92.22         83.11         2.99 o                         
   0   8  -8        101.91         98.52         3.33 o                         
   1   8  -8          4.97          7.31         1.11 o                         
   2   8  -8         20.49         19.92         2.77 o                         
   3   8  -8        148.48        154.32         5.90 o                         
   4   8  -8         47.62         47.89         2.58 o                         
   5   8  -8         30.67         27.01         2.53 o                         
  -9   9  -8          9.03         11.12         1.65 o                         
  -8   9  -8        128.27        151.29         8.70 o                         
  -7   9  -8         69.70         79.04         3.57 o                         
  -6   9  -8         15.57         19.48         1.80 o                         
  -5   9  -8         61.23         62.81         2.20 o                         
  -4   9  -8        160.52        161.67         4.23 o                         
  -3   9  -8          2.94          4.19         0.89 o                         
  -2   9  -8        300.86        296.35         7.06 o                         
  -1   9  -8        530.00        501.97        13.29 o                         
   0   9  -8         43.97         40.55         2.19 o                         
   1   9  -8         42.96         40.48         3.94 o                         
   2   9  -8        108.58        114.44         6.83 o                         
   3   9  -8         58.67         59.60         4.18 o                         
   4   9  -8         15.63          6.71         1.82 o                         
  -8  10  -8        112.89        126.46         4.81 o                         
  -7  10  -8         23.56         25.05         2.39 o                         
  -6  10  -8        142.48        142.97         4.20 o                         
  -5  10  -8        160.77        178.68         6.68 o                         
  -4  10  -8         33.21         35.62         2.16 o                         
  -3  10  -8        137.23        140.66         3.55 o                         
  -2  10  -8         51.15         49.58         1.96 o                         
  -1  10  -8        233.79        247.65         6.95 o                         
   0  10  -8          7.09          6.39         1.09 o                         
   1  10  -8         26.19         25.59         2.82 o                         
   2  10  -8        138.76        112.41        12.91 o                         
  -7  11  -8         17.20         11.96         2.88 o                         
  -6  11  -8         51.16         53.28         2.16 o                         
  -5  11  -8         81.51         82.82         2.94 o                         
  -4  11  -8         21.26         17.40         1.18 o                         
  -3  11  -8         91.83         90.39         3.04 o                         
  -2  11  -8        173.74        162.49         4.57 o                         
  -1  11  -8        153.15        147.15         4.31 o                         
   0  11  -8         41.01         33.18         2.14 o                         
   1  11  -8         46.93         20.06         2.12 o                         
  -6  12  -8         86.73         76.25         4.00 o                         
  -5  12  -8         47.20         45.42         3.06 o                         
  -4  12  -8         14.28         14.65         1.82 o                         
  -3  12  -8         35.18         21.83         2.65 o                         
  -2  12  -8         48.36         22.24         2.12 o                         
  -1  12  -8         53.49         20.42         2.00 o                         
   2 -10  -7         69.63         89.61         4.77 o                         
   3 -10  -7          3.43          6.06         1.47 o                         
   4 -10  -7         49.23         54.25         3.82 o                         
   5 -10  -7         16.52         18.95         2.47 o                         
   0  -9  -7         33.58         35.29         1.82 o                         
   1  -9  -7         43.96         59.57         3.35 o                         
   2  -9  -7         59.76         65.81         3.70 o                         
   3  -9  -7        162.14        169.88         5.34 o                         
   4  -9  -7        193.46        199.28        11.86 o                         
   5  -9  -7        112.76        141.29         5.76 o                         
   6  -9  -7        154.50        151.33         8.35 o                         
  -1  -8  -7         30.04         37.41         2.08 o                         
   0  -8  -7        132.13        142.59         5.64 o                         
   1  -8  -7        106.77        113.58         6.03 o                         
   2  -8  -7        230.34        257.34         7.76 o                         
   3  -8  -7        106.62        119.14         4.46 o                         
   4  -8  -7         81.53         88.16         4.47 o                         
   5  -8  -7         99.21        117.50         7.47 o                         
   6  -8  -7         93.47         93.79         6.12 o                         
   7  -8  -7         15.85         21.65         2.59 o                         
  -3  -7  -7         71.89         61.54         3.77 o                         
  -2  -7  -7         56.89         55.90         4.47 o                         
  -1  -7  -7        157.24        175.59         6.84 o                         
   0  -7  -7        342.30        378.30        10.79 o                         
   1  -7  -7        151.15        168.37         5.89 o                         
   2  -7  -7         50.92         51.92         4.24 o                         
   3  -7  -7        341.18        373.70        10.74 o                         
   4  -7  -7        436.13        452.93        21.59 o                         
   5  -7  -7        551.10        564.78        28.36 o                         
   6  -7  -7        117.28        117.73         7.12 o                         
   7  -7  -7         20.40         19.36         2.59 o                         
  -3  -6  -7         95.13        101.82         7.30 o                         
  -2  -6  -7         25.99         27.57         2.08 o                         
  -1  -6  -7         72.58         80.43         3.75 o                         
   0  -6  -7        230.57        262.81         8.30 o                         
   1  -6  -7         50.19         54.62         3.20 o                         
   2  -6  -7        288.12        317.13         9.45 o                         
   3  -6  -7        164.96        162.50        17.62 o                         
   4  -6  -7        115.41        104.14         6.94 o                         
   5  -6  -7        293.30        299.48        14.71 o                         
   6  -6  -7          3.30          2.18         1.35 o                         
  -4  -5  -7        160.52        175.27         6.51 o                         
  -3  -5  -7        356.72        389.17        12.80 o                         
  -2  -5  -7         64.11         53.98         2.66 o                         
  -1  -5  -7         78.82         86.04         4.89 o                         
   0  -5  -7        773.62        828.06        21.74 o                         
   1  -5  -7        487.73        528.14        19.91 o                         
   2  -5  -7        224.88        218.32         7.22 o                         
   4  -5  -7         18.89         15.45         3.41 o                         
   5  -5  -7        795.49        754.98        76.78 o                         
   6  -5  -7        278.68        253.06        12.30 o                         
   7  -5  -7        392.79        379.04        30.92 o                         
   8  -5  -7          4.03          3.88         1.29 o                         
  -5  -4  -7        389.32        429.54        22.45 o                         
  -4  -4  -7        132.51        154.70         6.53 o                         
  -3  -4  -7         44.58         47.03         2.80 o                         
  -2  -4  -7        403.45        421.97        10.47 o                         
  -1  -4  -7        110.36        115.82         4.12 o                         
   0  -4  -7         11.37         14.66         1.86 o                         
   1  -4  -7        181.67        169.82         4.97 o                         
   3  -4  -7         18.36         17.76         3.09 o                         
   4  -4  -7        571.63        575.02        16.68 o                         
   5  -4  -7        110.74        110.01         4.49 o                         
   7  -4  -7        151.67        142.68         7.83 o                         
   9  -4  -7         69.41         62.25         4.30 o                         
  10  -4  -7         10.73         25.54         2.06 o                         
  -6  -3  -7         65.60         78.78         5.18 o                         
  -5  -3  -7          0.90          2.00         1.71 o                         
  -4  -3  -7         26.13         25.78         5.03 o                         
  -3  -3  -7        394.05        406.08        11.56 o                         
  -2  -3  -7        162.20        176.71         5.39 o                         
  -1  -3  -7         65.99         62.32         2.75 o                         
   0  -3  -7        173.83        162.57         7.50 o                         
   1  -3  -7         30.19         33.42         2.41 o                         
   2  -3  -7          4.74          5.24         1.18 o                         
   3  -3  -7        123.82        115.91         4.54 o                         
   4  -3  -7        105.18        104.22         4.21 o                         
   5  -3  -7        986.94        945.05        40.60 o                         
   6  -3  -7       1378.41       1252.36        53.37 o                         
   8  -3  -7         27.80         30.12         3.18 o                         
   9  -3  -7         77.17         82.14         5.35 o                         
  11  -3  -7          2.04         15.77         1.88 o                         
  -7  -2  -7         70.12         80.19         3.41 o                         
  -5  -2  -7        106.77        112.29         5.44 o                         
  -4  -2  -7        228.84        236.49         9.46 o                         
  -3  -2  -7        317.68        323.05         9.55 o                         
  -2  -2  -7        150.46        148.90         4.09 o                         
  -1  -2  -7        574.47        574.55        18.26 o                         
   0  -2  -7        299.27        312.08         9.57 o                         
   1  -2  -7         12.03          7.54         1.31 o                         
   2  -2  -7         80.23         90.38         3.78 o                         
   3  -2  -7        322.63        322.37        12.45 o                         
   4  -2  -7         55.31         59.25         4.06 o                         
   5  -2  -7         81.55         81.61         5.12 o                         
   6  -2  -7        267.94        279.71        13.59 o                         
   7  -2  -7       1494.50       1500.77        63.72 o                         
   8  -2  -7         77.47         81.49         5.53 o                         
   9  -2  -7        191.55        217.17         7.93 o                         
  10  -2  -7          1.93          2.78         1.50 o                         
  11  -2  -7         87.70         73.61         4.59 o                         
  -7  -1  -7          9.86          9.64         1.62 o                         
  -6  -1  -7        361.75        402.27        19.71 o                         
  -5  -1  -7        367.52        378.33        19.30 o                         
  -4  -1  -7        162.62        170.14         7.42 o                         
  -3  -1  -7        386.74        377.28        10.66 o                         
  -2  -1  -7          0.56         -0.60         0.60 o                         
  -1  -1  -7        115.09        132.07         4.93 o                         
   0  -1  -7        806.40        794.02        20.97 o                         
   1  -1  -7        365.18        381.36        10.73 o                         
   2  -1  -7        374.34        344.34        27.92 o                         
   3  -1  -7       2212.45       2249.48        94.02 o                         
   4  -1  -7        711.16        685.52        29.95 o                         
   5  -1  -7        385.64        395.21        18.24 o                         
   7  -1  -7        233.12        228.60        12.10 o                         
   8  -1  -7        282.55        248.29        12.59 o                         
   9  -1  -7         98.38        106.67         4.83 o                         
  10  -1  -7         33.68         43.77         2.83 o                         
  11  -1  -7         45.21         43.36         3.35 o                         
  -8   0  -7         37.81         40.08         6.47 o                         
  -7   0  -7         65.53         73.88         4.61 o                         
  -6   0  -7         44.71         41.66         5.00 o                         
  -5   0  -7          9.89          9.58         1.93 o                         
  -4   0  -7        317.78        305.43        15.59 o                         
  -3   0  -7        535.53        544.80        17.93 o                         
  -2   0  -7        212.32        186.76         4.57 o                         
  -1   0  -7        190.92        202.03         5.28 o                         
   0   0  -7        580.66        603.03        16.39 o                         
   1   0  -7        868.20        846.08        28.53 o                         
   2   0  -7        155.74        138.21         7.41 o                         
   3   0  -7         30.19         21.83         2.41 o                         
   4   0  -7        576.02        570.90        25.36 o                         
   5   0  -7        258.95        251.24        12.18 o                         
   6   0  -7        454.50        462.34        12.24 o                         
   7   0  -7        191.67        194.82         6.05 o                         
   8   0  -7        899.90        982.12        30.35 o                         
   9   0  -7         75.40         69.37         3.03 o                         
  10   0  -7         29.65         22.76         2.12 o                         
  11   0  -7         11.30         14.18         2.06 o                         
  -8   1  -7          5.59          4.63         0.92 o                         
  -7   1  -7        155.77        172.31         7.15 o                         
  -6   1  -7        147.06        162.92         9.94 o                         
  -5   1  -7        389.74        401.45        13.73 o                         
  -4   1  -7        210.33        204.52         6.08 o                         
  -3   1  -7        342.69        359.58        13.35 o                         
  -2   1  -7         92.79        110.97         3.19 o                         
  -1   1  -7        119.41        142.93         4.94 o                         
   0   1  -7       1262.38       1251.81        27.72 o                         
   1   1  -7        557.85        591.38        20.25 o                         
   2   1  -7        474.56        503.30        24.65 o                         
   3   1  -7        413.59        473.29        21.30 o                         
   4   1  -7          7.34          6.71         1.65 o                         
   5   1  -7         10.15          6.49         1.01 o                         
   6   1  -7        413.91        398.43        10.81 o                         
   7   1  -7         64.59         67.61         3.06 o                         
   8   1  -7        168.61        174.47         5.64 o                         
   9   1  -7         53.67         63.40         5.26 o                         
  10   1  -7          8.80          7.32         1.53 o                         
  -8   2  -7         66.46         67.19         2.72 o                         
  -7   2  -7        312.53        350.99        12.43 o                         
  -6   2  -7         97.21        105.92         5.37 o                         
  -5   2  -7        563.82        542.88        15.92 o                         
  -4   2  -7        280.91        285.75         9.17 o                         
  -3   2  -7         33.77         44.70         4.17 o                         
  -2   2  -7        204.97        208.91         5.37 o                         
  -1   2  -7        205.92        207.57         5.97 o                         
   0   2  -7        444.86        482.53        16.95 o                         
   1   2  -7       1110.42       1063.51        28.21 o                         
   2   2  -7        384.56        376.68        17.06 o                         
   3   2  -7        836.68        845.73        36.48 o                         
   4   2  -7        222.36        221.77         6.39 o                         
   5   2  -7        728.41        718.10        22.42 o                         
   6   2  -7         50.12         51.85         2.66 o                         
   7   2  -7        150.16        152.69         5.20 o                         
   8   2  -7        185.96        195.70         6.14 o                         
   9   2  -7         29.32         34.53         2.91 o                         
  10   2  -7         60.69         53.48         2.35 o                         
  -9   3  -7        139.13        163.10         9.53 o                         
  -8   3  -7         13.25         14.96         2.02 o                         
  -7   3  -7         12.32         11.51         2.01 o                         
  -6   3  -7        394.58        401.43        10.59 o                         
  -5   3  -7         46.70         48.82         3.33 o                         
  -4   3  -7        189.63        210.88         6.11 o                         
  -3   3  -7        257.73        264.33         8.32 o                         
  -2   3  -7         45.85         50.31         3.92 o                         
  -1   3  -7        389.79        403.18        10.20 o                         
   0   3  -7        839.39        848.56        30.92 o                         
   1   3  -7        320.25        313.46        10.26 o                         
   2   3  -7        921.42       1006.77        43.01 o                         
   3   3  -7         90.81         73.37         2.76 o                         
   4   3  -7          5.95          6.84         1.27 o                         
   5   3  -7        507.82        507.80        16.70 o                         
   6   3  -7        450.38        434.97        13.62 o                         
   7   3  -7         18.16         14.79         1.72 o                         
   8   3  -7        175.08        177.41         5.50 o                         
   9   3  -7        105.11        107.82         4.22 o                         
  -9   4  -7         60.69         66.16         3.01 o                         
  -8   4  -7        350.87        430.18        16.31 o                         
  -7   4  -7         87.18         88.09         4.55 o                         
  -6   4  -7        148.43        169.76         5.46 o                         
  -5   4  -7         68.84         70.10         3.77 o                         
  -4   4  -7         34.50         34.57         2.02 o                         
  -3   4  -7        262.02        283.05         8.83 o                         
  -2   4  -7        428.25        433.14        18.09 o                         
  -1   4  -7         31.12         23.10         2.77 o                         
   0   4  -7        202.81        221.70         7.68 o                         
   1   4  -7        198.70        184.17         6.92 o                         
   2   4  -7          6.85          9.34         1.05 o                         
   3   4  -7         39.87         41.75         2.11 o                         
   4   4  -7        459.63        468.71        10.82 o                         
   5   4  -7        368.01        349.27         8.48 o                         
   6   4  -7         28.24         23.50         3.60 o                         
   7   4  -7        441.03        453.94        12.05 o                         
   8   4  -7        150.66        157.70         5.75 o                         
   9   4  -7          7.87          4.71         1.24 o                         
  -9   5  -7        226.38        273.05        25.92 o                         
  -8   5  -7         89.40        101.77         4.71 o                         
  -7   5  -7        388.99        405.45        11.09 o                         
  -6   5  -7        152.62        148.99         5.04 o                         
  -5   5  -7         98.01        106.39         4.57 o                         
  -4   5  -7        139.60        128.48         4.26 o                         
  -3   5  -7        138.62        115.79         3.87 o                         
  -2   5  -7         89.17         92.68         6.56 o                         
  -1   5  -7         19.99         20.58         1.81 o                         
   0   5  -7       1698.22       1721.22        67.48 o                         
   1   5  -7         31.84         38.42         3.25 o                         
   2   5  -7        177.83        199.92         5.31 o                         
   3   5  -7        123.80        123.40         4.27 o                         
   4   5  -7          3.67          5.66         1.11 o                         
   5   5  -7        126.08        126.04         4.50 o                         
   6   5  -7        218.32        217.14         6.50 o                         
   7   5  -7         86.27         83.40         3.67 o                         
   8   5  -7         17.51         19.06         2.18 o                         
  -9   6  -7          3.78          6.17         1.32 o                         
  -8   6  -7         44.08         45.38         3.13 o                         
  -7   6  -7        283.15        308.39        12.74 o                         
  -6   6  -7          5.58         10.28         1.06 o                         
  -5   6  -7        171.34        175.92         5.37 o                         
  -4   6  -7        479.61        462.85        10.17 o                         
  -3   6  -7         58.74         59.12         2.26 o                         
  -2   6  -7        157.40        152.40         4.20 o                         
  -1   6  -7         55.46         53.30         3.43 o                         
   0   6  -7        152.22        150.34         4.22 o                         
   1   6  -7         37.32         39.64         4.06 o                         
   2   6  -7          1.19         25.59         2.59 o                         
   3   6  -7         57.30         61.22         2.78 o                         
   4   6  -7        894.69        873.49        22.10 o                         
   5   6  -7        114.59        112.32         3.85 o                         
   6   6  -7         36.61         36.36         2.90 o                         
   7   6  -7        127.25        126.03         6.94 o                         
  -9   7  -7         13.28         18.46         1.80 o                         
  -8   7  -7         24.64         20.44         3.97 o                         
  -7   7  -7         26.50         21.90         1.83 o                         
  -6   7  -7        321.65        336.20        11.03 o                         
  -5   7  -7         61.05         67.98         2.56 o                         
  -4   7  -7         29.68         27.20         1.73 o                         
  -3   7  -7       1487.97       1431.52        28.39 o                         
  -2   7  -7         12.37         11.50         1.16 o                         
  -1   7  -7        277.55        264.23         6.47 o                         
   0   7  -7        148.20        135.33         4.08 o                         
   1   7  -7        198.95        191.94         5.46 o                         
   2   7  -7        200.69        198.29         6.12 o                         
   3   7  -7        102.28         98.49         6.83 o                         
   4   7  -7         71.95         75.81         3.89 o                         
   5   7  -7        103.23         93.11         6.50 o                         
   6   7  -7        176.01        168.73        10.24 o                         
  -9   8  -7         48.26         57.56         3.18 o                         
  -8   8  -7         88.36         81.49         6.83 o                         
  -7   8  -7        189.28        209.00         6.75 o                         
  -6   8  -7        104.43        112.13         4.25 o                         
  -5   8  -7        165.60        177.09         4.28 o                         
  -4   8  -7        191.58        182.25         4.10 o                         
  -3   8  -7          2.39          1.36         1.47 o                         
  -2   8  -7        114.73         98.57         3.35 o                         
  -1   8  -7        129.89        132.17         3.60 o                         
   0   8  -7         46.68         42.67         2.14 o                         
   1   8  -7        438.22        400.40         8.44 o                         
   2   8  -7        149.64        129.57         5.29 o                         
   3   8  -7         49.90         47.03         2.83 o                         
   4   8  -7        146.82        139.22         6.18 o                         
  -9   9  -7         44.20         51.43         3.43 o                         
  -8   9  -7         88.38        111.82         4.81 o                         
  -7   9  -7         44.38         45.89         3.27 o                         
  -6   9  -7         85.71         94.89         3.78 o                         
  -5   9  -7        155.05        160.66         5.41 o                         
  -4   9  -7         36.02         36.93         2.01 o                         
  -3   9  -7        399.93        400.84         9.27 o                         
  -2   9  -7         34.23         28.22         2.89 o                         
  -1   9  -7        261.74        240.15        13.39 o                         
   0   9  -7        246.95        243.24         7.12 o                         
   1   9  -7         48.93         47.83         4.35 o                         
   2   9  -7        134.03        136.27         7.71 o                         
   3   9  -7         24.14         25.36         2.94 o                         
   4   9  -7         59.61         53.07         3.53 o                         
  -9  10  -7         46.60         48.31         3.18 o                         
  -8  10  -7         30.30         23.54         2.45 o                         
  -7  10  -7        182.99        204.74         5.48 o                         
  -6  10  -7         22.29         26.47         1.98 o                         
  -5  10  -7         28.37         27.95         2.26 o                         
  -4  10  -7         33.66         33.91         1.99 o                         
  -3  10  -7         83.27         79.68         2.48 o                         
  -2  10  -7        452.57        456.72        10.43 o                         
  -1  10  -7         15.74         12.14         1.48 o                         
   0  10  -7        139.53        126.28         4.02 o                         
   1  10  -7        169.76        137.44         7.47 o                         
   2  10  -7        155.88        126.42         6.09 o                         
   3  10  -7         92.33         80.49         4.30 o                         
  -8  11  -7          5.21          6.04         0.89 o                         
  -7  11  -7          7.37          8.69         1.10 o                         
  -6  11  -7         65.34         71.48         2.77 o                         
  -5  11  -7        190.69        200.12         5.90 o                         
  -4  11  -7         14.88         12.84         1.85 o                         
  -3  11  -7         25.20         30.88         1.71 o                         
  -2  11  -7         13.99         14.51         1.20 o                         
  -1  11  -7          6.93          5.13         0.82 o                         
   0  11  -7         63.76         52.50         4.06 o                         
   1  11  -7         23.71         10.24         1.71 o                         
  -6  12  -7         10.24          9.50         1.10 o                         
  -5  12  -7         16.41         19.30         2.06 o                         
  -4  12  -7         24.47         31.23         2.07 o                         
  -3  12  -7         28.32         20.06         3.21 o                         
  -2  12  -7         93.95         63.19         4.30 o                         
  -1  12  -7        103.72         50.31         3.35 o                         
   4 -11  -6        144.96        145.98         7.12 o                         
   1 -10  -6         17.92         27.18         2.24 o                         
   2 -10  -6         27.07         32.02         2.12 o                         
   3 -10  -6         27.95         34.83         3.29 o                         
   4 -10  -6         55.22         63.58         3.33 o                         
   5 -10  -6         68.33         69.37         4.82 o                         
  -1  -9  -6        116.18        158.98         8.06 o                         
   0  -9  -6         25.84         27.56         2.08 o                         
   1  -9  -6        235.46        281.64         8.15 o                         
   2  -9  -6          5.04          5.40         1.16 o                         
   3  -9  -6          6.51          7.74         1.23 o                         
   4  -9  -6        256.35        322.90        15.77 o                         
   5  -9  -6          7.84          8.44         1.80 o                         
   6  -9  -6        113.87        107.08         6.47 o                         
  -2  -8  -6        152.80        167.57         8.41 o                         
  -1  -8  -6        179.10        202.73         7.23 o                         
   0  -8  -6         22.12         22.65         1.89 o                         
   1  -8  -6         56.03         61.76         3.16 o                         
   2  -8  -6         22.29         26.06         2.19 o                         
   3  -8  -6         54.40         55.50         2.88 o                         
   4  -8  -6         43.70         49.54         6.85 o                         
   5  -8  -6        180.96        197.75        10.65 o                         
   6  -8  -6         24.27         27.48         3.12 o                         
  -3  -7  -6         29.94         41.83         3.71 o                         
  -2  -7  -6        145.93        154.02         6.18 o                         
  -1  -7  -6        107.96        106.90         4.19 o                         
   0  -7  -6         47.92         57.06         3.34 o                         
   1  -7  -6         12.65         12.32         1.75 o                         
   2  -7  -6         60.18         63.35         3.24 o                         
   3  -7  -6         54.96         54.58         4.01 o                         
   4  -7  -6        105.85        126.91         7.83 o                         
   5  -7  -6        296.59        323.90        15.65 o                         
   6  -7  -6        228.14        219.11        11.00 o                         
  -4  -6  -6        140.69        148.24         5.61 o                         
  -3  -6  -6         63.66         76.65         5.74 o                         
  -2  -6  -6         73.97         79.91         3.79 o                         
  -1  -6  -6        195.89        219.97         7.41 o                         
   0  -6  -6        130.54        142.96         5.38 o                         
   1  -6  -6        135.92        136.83         5.12 o                         
   2  -6  -6        637.37        703.17        18.64 o                         
   3  -6  -6        322.90        348.38        17.00 o                         
   4  -6  -6         18.83         24.77         3.12 o                         
   5  -6  -6        598.10        608.38        26.95 o                         
   6  -6  -6        224.68        198.34         9.77 o                         
  -5  -5  -6        187.11        206.64        10.24 o                         
  -4  -5  -6         18.89         21.65         3.18 o                         
  -3  -5  -6         86.10         92.37         4.83 o                         
  -2  -5  -6        203.48        232.88         6.49 o                         
  -1  -5  -6        304.50        310.42         9.39 o                         
   0  -5  -6         38.47         43.30         2.88 o                         
   1  -5  -6        656.95        680.81        19.85 o                         
   3  -5  -6        413.13        417.56        14.03 o                         
   4  -5  -6        505.69        502.79        14.22 o                         
   5  -5  -6        161.91        147.53         7.86 o                         
   6  -5  -6        156.77        162.65         7.35 o                         
   7  -5  -6         75.61         74.19         4.53 o                         
   9  -5  -6        481.38        529.24        23.18 o                         
  -6  -4  -6         40.69         47.07         3.53 o                         
  -5  -4  -6        112.69        128.06         5.28 o                         
  -4  -4  -6        124.59        145.48         6.53 o                         
  -3  -4  -6        290.42        335.50        11.94 o                         
  -2  -4  -6         19.81         23.57         2.34 o                         
  -1  -4  -6         48.63         55.40         3.11 o                         
   0  -4  -6          6.26          7.52         1.37 o                         
   1  -4  -6        459.06        544.54        21.12 o                         
   2  -4  -6        970.81       1028.59        26.65 o                         
   3  -4  -6        458.86        495.85        13.84 o                         
   4  -4  -6          2.79          1.80         1.02 o                         
   5  -4  -6        761.99        714.06        22.14 o                         
   6  -4  -6        206.47        199.11         9.59 o                         
   7  -4  -6        255.26        248.71        11.94 o                         
   8  -4  -6        601.72        650.80        28.54 o                         
   9  -4  -6         22.79         24.01         2.53 o                         
  10  -4  -6         83.04         92.08         5.24 o                         
  -7  -3  -6         60.04         77.96         4.35 o                         
  -6  -3  -6         28.57         36.42         3.94 o                         
  -5  -3  -6        203.90        217.66        12.41 o                         
  -4  -3  -6        200.61        229.00         9.23 o                         
  -3  -3  -6         55.66         57.56         3.80 o                         
  -2  -3  -6        527.27        553.77        12.97 o                         
  -1  -3  -6          8.45         10.90         1.27 o                         
   0  -3  -6        893.22       1073.18        36.04 o                         
   1  -3  -6         94.52         93.01         3.86 o                         
   2  -3  -6         88.45         90.85         3.75 o                         
   3  -3  -6        350.32        376.92        18.68 o                         
   4  -3  -6        265.63        272.65        12.47 o                         
   5  -3  -6       1977.80       1955.94        81.67 o                         
   6  -3  -6        165.55        155.92         8.00 o                         
   7  -3  -6       1040.47        959.35        41.07 o                         
   8  -3  -6         46.53         49.72         3.88 o                         
   9  -3  -6        290.10        290.54        14.00 o                         
  10  -3  -6         92.65        103.31        10.03 o                         
  11  -3  -6        101.21         80.61         4.94 o                         
  -7  -2  -6         51.76         57.54         4.35 o                         
  -6  -2  -6        197.92        217.11        11.94 o                         
  -5  -2  -6         23.01         23.77         3.82 o                         
  -4  -2  -6         38.17         46.48         5.18 o                         
  -3  -2  -6        518.00        531.00        23.34 o                         
  -2  -2  -6        189.31        179.00         5.00 o                         
  -1  -2  -6        552.55        616.00        20.35 o                         
   0  -2  -6        835.89        856.18        22.28 o                         
   1  -2  -6        560.50        631.93        17.13 o                         
   2  -2  -6        757.72        773.10        25.18 o                         
   3  -2  -6        135.44        135.97         6.88 o                         
   4  -2  -6        394.90        413.75        18.30 o                         
   5  -2  -6       1354.40       1250.06        52.78 o                         
   6  -2  -6        554.25        549.19        24.42 o                         
   7  -2  -6        149.50        151.04         8.12 o                         
   8  -2  -6        379.03        412.86        19.18 o                         
   9  -2  -6        152.66        166.55         7.47 o                         
  10  -2  -6         74.47         79.89         3.83 o                         
  11  -2  -6         46.65         38.36         3.29 o                         
  -8  -1  -6          9.79          9.22         1.10 o                         
  -7  -1  -6         83.05         92.73         6.59 o                         
  -5  -1  -6         37.86         40.53         3.45 o                         
  -4  -1  -6        509.90        522.95        24.89 o                         
  -3  -1  -6         91.39         98.25         5.58 o                         
  -2  -1  -6       1472.12       1580.38        47.39 o                         
  -1  -1  -6       1063.65       1125.08        36.99 o                         
   0  -1  -6       1062.79       1124.31        24.23 o                         
   1  -1  -6        450.52        445.99        15.59 o                         
   2  -1  -6        143.64        152.45         6.58 o                         
   3  -1  -6       2530.32       2528.08       105.03 o                         
   4  -1  -6        844.97        770.13        33.07 o                         
   5  -1  -6        610.46        641.57        28.07 o                         
   6  -1  -6        168.26        159.98         8.35 o                         
   7  -1  -6       1554.98       1555.25        60.87 o                         
   8  -1  -6        154.34        149.59         7.66 o                         
   9  -1  -6        124.07        135.73         5.72 o                         
  10  -1  -6         99.69        103.53         4.62 o                         
  11  -1  -6         15.98         16.30         2.12 o                         
  -8   0  -6         23.11         31.75         2.44 o                         
  -7   0  -6          8.44          7.06         2.35 o                         
  -6   0  -6        367.95        407.57        20.30 o                         
  -5   0  -6        696.36        741.48        23.79 o                         
  -4   0  -6         27.72         28.03         2.74 o                         
  -3   0  -6        360.59        370.27        11.78 o                         
  -2   0  -6          4.59          2.73         0.89 o                         
  -1   0  -6          2.47          3.09         0.64 o                         
   0   0  -6        252.20        276.46         7.99 o                         
   1   0  -6       1195.24       1092.23        34.42 o                         
   3   0  -6       2271.82       2105.15        87.79 o                         
   4   0  -6       1923.61       1991.12        83.31 o                         
   5   0  -6        186.60        196.11         9.77 o                         
   6   0  -6        925.05        893.01        31.13 o                         
   7   0  -6         87.63         99.99         5.94 o                         
   8   0  -6        290.93        302.19        11.25 o                         
   9   0  -6        300.28        307.25        10.51 o                         
  10   0  -6         40.55         29.70         2.16 o                         
  11   0  -6         25.23         23.06         2.59 o                         
  -9   1  -6          1.52          2.53         1.35 o                         
  -8   1  -6         89.44        113.24         5.00 o                         
  -7   1  -6        104.83        110.80         5.54 o                         
  -6   1  -6         82.72         90.96         7.00 o                         
  -5   1  -6         40.54         42.49         3.98 o                         
  -4   1  -6        268.57        278.31         7.43 o                         
  -3   1  -6        397.38        449.41        15.98 o                         
  -2   1  -6        249.22        261.72         6.89 o                         
  -1   1  -6        917.75        982.79        26.17 o                         
   0   1  -6          8.08          8.24         1.18 o                         
   1   1  -6        255.44        241.54        10.65 o                         
   2   1  -6        970.63        902.92        38.54 o                         
   4   1  -6        521.01        492.00        21.83 o                         
   5   1  -6        494.84        460.23        20.83 o                         
   6   1  -6         50.34         49.60         2.95 o                         
   7   1  -6        178.02        183.17         5.83 o                         
   8   1  -6         85.97         86.03         3.61 o                         
   9   1  -6         13.20         12.60         1.63 o                         
  10   1  -6        252.92        264.15        12.89 o                         
  -9   2  -6        207.55        276.71        13.41 o                         
  -8   2  -6         33.39         34.31         3.30 o                         
  -7   2  -6        377.80        410.82        14.30 o                         
  -6   2  -6        160.91        128.74         9.00 o                         
  -5   2  -6        540.77        553.23        15.89 o                         
  -4   2  -6         68.15         88.20         3.85 o                         
  -3   2  -6        197.92        238.18         9.47 o                         
  -2   2  -6         22.78         30.98         1.46 o                         
  -1   2  -6        267.33        233.01         8.77 o                         
   0   2  -6       1887.96       1809.39        43.37 o                         
   1   2  -6        349.81        381.39        15.28 o                         
   2   2  -6       1396.28       1335.14        56.19 o                         
   3   2  -6        895.48        839.97        36.07 o                         
   4   2  -6        209.39        231.17        11.30 o                         
   5   2  -6         52.35         53.51         3.09 o                         
   6   2  -6        488.41        433.55        44.78 o                         
   7   2  -6        192.44        200.70         7.74 o                         
   8   2  -6         97.99         94.01         3.79 o                         
   9   2  -6        180.52        181.11         5.77 o                         
  10   2  -6         26.78         24.59         1.80 o                         
  -9   3  -6         36.52         47.29         2.89 o                         
  -8   3  -6         68.57         76.98         3.14 o                         
  -7   3  -6        424.24        447.78        27.70 o                         
  -6   3  -6        132.41        144.13         4.88 o                         
  -5   3  -6        100.25        115.09         4.00 o                         
  -4   3  -6        523.04        527.64        14.30 o                         
  -3   3  -6        250.04        280.36        10.93 o                         
  -2   3  -6         17.53         15.12         1.32 o                         
  -1   3  -6        752.00        758.06        17.41 o                         
   0   3  -6        204.97        207.54        10.13 o                         
   1   3  -6        572.15        574.92        19.41 o                         
   3   3  -6        208.19        236.23        11.41 o                         
   4   3  -6        591.35        609.01        19.14 o                         
   5   3  -6        565.13        537.75        14.11 o                         
   6   3  -6         68.03         67.25         3.15 o                         
   7   3  -6         36.25         35.78         2.44 o                         
   8   3  -6         88.61         96.27         6.42 o                         
   9   3  -6        107.79        106.08         4.24 o                         
 -10   4  -6         24.97         32.18         2.94 o                         
  -9   4  -6        148.31        174.81         6.52 o                         
  -8   4  -6         21.24         24.17         1.73 o                         
  -7   4  -6        120.63        123.29         5.49 o                         
  -6   4  -6        425.32        452.07        11.52 o                         
  -5   4  -6         26.33         31.99         1.99 o                         
  -4   4  -6         53.31         62.64         3.75 o                         
  -3   4  -6        255.63        263.58        10.56 o                         
  -2   4  -6        249.89        273.57         7.24 o                         
  -1   4  -6        433.70        407.48        12.28 o                         
   0   4  -6        444.88        449.25        13.21 o                         
   1   4  -6        482.68        435.94        14.13 o                         
   2   4  -6        209.73        205.58        10.06 o                         
   3   4  -6        346.77        354.33         8.32 o                         
   4   4  -6        498.71        499.93        11.44 o                         
   5   4  -6        353.24        344.41         8.38 o                         
   6   4  -6         70.58         73.05         3.28 o                         
   7   4  -6        270.22        267.21         7.67 o                         
   8   4  -6          7.96          7.53         1.43 o                         
   9   4  -6         25.77         25.59         2.41 o                         
 -10   5  -6        110.94        132.38         7.18 o                         
  -9   5  -6         20.35         25.31         2.19 o                         
  -8   5  -6         88.61        105.98         5.00 o                         
  -7   5  -6        514.12        555.44        14.99 o                         
  -6   5  -6        188.34        201.07         6.39 o                         
  -5   5  -6        124.77        131.32         4.32 o                         
  -4   5  -6        357.99        348.78         9.43 o                         
  -3   5  -6        196.22        203.38        10.06 o                         
  -2   5  -6        766.64        790.58        30.15 o                         
  -1   5  -6        377.05        394.58        11.89 o                         
   0   5  -6        262.90        273.67        14.30 o                         
   1   5  -6        201.97        196.76         7.38 o                         
   2   5  -6        372.73        370.43         9.93 o                         
   3   5  -6        176.28        179.85         4.78 o                         
   4   5  -6        690.25        680.88        15.19 o                         
   5   5  -6        384.83        368.91        10.87 o                         
   6   5  -6        154.19        147.78         8.10 o                         
   7   5  -6         14.95         15.50         2.30 o                         
   8   5  -6         39.90         40.13         3.12 o                         
 -10   6  -6          2.04          4.00         1.71 o                         
  -9   6  -6          8.75          7.32         1.74 o                         
  -8   6  -6        127.47        147.44         6.28 o                         
  -7   6  -6         11.80         15.08         2.13 o                         
  -6   6  -6         88.96         95.97         2.78 o                         
  -5   6  -6        158.74        166.14         5.14 o                         
  -4   6  -6        137.63        121.36         3.48 o                         
  -3   6  -6         50.81         50.23         2.21 o                         
  -2   6  -6        309.58        321.03         8.77 o                         
  -1   6  -6         38.87         38.91         3.06 o                         
   0   6  -6       1210.22       1146.38        25.70 o                         
   1   6  -6         76.71         75.58         2.99 o                         
   2   6  -6         10.85          9.80         1.29 o                         
   3   6  -6        338.52        310.49         8.65 o                         
   4   6  -6         12.41         13.34         1.49 o                         
   5   6  -6        261.51        250.97         9.76 o                         
   6   6  -6         61.71         57.69         3.18 o                         
   7   6  -6          9.03          6.88         2.00 o                         
 -10   7  -6         92.10         87.61         5.41 o                         
  -9   7  -6         37.12         49.28         3.59 o                         
  -8   7  -6         77.92         85.66         4.37 o                         
  -7   7  -6        834.50        902.00        27.12 o                         
  -6   7  -6         30.99         37.43         1.64 o                         
  -5   7  -6        180.25        184.97         5.07 o                         
  -4   7  -6        254.19        257.75         6.25 o                         
  -3   7  -6        175.06        177.74         4.69 o                         
  -2   7  -6        402.98        368.77         7.81 o                         
  -1   7  -6        395.61        381.64         8.68 o                         
   0   7  -6         84.22         80.32         2.48 o                         
   1   7  -6         96.60         93.49         3.24 o                         
   2   7  -6         80.59         73.61         3.39 o                         
   3   7  -6         97.93         89.47         4.38 o                         
   4   7  -6         61.88         59.47         3.45 o                         
   5   7  -6        114.65        107.24         5.09 o                         
   6   7  -6         13.74         12.94         1.94 o                         
 -10   8  -6          1.12          3.53         1.47 o                         
  -9   8  -6         73.58         84.07         3.89 o                         
  -8   8  -6        125.96        140.39         5.90 o                         
  -7   8  -6        127.35        135.50         4.74 o                         
  -6   8  -6        136.95        153.57         5.29 o                         
  -5   8  -6         82.97         84.50         2.57 o                         
  -4   8  -6         82.16         89.23         2.52 o                         
  -3   8  -6        839.20        810.82        15.51 o                         
  -2   8  -6         79.53         84.23         2.65 o                         
  -1   8  -6        160.41        162.80         4.49 o                         
   0   8  -6        366.93        346.34         8.47 o                         
   1   8  -6        293.96        264.84         6.49 o                         
   2   8  -6        206.50        188.26         7.24 o                         
   3   8  -6        197.27        188.17         6.91 o                         
   4   8  -6         31.17         30.10         2.29 o                         
   5   8  -6         88.89        115.20         7.30 o                         
  -9   9  -6         34.61         31.94         4.32 o                         
  -8   9  -6         94.06        108.86         7.96 o                         
  -7   9  -6         33.63         41.80         2.49 o                         
  -6   9  -6         12.99         11.42         1.57 o                         
  -5   9  -6         40.15         40.17         3.47 o                         
  -4   9  -6         68.16         68.52         2.09 o                         
  -3   9  -6         17.33         14.69         1.33 o                         
  -2   9  -6        445.91        438.56         8.91 o                         
  -1   9  -6         83.67         77.68         3.04 o                         
   0   9  -6          5.22          8.92         1.34 o                         
   1   9  -6         91.73         87.27         4.30 o                         
   2   9  -6         47.31         50.78         4.35 o                         
   3   9  -6         76.96         69.16         4.15 o                         
   4   9  -6          4.50          5.41         1.77 o                         
  -9  10  -6         24.64         22.77         2.18 o                         
  -8  10  -6         13.83         16.64         1.74 o                         
  -7  10  -6         22.80         29.52         3.56 o                         
  -6  10  -6         54.48         65.35         2.82 o                         
  -5  10  -6         20.76         22.65         1.64 o                         
  -4  10  -6        250.59        254.32         6.69 o                         
  -3  10  -6        398.12        388.39         8.29 o                         
  -2  10  -6          2.83          1.81         0.82 o                         
  -1  10  -6         24.26         24.24         2.13 o                         
   0  10  -6        247.09        232.19        12.56 o                         
   1  10  -6         40.29         34.01         4.47 o                         
   2  10  -6         28.50         24.83         1.95 o                         
   3  10  -6          5.62          6.18         1.18 o                         
  -8  11  -6         46.58         55.12         2.66 o                         
  -7  11  -6         13.95         13.48         1.27 o                         
  -6  11  -6        166.99        172.25         5.28 o                         
  -5  11  -6         36.42         34.02         3.30 o                         
  -4  11  -6         41.86         35.35         3.01 o                         
  -3  11  -6         36.71         37.96         2.18 o                         
  -2  11  -6         32.31         32.37         2.96 o                         
  -1  11  -6        100.83         94.31         3.27 o                         
   0  11  -6          9.23          5.50         1.01 o                         
   1  11  -6        165.27        131.72        16.80 o                         
  -7  12  -6         20.16         18.95         1.41 o                         
  -6  12  -6         58.03         58.29         2.64 o                         
  -5  12  -6          1.35          0.14         0.73 o                         
  -4  12  -6         23.08         19.42         1.95 o                         
  -3  12  -6        277.32        266.51         9.00 o                         
  -1  12  -6         43.87         36.01         2.94 o                         
   2 -11  -5        123.12        129.68         6.24 o                         
   3 -11  -5        149.82        171.22         8.18 o                         
   4 -11  -5         60.18         54.42         3.65 o                         
   5 -11  -5          5.19         10.71         2.35 o                         
   0 -10  -5         14.24         12.06         1.82 o                         
   1 -10  -5         86.20        103.42         4.05 o                         
   2 -10  -5         74.20         90.34         5.80 o                         
   3 -10  -5         67.53         78.19         3.01 o                         
   4 -10  -5        222.90        259.91         9.09 o                         
   5 -10  -5        147.68        170.34         6.43 o                         
   6 -10  -5         78.54         75.90         6.35 o                         
  -1  -9  -5         73.55         81.02         4.30 o                         
   0  -9  -5         62.84         73.59         3.60 o                         
   1  -9  -5         19.72         15.85         1.58 o                         
   2  -9  -5         11.63         12.43         1.60 o                         
   3  -9  -5        207.83        234.73         7.11 o                         
   4  -9  -5         29.97         32.62         3.12 o                         
   5  -9  -5          1.87          1.29         1.41 o                         
  -3  -8  -5          6.38          7.24         1.53 o                         
  -2  -8  -5         13.28          9.88         2.12 o                         
  -1  -8  -5        128.99        131.85         5.33 o                         
   0  -8  -5        127.38        139.80         5.30 o                         
   1  -8  -5        162.50        178.06         6.03 o                         
   2  -8  -5         56.95         52.13         6.15 o                         
   3  -8  -5         35.31         40.78         2.77 o                         
   4  -8  -5        337.65        363.09        19.83 o                         
   5  -8  -5         56.99         64.90         4.82 o                         
   6  -8  -5         77.65         88.96         5.53 o                         
  -3  -7  -5         18.35         11.36         2.12 o                         
  -2  -7  -5         45.05         47.85         3.15 o                         
  -1  -7  -5          0.30         -1.06         1.06 o                         
   0  -7  -5         90.28         91.15         4.03 o                         
   1  -7  -5         82.25         94.78         4.03 o                         
   2  -7  -5         86.05         92.41         4.36 o                         
   3  -7  -5        396.95        430.52        25.74 o                         
   4  -7  -5        291.73        332.02        15.94 o                         
   5  -7  -5        175.73        197.58        10.06 o                         
   6  -7  -5        190.96        192.52         9.53 o                         
  -4  -6  -5        135.05        144.08         5.64 o                         
  -3  -6  -5         18.28         12.89         2.77 o                         
  -2  -6  -5        469.50        494.43        13.56 o                         
  -1  -6  -5        169.73        191.70         6.54 o                         
   0  -6  -5        207.54        249.26         7.82 o                         
   1  -6  -5        464.56        509.89        13.87 o                         
   2  -6  -5         76.72         58.66         7.47 o                         
   3  -6  -5        144.13        164.10         9.30 o                         
   4  -6  -5        404.13        407.76        35.48 o                         
   5  -6  -5        250.27        260.53        12.18 o                         
  -5  -5  -5         22.46         18.41         1.91 o                         
  -4  -5  -5         83.44         85.05         4.53 o                         
  -3  -5  -5        153.04        162.78         7.36 o                         
  -2  -5  -5         51.79         48.93         2.62 o                         
  -1  -5  -5        397.57        447.58        15.43 o                         
   0  -5  -5        246.03        277.28         8.59 o                         
   1  -5  -5        102.14        103.66         4.48 o                         
   2  -5  -5       1253.05       1449.95        48.52 o                         
   3  -5  -5        614.15        656.97        17.46 o                         
   4  -5  -5        317.67        351.19        10.48 o                         
   5  -5  -5         18.61         23.84         1.85 o                         
   8  -5  -5         74.33         78.02         4.47 o                         
   9  -5  -5        125.36        162.33         8.00 o                         
  10  -5  -5          6.36         61.49         3.18 o                         
  -6  -4  -5         36.68         39.48         3.77 o                         
  -5  -4  -5        201.07        226.45        12.68 o                         
  -4  -4  -5        204.94        240.70        13.24 o                         
  -3  -4  -5        297.31        328.02         9.66 o                         
  -2  -4  -5         74.82         68.28         3.05 o                         
  -1  -4  -5         72.99         74.43         3.22 o                         
   0  -4  -5         72.70         68.71         3.77 o                         
   1  -4  -5        546.09        598.78        16.12 o                         
   2  -4  -5        430.64        502.40        13.68 o                         
   3  -4  -5         63.03         68.42         2.96 o                         
   4  -4  -5        282.17        278.79         9.18 o                         
   5  -4  -5        159.50        158.51         8.77 o                         
   6  -4  -5        244.19        225.52        11.65 o                         
   8  -4  -5         60.25         65.37         4.30 o                         
   9  -4  -5         33.84         36.36         3.12 o                         
  10  -4  -5         66.31         81.37         4.94 o                         
  -7  -3  -5         78.22         98.02         5.77 o                         
  -6  -3  -5        137.66         86.37         5.35 o                         
  -5  -3  -5        312.14        333.43        16.65 o                         
  -4  -3  -5        451.20        463.12        12.66 o                         
  -3  -3  -5        395.67        376.60         9.48 o                         
  -2  -3  -5         10.84         11.10         1.14 o                         
  -1  -3  -5        347.64        373.07        12.61 o                         
   0  -3  -5         12.19         17.04         1.72 o                         
   1  -3  -5        186.42        197.12         8.11 o                         
   2  -3  -5        262.51        267.51         7.86 o                         
   3  -3  -5        688.02        693.89        18.11 o                         
   5  -3  -5        184.58        176.74         5.61 o                         
   6  -3  -5        298.83        276.83        12.71 o                         
   8  -3  -5        179.26        191.93         9.77 o                         
   9  -3  -5        312.93        332.14        15.77 o                         
  10  -3  -5         61.16         80.79        10.80 o                         
  11  -3  -5        231.08        183.87         9.24 o                         
  -8  -2  -5         40.97         47.51         2.21 o                         
  -7  -2  -5          2.80          1.71         1.77 o                         
  -6  -2  -5        219.66        113.79         6.59 o                         
  -5  -2  -5        122.35        125.62         8.24 o                         
  -4  -2  -5       1121.01       1072.11        33.98 o                         
  -3  -2  -5        533.00        531.29        11.01 o                         
  -2  -2  -5        467.77        464.69        16.01 o                         
  -1  -2  -5        387.36        482.09        13.30 o                         
   0  -2  -5        350.55        370.85        10.85 o                         
   1  -2  -5        261.28        274.42         8.45 o                         
   2  -2  -5        747.02        767.25        33.21 o                         
   3  -2  -5       1001.60       1045.96        43.95 o                         
   4  -2  -5       1070.91       1002.36        29.66 o                         
   5  -2  -5        816.22        752.36        32.13 o                         
   7  -2  -5        475.13        488.53        21.89 o                         
   8  -2  -5         17.45         21.24         2.82 o                         
   9  -2  -5        188.67        206.62         7.70 o                         
  10  -2  -5        147.42        151.21         6.09 o                         
  11  -2  -5         26.55         15.94         2.18 o                         
  -8  -1  -5         13.96         11.21         1.52 o                         
  -7  -1  -5         81.43         92.96         6.59 o                         
  -6  -1  -5         46.61         55.54         5.59 o                         
  -5  -1  -5        515.75        523.18        24.54 o                         
  -4  -1  -5       1479.89       1467.99        57.19 o                         
  -3  -1  -5         24.05         24.59         1.73 o                         
  -2  -1  -5        307.59        318.10        10.54 o                         
  -1  -1  -5        180.58        184.43         4.37 o                         
   0  -1  -5        439.62        424.13         9.60 o                         
   1  -1  -5       1767.59       1606.83        48.72 o                         
   2  -1  -5       1935.07       1855.03        77.14 o                         
   3  -1  -5       2583.62       2498.31        73.49 o                         
   4  -1  -5        294.61        274.83        12.47 o                         
   6  -1  -5        315.68        321.49        14.89 o                         
   7  -1  -5        248.23        252.65        12.41 o                         
   8  -1  -5        380.45        395.38        15.30 o                         
   9  -1  -5        115.91        122.15         4.94 o                         
  10  -1  -5         25.05         25.75         3.36 o                         
  11  -1  -5         75.18         75.19         4.77 o                         
  -8   0  -5         32.38         42.18         3.22 o                         
  -7   0  -5        101.41        112.91         7.71 o                         
  -6   0  -5         32.14         39.13         4.82 o                         
  -5   0  -5       2199.28       2207.48        71.88 o                         
  -4   0  -5        132.43        140.75         7.47 o                         
  -3   0  -5        392.00        444.37        12.17 o                         
  -2   0  -5        404.07        398.61         9.97 o                         
  -1   0  -5       1523.57       1586.28        30.24 o                         
   0   0  -5        135.68        145.52         4.11 o                         
   1   0  -5       1890.46       1758.66        73.31 o                         
   3   0  -5        292.94        293.19        13.24 o                         
   5   0  -5        132.42        138.15         7.24 o                         
   6   0  -5        266.01        296.60        14.12 o                         
   7   0  -5        333.17        341.06         9.47 o                         
   8   0  -5        457.46        468.14        12.99 o                         
   9   0  -5        107.43        100.59         3.87 o                         
  10   0  -5         91.64         88.68         8.86 o                         
  11   0  -5          0.48          1.29         1.35 o                         
  -9   1  -5        102.42        112.50         6.77 o                         
  -8   1  -5         20.38         16.53         1.54 o                         
  -6   1  -5         52.82         53.42         5.12 o                         
  -5   1  -5         75.14         85.47         3.94 o                         
  -4   1  -5       1006.69       1009.81        26.35 o                         
  -3   1  -5        692.55        730.94        18.90 o                         
  -2   1  -5       1227.73       1439.51        31.19 o                         
  -1   1  -5         91.95        100.40         4.08 o                         
   0   1  -5       1557.41       1500.60       136.30 o                         
   2   1  -5       1605.76       1534.49        64.19 o                         
   3   1  -5        221.15        246.76        11.41 o                         
   4   1  -5        347.64        354.08        16.06 o                         
   5   1  -5        309.25        322.55        15.06 o                         
   6   1  -5        417.87        400.58        10.80 o                         
   7   1  -5         53.74         53.80         2.77 o                         
   8   1  -5         11.97          8.72         1.87 o                         
   9   1  -5        378.77        401.77        10.91 o                         
  10   1  -5        114.27        121.40         5.77 o                         
 -10   2  -5        252.47        213.76         9.88 o                         
  -9   2  -5         31.52         41.13         4.24 o                         
  -8   2  -5         14.65         15.37         2.22 o                         
  -7   2  -5        129.29        147.65         6.60 o                         
  -6   2  -5        124.95        125.31         5.22 o                         
  -5   2  -5        652.58        626.27        17.40 o                         
  -4   2  -5        187.46        219.85         8.98 o                         
  -3   2  -5       1296.68       1541.07        47.73 o                         
  -2   2  -5       2983.03       3124.81       134.56 o                         
  -1   2  -5        629.44        648.01        17.71 o                         
   0   2  -5        331.35        343.09        14.41 o                         
   1   2  -5        764.36        716.09        38.36 o                         
   2   2  -5       1551.56       1400.00        75.55 o                         
   4   2  -5        126.09        134.74         7.18 o                         
   5   2  -5        313.88        309.20        10.01 o                         
   6   2  -5        260.16        267.98         9.55 o                         
   7   2  -5        254.09        250.67         7.57 o                         
   8   2  -5         12.27          9.38         1.54 o                         
   9   2  -5         61.47         66.48         3.64 o                         
 -10   3  -5          6.02          5.30         1.53 o                         
  -9   3  -5        152.66        162.27         8.71 o                         
  -8   3  -5         92.35        101.26         3.80 o                         
  -7   3  -5        264.00        278.91         9.05 o                         
  -6   3  -5       1124.77       1157.88        52.97 o                         
  -5   3  -5        779.68        837.95        19.24 o                         
  -4   3  -5        284.26        302.54        11.68 o                         
  -3   3  -5        866.41        956.80        30.74 o                         
  -2   3  -5       3208.74       3495.19       150.04 o                         
  -1   3  -5        126.00        122.29         3.73 o                         
   0   3  -5        244.84        254.98         8.10 o                         
   1   3  -5        280.36        289.70        10.56 o                         
   2   3  -5         43.97         42.18         2.86 o                         
   3   3  -5        483.76        477.58        21.24 o                         
   4   3  -5        203.67        200.02        11.21 o                         
   5   3  -5        425.17        436.68        10.27 o                         
   6   3  -5         32.44         29.56         2.23 o                         
   7   3  -5         57.93         60.30         4.79 o                         
   8   3  -5        100.15        106.96         3.94 o                         
   9   3  -5        109.06        104.74         6.24 o                         
 -10   4  -5        233.27        255.12        12.53 o                         
  -9   4  -5         44.74         52.78         3.03 o                         
  -8   4  -5        161.59        169.22         5.33 o                         
  -7   4  -5        277.20        312.53         8.53 o                         
  -6   4  -5         20.74         20.76         1.82 o                         
  -5   4  -5       1399.81       1399.84        30.82 o                         
  -4   4  -5        439.58        472.72        25.36 o                         
  -3   4  -5       1107.38       1138.12        36.15 o                         
  -2   4  -5       1387.92       1461.70        31.72 o                         
  -1   4  -5        321.70        312.95         8.00 o                         
   0   4  -5       1141.92       1232.06        67.72 o                         
   1   4  -5        677.60        689.63        22.98 o                         
   2   4  -5       2002.10       2147.04        89.90 o                         
   3   4  -5        219.68        205.04         5.96 o                         
   4   4  -5        297.11        282.25         7.21 o                         
   5   4  -5         21.66         22.91         1.73 o                         
   6   4  -5         81.81         87.35         3.35 o                         
   8   4  -5         92.85         95.49         4.85 o                         
   9   4  -5          7.20          7.06         1.29 o                         
 -10   5  -5         38.47         46.66         4.18 o                         
  -9   5  -5        108.64        129.82         6.18 o                         
  -8   5  -5        181.29        208.97         8.08 o                         
  -7   5  -5        212.44        222.57         5.89 o                         
  -6   5  -5        744.88        759.99        15.95 o                         
  -5   5  -5        190.09        201.02         5.73 o                         
  -4   5  -5        295.02        292.90         9.05 o                         
  -3   5  -5        193.93        204.30         9.00 o                         
  -2   5  -5        196.71        239.04        18.27 o                         
  -1   5  -5        286.68        286.31         8.73 o                         
   0   5  -5         63.68         69.65         5.16 o                         
   1   5  -5       1213.31       1093.09        49.60 o                         
   2   5  -5         54.12         53.07         5.53 o                         
   3   5  -5        134.97        130.72         3.74 o                         
   4   5  -5        174.30        171.87         4.76 o                         
   5   5  -5         83.01         86.74         3.60 o                         
   6   5  -5         27.14         28.42         2.06 o                         
   7   5  -5          0.96          0.01         1.03 o                         
   8   5  -5         31.15         30.42         2.59 o                         
 -10   6  -5         25.25         37.95         3.88 o                         
  -9   6  -5         81.70         86.92         5.18 o                         
  -8   6  -5         56.60         67.19         3.97 o                         
  -7   6  -5         98.44        108.84         4.08 o                         
  -6   6  -5         97.08         98.04         3.38 o                         
  -5   6  -5        565.68        553.68        11.72 o                         
  -4   6  -5       1478.60       1473.85        28.65 o                         
  -3   6  -5         98.47        102.75         3.11 o                         
  -2   6  -5        131.89        159.17         5.61 o                         
  -1   6  -5        690.98        659.10        18.15 o                         
   0   6  -5        417.61        500.05        62.66 o                         
   1   6  -5        121.69        117.26         3.57 o                         
   2   6  -5        211.72        202.78         6.23 o                         
   3   6  -5        157.40        160.76         5.09 o                         
   4   6  -5        573.53        556.64        16.16 o                         
   5   6  -5         64.58         68.10         3.81 o                         
   6   6  -5         15.43         11.83         1.73 o                         
   7   6  -5         65.48         51.01         3.82 o                         
 -10   7  -5         15.57         10.47         3.41 o                         
  -9   7  -5         22.18         27.60         3.15 o                         
  -8   7  -5        537.65        631.99        20.33 o                         
  -7   7  -5        184.10        190.53         6.07 o                         
  -6   7  -5        178.83        179.53         4.89 o                         
  -5   7  -5        153.49        154.02         4.74 o                         
  -4   7  -5        506.96        495.53        10.70 o                         
  -3   7  -5         77.19         69.48         2.45 o                         
  -2   7  -5        461.57        437.50         8.93 o                         
  -1   7  -5        240.53        244.65         5.37 o                         
   0   7  -5        239.14        226.53         5.06 o                         
   1   7  -5        392.35        380.47         8.18 o                         
   2   7  -5        185.82        176.06         5.70 o                         
   3   7  -5        409.01        399.46        13.39 o                         
   4   7  -5         21.07         22.07         2.22 o                         
   5   7  -5          0.91          1.74         1.38 o                         
   6   7  -5         27.56         28.25         1.89 o                         
 -10   8  -5         50.92         76.00        12.27 o                         
  -9   8  -5         40.37         51.41         3.21 o                         
  -8   8  -5         45.82         51.65         3.44 o                         
  -7   8  -5         28.59         28.83         2.98 o                         
  -6   8  -5        149.11        161.96         6.05 o                         
  -5   8  -5        930.32        926.33        17.08 o                         
  -4   8  -5        626.25        636.05        15.56 o                         
  -3   8  -5         67.74         60.34         2.22 o                         
  -2   8  -5         29.66         33.92         1.82 o                         
  -1   8  -5        299.83        292.92         7.04 o                         
   0   8  -5         13.54         14.18         1.37 o                         
   1   8  -5         18.89         14.26         1.47 o                         
   2   8  -5        286.21        281.08        16.74 o                         
   3   8  -5         46.25         44.56         2.80 o                         
   4   8  -5        148.75        129.44         6.59 o                         
   5   8  -5        138.87        135.80         7.94 o                         
 -10   9  -5         14.50         16.65         2.29 o                         
  -9   9  -5        173.34        193.36         7.35 o                         
  -8   9  -5         69.75         81.35         6.45 o                         
  -7   9  -5         25.88         29.16         2.20 o                         
  -6   9  -5          0.05         -0.09         1.07 o                         
  -5   9  -5         68.06         69.51         2.92 o                         
  -4   9  -5        231.04        230.56         4.64 o                         
  -3   9  -5         14.20         12.56         1.14 o                         
  -2   9  -5        314.24        290.02         7.11 o                         
  -1   9  -5        585.91        572.20        13.39 o                         
   0   9  -5         20.51         17.31         3.03 o                         
   1   9  -5          9.15          7.43         1.66 o                         
   2   9  -5         44.93         40.30         3.82 o                         
   3   9  -5          3.98          5.21         1.25 o                         
   4   9  -5         62.91         57.66         4.53 o                         
  -9  10  -5         92.50        105.18         9.27 o                         
  -8  10  -5         48.51         46.88         3.21 o                         
  -7  10  -5         41.43         45.75         3.89 o                         
  -6  10  -5        115.32        111.83         3.89 o                         
  -5  10  -5         89.04         88.53         2.99 o                         
  -4  10  -5        166.89        172.94         5.08 o                         
  -3  10  -5         58.38         50.98         2.01 o                         
  -2  10  -5        131.67        124.16         3.41 o                         
  -1  10  -5         76.68         76.11         2.48 o                         
   0  10  -5         29.72         29.27         1.69 o                         
   1  10  -5         25.99         23.10         4.00 o                         
   2  10  -5        119.63         72.43         4.94 o                         
  -9  11  -5        106.49        110.74        14.30 o                         
  -8  11  -5         17.43         18.82         2.00 o                         
  -7  11  -5         12.36         13.93         1.52 o                         
  -6  11  -5         30.62         29.04         2.08 o                         
  -5  11  -5          9.29          8.08         1.16 o                         
  -4  11  -5        213.66        215.08         5.89 o                         
  -3  11  -5        147.77        150.73         4.30 o                         
  -2  11  -5        190.79        181.99         4.56 o                         
  -1  11  -5         35.37         28.72         1.48 o                         
   0  11  -5        138.77        130.97         7.83 o                         
   1  11  -5         98.88         41.36         3.18 o                         
  -7  12  -5          5.49          6.68         0.81 o                         
  -6  12  -5         66.47         67.49         3.65 o                         
  -5  12  -5         60.89         58.92         2.41 o                         
  -4  12  -5        127.18        133.28         4.03 o                         
  -3  12  -5         22.07         23.18         1.73 o                         
  -2  12  -5          1.33          0.96         0.97 o                         
  -1  12  -5         21.59         12.77         1.82 o                         
   2 -11  -4         60.89         73.19         4.30 o                         
   3 -11  -4         32.24         28.01         3.41 o                         
   4 -11  -4        109.63        142.39         8.65 o                         
   5 -11  -4        126.92        147.74         7.53 o                         
   0 -10  -4        203.69        239.84         7.84 o                         
   1 -10  -4          5.69          4.38         1.12 o                         
   2 -10  -4        105.11        129.38         4.37 o                         
   3 -10  -4        199.58        220.62         6.61 o                         
   4 -10  -4         22.09         24.91         2.29 o                         
   5 -10  -4        113.99        135.80         5.43 o                         
   6 -10  -4         64.45         72.96         4.88 o                         
  -2  -9  -4         91.85        103.14         5.53 o                         
  -1  -9  -4        158.60        186.47         6.61 o                         
   0  -9  -4          7.54         10.44         1.40 o                         
   1  -9  -4         64.12         68.52         3.46 o                         
   2  -9  -4        154.75        181.85         5.95 o                         
   3  -9  -4        138.75        165.20         6.92 o                         
   4  -9  -4         21.07         26.72         2.43 o                         
   5  -9  -4        145.28        166.75         9.06 o                         
   6  -9  -4         56.66         59.25         4.30 o                         
  -3  -8  -4         36.37         37.77         3.24 o                         
  -2  -8  -4        109.26        109.93         4.49 o                         
  -1  -8  -4        214.63        240.63         7.70 o                         
   0  -8  -4        162.05        189.58         6.29 o                         
   1  -8  -4         70.20         77.84         6.41 o                         
   2  -8  -4        194.23        224.28         8.55 o                         
   3  -8  -4        416.21        450.53        17.66 o                         
   4  -8  -4        227.31        259.00        13.00 o                         
   5  -8  -4          9.76         15.24         2.41 o                         
  -4  -7  -4         67.18         72.25         4.65 o                         
  -3  -7  -4         35.58         39.36         4.06 o                         
  -2  -7  -4        133.10        137.21         7.31 o                         
  -1  -7  -4        343.02        352.50        18.00 o                         
   0  -7  -4         27.97         40.02         2.72 o                         
   1  -7  -4         59.47         69.90         4.54 o                         
   2  -7  -4        611.52        635.83        16.71 o                         
   3  -7  -4        165.44        184.57         9.94 o                         
   4  -7  -4        250.68        280.36        13.47 o                         
   5  -7  -4        134.53        140.74         7.35 o                         
  -5  -6  -4         20.22         19.24         2.53 o                         
  -4  -6  -4         53.56         64.63         3.97 o                         
  -3  -6  -4        102.85        112.36         5.10 o                         
  -2  -6  -4          6.47          6.60         1.28 o                         
  -1  -6  -4        147.74        156.41         5.58 o                         
   0  -6  -4        555.23        607.27        16.27 o                         
   1  -6  -4        303.67        341.71         9.69 o                         
   2  -6  -4        631.47        680.15        65.57 o                         
   3  -6  -4        122.01        124.57         5.64 o                         
   4  -6  -4        264.90        269.16        10.15 o                         
   5  -6  -4         31.34         23.50         3.09 o                         
   6  -6  -4         39.87         28.50         2.81 o                         
  -6  -5  -4         74.01         72.90         4.65 o                         
  -5  -5  -4        240.04        281.33         9.79 o                         
  -4  -5  -4         56.19         48.99         3.56 o                         
  -3  -5  -4          6.43          6.76         1.43 o                         
  -2  -5  -4        499.46        511.46        14.02 o                         
  -1  -5  -4        238.65        252.71         7.76 o                         
   0  -5  -4        217.15        239.00        12.47 o                         
   1  -5  -4        201.91        237.29        11.41 o                         
   2  -5  -4        410.35        462.02        14.97 o                         
   3  -5  -4        267.66        303.98         8.69 o                         
   4  -5  -4        485.27        511.09        13.66 o                         
   5  -5  -4        157.30        170.28         9.24 o                         
   6  -5  -4         44.75         43.83         3.82 o                         
   8  -5  -4         13.26         25.12         2.00 o                         
   9  -5  -4        122.40        151.51         7.65 o                         
  10  -5  -4         29.09         64.66         3.77 o                         
  -7  -4  -4         33.02         39.54         3.00 o                         
  -6  -4  -4         48.76         62.37         5.00 o                         
  -5  -4  -4         48.99         47.72         4.71 o                         
  -4  -4  -4         71.54         76.03         3.76 o                         
  -3  -4  -4        237.24        247.66         6.82 o                         
  -2  -4  -4          6.11          5.67         1.37 o                         
  -1  -4  -4         64.69         79.27         2.86 o                         
   0  -4  -4        818.95        887.09        27.42 o                         
   1  -4  -4        192.07        222.60         7.22 o                         
   2  -4  -4        708.57        780.47        19.93 o                         
   3  -4  -4        903.74        951.91        24.01 o                         
   4  -4  -4        307.46        323.61        15.18 o                         
   5  -4  -4         27.26         30.07         2.88 o                         
   6  -4  -4        188.16        176.45         9.24 o                         
   7  -4  -4         35.96         35.42         2.53 o                         
   8  -4  -4        524.69        562.49        24.77 o                         
   9  -4  -4         80.12         87.20         5.35 o                         
  10  -4  -4        157.72        164.33         8.71 o                         
  11  -4  -4        148.85        137.27         7.35 o                         
  -8  -3  -4         19.53         22.65         2.18 o                         
  -7  -3  -4         15.47         15.18         2.59 o                         
  -6  -3  -4         25.58         29.01         5.06 o                         
  -5  -3  -4        114.07        123.03         5.84 o                         
  -4  -3  -4        641.52        698.57        21.82 o                         
  -3  -3  -4        132.68        147.11         5.68 o                         
  -2  -3  -4        503.34        580.93        13.24 o                         
  -1  -3  -4        720.05        739.98        24.30 o                         
   0  -3  -4        183.13        200.97         6.25 o                         
   1  -3  -4        741.88        809.34        20.54 o                         
   2  -3  -4        242.77        266.15         9.78 o                         
   3  -3  -4        158.85        168.45         8.47 o                         
   5  -3  -4        535.50        517.83        21.71 o                         
   7  -3  -4        530.30        530.83        23.24 o                         
   8  -3  -4         45.26         46.95         3.71 o                         
   9  -3  -4        190.75        202.64        10.53 o                         
  10  -3  -4        192.65        213.04        21.74 o                         
  11  -3  -4        316.77        253.35        12.12 o                         
  -8  -2  -4         19.91         21.93         1.93 o                         
  -7  -2  -4         37.93         45.42         4.59 o                         
  -6  -2  -4         50.77         48.89         4.53 o                         
  -5  -2  -4         51.73         64.23         4.05 o                         
  -4  -2  -4          8.76          8.13         1.32 o                         
  -3  -2  -4       1379.96       1419.04        27.15 o                         
  -2  -2  -4        824.19        951.28        30.57 o                         
  -1  -2  -4        400.44        442.37        12.05 o                         
   0  -2  -4        533.29        565.98        14.73 o                         
   1  -2  -4        150.86        148.65         4.64 o                         
   4  -2  -4          6.13          6.53         0.71 o                         
   5  -2  -4        142.59        130.97         6.35 o                         
   6  -2  -4        248.80        243.12        11.30 o                         
   7  -2  -4        197.35        225.52        11.30 o                         
   8  -2  -4         34.83         35.30         3.47 o                         
   9  -2  -4        193.19        195.81         7.45 o                         
  10  -2  -4         59.25         53.78         4.53 o                         
  11  -2  -4         80.73         91.67         6.65 o                         
  -8  -1  -4         74.70         81.25         5.35 o                         
  -7  -1  -4         50.54         55.72         5.30 o                         
  -6  -1  -4          8.53          8.41         2.18 o                         
  -5  -1  -4        288.26        296.13        15.00 o                         
  -4  -1  -4       1040.23       1047.29        36.22 o                         
  -3  -1  -4        298.82        333.42        28.51 o                         
  -2  -1  -4       1680.66       1743.14        36.94 o                         
  -1  -1  -4        296.80        278.68         6.07 o                         
   0  -1  -4        369.21        391.24         8.73 o                         
   1  -1  -4         66.51         69.13         7.00 o                         
   3  -1  -4        202.16        198.93         8.53 o                         
   4  -1  -4        947.44        838.55        35.36 o                         
   5  -1  -4        258.50        246.71        11.47 o                         
   6  -1  -4        209.10        216.35        10.47 o                         
   7  -1  -4        105.41        118.28        16.65 o                         
   8  -1  -4         74.11         79.29         6.05 o                         
   9  -1  -4         72.37         71.50         4.02 o                         
  10  -1  -4        261.39        247.18        15.55 o                         
  11  -1  -4         70.00         66.90         4.53 o                         
  -9   0  -4        117.46        131.52         4.65 o                         
  -8   0  -4         22.11         25.12         3.41 o                         
  -5   0  -4        282.31        258.34         9.38 o                         
  -4   0  -4        376.72        403.89        14.47 o                         
  -3   0  -4        551.04        617.75        16.17 o                         
  -2   0  -4       1122.22       1210.61        30.41 o                         
  -1   0  -4        273.50        277.45         5.91 o                         
   0   0  -4       2176.55       2237.36        94.85 o                         
   4   0  -4         27.76         26.89         2.29 o                         
   5   0  -4        131.62        140.45         7.24 o                         
   6   0  -4        567.62        591.20        26.12 o                         
   7   0  -4         70.70         68.21         2.96 o                         
   8   0  -4         86.03         79.25         4.26 o                         
   9   0  -4         98.92        101.65         4.35 o                         
  10   0  -4         21.08         19.27         2.34 o                         
  11   0  -4        135.79        139.21         7.00 o                         
  -9   1  -4         12.93         13.82         1.46 o                         
  -8   1  -4         27.52         27.76         2.73 o                         
  -7   1  -4        116.72        129.15         8.35 o                         
  -6   1  -4        123.82        128.49         5.33 o                         
  -5   1  -4        712.36        730.52        28.95 o                         
  -4   1  -4        188.98        202.13         8.26 o                         
  -3   1  -4         44.74         47.91         1.85 o                         
  -2   1  -4        331.50        418.20         9.81 o                         
  -1   1  -4        253.89        260.29         7.66 o                         
   0   1  -4       1487.80       1515.77        65.90 o                         
   1   1  -4       3473.68       3465.48       145.51 o                         
   2   1  -4         61.00         46.70         2.18 o                         
   3   1  -4         53.77         72.66         4.12 o                         
   4   1  -4       1068.59       1156.69        48.84 o                         
   5   1  -4         11.19         10.65         1.94 o                         
   6   1  -4        178.22        191.08         5.81 o                         
   7   1  -4         90.45         85.83         3.54 o                         
   8   1  -4         60.82         64.23         4.41 o                         
   9   1  -4         73.94         71.70         4.04 o                         
  10   1  -4        409.46        355.38        16.18 o                         
 -10   2  -4         30.59         34.66         3.35 o                         
  -9   2  -4        176.66        196.80         6.91 o                         
  -8   2  -4         30.53         31.31         2.16 o                         
  -7   2  -4         28.25         31.24         2.73 o                         
  -6   2  -4       1433.53       1472.12        37.99 o                         
  -5   2  -4         65.25         72.64         5.26 o                         
  -4   2  -4        307.31        333.27        12.30 o                         
  -3   2  -4       1099.67       1174.39        36.58 o                         
  -2   2  -4       4276.06       4582.45       193.11 o                         
  -1   2  -4        601.44        576.81        13.64 o                         
   0   2  -4        506.19        509.56        13.70 o                         
   1   2  -4       3009.43       3052.55       129.91 o                         
   2   2  -4        168.01        151.68         7.35 o                         
   3   2  -4       1336.57       1374.21        57.66 o                         
   4   2  -4        521.10        557.78        24.54 o                         
   5   2  -4        220.51        190.09        24.95 o                         
   6   2  -4        364.77        357.91         9.94 o                         
   7   2  -4         81.19         77.00         3.47 o                         
   8   2  -4        100.70        102.19         4.59 o                         
   9   2  -4        124.92        128.28         4.34 o                         
  10   2  -4         68.36         41.19         3.18 o                         
 -10   3  -4        152.27        186.75         9.71 o                         
  -9   3  -4         76.58         88.61         6.77 o                         
  -8   3  -4        355.87        381.43        10.60 o                         
  -7   3  -4        119.68        122.09         4.39 o                         
  -6   3  -4        154.93        162.58         5.05 o                         
  -5   3  -4        339.53        327.79         8.34 o                         
  -4   3  -4        758.92        745.06        24.49 o                         
  -3   3  -4        870.24       1002.22        31.64 o                         
  -2   3  -4       1264.51       1375.71        31.53 o                         
  -1   3  -4        320.90        343.34         8.16 o                         
   0   3  -4        135.71        141.74         5.81 o                         
   1   3  -4        849.27        880.30        31.13 o                         
   2   3  -4        271.84        312.42        11.41 o                         
   3   3  -4        409.68        417.16        18.65 o                         
   4   3  -4        791.60        819.57        25.88 o                         
   5   3  -4        118.42        119.87         3.73 o                         
   6   3  -4        161.63        159.40         5.37 o                         
   7   3  -4        239.86        235.81         7.22 o                         
   8   3  -4         44.45         49.34         4.02 o                         
   9   3  -4         72.46         63.96         3.17 o                         
 -10   4  -4          3.67          5.00         2.00 o                         
  -9   4  -4        164.79        203.34        12.21 o                         
  -8   4  -4        444.02        458.40        17.61 o                         
  -7   4  -4        420.46        442.17        11.19 o                         
  -6   4  -4        222.68        225.91         6.36 o                         
  -5   4  -4        287.24        264.89         9.50 o                         
  -4   4  -4        709.71        719.70        23.86 o                         
  -3   4  -4        366.15        387.83        13.66 o                         
  -2   4  -4        765.14        793.22        20.30 o                         
  -1   4  -4        857.27        915.24        20.13 o                         
   0   4  -4       3642.73       3809.21       163.22 o                         
   1   4  -4        551.63        600.61        32.18 o                         
   2   4  -4        174.83        184.05         7.70 o                         
   3   4  -4        467.96        436.25        11.39 o                         
   4   4  -4        147.80        150.35         4.23 o                         
   5   4  -4       1182.06       1197.31        26.01 o                         
   6   4  -4         69.54         64.01         3.43 o                         
   7   4  -4        283.95        282.24         9.44 o                         
   8   4  -4        121.28        118.59         8.33 o                         
   9   4  -4          9.91          6.77         1.12 o                         
 -10   5  -4         10.99         10.18         2.47 o                         
  -9   5  -4         57.19         66.45         5.71 o                         
  -8   5  -4         64.24         56.85         3.88 o                         
  -7   5  -4        403.29        401.51         8.91 o                         
  -6   5  -4        181.21        182.65         4.21 o                         
  -5   5  -4        374.05        349.13         7.70 o                         
  -4   5  -4         16.29         14.90         2.18 o                         
  -3   5  -4         49.68         53.60         6.21 o                         
  -2   5  -4        181.27        189.40        10.83 o                         
  -1   5  -4        116.36        141.06         6.56 o                         
   0   5  -4        710.54        714.76        37.77 o                         
   1   5  -4       1079.93       1051.19        53.13 o                         
   2   5  -4       1261.16       1222.92        26.03 o                         
   3   5  -4        131.69        131.66         3.74 o                         
   4   5  -4        431.74        405.32        11.06 o                         
   5   5  -4        100.68         97.99         3.88 o                         
   6   5  -4        244.50        248.25         8.35 o                         
   7   5  -4        123.66        131.16        15.94 o                         
   8   5  -4         80.81         79.25         4.47 o                         
 -11   6  -4         67.55         79.72         4.77 o                         
 -10   6  -4          2.88          4.12         2.06 o                         
  -9   6  -4         74.63         77.19         4.03 o                         
  -8   6  -4         33.74         34.74         2.75 o                         
  -7   6  -4        395.04        416.71        10.73 o                         
  -6   6  -4       1317.89       1326.04        29.12 o                         
  -5   6  -4         17.54         18.17         1.33 o                         
  -4   6  -4         45.80         46.46         2.25 o                         
  -3   6  -4        676.07        716.57        24.31 o                         
  -2   6  -4         33.98         34.75         3.12 o                         
  -1   6  -4       1077.15       1146.23        37.22 o                         
   0   6  -4        354.27        362.21        10.80 o                         
   1   6  -4        119.87        122.53         6.39 o                         
   2   6  -4         59.84         58.91         3.30 o                         
   3   6  -4        402.52        400.93        13.46 o                         
   4   6  -4         32.90         35.57         2.24 o                         
   5   6  -4         97.49        101.54         4.84 o                         
   6   6  -4         87.41         76.74         6.50 o                         
   7   6  -4         19.95         19.06         2.35 o                         
 -10   7  -4         50.12         51.37         7.30 o                         
  -9   7  -4         58.00         60.80         3.62 o                         
  -8   7  -4        261.35        292.23        10.51 o                         
  -7   7  -4         39.00         37.99         2.07 o                         
  -6   7  -4        100.03        103.24         3.67 o                         
  -5   7  -4        203.06        204.46         4.59 o                         
  -4   7  -4        368.60        354.61         7.18 o                         
  -3   7  -4        372.01        394.24         7.86 o                         
  -2   7  -4        116.99        118.10         3.07 o                         
  -1   7  -4        194.94        178.37         4.65 o                         
   0   7  -4        270.58        260.05         5.75 o                         
   1   7  -4        510.50        467.03        10.81 o                         
   2   7  -4        664.13        631.81        16.52 o                         
   3   7  -4        151.32        143.13         5.94 o                         
   4   7  -4        474.47        450.58        14.79 o                         
   5   7  -4        304.87        304.28        10.27 o                         
   6   7  -4         24.54         24.16         2.79 o                         
 -10   8  -4         20.50         21.12         2.29 o                         
  -9   8  -4         55.56         59.93         7.33 o                         
  -8   8  -4        232.67        249.88         9.25 o                         
  -7   8  -4         44.74         41.25         2.69 o                         
  -6   8  -4        202.23        224.44         5.80 o                         
  -5   8  -4        932.94        953.82        19.51 o                         
  -4   8  -4        220.47        215.42         4.63 o                         
  -3   8  -4         25.06         24.12         1.58 o                         
  -2   8  -4         53.13         51.35         2.24 o                         
  -1   8  -4         27.70         31.77         1.63 o                         
   0   8  -4         81.31         66.84         2.54 o                         
   1   8  -4         97.40         87.75         4.60 o                         
   2   8  -4         80.32         71.66         4.88 o                         
   3   8  -4         93.81         90.96         4.44 o                         
   4   8  -4         73.99         67.75         3.48 o                         
   5   8  -4         27.10         29.24         3.18 o                         
 -10   9  -4         12.52         14.00         2.29 o                         
  -9   9  -4         46.40         51.99         3.59 o                         
  -8   9  -4         13.60         17.86         1.71 o                         
  -7   9  -4          6.30          9.02         1.63 o                         
  -6   9  -4         41.98         41.67         3.20 o                         
  -5   9  -4         84.09         86.14         3.53 o                         
  -4   9  -4        150.39        147.35         3.53 o                         
  -3   9  -4          1.32          2.00         0.72 o                         
  -2   9  -4        198.36        195.83         5.68 o                         
  -1   9  -4        265.14        246.39         8.43 o                         
   0   9  -4          1.63          3.98         1.20 o                         
   1   9  -4         86.13         80.07         6.74 o                         
   2   9  -4        198.95        206.55         7.83 o                         
   3   9  -4        123.74         75.84         5.06 o                         
 -10  10  -4        177.80        124.38         6.53 o                         
  -9  10  -4        163.37        176.99         8.33 o                         
  -8  10  -4         93.36        102.90         4.74 o                         
  -7  10  -4          4.10          5.58         1.71 o                         
  -6  10  -4         37.53         35.27         2.20 o                         
  -5  10  -4         66.67         70.18         3.21 o                         
  -4  10  -4         17.52         16.58         1.64 o                         
  -3  10  -4         35.13         37.43         1.73 o                         
  -2  10  -4         37.73         33.94         1.71 o                         
  -1  10  -4          9.50         11.67         1.07 o                         
   0  10  -4        163.20        163.03         5.37 o                         
   1  10  -4        105.53         91.90         6.41 o                         
   2  10  -4         75.12         60.57         8.86 o                         
  -9  11  -4         76.45         76.25         3.09 o                         
  -8  11  -4         15.87         16.19         1.62 o                         
  -7  11  -4          5.39          7.37         1.26 o                         
  -6  11  -4          4.70          4.10         1.03 o                         
  -5  11  -4         80.74         80.23         3.09 o                         
  -4  11  -4        156.02        153.68         4.45 o                         
  -3  11  -4         17.01         12.47         1.57 o                         
  -2  11  -4          4.03          4.42         0.96 o                         
  -1  11  -4        249.39        215.83         6.24 o                         
   0  11  -4         98.78         87.49         4.59 o                         
   1  11  -4        159.89         74.02         4.41 o                         
  -8  12  -4         21.62         14.79         2.71 o                         
  -7  12  -4         15.02         12.57         1.12 o                         
  -6  12  -4         37.71         41.68         2.02 o                         
  -5  12  -4        111.61        112.35         4.33 o                         
  -4  12  -4         45.54         43.54         2.28 o                         
  -3  12  -4         72.92         72.47         4.98 o                         
  -2  12  -4         41.43         21.59         2.71 o                         
  -1  12  -4          5.00          3.65         1.18 o                         
   1 -11  -3         20.46         24.89         2.12 o                         
   3 -11  -3         56.42         60.60         4.35 o                         
   4 -11  -3        239.98        245.58         8.86 o                         
   5 -11  -3        100.91        108.63         4.45 o                         
  -1 -10  -3         63.12         64.84         3.88 o                         
   0 -10  -3          8.63          7.59         1.65 o                         
   1 -10  -3        265.39        336.71         9.59 o                         
   2 -10  -3         73.19         82.29         3.37 o                         
   3 -10  -3         19.39         16.41         1.62 o                         
   4 -10  -3         86.33        108.82        13.77 o                         
   5 -10  -3         15.04         16.83         2.65 o                         
   6 -10  -3         79.93         87.67         5.47 o                         
  -2  -9  -3          1.71          2.00         1.35 o                         
  -1  -9  -3         60.06         63.13         3.38 o                         
   0  -9  -3        121.68        144.33         4.99 o                         
   1  -9  -3         11.56         10.02         2.46 o                         
   2  -9  -3        449.69        498.01        13.46 o                         
   3  -9  -3        144.32        161.49         8.98 o                         
   4  -9  -3        261.58        284.71        12.86 o                         
   5  -9  -3         29.75         33.95         3.41 o                         
   6  -9  -3         47.80         52.13         3.88 o                         
  -3  -8  -3         16.32         12.77         2.12 o                         
  -1  -8  -3        165.39        173.37         5.81 o                         
   0  -8  -3        181.86        191.72         6.44 o                         
   1  -8  -3        138.66        148.63         5.61 o                         
   2  -8  -3         35.40         35.05         2.85 o                         
   3  -8  -3         85.40         84.65         4.26 o                         
   4  -8  -3        488.46        551.49        24.83 o                         
   5  -8  -3        284.27        294.95        13.94 o                         
   6  -8  -3         68.33         73.25         4.47 o                         
  -4  -7  -3         15.73         13.06         2.18 o                         
  -3  -7  -3         84.78         89.75         6.12 o                         
  -2  -7  -3         51.46         56.92         2.66 o                         
  -1  -7  -3         25.24         25.36         2.26 o                         
   0  -7  -3         91.06         96.89         4.06 o                         
   1  -7  -3         60.96         82.97         4.34 o                         
   2  -7  -3        307.63        326.50         9.24 o                         
   3  -7  -3        176.77        191.05         9.88 o                         
   5  -7  -3        488.70        495.18        21.95 o                         
   6  -7  -3        201.17        168.04         9.47 o                         
  -5  -6  -3         40.24         45.55         2.83 o                         
  -4  -6  -3         43.13         44.22         3.20 o                         
  -3  -6  -3         42.54         45.74         2.79 o                         
  -2  -6  -3        586.30        591.02        13.75 o                         
  -1  -6  -3        278.65        308.16         9.13 o                         
   0  -6  -3        138.17        151.20         5.21 o                         
   1  -6  -3        785.55        811.80        20.89 o                         
   2  -6  -3        193.26        203.59         7.59 o                         
   3  -6  -3        312.11        349.37        11.61 o                         
   4  -6  -3        439.49        463.98        14.76 o                         
   5  -6  -3        131.11        137.39         8.06 o                         
   6  -6  -3         41.67         47.19         3.77 o                         
  -6  -5  -3        394.40        440.81        20.06 o                         
  -5  -5  -3         42.71         38.19         2.93 o                         
  -4  -5  -3        158.36        153.55         6.70 o                         
  -3  -5  -3        143.30        142.17         4.71 o                         
  -2  -5  -3        127.04        123.66         4.79 o                         
  -1  -5  -3        228.85        256.92         9.09 o                         
   0  -5  -3        162.11        165.31         9.80 o                         
   1  -5  -3       1090.11       1214.93        40.54 o                         
   2  -5  -3        533.25        587.77        25.80 o                         
   3  -5  -3        161.92        153.50         5.50 o                         
   4  -5  -3        188.44        208.22         8.24 o                         
   5  -5  -3         48.22         38.13         3.29 o                         
   6  -5  -3         18.92         20.87         1.67 o                         
   8  -5  -3        509.35        513.83        22.36 o                         
   9  -5  -3        422.74        468.94        21.01 o                         
  10  -5  -3         60.82         71.66         4.59 o                         
  -7  -4  -3        109.02        126.32         6.88 o                         
  -6  -4  -3          3.37          2.65         1.71 o                         
  -5  -4  -3        109.80        123.02         6.50 o                         
  -4  -4  -3        258.38        261.64         7.83 o                         
  -3  -4  -3         39.13         40.68         2.24 o                         
  -2  -4  -3        119.80        128.92         3.58 o                         
  -1  -4  -3        436.27        509.17        16.54 o                         
   0  -4  -3         24.42         25.91         2.18 o                         
   1  -4  -3        552.93        617.81        15.91 o                         
   2  -4  -3        271.85        274.90         7.66 o                         
   3  -4  -3        231.62        254.73         9.31 o                         
   4  -4  -3       1009.23       1088.50        46.25 o                         
   5  -4  -3        369.94        350.34        11.10 o                         
   6  -4  -3        703.00        705.88        30.60 o                         
   7  -4  -3        135.33        131.86         6.53 o                         
   8  -4  -3         66.36         72.43         4.59 o                         
   9  -4  -3        162.87        175.04         9.24 o                         
  10  -4  -3        150.18        176.34        10.24 o                         
  11  -4  -3        267.16        256.30        12.30 o                         
  -8  -3  -3         38.41         36.68         2.85 o                         
  -6  -3  -3         11.22          8.18         1.65 o                         
  -5  -3  -3        103.40        106.88         5.32 o                         
  -4  -3  -3          6.39          6.56         1.42 o                         
  -3  -3  -3        255.90        255.78         6.59 o                         
  -2  -3  -3        136.85        155.09         6.14 o                         
  -1  -3  -3        257.39        302.84        14.36 o                         
   0  -3  -3       1113.74       1241.45        30.73 o                         
   1  -3  -3        113.07        131.28         4.12 o                         
   2  -3  -3         47.56         51.60         2.97 o                         
   3  -3  -3        897.86        905.45        38.42 o                         
   5  -3  -3        731.55        743.65        31.01 o                         
   7  -3  -3         92.84        102.91         5.65 o                         
   8  -3  -3        360.82        341.91        16.00 o                         
   9  -3  -3        104.76        110.79         6.88 o                         
  10  -3  -3        150.71        132.97         8.77 o                         
  11  -3  -3         71.49         55.60         4.71 o                         
  -8  -2  -3        226.62        272.83        13.00 o                         
  -6  -2  -3         76.19         77.25         4.47 o                         
  -5  -2  -3         70.58         70.53         4.18 o                         
  -4  -2  -3       1148.46       1156.74        32.55 o                         
  -3  -2  -3         43.51         50.53         2.77 o                         
  -2  -2  -3        462.12        504.97        13.74 o                         
  -1  -2  -3       2210.57       2444.53        59.29 o                         
   0  -2  -3        579.53        613.23        15.57 o                         
   1  -2  -3         56.36         65.18         3.35 o                         
   3  -2  -3       2185.45       2844.45       117.79 o                         
   4  -2  -3        180.17        193.28         5.82 o                         
   5  -2  -3        832.92        762.42        32.18 o                         
   6  -2  -3        154.69        164.80         8.00 o                         
   8  -2  -3        255.53        281.05        34.42 o                         
   9  -2  -3         20.35         17.51         3.18 o                         
  10  -2  -3        196.07        178.40         9.88 o                         
  11  -2  -3        142.65        185.22        10.53 o                         
  -9  -1  -3         45.65         45.45         2.41 o                         
  -8  -1  -3        191.10        222.88        11.41 o                         
  -6  -1  -3        385.52        376.92        34.24 o                         
  -5  -1  -3        206.40        208.21         7.42 o                         
  -4  -1  -3         23.18         21.45         1.93 o                         
  -3  -1  -3        634.29        673.34        29.24 o                         
  -2  -1  -3        196.42        237.05         6.79 o                         
  -1  -1  -3        270.77        265.54         5.67 o                         
   0  -1  -3        883.76        928.26        36.83 o                         
   3  -1  -3        906.81        850.79        34.95 o                         
   4  -1  -3        314.67        299.89         9.64 o                         
   5  -1  -3       1054.46       1091.38        45.89 o                         
   6  -1  -3        263.73        264.48        12.41 o                         
   7  -1  -3         57.52         52.20         2.97 o                         
   8  -1  -3         56.90         48.82         2.60 o                         
   9  -1  -3        111.15        103.00         4.03 o                         
  10  -1  -3         15.13          9.26         1.79 o                         
  11  -1  -3          6.23          6.18         1.82 o                         
  -9   0  -3         18.81         15.63         2.27 o                         
  -8   0  -3        194.93        222.11        11.65 o                         
  -6   0  -3        125.71        143.22        15.03 o                         
  -5   0  -3        217.14        228.05        11.94 o                         
  -4   0  -3        453.63        467.76        14.64 o                         
  -3   0  -3        395.15        450.29        12.52 o                         
  -2   0  -3        108.37        127.28         3.52 o                         
  -1   0  -3       1535.53       1635.33        70.37 o                         
   0   0  -3        890.30        879.64        27.37 o                         
   1   0  -3        706.21        723.23        30.24 o                         
   3   0  -3        831.86        770.30        23.15 o                         
   4   0  -3        297.81        298.54        13.36 o                         
   5   0  -3        853.47        871.56        37.19 o                         
   6   0  -3         68.17         82.08         5.18 o                         
   7   0  -3        185.38        173.98         5.52 o                         
   8   0  -3         20.44         22.69         2.41 o                         
   9   0  -3         13.74          8.62         1.49 o                         
  10   0  -3        152.03        135.77         8.73 o                         
  11   0  -3         78.14         56.48         3.71 o                         
 -10   1  -3         73.50         95.26         5.47 o                         
  -9   1  -3        106.43        121.83         5.37 o                         
  -8   1  -3        126.95        141.21         8.41 o                         
  -7   1  -3        342.01        387.50        15.79 o                         
  -6   1  -3        119.06        118.73         4.90 o                         
  -5   1  -3         13.26         16.57         1.72 o                         
  -4   1  -3        390.99        454.12        15.72 o                         
  -3   1  -3        653.75        679.62        21.78 o                         
  -2   1  -3        348.82        377.74         8.76 o                         
  -1   1  -3       4774.24       4858.93       202.58 o                         
   0   1  -3       4590.58       4610.81       191.99 o                         
   2   1  -3        640.83        600.08        25.83 o                         
   3   1  -3       1338.08       1343.79        56.13 o                         
   5   1  -3        103.59        103.61         5.94 o                         
   6   1  -3          3.64          5.77         1.03 o                         
   7   1  -3        103.07        104.54         4.05 o                         
   8   1  -3         45.23         39.03         3.18 o                         
   9   1  -3        200.28        208.70         6.42 o                         
  10   1  -3         29.45         26.51         2.22 o                         
 -10   2  -3         97.95        121.56         7.06 o                         
  -9   2  -3         53.74         51.97         2.89 o                         
  -8   2  -3        112.37        103.08         7.06 o                         
  -7   2  -3        115.72        125.32         7.71 o                         
  -6   2  -3        170.40        183.63         5.42 o                         
  -5   2  -3        363.15        366.25        13.54 o                         
  -4   2  -3       2338.09       2549.20       110.85 o                         
  -3   2  -3       2039.92       2121.39        91.96 o                         
  -2   2  -3        504.76        513.92        13.72 o                         
  -1   2  -3       3771.12       3750.31       157.16 o                         
   0   2  -3         29.09         27.82         1.76 o                         
   1   2  -3         48.27         53.19         2.80 o                         
   2   2  -3        502.96        491.86        16.11 o                         
   3   2  -3         75.57         73.08         4.30 o                         
   4   2  -3        896.11        951.11        40.60 o                         
   5   2  -3        329.19        298.81        25.04 o                         
   6   2  -3         30.64         29.94         2.31 o                         
   7   2  -3         75.10         76.12         3.72 o                         
   8   2  -3        384.46        387.70        10.79 o                         
   9   2  -3         26.53         23.55         4.47 o                         
  10   2  -3         17.87         15.89         2.00 o                         
 -10   3  -3         45.51         56.13         4.82 o                         
  -9   3  -3        229.29        247.71        13.41 o                         
  -8   3  -3        169.76        189.02         5.78 o                         
  -7   3  -3        554.70        574.27        14.01 o                         
  -6   3  -3        634.30        594.48        12.50 o                         
  -5   3  -3        198.18        197.22         8.27 o                         
  -4   3  -3        840.33        930.47        29.52 o                         
  -3   3  -3       2539.07       2583.32       110.50 o                         
  -2   3  -3        190.72        207.58         5.78 o                         
  -1   3  -3       1307.57       1423.28        42.82 o                         
   0   3  -3         76.05         93.81         4.13 o                         
   1   3  -3        248.63        241.91         8.77 o                         
   2   3  -3       1105.05       1156.20        36.16 o                         
   3   3  -3        466.50        492.82        21.77 o                         
   4   3  -3        154.39        152.38         4.72 o                         
   5   3  -3        538.30        529.88        12.13 o                         
   6   3  -3        501.79        484.26        16.04 o                         
   7   3  -3        105.76         96.60         4.02 o                         
   8   3  -3         43.84         48.40         4.54 o                         
   9   3  -3         94.51         77.42         7.30 o                         
 -11   4  -3         23.81         23.18         2.59 o                         
 -10   4  -3         18.48         21.65         3.18 o                         
  -9   4  -3         40.79         43.44         3.00 o                         
  -8   4  -3        209.66        230.26         7.32 o                         
  -7   4  -3        126.12        137.53         3.95 o                         
  -6   4  -3        206.86        213.49         5.26 o                         
  -5   4  -3         33.39         39.06         2.61 o                         
  -4   4  -3         47.89         36.49         2.51 o                         
  -3   4  -3        121.85        115.62         5.33 o                         
  -2   4  -3         98.96        109.32         3.63 o                         
  -1   4  -3        266.40        261.65         7.87 o                         
   0   4  -3        570.99        594.03        42.86 o                         
   1   4  -3         23.18         29.03         3.56 o                         
   2   4  -3         58.16         55.50         3.42 o                         
   3   4  -3         19.98         22.20         1.52 o                         
   4   4  -3         64.44         54.69         2.24 o                         
   5   4  -3        153.60        153.62         4.52 o                         
   6   4  -3          7.66          7.51         1.71 o                         
   7   4  -3        173.86        159.55         6.68 o                         
   8   4  -3         56.45         59.67         3.07 o                         
 -11   5  -3         11.91         19.00         2.41 o                         
 -10   5  -3         61.46         71.78         5.59 o                         
  -9   5  -3         69.91         74.14         3.94 o                         
  -8   5  -3          1.38          2.99         1.11 o                         
  -7   5  -3        473.58        493.78        12.23 o                         
  -6   5  -3        498.37        464.02         8.98 o                         
  -5   5  -3        670.32        675.15        19.80 o                         
  -4   5  -3        126.46        137.91         6.59 o                         
  -3   5  -3        725.47        757.06        27.29 o                         
  -2   5  -3        110.78        139.35         9.36 o                         
  -1   5  -3        521.93        538.93        19.68 o                         
   0   5  -3       1477.39       1461.94        67.96 o                         
   1   5  -3        406.90        417.57        25.54 o                         
   2   5  -3        315.69        289.67        11.11 o                         
   3   5  -3        715.04        679.63        17.38 o                         
   4   5  -3        267.82        270.60         7.88 o                         
   5   5  -3        328.18        326.66         9.27 o                         
   6   5  -3        123.86        121.74         5.60 o                         
   7   5  -3        145.17        130.69        12.12 o                         
   8   5  -3         65.14         60.31         3.53 o                         
 -11   6  -3         63.15         74.61         4.65 o                         
  -9   6  -3         55.90         67.30         3.83 o                         
  -8   6  -3         91.62        101.55         4.05 o                         
  -7   6  -3        841.99        866.36        19.48 o                         
  -6   6  -3         21.68         23.89         1.57 o                         
  -5   6  -3        268.53        271.07         6.33 o                         
  -4   6  -3        711.96        740.33        16.87 o                         
  -3   6  -3        125.22        138.95         6.47 o                         
  -2   6  -3        321.42        337.52        12.64 o                         
  -1   6  -3         31.94         33.38         2.93 o                         
   0   6  -3        163.81        169.60         5.84 o                         
   1   6  -3        462.74        414.01        10.39 o                         
   2   6  -3        558.37        527.25        13.99 o                         
   3   6  -3          1.85          2.24         1.27 o                         
   4   6  -3        401.96        376.52        12.83 o                         
   5   6  -3         88.06         89.69         4.43 o                         
   6   6  -3          7.90          7.14         1.45 o                         
   7   6  -3        123.06        102.44         5.24 o                         
 -11   7  -3          8.25          5.18         1.41 o                         
 -10   7  -3         65.08         76.27         6.88 o                         
  -9   7  -3         72.73         91.04         4.55 o                         
  -8   7  -3         29.15         30.50         3.65 o                         
  -7   7  -3        272.94        295.64         7.08 o                         
  -6   7  -3       1216.84       1217.90        24.36 o                         
  -5   7  -3          5.76          5.62         0.92 o                         
  -4   7  -3        218.13        224.25         4.56 o                         
  -3   7  -3        921.77        928.84        16.87 o                         
  -2   7  -3        156.27        144.51         4.41 o                         
  -1   7  -3         81.01         76.86         2.92 o                         
   0   7  -3        135.97        128.03         3.37 o                         
   1   7  -3         32.56         30.78         1.70 o                         
   2   7  -3        819.34        795.26        20.44 o                         
   3   7  -3        291.80        274.53        14.62 o                         
   4   7  -3         36.44         32.11         2.28 o                         
   5   7  -3          1.25         -1.01         1.01 o                         
   6   7  -3        109.32        100.44         5.59 o                         
 -11   8  -3         56.32         45.89         3.65 o                         
 -10   8  -3         35.96         30.71         2.77 o                         
  -9   8  -3         84.87         99.43         6.47 o                         
  -8   8  -3        672.85        729.43        19.00 o                         
  -7   8  -3         59.81         64.69         2.67 o                         
  -6   8  -3         20.38         18.44         1.60 o                         
  -5   8  -3         13.54         15.53         1.39 o                         
  -4   8  -3        405.77        400.26        10.15 o                         
  -3   8  -3        167.11        159.16         3.68 o                         
  -2   8  -3        112.77        111.29         3.05 o                         
  -1   8  -3        144.10        140.93         4.03 o                         
   0   8  -3        111.68        114.35         3.53 o                         
   1   8  -3        209.82        194.55         7.77 o                         
   2   8  -3          6.72          2.33         1.68 o                         
   3   8  -3          2.50          1.83         1.05 o                         
   4   8  -3        178.85        164.16         8.88 o                         
   5   8  -3        152.34        136.80         7.06 o                         
 -10   9  -3         10.43         10.21         2.71 o                         
  -9   9  -3         29.56         46.86         3.33 o                         
  -8   9  -3        307.02        345.05         9.65 o                         
  -7   9  -3        201.30        217.06         6.83 o                         
  -6   9  -3        100.61        107.90         4.31 o                         
  -5   9  -3        539.21        557.80        11.10 o                         
  -4   9  -3        238.49        246.68         5.75 o                         
  -3   9  -3        199.88        187.99         4.20 o                         
  -2   9  -3         10.63         13.02         1.31 o                         
  -1   9  -3         83.52         71.27         2.68 o                         
   0   9  -3        291.22        287.46         9.55 o                         
   1   9  -3         75.08         67.58         3.26 o                         
   2   9  -3          6.18          2.97         1.27 o                         
   3   9  -3        246.58        131.15         7.00 o                         
   4   9  -3        148.59        142.68         7.12 o                         
 -10  10  -3         74.88         89.67         5.30 o                         
  -9  10  -3         74.38         89.18         9.18 o                         
  -8  10  -3         88.84        109.45         5.28 o                         
  -7  10  -3        176.15        190.02         6.07 o                         
  -6  10  -3          0.78          1.14         0.88 o                         
  -5  10  -3        165.41        169.27         5.08 o                         
  -4  10  -3        264.24        260.25         7.00 o                         
  -3  10  -3          8.36          9.56         0.98 o                         
  -2  10  -3         13.93         14.81         1.24 o                         
  -1  10  -3          2.52          1.89         0.78 o                         
   0  10  -3         12.93         13.29         1.51 o                         
   1  10  -3         70.02         73.24         9.18 o                         
   2  10  -3         82.84         44.72         3.29 o                         
   3  10  -3         49.12         42.89         2.59 o                         
  -9  11  -3         56.79         59.32         2.71 o                         
  -8  11  -3        242.01        264.19        14.58 o                         
  -7  11  -3         27.78         29.43         3.32 o                         
  -6  11  -3        165.00        149.57         5.23 o                         
  -5  11  -3        106.83        107.05         3.53 o                         
  -4  11  -3         56.12         54.16         2.45 o                         
  -3  11  -3         71.35         75.89         2.84 o                         
  -2  11  -3         67.25         59.08         2.32 o                         
  -1  11  -3          1.41          0.69         0.68 o                         
   0  11  -3         57.40         55.30         4.30 o                         
   1  11  -3         13.73         10.41         2.06 o                         
  -8  12  -3         65.29         67.04         2.76 o                         
  -7  12  -3         14.74         16.69         1.54 o                         
  -6  12  -3         14.73         12.60         1.07 o                         
  -5  12  -3         38.14         35.49         1.70 o                         
  -4  12  -3        120.54        116.73         3.95 o                         
  -3  12  -3         17.95         16.98         1.72 o                         
  -2  12  -3         15.74         11.83         2.44 o                         
  -1  12  -3        189.59        130.97         6.94 o                         
  -5  13  -3         25.92         36.30         2.82 o                         
   3 -12  -2        134.94        154.86         7.35 o                         
   4 -12  -2         33.42         28.60         2.41 o                         
   1 -11  -2        140.61        193.92        24.95 o                         
   2 -11  -2         18.81         12.47         2.00 o                         
   3 -11  -2         99.58         98.52         9.59 o                         
   4 -11  -2        112.81        137.98         7.38 o                         
   5 -11  -2        188.56        211.18         7.72 o                         
  -1 -10  -2         53.36         65.60         6.71 o                         
   0 -10  -2        197.66        250.78         8.65 o                         
   1 -10  -2         13.87         15.05         1.56 o                         
   2 -10  -2        366.60        450.54        15.90 o                         
   3 -10  -2         98.61        106.46         4.91 o                         
   4 -10  -2        297.51        345.38        11.77 o                         
   5 -10  -2        162.21        169.33         9.12 o                         
   6 -10  -2        102.63        118.85         6.71 o                         
  -3  -9  -2         29.46         28.24         2.35 o                         
  -2  -9  -2        126.74        133.39        10.36 o                         
  -1  -9  -2         97.17        115.15         5.66 o                         
   0  -9  -2         11.11         13.82         1.88 o                         
   1  -9  -2        122.94        149.74         5.25 o                         
   2  -9  -2        413.82        456.91        15.58 o                         
   3  -9  -2        107.71        114.80         4.35 o                         
   4  -9  -2        189.33        197.58        10.47 o                         
   5  -9  -2        113.93        127.56         7.30 o                         
   6  -9  -2        246.14        285.19        13.47 o                         
  -4  -8  -2         10.31          5.77         1.18 o                         
  -3  -8  -2         27.76         32.48         3.65 o                         
  -2  -8  -2         36.86         41.26         3.29 o                         
  -1  -8  -2         73.17         78.50         3.63 o                         
   0  -8  -2        183.15        208.28         6.76 o                         
   1  -8  -2         22.77         20.23         1.92 o                         
   2  -8  -2        508.41        535.89        14.31 o                         
   3  -8  -2       1007.81       1143.24        35.72 o                         
   4  -8  -2         55.71         48.60         3.94 o                         
   5  -8  -2        314.12        336.81        19.95 o                         
   6  -8  -2        562.28        614.44        26.65 o                         
  -5  -7  -2         45.37         61.37         4.77 o                         
  -4  -7  -2         15.41         16.95         2.77 o                         
  -3  -7  -2         14.56         13.39         1.91 o                         
  -2  -7  -2        182.40        196.39        10.74 o                         
  -1  -7  -2         61.58         72.37         3.50 o                         
   0  -7  -2         34.74         38.50         2.57 o                         
   1  -7  -2        370.06        409.19        11.28 o                         
   2  -7  -2        735.21        818.14        35.89 o                         
   3  -7  -2          8.60          4.28         1.25 o                         
   4  -7  -2        235.41        236.35        11.30 o                         
   5  -7  -2        481.51        500.25        13.15 o                         
   6  -7  -2         23.62         15.06         2.53 o                         
  -6  -6  -2         79.35         80.55         4.71 o                         
  -5  -6  -2          3.05          5.41         1.65 o                         
  -4  -6  -2         16.31         17.71         2.27 o                         
  -3  -6  -2         12.12         15.22         1.78 o                         
  -2  -6  -2         56.22         62.23         2.77 o                         
  -1  -6  -2        330.26        351.83        10.04 o                         
   0  -6  -2        310.04        303.73         7.62 o                         
   1  -6  -2        640.19        706.49        25.06 o                         
   2  -6  -2        149.95        168.99         6.41 o                         
   3  -6  -2        458.62        471.94        15.05 o                         
   4  -6  -2        121.29        107.29         4.21 o                         
   5  -6  -2        103.47        103.20         4.39 o                         
   6  -6  -2        239.37        238.41        11.71 o                         
   9  -6  -2        222.67        215.76        10.36 o                         
  10  -6  -2         10.75         12.18         2.06 o                         
  -7  -5  -2        163.77        177.34         8.41 o                         
  -5  -5  -2         76.39         81.71         4.32 o                         
  -4  -5  -2        262.40        266.56         8.00 o                         
  -3  -5  -2        329.78        387.92        14.40 o                         
  -2  -5  -2        265.87        263.69         6.83 o                         
  -1  -5  -2        271.71        283.73        10.91 o                         
   0  -5  -2        273.43        341.37        11.56 o                         
   1  -5  -2        833.48        917.85        28.02 o                         
   2  -5  -2       2064.99       2208.26        65.19 o                         
   3  -5  -2        361.13        345.58         9.80 o                         
   4  -5  -2       1420.18       1422.63        60.07 o                         
   5  -5  -2        262.65        278.95        13.06 o                         
   6  -5  -2        839.39        772.20        23.86 o                         
   8  -5  -2        664.52        759.65        39.83 o                         
   9  -5  -2        105.38        125.03         7.00 o                         
  10  -5  -2         74.51         68.43         4.82 o                         
  -7  -4  -2          3.35          1.88         1.71 o                         
  -6  -4  -2         35.28         36.94         3.02 o                         
  -5  -4  -2        205.43        225.10        21.33 o                         
  -4  -4  -2        130.14        145.78         5.43 o                         
  -3  -4  -2        669.42        710.13        14.36 o                         
  -2  -4  -2        253.01        278.96         7.01 o                         
  -1  -4  -2          5.45          9.73         2.53 o                         
   0  -4  -2        612.99        735.74        23.06 o                         
   1  -4  -2       3306.53       3521.08       145.56 o                         
   2  -4  -2         24.58         19.86         1.24 o                         
   3  -4  -2       1029.71       1216.76        51.31 o                         
   4  -4  -2        237.89        271.48        12.47 o                         
   5  -4  -2        536.79        539.15        16.47 o                         
   6  -4  -2        727.77        648.04        27.48 o                         
   7  -4  -2        359.75        341.55        15.24 o                         
   8  -4  -2         60.85         64.43         4.35 o                         
   9  -4  -2        488.49        494.24        22.59 o                         
  10  -4  -2         29.62         35.35         6.09 o                         
  11  -4  -2        124.72        128.80         7.18 o                         
  -8  -3  -2        104.99        131.15         6.88 o                         
  -6  -3  -2         84.60         87.08         4.49 o                         
  -5  -3  -2        106.82        123.35         5.94 o                         
  -4  -3  -2        868.43        882.92        23.16 o                         
  -3  -3  -2        464.64        480.75        10.19 o                         
  -2  -3  -2       1721.22       1988.05        59.18 o                         
  -1  -3  -2        143.17        181.77         6.45 o                         
   0  -3  -2       1299.56       1404.25        41.65 o                         
   1  -3  -2        180.75        193.92         6.83 o                         
   3  -3  -2        336.59        364.38        16.00 o                         
   4  -3  -2       1710.62       1748.71        72.43 o                         
   5  -3  -2       1072.31       1084.39        81.49 o                         
   6  -3  -2       1485.62       1469.35        61.19 o                         
   7  -3  -2         81.97         76.90         4.65 o                         
   8  -3  -2        102.79        106.08         6.41 o                         
   9  -3  -2         52.84         68.21         8.24 o                         
  10  -3  -2        263.30        240.94        12.59 o                         
  11  -3  -2         48.87         39.95         5.41 o                         
  -9  -2  -2        186.55        191.28         8.94 o                         
  -8  -2  -2        290.29        324.02        15.42 o                         
  -7  -2  -2        126.94        141.68         8.83 o                         
  -6  -2  -2         65.71         60.82         5.06 o                         
  -5  -2  -2        457.02        436.71        14.75 o                         
  -4  -2  -2          6.93          6.41         2.12 o                         
  -3  -2  -2       1271.93       1379.99        35.04 o                         
  -2  -2  -2        283.03        287.92        12.33 o                         
  -1  -2  -2       2765.92       2859.33       121.68 o                         
   0  -2  -2        336.31        322.72        10.55 o                         
   1  -2  -2       1288.61       1214.49        41.48 o                         
   4  -2  -2        654.96        653.31        19.50 o                         
   5  -2  -2         31.45         23.52         1.39 o                         
   6  -2  -2          0.52          2.53         1.00 o                         
   7  -2  -2        143.32        157.16         8.30 o                         
   8  -2  -2        255.42        236.36         8.61 o                         
   9  -2  -2         64.16         64.93         3.11 o                         
  10  -2  -2        186.57        174.09         6.79 o                         
  11  -2  -2          9.37          7.12         2.00 o                         
  -9  -1  -2         36.08         39.48         2.62 o                         
  -8  -1  -2        182.73        216.46        11.41 o                         
  -7  -1  -2         87.83         95.73         7.00 o                         
  -6  -1  -2        368.48        374.15        13.12 o                         
  -5  -1  -2        118.36        129.16         6.88 o                         
  -4  -1  -2        203.22        216.61         9.08 o                         
  -3  -1  -2        437.72        458.58        20.30 o                         
  -2  -1  -2       1271.29       1437.44        42.49 o                         
  -1  -1  -2       1640.14       1762.78        75.43 o                         
   0  -1  -2        207.67        221.45         6.16 o                         
   3  -1  -2        340.26        301.13        13.41 o                         
   4  -1  -2        295.71        267.54        10.91 o                         
   5  -1  -2         19.92         20.53         2.00 o                         
   6  -1  -2         29.80         25.30         2.53 o                         
   7  -1  -2        220.24        217.64         6.46 o                         
   8  -1  -2        104.91         95.42         3.78 o                         
   9  -1  -2        143.43        151.94         5.26 o                         
  10  -1  -2        121.05        124.01         5.50 o                         
 -10   0  -2         19.01         22.12         2.53 o                         
  -9   0  -2        227.03        251.49         8.71 o                         
  -8   0  -2          6.53          1.94         2.12 o                         
  -7   0  -2         27.11         34.32         9.06 o                         
  -6   0  -2        104.99        107.40         6.43 o                         
  -5   0  -2        327.14        329.49        15.83 o                         
  -4   0  -2        419.15        445.53        19.21 o                         
  -3   0  -2         81.82         86.18         2.95 o                         
  -2   0  -2       2851.70       3076.80       129.74 o                         
  -1   0  -2       1965.92       2005.19        84.73 o                         
   0   0  -2       1357.29       1323.38        55.84 o                         
   3   0  -2        586.44        538.07        23.18 o                         
   4   0  -2        143.08        137.15         6.71 o                         
   5   0  -2        953.49       1065.37        45.13 o                         
   6   0  -2        292.67        300.02        13.02 o                         
   7   0  -2        133.31        140.10         4.78 o                         
   8   0  -2         87.17         78.05         3.58 o                         
   9   0  -2        109.48        105.59         4.19 o                         
  10   0  -2          1.00         -0.77         1.12 o                         
 -10   1  -2         53.14         61.37         5.24 o                         
  -9   1  -2        287.15        319.61        16.18 o                         
  -8   1  -2         19.44         20.36         3.53 o                         
  -7   1  -2       1784.26       1847.00        98.05 o                         
  -6   1  -2         11.50         17.75         1.55 o                         
  -5   1  -2        234.23        275.43        10.76 o                         
  -4   1  -2       1627.52       1848.53        56.13 o                         
  -3   1  -2       1298.53       1385.59        52.60 o                         
  -2   1  -2       4177.55       4184.35       174.63 o                         
   0   1  -2        146.76        135.40         3.70 o                         
   1   1  -2       3123.37       3024.78       126.44 o                         
   2   1  -2        508.89        479.11        20.65 o                         
   3   1  -2       1727.18       1730.89        72.31 o                         
   5   1  -2       1139.50       1197.17        50.84 o                         
   6   1  -2          3.23          5.91         1.11 o                         
   7   1  -2        185.03        163.78         5.53 o                         
   8   1  -2         36.34         36.49         2.63 o                         
   9   1  -2          0.10          1.43         1.35 o                         
  10   1  -2        152.77        153.87         6.12 o                         
 -10   2  -2         71.08         74.78         5.41 o                         
  -9   2  -2        117.86        135.21         5.71 o                         
  -8   2  -2        240.12        270.74        17.19 o                         
  -7   2  -2        232.28        247.15         7.50 o                         
  -6   2  -2        625.47        619.52        14.58 o                         
  -5   2  -2         11.38         12.08         1.81 o                         
  -4   2  -2        795.61        915.68        24.64 o                         
  -3   2  -2        103.03         90.73         3.76 o                         
  -2   2  -2       1641.70       1626.52        48.80 o                         
  -1   2  -2        278.43        289.63         7.07 o                         
   0   2  -2        570.03        610.00        18.87 o                         
   1   2  -2       1346.77       1461.76        63.60 o                         
   2   2  -2        874.09        896.31        28.05 o                         
   3   2  -2        798.23        811.66        34.54 o                         
   4   2  -2         55.03         59.31         4.00 o                         
   5   2  -2        193.53        203.72         6.06 o                         
   6   2  -2        219.12        193.07        26.01 o                         
   7   2  -2        108.84        102.07         5.54 o                         
   8   2  -2         47.07         50.76         3.03 o                         
   9   2  -2         38.28         38.63         2.77 o                         
 -11   3  -2         22.65         21.53         2.41 o                         
 -10   3  -2        283.21        306.31        15.06 o                         
  -9   3  -2        342.68        364.73        18.36 o                         
  -8   3  -2        333.90        337.68         7.80 o                         
  -7   3  -2        848.75        833.19        19.13 o                         
  -6   3  -2        108.74        111.57         2.92 o                         
  -5   3  -2        862.96        936.72        29.88 o                         
  -4   3  -2        389.22        372.32        10.61 o                         
  -3   3  -2       1389.42       1423.36        43.14 o                         
  -2   3  -2        358.41        353.09         7.97 o                         
  -1   3  -2        722.64        729.59        18.17 o                         
   0   3  -2        620.17        663.77        20.94 o                         
   1   3  -2        524.72        564.66        28.07 o                         
   2   3  -2       1752.54       1590.27        52.48 o                         
   3   3  -2         77.35         67.96         4.30 o                         
   4   3  -2        177.76        169.95         5.23 o                         
   5   3  -2        331.85        324.69         7.96 o                         
   6   3  -2        173.94        150.90         6.70 o                         
   7   3  -2        127.17        115.86         4.46 o                         
   8   3  -2         40.47         39.79         3.07 o                         
   9   3  -2         24.63         26.48         3.06 o                         
 -11   4  -2         19.50         26.36         2.82 o                         
 -10   4  -2          5.65          7.06         3.65 o                         
  -9   4  -2         41.49         52.07         5.47 o                         
  -8   4  -2         28.95         31.00         2.18 o                         
  -7   4  -2        186.06        196.21         4.16 o                         
  -6   4  -2        651.34        677.43        15.67 o                         
  -5   4  -2        172.21        190.35         7.72 o                         
  -4   4  -2       1068.86       1142.26        28.70 o                         
  -3   4  -2        732.38        753.57        23.35 o                         
  -2   4  -2         69.79         72.23         2.99 o                         
  -1   4  -2        620.13        618.94        15.91 o                         
   0   4  -2        112.97        138.24         6.24 o                         
   1   4  -2        173.64        171.16        12.65 o                         
   2   4  -2       1964.20       1923.24        59.33 o                         
   3   4  -2        590.40        574.09        14.70 o                         
   4   4  -2        330.77        325.89         7.87 o                         
   5   4  -2        372.99        334.39         8.26 o                         
   6   4  -2        303.25        274.21        10.11 o                         
   7   4  -2         78.63         67.55         3.08 o                         
   8   4  -2          5.84          5.65         1.94 o                         
 -11   5  -2         26.64         29.65         3.12 o                         
 -10   5  -2         37.16         60.72         8.47 o                         
  -9   5  -2         10.09          9.94         1.72 o                         
  -8   5  -2          6.20          6.26         1.29 o                         
  -7   5  -2        297.11        297.58         7.11 o                         
  -6   5  -2        270.58        273.51         7.40 o                         
  -5   5  -2         90.68         93.88         5.85 o                         
  -4   5  -2        273.21        263.22         9.19 o                         
  -3   5  -2         59.59         68.81         5.39 o                         
  -2   5  -2       1752.38       1928.24        58.07 o                         
  -1   5  -2       1364.37       1421.12        43.78 o                         
   0   5  -2         82.96         85.31         8.71 o                         
   1   5  -2        116.87        115.32        11.06 o                         
   2   5  -2        578.88        536.70        15.31 o                         
   3   5  -2       1100.79       1046.69        26.09 o                         
   4   5  -2        237.99        233.82         7.03 o                         
   5   5  -2        526.88        507.22        16.37 o                         
   6   5  -2         80.18         72.41         3.53 o                         
   7   5  -2         73.68         73.23         3.56 o                         
   8   5  -2         50.22         50.60         3.35 o                         
 -11   6  -2         40.16         48.89         3.82 o                         
  -9   6  -2         17.91         18.46         2.25 o                         
  -8   6  -2        273.91        294.32         8.49 o                         
  -7   6  -2        126.62        121.81         4.40 o                         
  -6   6  -2        408.52        426.01         9.25 o                         
  -5   6  -2        250.40        261.88         6.05 o                         
  -4   6  -2        111.37        112.24         3.54 o                         
  -3   6  -2        126.82        131.79         5.97 o                         
  -2   6  -2        347.77        362.78        13.07 o                         
  -1   6  -2        124.31        146.71         6.58 o                         
   0   6  -2         52.02         39.47         1.96 o                         
   1   6  -2         90.91         79.46         2.98 o                         
   2   6  -2        284.31        279.35         8.13 o                         
   3   6  -2        361.17        332.26        11.50 o                         
   4   6  -2          0.40          0.59         1.25 o                         
   5   6  -2         62.14         56.86         3.49 o                         
   6   6  -2         77.31         70.66         3.49 o                         
   7   6  -2         97.54         56.01         3.41 o                         
 -11   7  -2         27.97         28.65         3.12 o                         
 -10   7  -2        235.66        239.73        32.48 o                         
  -9   7  -2          3.23          3.47         1.45 o                         
  -8   7  -2        383.64        417.01        14.26 o                         
  -7   7  -2        157.66        170.85         4.67 o                         
  -6   7  -2        612.64        621.88        14.87 o                         
  -5   7  -2        267.13        269.37         5.85 o                         
  -4   7  -2        332.68        314.21         6.58 o                         
  -3   7  -2         73.03         75.77         2.71 o                         
  -2   7  -2         64.29         76.27         2.95 o                         
  -1   7  -2        208.34        199.43         4.47 o                         
   0   7  -2        295.27        285.19         6.17 o                         
   1   7  -2         33.22         30.81         2.05 o                         
   2   7  -2        724.51        701.06        18.24 o                         
   3   7  -2        139.67        125.38         7.94 o                         
   4   7  -2        215.52        198.52         7.46 o                         
   5   7  -2         59.29         56.87         3.04 o                         
   6   7  -2          1.08          1.94         1.18 o                         
 -11   8  -2          7.63          9.94         2.29 o                         
 -10   8  -2        106.07        127.25        11.27 o                         
  -9   8  -2        419.77        468.36        15.42 o                         
  -8   8  -2         30.79         36.48         2.50 o                         
  -7   8  -2          3.36          3.17         1.03 o                         
  -6   8  -2        458.57        455.77         9.24 o                         
  -5   8  -2        661.74        653.28        13.74 o                         
  -4   8  -2        495.50        524.99        13.01 o                         
  -3   8  -2        430.30        441.96         8.16 o                         
  -2   8  -2        209.71        194.53         4.50 o                         
  -1   8  -2        467.71        454.32        13.54 o                         
   0   8  -2        333.75        311.65         7.38 o                         
   1   8  -2        117.62        112.11         6.04 o                         
   2   8  -2        141.45        132.61         5.95 o                         
   3   8  -2        280.77        260.43         9.85 o                         
   4   8  -2        144.20        135.15         7.59 o                         
   5   8  -2         12.04          8.30         1.53 o                         
 -10   9  -2         26.02         31.74         6.27 o                         
  -9   9  -2         46.33         53.48         3.52 o                         
  -8   9  -2        185.29        213.83         6.61 o                         
  -7   9  -2        543.64        600.34        15.95 o                         
  -6   9  -2         17.32         20.11         1.66 o                         
  -5   9  -2         63.97         68.38         2.54 o                         
  -4   9  -2        265.08        275.87         6.25 o                         
  -3   9  -2        516.39        492.36         9.85 o                         
  -2   9  -2        261.82        245.69         6.10 o                         
  -1   9  -2        120.52        111.72         4.08 o                         
   0   9  -2         92.43         79.70         3.45 o                         
   1   9  -2        313.75        311.07         9.13 o                         
   2   9  -2         38.95         39.85         3.62 o                         
   3   9  -2         78.06         76.90         5.00 o                         
 -10  10  -2         29.73         36.07         3.24 o                         
  -9  10  -2        481.22        548.36        21.21 o                         
  -8  10  -2         91.43        105.58         4.57 o                         
  -7  10  -2        188.26        201.90         6.41 o                         
  -6  10  -2        528.58        534.71        12.55 o                         
  -5  10  -2         47.21         47.52         2.56 o                         
  -4  10  -2        102.81        102.37         3.73 o                         
  -3  10  -2         20.52         15.87         1.63 o                         
  -2  10  -2         89.50         83.30         2.69 o                         
  -1  10  -2         71.63         68.28         2.32 o                         
   0  10  -2        196.05        186.21         5.09 o                         
   1  10  -2         60.55         57.16         5.06 o                         
   2  10  -2        114.55         97.32         5.30 o                         
  -9  11  -2          5.13          4.63         0.99 o                         
  -8  11  -2         99.84        103.50         3.58 o                         
  -7  11  -2         62.69         67.09         2.82 o                         
  -6  11  -2         68.30         66.75         2.66 o                         
  -5  11  -2        150.72        153.40         4.51 o                         
  -4  11  -2         61.83         59.68         2.59 o                         
  -3  11  -2        231.87        210.14         5.63 o                         
  -2  11  -2         51.75         48.66         2.08 o                         
  -1  11  -2         55.33         49.93         2.56 o                         
   0  11  -2          3.33          2.76         0.76 o                         
  -8  12  -2         99.14         93.91         3.56 o                         
  -7  12  -2          5.54          5.22         1.11 o                         
  -6  12  -2        128.45        146.33         4.47 o                         
  -5  12  -2        112.63        108.30         3.59 o                         
  -4  12  -2         12.57         11.04         1.06 o                         
  -3  12  -2         71.76         65.68         3.10 o                         
  -2  12  -2         78.27         59.37         4.35 o                         
  -1  12  -2         14.38          6.06         1.35 o                         
   2 -12  -1         83.76         73.55         4.12 o                         
   3 -12  -1          2.00          1.47         1.00 o                         
   4 -12  -1         33.59         41.07         3.12 o                         
   5 -12  -1         28.45         26.18         2.65 o                         
   0 -11  -1         53.95         60.84         3.47 o                         
   1 -11  -1          1.56          1.64         1.04 o                         
   2 -11  -1         76.12         92.41         3.44 o                         
   3 -11  -1          7.07          7.94         1.43 o                         
   4 -11  -1         70.29         77.93         3.78 o                         
   5 -11  -1         86.61         87.99         3.95 o                         
  -2 -10  -1         42.56         45.42         3.00 o                         
  -1 -10  -1          9.10          9.41         1.29 o                         
   0 -10  -1         12.90         15.37         1.70 o                         
   1 -10  -1        136.69        155.45         5.19 o                         
   2 -10  -1        240.89        265.33         7.82 o                         
   3 -10  -1          4.14          4.73         1.48 o                         
   4 -10  -1         14.51         15.41         2.50 o                         
   5 -10  -1         38.58         44.48         3.94 o                         
   7 -10  -1        136.90        150.21         7.65 o                         
  -3  -9  -1         59.22         70.19         4.30 o                         
  -2  -9  -1         58.62         70.69         3.31 o                         
  -1  -9  -1         95.48        107.67         4.07 o                         
   0  -9  -1        223.92        240.63         7.43 o                         
   1  -9  -1        194.42        224.97         7.06 o                         
   2  -9  -1        291.25        324.37         9.34 o                         
   3  -9  -1        132.54        147.98         6.15 o                         
   4  -9  -1         54.78         56.72         5.00 o                         
   6  -9  -1        301.86        318.78        14.89 o                         
   7  -9  -1         46.78         47.31         3.88 o                         
  -4  -8  -1         45.13         52.72         4.06 o                         
  -3  -8  -1          8.53          5.31         3.12 o                         
  -2  -8  -1         37.30         41.36         2.41 o                         
  -1  -8  -1        199.52        209.29         7.20 o                         
   0  -8  -1        141.33        149.91         9.15 o                         
   1  -8  -1        123.95        143.80         5.07 o                         
   2  -8  -1        125.59        140.65         6.19 o                         
   3  -8  -1         37.69         40.13         3.94 o                         
   4  -8  -1        384.66        390.51        18.12 o                         
   5  -8  -1         85.34         92.84         4.27 o                         
   6  -8  -1        172.88        161.22         8.30 o                         
  -5  -7  -1         66.69         69.72         4.18 o                         
  -4  -7  -1          5.18          6.49         1.60 o                         
  -3  -7  -1         58.74         68.42         3.13 o                         
  -2  -7  -1         15.42         16.76         1.57 o                         
  -1  -7  -1         17.10         20.35         2.01 o                         
   0  -7  -1        287.75        298.65         8.81 o                         
   1  -7  -1         21.47         24.50         1.94 o                         
   2  -7  -1        559.74        531.54        25.12 o                         
   3  -7  -1       1667.31       1795.28        53.77 o                         
   4  -7  -1        269.56        271.30        14.36 o                         
   5  -7  -1        122.72        104.36         6.12 o                         
   6  -7  -1         24.29         18.00         2.88 o                         
  -5  -6  -1        197.54        211.64        12.30 o                         
  -4  -6  -1         43.47         48.59         3.24 o                         
  -3  -6  -1        203.08        210.47         6.69 o                         
  -2  -6  -1        279.84        303.23         8.68 o                         
  -1  -6  -1        164.53        189.95         6.08 o                         
   0  -6  -1          5.68          4.89         1.16 o                         
   1  -6  -1        182.75        190.12        10.18 o                         
   2  -6  -1        419.77        418.33        18.39 o                         
   3  -6  -1        760.17        802.57        26.62 o                         
   4  -6  -1        188.85        177.75        21.71 o                         
   5  -6  -1        381.49        391.72        12.73 o                         
   6  -6  -1        174.80        166.75         8.83 o                         
   8  -6  -1        637.91        646.10        28.01 o                         
   9  -6  -1         11.00         12.89         2.18 o                         
  10  -6  -1         52.20         50.66         4.18 o                         
  -7  -5  -1        106.61        152.33         8.35 o                         
  -6  -5  -1         61.31         73.19         5.06 o                         
  -5  -5  -1        106.32        107.39         5.18 o                         
  -4  -5  -1        255.81        283.11         8.27 o                         
  -3  -5  -1         37.28         31.33         2.29 o                         
  -2  -5  -1         35.63         33.54         1.71 o                         
  -1  -5  -1         93.73        102.62         3.31 o                         
   0  -5  -1        438.63        466.11        16.24 o                         
   1  -5  -1       1686.56       1929.51        57.31 o                         
   2  -5  -1        783.47        837.45        47.75 o                         
   3  -5  -1       1213.75       1165.06       100.08 o                         
   4  -5  -1        452.18        516.24        22.65 o                         
   5  -5  -1        299.64        300.95        14.83 o                         
   6  -5  -1        277.07        245.82        11.65 o                         
   7  -5  -1         58.15         59.72         3.41 o                         
   8  -5  -1        450.21        476.29        21.36 o                         
   9  -5  -1        194.34        189.93         9.94 o                         
  10  -5  -1         51.40         47.48         4.24 o                         
  11  -5  -1         12.77          5.06         2.18 o                         
  -6  -4  -1        147.72        152.83         6.17 o                         
  -5  -4  -1        282.60        288.52        10.57 o                         
  -4  -4  -1         12.61         10.56         1.78 o                         
  -3  -4  -1         24.50         23.55         1.64 o                         
  -2  -4  -1        117.87        137.70         5.68 o                         
  -1  -4  -1        149.42        162.39         6.13 o                         
   0  -4  -1         34.70         40.81         2.33 o                         
   1  -4  -1        302.21        321.85        17.09 o                         
   2  -4  -1       1031.88       1048.37        42.83 o                         
   3  -4  -1        804.83        881.92        37.36 o                         
   4  -4  -1        366.95        358.58        11.17 o                         
   5  -4  -1         25.67         26.18         1.82 o                         
   6  -4  -1        249.71        252.70         7.97 o                         
   7  -4  -1        439.00        450.93        19.89 o                         
   8  -4  -1        119.03        128.80         7.30 o                         
   9  -4  -1        143.13        140.03         8.30 o                         
  10  -4  -1        100.25        107.17         4.97 o                         
  11  -4  -1         45.33         28.12         3.47 o                         
  -8  -3  -1         25.84         30.01         3.18 o                         
  -7  -3  -1          8.62         14.06         2.88 o                         
  -6  -3  -1        301.51        316.02        16.12 o                         
  -5  -3  -1        198.60        205.78         8.11 o                         
  -4  -3  -1        238.73        247.08         6.42 o                         
  -3  -3  -1        700.44        685.64        49.04 o                         
  -2  -3  -1        653.93        763.45        20.17 o                         
  -1  -3  -1       1727.90       2005.37        59.22 o                         
   0  -3  -1         53.84         58.21         3.35 o                         
   2  -3  -1        990.95        973.59        40.83 o                         
   3  -3  -1        435.10        420.92        18.06 o                         
   4  -3  -1        870.36        893.06        26.46 o                         
   5  -3  -1        158.76        170.66         4.54 o                         
   6  -3  -1         38.97         33.83         2.41 o                         
   7  -3  -1         43.02         39.24         3.18 o                         
   8  -3  -1        114.11        111.14         6.88 o                         
   9  -3  -1        717.87        724.22        22.99 o                         
  10  -3  -1        414.05        383.09        18.53 o                         
  11  -3  -1         14.66         13.41         2.59 o                         
  -9  -2  -1         29.90         34.52         1.85 o                         
  -7  -2  -1         74.73         89.08         6.65 o                         
  -6  -2  -1        616.42        612.42        22.62 o                         
  -5  -2  -1        298.96        284.75         7.90 o                         
  -4  -2  -1          0.21         -0.52         1.50 o                         
  -3  -2  -1       1206.84       1268.99        32.17 o                         
  -2  -2  -1       1077.74       1145.88        28.67 o                         
  -1  -2  -1        560.72        637.13        19.79 o                         
   2  -2  -1        920.41        910.57        37.95 o                         
   4  -2  -1        418.34        383.90        11.63 o                         
   5  -2  -1       1585.36       1626.23        38.93 o                         
   6  -2  -1         71.42         80.84         4.71 o                         
   7  -2  -1        373.43        382.97        17.77 o                         
   8  -2  -1         15.30         15.21         2.15 o                         
   9  -2  -1        304.80        285.97         8.44 o                         
  10  -2  -1         63.28         55.81         2.99 o                         
  11  -2  -1         32.86         32.07         3.53 o                         
  -9  -1  -1        302.05        333.54        10.89 o                         
  -7  -1  -1        102.56        115.85         7.65 o                         
  -6  -1  -1        298.20        302.40        20.00 o                         
  -5  -1  -1         72.91        100.12         9.00 o                         
  -4  -1  -1         11.10         10.10         2.21 o                         
  -3  -1  -1       1692.09       1873.92        78.31 o                         
  -2  -1  -1       2149.79       2219.71        94.96 o                         
   0  -1  -1       1889.22       2044.08        85.14 o                         
   2  -1  -1         99.83        100.79         4.35 o                         
   3  -1  -1        331.68        310.75         9.36 o                         
   5  -1  -1         19.79         18.83         2.00 o                         
   6  -1  -1        302.34        308.66        14.42 o                         
   7  -1  -1         35.13         32.20         2.50 o                         
   8  -1  -1        334.85        298.85         8.76 o                         
   9  -1  -1        158.68        147.90         5.22 o                         
  10  -1  -1         24.33         20.28         1.80 o                         
  11  -1  -1         29.31         29.24         2.88 o                         
 -10   0  -1         87.99        104.08         5.71 o                         
  -9   0  -1         15.27         11.59         1.58 o                         
  -7   0  -1        178.63        193.50         7.13 o                         
  -6   0  -1         89.72        100.69         6.20 o                         
  -4   0  -1        393.27        383.02        10.67 o                         
  -3   0  -1       2323.66       2455.82       104.97 o                         
  -2   0  -1        630.56        691.24        17.09 o                         
  -1   0  -1        252.66        259.12         5.13 o                         
   0   0  -1         24.80         26.08         1.04 o                         
   3   0  -1        473.66        450.14        13.63 o                         
   4   0  -1       1396.00       1418.94        41.94 o                         
   5   0  -1        313.44        341.79        15.53 o                         
   6   0  -1        298.76        322.05         8.90 o                         
   7   0  -1        216.55        175.63         9.94 o                         
   8   0  -1        394.43        376.52        10.68 o                         
   9   0  -1         51.00         43.59         4.05 o                         
  10   0  -1         55.50         51.01         4.32 o                         
 -10   1  -1         16.66         18.83         2.82 o                         
  -9   1  -1        257.37        265.85         9.32 o                         
  -8   1  -1         42.51         47.39         8.84 o                         
  -7   1  -1         30.23         37.23         5.74 o                         
  -6   1  -1        540.90        561.23        13.38 o                         
  -5   1  -1        564.70        620.97        20.87 o                         
  -4   1  -1        350.14        376.48        12.91 o                         
  -3   1  -1       1512.41       1661.57        71.31 o                         
  -2   1  -1       3030.52       2930.45        93.85 o                         
  -1   1  -1        976.93        976.29        23.52 o                         
   0   1  -1        504.51        483.06        21.01 o                         
   1   1  -1       4665.49       4785.03       199.52 o                         
   2   1  -1        318.19        307.75        10.17 o                         
   3   1  -1        462.83        450.83        13.87 o                         
   4   1  -1        531.08        610.91        26.42 o                         
   5   1  -1         92.77        100.02         5.94 o                         
   6   1  -1        264.83        255.47         7.50 o                         
   7   1  -1          8.18          5.72         1.72 o                         
   8   1  -1          1.14          1.23         1.39 o                         
   9   1  -1        309.11        289.37        12.97 o                         
  10   1  -1         18.16         16.18         1.50 o                         
 -10   2  -1         47.26         50.01         4.77 o                         
  -9   2  -1         75.73         79.92         3.60 o                         
  -8   2  -1       1356.68       1430.96        35.52 o                         
  -7   2  -1         36.92         37.72         2.33 o                         
  -6   2  -1        395.84        396.50        10.29 o                         
  -5   2  -1        692.63        715.57        23.29 o                         
  -4   2  -1        523.04        543.84        12.60 o                         
  -3   2  -1       1208.45       1326.04        36.75 o                         
  -2   2  -1        424.32        440.88        13.31 o                         
  -1   2  -1       1180.68       1144.58        27.57 o                         
   0   2  -1       1272.10       1346.96        40.44 o                         
   2   2  -1       1655.09       1709.15        51.67 o                         
   3   2  -1        598.33        626.15        27.01 o                         
   4   2  -1       1056.46       1038.25        44.30 o                         
   5   2  -1        536.68        521.75        13.67 o                         
   6   2  -1         77.73         72.71         3.41 o                         
   7   2  -1         55.44         52.79         3.11 o                         
   8   2  -1        282.36        267.72         8.10 o                         
   9   2  -1          8.89          9.33         1.58 o                         
 -11   3  -1         99.21        110.20         5.82 o                         
 -10   3  -1         33.86         40.36         6.24 o                         
  -9   3  -1        133.70        151.86         9.59 o                         
  -8   3  -1        481.93        497.18        10.84 o                         
  -7   3  -1        165.38        172.43         3.73 o                         
  -6   3  -1         49.70         55.49         2.12 o                         
  -5   3  -1       1127.93       1166.18        62.49 o                         
  -4   3  -1        469.82        470.37        10.55 o                         
  -3   3  -1        787.72        860.71        25.75 o                         
  -2   3  -1       1332.96       1254.18        52.48 o                         
  -1   3  -1         84.92         87.17         2.04 o                         
   0   3  -1       1492.94       1551.43        29.28 o                         
   1   3  -1        525.33        540.07        26.71 o                         
   2   3  -1         46.37         52.25         3.03 o                         
   3   3  -1        277.93        267.89        12.71 o                         
   4   3  -1          3.80          3.93         1.20 o                         
   5   3  -1        160.33        140.19         4.24 o                         
   6   3  -1        146.59        140.14         4.40 o                         
   7   3  -1        310.41        292.96         8.65 o                         
   8   3  -1          9.15          6.88         2.29 o                         
   9   3  -1         16.10         17.65         2.29 o                         
 -11   4  -1        135.56        146.86         7.65 o                         
 -10   4  -1         89.32         97.55         6.83 o                         
  -9   4  -1        118.44        124.68         8.41 o                         
  -8   4  -1         49.78         52.11         2.18 o                         
  -7   4  -1         93.13         95.92         2.76 o                         
  -6   4  -1        108.30        111.39         4.16 o                         
  -5   4  -1        584.94        554.06        12.77 o                         
  -4   4  -1        279.06        310.31         6.85 o                         
  -3   4  -1        448.77        542.10        17.89 o                         
  -2   4  -1        829.04        815.52        14.34 o                         
  -1   4  -1       1824.29       1915.14        40.41 o                         
   0   4  -1        353.93        352.37        10.14 o                         
   1   4  -1       1396.63       1396.04        63.72 o                         
   2   4  -1       1439.56       1362.08        42.95 o                         
   3   4  -1          4.53          4.55         0.84 o                         
   4   4  -1        556.37        521.63        12.02 o                         
   5   4  -1        176.57        172.51         4.96 o                         
   6   4  -1        177.93        180.97         5.95 o                         
   7   4  -1         66.41         69.20         3.87 o                         
   8   4  -1         26.00         30.95         3.24 o                         
 -11   5  -1         44.99         60.72         5.41 o                         
 -10   5  -1          4.65          3.88         2.18 o                         
  -8   5  -1         68.56         77.73         2.61 o                         
  -7   5  -1        185.02        184.32         4.33 o                         
  -6   5  -1        507.10        480.73        11.61 o                         
  -5   5  -1        159.05        167.72         6.58 o                         
  -4   5  -1        225.51        249.63         6.99 o                         
  -3   5  -1        313.36        348.12         7.98 o                         
  -2   5  -1        951.71        960.14        18.96 o                         
  -1   5  -1        445.83        463.77        10.95 o                         
   0   5  -1         36.01         33.22         2.86 o                         
   1   5  -1         79.71         81.31         9.18 o                         
   2   5  -1        714.20        680.31        23.78 o                         
   3   5  -1        311.10        278.31         7.92 o                         
   4   5  -1        135.52        134.48         4.69 o                         
   5   5  -1         89.44         87.20         7.88 o                         
   6   5  -1        212.64        208.59        11.12 o                         
   7   5  -1        178.74        153.66         6.27 o                         
 -11   6  -1         29.08         40.13         4.65 o                         
 -10   6  -1         84.89        105.85         7.18 o                         
  -9   6  -1         97.93        110.39         6.91 o                         
  -8   6  -1         40.30         39.40         2.40 o                         
  -7   6  -1        392.58        369.54         9.41 o                         
  -6   6  -1         22.93         24.23         1.57 o                         
  -5   6  -1        140.55        123.67         7.09 o                         
  -4   6  -1        108.68        127.35         9.20 o                         
  -3   6  -1        257.07        258.49         6.76 o                         
  -2   6  -1        669.84        686.69        15.80 o                         
  -1   6  -1        154.21        151.70         6.56 o                         
   0   6  -1         81.63         88.16         3.05 o                         
   1   6  -1        521.23        502.22         9.75 o                         
   2   6  -1        352.48        320.56         7.98 o                         
   3   6  -1          8.25         11.36         1.83 o                         
   4   6  -1        190.18        191.86         8.24 o                         
   5   6  -1         52.18         53.60         3.34 o                         
   6   6  -1         26.90         25.62         2.18 o                         
 -11   7  -1         17.27         23.95         2.88 o                         
 -10   7  -1         58.12         60.19         7.18 o                         
  -9   7  -1        210.13        222.21         8.36 o                         
  -8   7  -1         89.30         95.52         4.12 o                         
  -7   7  -1        602.74        603.62        12.69 o                         
  -6   7  -1        392.94        408.90         8.25 o                         
  -5   7  -1        441.98        440.97         8.73 o                         
  -4   7  -1        173.17        165.34         3.99 o                         
  -3   7  -1        353.78        342.51         6.40 o                         
  -2   7  -1        129.71        127.69         3.56 o                         
  -1   7  -1        438.22        424.76         8.35 o                         
   0   7  -1        209.64        191.78         5.06 o                         
   1   7  -1        141.25        133.60         4.46 o                         
   2   7  -1         92.13         82.69         3.54 o                         
   3   7  -1        226.98        201.37         7.68 o                         
   4   7  -1         34.94         32.87         2.62 o                         
   5   7  -1         37.76         33.92         2.39 o                         
 -11   8  -1         47.50         49.01         3.53 o                         
 -10   8  -1        148.58        161.80        13.62 o                         
  -9   8  -1          0.14          1.62         1.33 o                         
  -8   8  -1         84.28         86.97         4.10 o                         
  -7   8  -1         22.32         24.80         1.82 o                         
  -6   8  -1        214.63        208.72         4.97 o                         
  -5   8  -1         59.95         62.27         2.44 o                         
  -4   8  -1        953.20        937.00        17.48 o                         
  -3   8  -1         30.49         26.31         1.37 o                         
  -2   8  -1        130.40        132.18         4.19 o                         
  -1   8  -1        779.32        761.51        14.45 o                         
   0   8  -1          7.11          5.90         1.00 o                         
   1   8  -1        147.84        137.55         4.29 o                         
   2   8  -1        311.60        310.88        11.14 o                         
   3   8  -1         46.26         34.53         2.86 o                         
   4   8  -1         66.28         66.37         4.65 o                         
   5   8  -1         25.81         29.95         2.47 o                         
 -10   9  -1          6.59          6.88         2.35 o                         
  -9   9  -1         82.44        100.93         6.50 o                         
  -8   9  -1        205.01        225.73         6.93 o                         
  -7   9  -1        122.95        130.46         4.55 o                         
  -6   9  -1        315.56        334.60         7.25 o                         
  -5   9  -1        129.15        128.20         3.65 o                         
  -4   9  -1         19.96         21.64         1.82 o                         
  -3   9  -1        100.58         95.94         2.90 o                         
  -2   9  -1         84.59         74.97         2.58 o                         
  -1   9  -1         91.16         94.61         3.59 o                         
   0   9  -1        152.63        142.15         3.84 o                         
   1   9  -1          4.14          4.28         1.39 o                         
   2   9  -1         16.90         14.69         3.06 o                         
   3   9  -1        123.04        124.91         6.83 o                         
   4   9  -1         24.23         17.24         1.82 o                         
 -10  10  -1         22.95         31.42         3.06 o                         
  -9  10  -1         69.06         76.91         3.79 o                         
  -8  10  -1         67.49         78.69         3.47 o                         
  -7  10  -1        204.06        215.16         6.74 o                         
  -6  10  -1         89.81         84.60         3.31 o                         
  -5  10  -1        165.52        166.63         5.08 o                         
  -4  10  -1        340.51        330.22         8.46 o                         
  -3  10  -1          7.62          6.99         1.32 o                         
  -2  10  -1          6.75          5.11         0.88 o                         
  -1  10  -1        451.08        428.81         8.99 o                         
   0  10  -1         13.18         11.99         1.20 o                         
   1  10  -1        114.47        104.61         8.41 o                         
   2  10  -1        108.68         84.20         5.18 o                         
  -9  11  -1        125.61        124.30         4.57 o                         
  -8  11  -1        110.20        110.70         3.72 o                         
  -7  11  -1        104.62        114.58         4.13 o                         
  -6  11  -1         93.23         89.80         3.93 o                         
  -5  11  -1         72.39         68.74         2.79 o                         
  -4  11  -1        134.37        129.83         4.04 o                         
  -3  11  -1          5.85          4.92         1.05 o                         
  -2  11  -1         25.31         21.06         1.63 o                         
  -1  11  -1          0.22          4.14         1.94 o                         
   0  11  -1        128.02         93.73         5.59 o                         
  -8  12  -1        133.74        140.42         4.06 o                         
  -7  12  -1         30.11         33.98         2.50 o                         
  -6  12  -1         39.92         41.33         2.27 o                         
  -5  12  -1        192.46        193.11         5.57 o                         
  -4  12  -1         50.31         52.51         2.23 o                         
  -3  12  -1          0.45         -0.35         0.93 o                         
  -2  12  -1          2.32          0.59         1.06 o                         
   2 -12   0          7.33          8.83         1.41 o                         
   3 -12   0         40.04         53.66         3.77 o                         
   4 -12   0          4.62          4.24         1.29 o                         
   5 -12   0        171.80        186.93         9.00 o                         
   0 -11   0         15.29         25.71         2.59 o                         
   1 -11   0        309.25        358.23        11.63 o                         
   2 -11   0         14.94         18.33         1.58 o                         
   3 -11   0        121.95        132.35         4.42 o                         
   4 -11   0         34.53         39.39         2.70 o                         
   5 -11   0        101.57        104.26         4.59 o                         
   6 -11   0         26.53         22.89         2.65 o                         
  -2 -10   0          9.54         10.47         1.59 o                         
  -1 -10   0         48.64         64.00         3.20 o                         
   0 -10   0        141.67        184.48         7.11 o                         
   1 -10   0        107.91        130.57         5.60 o                         
   2 -10   0        157.94        188.89         6.06 o                         
   3 -10   0        354.66        411.04        11.75 o                         
   4 -10   0        366.23        394.17        18.50 o                         
   5 -10   0        143.28        143.39         8.12 o                         
   6 -10   0        187.10        199.87        10.12 o                         
   7 -10   0         93.24        100.97         5.77 o                         
  -3  -9   0         28.57         34.42         3.24 o                         
  -2  -9   0         99.10        110.44         6.18 o                         
  -1  -9   0        167.42        205.25         6.44 o                         
   0  -9   0        266.75        294.94         8.74 o                         
   1  -9   0        127.96        134.27         7.29 o                         
   2  -9   0        379.82        437.82        14.71 o                         
   3  -9   0         23.40         18.11         1.75 o                         
   4  -9   0         95.81        108.79         6.88 o                         
   5  -9   0         85.02         92.85         6.06 o                         
   6  -9   0        223.60        231.41        11.53 o                         
   7  -9   0        316.12        314.66        14.65 o                         
  -4  -8   0         17.79         14.09         2.79 o                         
  -3  -8   0          4.40          3.81         1.25 o                         
  -2  -8   0         46.41         49.81         2.80 o                         
  -1  -8   0         39.78         47.23         2.91 o                         
   0  -8   0        326.61        383.70        10.87 o                         
   1  -8   0        232.04        244.88         7.47 o                         
   2  -8   0        143.71        146.83         5.80 o                         
   3  -8   0       1026.57       1107.21        47.83 o                         
   4  -8   0        246.32        266.46         9.60 o                         
   5  -8   0        167.33        168.15         6.67 o                         
   6  -8   0        183.69        161.90         6.49 o                         
   7  -8   0        324.94        283.24        15.59 o                         
  -5  -7   0         76.79         79.28         3.59 o                         
  -4  -7   0        468.05        556.51        19.45 o                         
  -3  -7   0        247.76        265.88        10.32 o                         
  -2  -7   0        261.21        272.92         7.13 o                         
  -1  -7   0        851.32        961.39        24.53 o                         
   0  -7   0        209.66        208.59         6.53 o                         
   1  -7   0        310.55        320.68         7.95 o                         
   2  -7   0        222.82        249.71        15.86 o                         
   3  -7   0         26.39         32.87         2.38 o                         
   4  -7   0        302.33        284.97         8.05 o                         
   5  -7   0         65.41         59.42         6.94 o                         
   6  -7   0         20.15         16.67         2.00 o                         
   7  -7   0        202.78        170.28         8.71 o                         
   8  -7   0        220.89        189.40         9.88 o                         
  10  -7   0         14.78          1.35         3.24 o                         
  -6  -6   0         60.19         74.43         5.06 o                         
  -5  -6   0         66.63         65.32         3.68 o                         
  -4  -6   0        135.77        147.12         6.41 o                         
  -3  -6   0         35.47         39.03         2.22 o                         
  -2  -6   0        128.58        143.33        10.65 o                         
  -1  -6   0        630.93        688.71        15.55 o                         
   0  -6   0         11.37         14.33         1.25 o                         
   1  -6   0         24.25         27.67         2.18 o                         
   2  -6   0        102.95         98.15         5.41 o                         
   3  -6   0        911.70       1020.01        43.89 o                         
   4  -6   0          9.20          7.38         1.52 o                         
   5  -6   0        257.57        255.60        12.94 o                         
   6  -6   0        343.79        348.73        16.47 o                         
   7  -6   0          4.95          7.47         1.59 o                         
   8  -6   0          7.36          7.88         1.94 o                         
   9  -6   0        124.93        114.62         7.00 o                         
  10  -6   0         56.29         51.07         4.47 o                         
  -6  -5   0        100.84        109.85         4.60 o                         
  -5  -5   0         17.69         15.78         2.12 o                         
  -4  -5   0        369.71        380.01        10.55 o                         
  -3  -5   0        240.71        264.85         6.80 o                         
  -2  -5   0       1041.55       1106.35        23.95 o                         
  -1  -5   0        619.89        660.23        20.94 o                         
   0  -5   0        137.63        158.04         8.24 o                         
   1  -5   0        776.30        920.49        27.95 o                         
   2  -5   0       2232.31       2397.68       195.05 o                         
   4  -5   0        113.27        110.25         4.60 o                         
   5  -5   0        330.83        335.80        10.60 o                         
   6  -5   0        321.45        310.25        14.42 o                         
   7  -5   0        311.60        295.66        13.77 o                         
   8  -5   0         45.82         43.25         3.77 o                         
   9  -5   0         28.85         27.18         3.59 o                         
  10  -5   0          3.13          1.91         1.82 o                         
  11  -5   0         77.93         75.08         5.41 o                         
  -8  -4   0         12.76          8.41         1.59 o                         
  -7  -4   0        103.19        104.44         6.59 o                         
  -6  -4   0        363.69        382.87        12.93 o                         
  -5  -4   0        307.35        317.38        11.32 o                         
  -4  -4   0        187.01        185.95         5.89 o                         
  -3  -4   0        348.85        384.07         8.21 o                         
  -2  -4   0        120.35        145.89         5.88 o                         
  -1  -4   0        197.92        238.82         8.47 o                         
   1  -4   0        140.24        151.85        12.59 o                         
   2  -4   0        246.58        272.77        12.41 o                         
   3  -4   0       1019.08       1080.56        32.42 o                         
   4  -4   0        100.01        114.22         4.01 o                         
   5  -4   0        618.67        622.88        18.59 o                         
   6  -4   0        379.75        370.22        24.09 o                         
   7  -4   0         72.50         73.84         5.82 o                         
   8  -4   0        206.97        210.52        11.00 o                         
   9  -4   0         68.38         70.28         4.04 o                         
  10  -4   0          5.32          5.86         1.79 o                         
  11  -4   0        111.89        103.73         6.35 o                         
  -7  -3   0         62.45         69.37         5.47 o                         
  -6  -3   0          9.32         12.92         1.95 o                         
  -5  -3   0         40.96         53.19         5.00 o                         
  -4  -3   0        455.43        420.95         9.90 o                         
  -3  -3   0        207.19        220.42        13.84 o                         
  -2  -3   0       2095.45       2346.02        57.57 o                         
  -1  -3   0        672.47        693.47        18.05 o                         
   0  -3   0        557.47        578.48        47.31 o                         
   2  -3   0        347.94        352.26        15.18 o                         
   3  -3   0        102.59        105.79         3.56 o                         
   4  -3   0        338.16        296.63         8.56 o                         
   5  -3   0        866.08        884.53        26.25 o                         
   6  -3   0        796.27        874.39        37.19 o                         
   7  -3   0         41.47         35.42         3.29 o                         
   8  -3   0        476.26        460.95        15.36 o                         
   9  -3   0        126.75        119.26         5.98 o                         
  10  -3   0        145.90        131.10         5.87 o                         
  11  -3   0          9.52          6.88         2.06 o                         
  -9  -2   0         27.62         21.54         1.99 o                         
  -8  -2   0         90.32         94.67         6.18 o                         
  -7  -2   0         21.01         18.59         3.71 o                         
  -6  -2   0        428.62        436.16        20.89 o                         
  -5  -2   0         65.23         66.15         4.56 o                         
  -4  -2   0        183.22        214.06        17.33 o                         
  -3  -2   0        582.45        574.54        15.42 o                         
  -2  -2   0       1010.20       1125.54        28.12 o                         
  -1  -2   0       4715.75       4868.17       203.52 o                         
   4  -2   0        251.50        266.48        12.09 o                         
   5  -2   0        185.10        208.96         5.39 o                         
   6  -2   0        520.73        503.12        22.30 o                         
   7  -2   0        111.81        135.17         9.57 o                         
   8  -2   0         45.52         42.47         3.75 o                         
   9  -2   0         99.35         96.82         4.09 o                         
  10  -2   0         38.86         39.78         2.51 o                         
  11  -2   0        183.61        167.75         8.41 o                         
  -9  -1   0         69.07         77.38         5.47 o                         
  -8  -1   0         58.57         59.90         5.06 o                         
  -7  -1   0        182.30        170.84         8.37 o                         
  -6  -1   0         20.70         21.84         3.75 o                         
  -5  -1   0        100.52        103.82         4.33 o                         
  -4  -1   0        240.00        225.05        11.15 o                         
  -3  -1   0       1171.84       1442.93        64.54 o                         
  -2  -1   0       1172.49       1256.12        55.19 o                         
  -1  -1   0       2162.09       2301.79        96.85 o                         
   0  -1   0        121.32        132.26         4.74 o                         
   2  -1   0        285.79        247.63         7.41 o                         
   4  -1   0        594.08        610.45        14.89 o                         
   5  -1   0        636.51        708.65        30.42 o                         
   6  -1   0        506.25        531.89        23.83 o                         
   7  -1   0       1089.02       1033.99        26.05 o                         
   8  -1   0         99.02         82.73         4.61 o                         
   9  -1   0         30.86         28.41         2.33 o                         
  10  -1   0         26.17         19.21         2.78 o                         
  11  -1   0         28.47         31.36         3.71 o                         
 -10   0   0         12.24         10.30         1.82 o                         
  -9   0   0        111.51        113.24         4.88 o                         
  -8   0   0        713.48        762.30        34.01 o                         
  -7   0   0        144.66        164.32         6.12 o                         
  -6   0   0         83.18         85.11         3.57 o                         
  -4   0   0        603.73        729.96        23.45 o                         
  -3   0   0       1170.29       1086.44        41.75 o                         
  -1   0   0         79.28         75.14         1.86 o                         
   1   0   0         86.19         84.54         3.77 o                         
   3   0   0       1121.21       1080.09        37.86 o                         
   4   0   0        586.50        671.57        28.77 o                         
   5   0   0        164.12        160.51         8.24 o                         
   6   0   0         62.46         60.62         2.68 o                         
   7   0   0        147.51        156.42         5.40 o                         
   8   0   0        685.87        667.40        30.77 o                         
   9   0   0         97.97         91.28         3.90 o                         
  10   0   0         10.25          8.69         1.42 o                         
 -10   1   0         31.00         29.71         3.47 o                         
  -9   1   0         31.03         31.22         1.97 o                         
  -8   1   0         84.51         93.35        14.47 o                         
  -7   1   0       1068.98       1104.66        29.07 o                         
  -6   1   0        515.68        544.89        11.46 o                         
  -5   1   0        695.47        796.37        25.77 o                         
  -4   1   0        557.63        614.11        19.62 o                         
  -3   1   0       1954.68       1975.26        47.87 o                         
  -2   1   0        324.96        335.47        10.09 o                         
   0   1   0        120.83        117.40         2.44 o                         
   1   1   0       2107.29       2159.83        64.03 o                         
   2   1   0       1273.74       1318.53        39.69 o                         
   3   1   0       1155.90       1284.81        38.11 o                         
   4   1   0        273.32        251.65        11.89 o                         
   5   1   0         87.22         85.83         3.22 o                         
   6   1   0         21.27         19.40         2.03 o                         
   7   1   0        162.98        141.78         5.19 o                         
   8   1   0         65.11         63.26         3.45 o                         
   9   1   0         68.52         65.37         3.69 o                         
  10   1   0        172.09        175.34         8.65 o                         
 -10   2   0         39.10         50.07         4.77 o                         
  -9   2   0        114.24        133.18         5.98 o                         
  -8   2   0         38.64         45.09         2.42 o                         
  -7   2   0        102.34        121.63         4.16 o                         
  -6   2   0        536.14        493.68        19.34 o                         
  -5   2   0        207.68        249.04         6.88 o                         
  -4   2   0        235.82        260.44         7.60 o                         
   1   2   0       4717.57       4651.18       137.04 o                         
   2   2   0        978.65       1044.40        26.10 o                         
   3   2   0        560.47        551.25        24.12 o                         
   4   2   0        164.81        177.75         9.18 o                         
   5   2   0         63.09         56.56         2.57 o                         
   6   2   0        456.76        423.14        11.72 o                         
   7   2   0         24.99         21.40         2.44 o                         
   8   2   0         92.47         89.18         3.84 o                         
   9   2   0         22.00         22.20         2.24 o                         
 -11   3   0          6.47          6.41         1.53 o                         
 -10   3   0        134.48        151.51         9.00 o                         
  -9   3   0        133.35        132.71         5.70 o                         
  -8   3   0        516.96        522.38        14.16 o                         
  -7   3   0         29.39         27.97         1.40 o                         
  -6   3   0        800.78        870.97        19.41 o                         
  -5   3   0        899.39        987.60        21.48 o                         
  -4   3   0        321.54        294.09         9.46 o                         
  -3   3   0        100.16        107.62         3.91 o                         
  -2   3   0        395.76        415.89        12.91 o                         
  -1   3   0       4752.72       4455.01       185.16 o                         
   0   3   0        555.12        555.62        11.04 o                         
   1   3   0        727.91        651.29        17.12 o                         
   2   3   0       2129.81       2105.10        63.75 o                         
   3   3   0        205.46        205.87        10.30 o                         
   4   3   0        460.56        399.14         9.38 o                         
   5   3   0         51.07         46.32         2.68 o                         
   6   3   0          8.51          9.04         1.62 o                         
   7   3   0         77.39         76.03         4.77 o                         
   8   3   0         35.61         36.57         2.74 o                         
   9   3   0          3.18          3.88         1.35 o                         
 -11   4   0        106.38        116.79         6.47 o                         
 -10   4   0          6.90          7.18         2.35 o                         
  -9   4   0         86.35        104.44         7.59 o                         
  -8   4   0        214.97        216.15         5.02 o                         
  -7   4   0         72.19         73.59         2.31 o                         
  -6   4   0        383.62        391.36        13.21 o                         
  -5   4   0        646.00        725.00        31.71 o                         
  -4   4   0         94.75        111.56         4.35 o                         
  -3   4   0        996.02       1054.06        31.56 o                         
  -2   4   0        232.48        236.29         4.96 o                         
  -1   4   0        133.64        132.19         5.44 o                         
   0   4   0       3489.78       3913.86       117.64 o                         
   1   4   0        204.13        215.05         7.05 o                         
   2   4   0        133.35        147.35         9.18 o                         
   3   4   0        300.23        304.16         8.56 o                         
   4   4   0        171.03        159.74         4.68 o                         
   5   4   0        314.23        279.37         8.30 o                         
   6   4   0        340.27        323.10        10.45 o                         
   7   4   0        100.48         86.31         3.33 o                         
   8   4   0         14.64          7.94         1.65 o                         
 -11   5   0         89.35         72.61         5.24 o                         
 -10   5   0          4.73          2.82         2.12 o                         
  -9   5   0         26.08         28.61         2.33 o                         
  -8   5   0         55.21         60.11         2.26 o                         
  -7   5   0        324.28        333.44         6.79 o                         
  -6   5   0        331.93        337.81         6.22 o                         
  -5   5   0        290.77        321.73        10.86 o                         
  -4   5   0        134.69        137.32         5.30 o                         
  -3   5   0        238.10        283.19         5.98 o                         
  -2   5   0       2210.68       2307.21        43.57 o                         
  -1   5   0        705.29        793.24        17.70 o                         
   0   5   0        132.16        145.81         4.34 o                         
   1   5   0        660.80        675.51        35.66 o                         
   2   5   0       1000.63        945.48        21.54 o                         
   3   5   0        242.88        234.86         6.92 o                         
   4   5   0        399.74        361.98        10.04 o                         
   5   5   0         11.23          8.44         1.71 o                         
   6   5   0        103.27         94.34         4.49 o                         
   7   5   0        220.49        212.58        10.18 o                         
 -11   6   0        149.01        228.76        12.47 o                         
 -10   6   0         52.27         56.54         5.24 o                         
  -9   6   0        129.94        144.76         6.17 o                         
  -8   6   0          3.93          3.40         0.89 o                         
  -7   6   0          5.53          4.58         0.94 o                         
  -6   6   0        346.29        355.10         6.11 o                         
  -5   6   0        271.65        275.36         5.08 o                         
  -4   6   0         11.51         10.69         1.09 o                         
  -3   6   0        883.53        932.47        20.55 o                         
  -2   6   0        103.40         93.84         3.21 o                         
  -1   6   0         25.84         24.95         1.57 o                         
   0   6   0          5.91          6.50         1.56 o                         
   1   6   0        608.75        598.34        12.63 o                         
   2   6   0        132.06        133.56         5.53 o                         
   3   6   0         51.00         43.42         2.59 o                         
   4   6   0        146.88        138.73         5.99 o                         
   5   6   0         61.55         51.07         3.24 o                         
   6   6   0         60.34         69.60         4.09 o                         
 -11   7   0        139.47        181.40         9.18 o                         
  -9   7   0         30.85         37.04         3.07 o                         
  -8   7   0        231.43        246.59         6.88 o                         
  -7   7   0        210.67        214.44         5.51 o                         
  -6   7   0         18.66         19.44         1.37 o                         
  -5   7   0         75.80         80.46         2.46 o                         
  -4   7   0        306.65        295.83         5.41 o                         
  -3   7   0         28.63         34.42         1.25 o                         
  -2   7   0        195.61        204.32         3.79 o                         
  -1   7   0        316.11        298.67         6.93 o                         
   0   7   0        211.16        184.97         4.87 o                         
   1   7   0        869.51        829.58        25.64 o                         
   2   7   0        259.03        235.79         7.57 o                         
   3   7   0        245.55        217.70         8.07 o                         
   4   7   0        453.63        454.78        14.74 o                         
   5   7   0         93.30         84.84         5.53 o                         
 -11   8   0         12.51          3.53         2.00 o                         
 -10   8   0         14.61         15.71         2.82 o                         
  -9   8   0         62.81         77.59         4.12 o                         
  -8   8   0        201.85        214.10         9.60 o                         
  -7   8   0        334.12        334.84         7.10 o                         
  -6   8   0        184.17        193.29         4.75 o                         
  -5   8   0        165.86        167.58         4.21 o                         
  -4   8   0        251.26        247.70         8.53 o                         
  -3   8   0        987.32        980.06        32.35 o                         
  -2   8   0        160.50        164.77         6.14 o                         
  -1   8   0        239.49        225.77         5.26 o                         
   0   8   0        307.52        307.68         6.74 o                         
   1   8   0         32.37         32.42         2.41 o                         
   2   8   0         51.53         48.87         3.29 o                         
   3   8   0          3.83          3.53         1.82 o                         
   4   8   0         20.55         24.65         2.82 o                         
 -10   9   0        198.10        247.10         8.63 o                         
  -9   9   0         31.10         25.59         3.18 o                         
  -8   9   0         83.74         91.04         4.43 o                         
  -7   9   0        310.09        317.12         7.78 o                         
  -6   9   0        231.29        230.50         6.02 o                         
  -5   9   0         98.91        102.45         3.61 o                         
  -4   9   0         87.92         86.48         3.27 o                         
  -3   9   0         24.23         17.32         1.31 o                         
  -2   9   0        393.08        407.38         8.46 o                         
  -1   9   0        141.02        130.17         4.09 o                         
   0   9   0        260.95        242.28         5.67 o                         
   1   9   0        149.13        146.52         6.05 o                         
   2   9   0        113.46         68.72         5.06 o                         
   3   9   0         26.09         25.24         2.65 o                         
 -10  10   0         52.85         52.31         3.59 o                         
  -9  10   0        160.08        183.40         6.73 o                         
  -8  10   0         20.36         19.87         2.26 o                         
  -7  10   0         91.50         94.68         3.40 o                         
  -6  10   0        178.31        177.17         5.26 o                         
  -5  10   0        157.84        152.59         4.81 o                         
  -4  10   0        375.59        368.47         9.28 o                         
  -3  10   0        319.33        309.62         8.00 o                         
  -2  10   0        158.11        153.27         3.93 o                         
  -1  10   0        107.64        106.71         3.39 o                         
   0  10   0        142.25        147.59         4.80 o                         
   1  10   0         53.54         25.36         2.71 o                         
   2  10   0         11.37         13.30         1.53 o                         
  -9  11   0         67.98         80.55         3.28 o                         
  -8  11   0        177.06        179.14         5.30 o                         
  -7  11   0        213.23        224.18         6.60 o                         
  -6  11   0         24.37         18.74         1.60 o                         
  -5  11   0        109.56        100.32         3.42 o                         
  -4  11   0         29.85         29.28         1.87 o                         
  -3  11   0        115.32        100.15         4.26 o                         
  -2  11   0         12.31          8.57         0.98 o                         
   0  11   0         18.08          9.00         1.71 o                         
  -8  12   0         56.19         69.56         2.36 o                         
  -7  12   0         51.90         49.22         2.70 o                         
  -6  12   0         38.32         40.23         3.51 o                         
  -5  12   0        171.37        154.80         6.40 o                         
  -4  12   0          4.06          1.55         0.72 o                         
  -3  12   0         47.74         49.42         3.06 o                         
  -2  12   0          5.00          6.41         1.65 o                         
   2 -12   1          3.69          3.47         1.29 o                         
   3 -12   1          0.53          0.94         1.18 o                         
   4 -12   1         46.51         62.96         5.24 o                         
   5 -12   1        191.11        207.87         9.94 o                         
   6 -12   1         39.40         42.19         3.29 o                         
  -1 -11   1         87.35         90.32         4.94 o                         
   0 -11   1        122.53        150.04         7.03 o                         
   1 -11   1          0.38          0.71         0.93 o                         
   2 -11   1         27.57         29.32         2.03 o                         
   3 -11   1          2.84          3.00         1.14 o                         
   4 -11   1        133.36        159.30         6.48 o                         
   5 -11   1         75.17         83.57         3.91 o                         
   6 -11   1         92.33        106.91         6.18 o                         
  -2 -10   1        102.80        143.62         8.06 o                         
  -1 -10   1        111.25        136.98         5.35 o                         
   0 -10   1         13.81         15.00         1.66 o                         
   1 -10   1        449.84        519.32        15.72 o                         
   2 -10   1          9.33         10.05         1.49 o                         
   3 -10   1          8.66         10.52         1.51 o                         
   4 -10   1        358.51        386.53        14.65 o                         
   5 -10   1        148.06        162.16         7.15 o                         
   6 -10   1         87.34         91.02         5.77 o                         
   7 -10   1        193.69        205.64        10.18 o                         
  -3  -9   1        128.45        145.57        18.36 o                         
  -2  -9   1         15.39         15.86         2.16 o                         
  -1  -9   1          2.71          3.22         1.54 o                         
   0  -9   1        149.24        169.46         5.78 o                         
   1  -9   1         98.92        116.92         4.51 o                         
   2  -9   1         69.50         69.17         3.28 o                         
   3  -9   1        104.57        111.40         4.20 o                         
   4  -9   1         22.56         27.77         3.53 o                         
   5  -9   1        142.00        150.09         8.47 o                         
   6  -9   1        281.37        315.43        15.18 o                         
   7  -9   1        125.23        127.68         7.35 o                         
   8  -9   1        194.13        185.16         9.41 o                         
  -4  -8   1         62.23         86.84         6.30 o                         
  -3  -8   1         46.51         42.36         4.38 o                         
  -2  -8   1        322.54        358.32         8.77 o                         
  -1  -8   1        148.30        161.98         5.64 o                         
   0  -8   1          6.80          6.32         1.38 o                         
   1  -8   1        727.79        773.63        24.61 o                         
   2  -8   1        147.85        163.91         8.96 o                         
   3  -8   1         32.38         29.49         2.60 o                         
   4  -8   1        898.23        908.53        28.37 o                         
   5  -8   1         76.11         74.69         3.98 o                         
   6  -8   1        223.90        183.59         8.27 o                         
   8  -8   1         84.50         55.54         5.06 o                         
  -5  -7   1         43.09         45.65         2.65 o                         
  -4  -7   1         40.59         48.63         3.33 o                         
  -3  -7   1        204.10        224.63        10.80 o                         
  -2  -7   1         95.97         98.68         3.80 o                         
  -1  -7   1        156.90        174.85         5.82 o                         
   0  -7   1        203.58        204.36         6.37 o                         
   1  -7   1        440.08        446.75        15.27 o                         
   2  -7   1        150.09        161.10         6.42 o                         
   3  -7   1        314.42        308.57        10.62 o                         
   4  -7   1        164.86        151.76         4.91 o                         
   5  -7   1        449.77        403.53        13.32 o                         
   6  -7   1        439.92        397.39        32.57 o                         
   7  -7   1        582.20        525.66        23.65 o                         
   8  -7   1         87.01         75.14         5.53 o                         
   9  -7   1        223.34        164.33        10.83 o                         
  10  -7   1         55.29         32.54         4.12 o                         
  -7  -6   1         19.56         25.89         2.41 o                         
  -6  -6   1         26.62         31.01         3.41 o                         
  -5  -6   1         51.05         56.49         3.47 o                         
  -4  -6   1        216.86        208.88        10.62 o                         
  -3  -6   1          7.14          7.91         1.24 o                         
  -2  -6   1        323.06        338.23         8.31 o                         
  -1  -6   1        568.69        618.18        14.08 o                         
   0  -6   1         83.87         99.60         5.18 o                         
   1  -6   1        122.05        122.89         5.91 o                         
   2  -6   1        705.01        739.26        22.86 o                         
   3  -6   1        251.81        249.74        32.10 o                         
   4  -6   1        121.62        123.59         7.19 o                         
   5  -6   1        137.31        113.12         4.49 o                         
   6  -6   1         23.88         22.91         1.89 o                         
   7  -6   1        379.32        345.61        16.00 o                         
   8  -6   1         44.53         38.83         4.00 o                         
   9  -6   1        100.25         94.96         6.53 o                         
  10  -6   1         79.87         69.66         5.47 o                         
  -7  -5   1        183.57        184.51         9.47 o                         
  -6  -5   1        204.68        202.28        13.89 o                         
  -5  -5   1         88.93         85.43         7.12 o                         
  -4  -5   1        133.94        143.02         4.88 o
[truncated: 369,444 more chars]
