# Supplementary material for: Charge-enhanced pyri­dyl tri­fluoro­borate organocatalysts: crystal structures and reactivity
Source: Acta Crystallogr C Struct Chem. 2026 Jan 1;82(Pt 1):8–26. doi: 10.1107/S2053229625010629 (PMC12809446; doi:10.1107/S2053229625010629)
Supplement: Supplementary file 4 [file c-82-00008-8sup9.hkl]

data_8
#data_22147twin5                                                                
_shelx_title ' 22147twin5.res in P-1'                                           
_shelx_refln_list_code          4                                               
_shelx_F_calc_maximum      441.63                                               
_exptl_crystal_F_000      1520.00                                               
_reflns_d_resolution_high  0.8330                                               
                                                                                
loop_                                                                           
 _space_group_symop_operation_xyz                                               
 'x, y, z'                                                                      
 '-x, -y, -z'                                                                   
                                                                                
_cell_length_a    14.7017                                                       
_cell_length_b    15.1405                                                       
_cell_length_c    16.0168                                                       
_cell_angle_alpha  84.473                                                       
_cell_angle_beta   88.059                                                       
_cell_angle_gamma  85.136                                                       
                                                                                
_shelx_F_squared_multiplier     1.000                                           
                                                                                
loop_                                                                           
 _refln_index_h                                                                 
 _refln_index_k                                                                 
 _refln_index_l                                                                 
 _refln_F_squared_calc                                                          
 _refln_F_squared_meas                                                          
 _refln_F_squared_sigma                                                         
 _refln_observed_status                                                         
   3   0   0       1195.13       1090.73        16.07 o                         
   4   0   0        170.18        128.56         3.47 o                         
   5   0   0       1176.03       1175.19        15.62 o                         
   6   0   0        423.78        461.20         9.03 o                         
   7   0   0        342.13        316.17        20.63 o                         
   8   0   0         96.61        151.28         5.37 o                         
   9   0   0        364.87        407.04        24.62 o                         
  10   0   0        260.79        257.57        15.80 o                         
  11   0   0         14.74         21.68         9.16 o                         
  12   0   0        147.83        173.45        15.04 o                         
  13   0   0        109.20         98.34        12.99 o                         
  14   0   0        727.79        739.65        38.93 o                         
  15   0   0       1299.03       1287.87        48.50 o                         
  16   0   0        104.71         89.39        18.69 o                         
  17   0   0        678.11        786.01        36.28 o                         
 -17   1   0         94.96        104.51        56.82 o                         
 -16   1   0        296.19        301.71        24.81 o                         
 -15   1   0         66.29         62.61        16.86 o                         
 -14   1   0        239.07        235.74        22.25 o                         
 -13   1   0        703.89        770.57        46.61 o                         
 -12   1   0          0.07          1.84         8.66 o                         
 -11   1   0        102.64        116.68        12.22 o                         
 -10   1   0        690.14        711.56        23.08 o                         
  -9   1   0        606.61        602.01        27.27 o                         
  -8   1   0        730.83        717.95        22.18 o                         
  -7   1   0        309.08        287.13        13.60 o                         
  -6   1   0       1690.28       1653.62        47.68 o                         
  -5   1   0          1.67         17.01         6.49 o                         
  -4   1   0        863.30        791.06        23.15 o                         
  -3   1   0       5545.12       5121.68        54.00 o                         
  -2   1   0       8560.30       8412.39        88.06 o                         
  -1   1   0        717.71        255.30        42.58 o                         
   1   1   0         64.11         43.15         6.79 o                         
   2   1   0        306.55        343.86         6.67 o                         
   3   1   0          0.00          2.33         3.54 o                         
   4   1   0       1791.93       1491.24        23.50 o                         
   5   1   0          1.03          3.00         3.47 o                         
   6   1   0         81.27        100.41         4.77 o                         
   7   1   0       1059.73       1155.55        26.65 o                         
   8   1   0        405.01        457.22        10.66 o                         
   9   1   0          0.29          1.56         4.40 o                         
  10   1   0        708.33        680.36        21.24 o                         
  11   1   0        113.12        110.83         5.51 o                         
  12   1   0         59.15         73.78        15.71 o                         
  13   1   0         96.61        118.60        13.97 o                         
  14   1   0        424.34        447.34        47.73 o                         
  15   1   0         75.26         98.60        26.77 o                         
  16   1   0         44.56         46.75        22.57 o                         
  17   1   0        181.07        232.73        25.60 o                         
 -17   2   0         37.22         -4.55        29.66 o                         
 -16   2   0        434.45        388.27        31.52 o                         
 -15   2   0         35.45         28.08        16.09 o                         
 -14   2   0        462.65        531.85        25.19 o                         
 -13   2   0       1037.61        980.67        39.50 o                         
 -12   2   0         54.94         72.45        11.33 o                         
 -11   2   0        126.73        132.44        12.18 o                         
 -10   2   0         68.11         72.24        13.03 o                         
  -9   2   0         72.33         70.45        10.57 o                         
  -8   2   0        965.51       1026.90        27.88 o                         
  -7   2   0        926.60        959.51        24.51 o                         
  -6   2   0       3163.40       3170.19        49.11 o                         
  -5   2   0       2290.60       2037.92        23.22 o                         
  -4   2   0       3073.67       2625.21        29.56 o                         
  -3   2   0        831.37        704.40        10.17 o                         
  -2   2   0       1774.56       1495.63        17.18 o                         
  -1   2   0        910.62        922.13        10.17 o                         
   0   2   0       6085.97       5682.53        52.21 o                         
   1   2   0         51.29         64.62         3.56 o                         
   2   2   0       2858.57       2517.96        60.66 o                         
   3   2   0       2589.32       2510.63        28.64 o                         
   4   2   0       1240.89       1084.33        15.85 o                         
   5   2   0        112.23        118.34         5.65 o                         
   6   2   0       1804.15       1827.32        30.27 o                         
   7   2   0        334.47        362.27        11.21 o                         
   8   2   0       2823.21       2843.91        42.95 o                         
   9   2   0       2004.98       2172.65        34.30 o                         
  10   2   0        197.73        203.59        17.93 o                         
  11   2   0        471.94        516.42        12.37 o                         
  12   2   0        116.23        121.16         6.25 o                         
  13   2   0        275.49        255.35         9.10 o                         
  14   2   0       2626.19       2916.46       118.34 o                         
  15   2   0         60.60        -33.01        48.63 o                         
  16   2   0        675.66        619.23        31.31 o                         
  17   2   0         47.72         39.80        19.96 o                         
 -17   3   0          2.24         -2.98        11.95 o                         
 -16   3   0        180.81        218.75        36.48 o                         
 -15   3   0         27.15          6.36        17.34 o                         
 -14   3   0         79.83         89.81        15.03 o                         
 -13   3   0         36.75         13.27        17.01 o                         
 -12   3   0        109.80        180.89        27.07 o                         
 -11   3   0        359.15        387.42        17.53 o                         
 -10   3   0        279.95        272.34        14.29 o                         
  -9   3   0         31.15         31.50         7.31 o                         
  -8   3   0         75.55         54.95        16.58 o                         
  -7   3   0       2275.01       2288.58        27.25 o                         
  -6   3   0       1227.80       1235.15        16.45 o                         
  -5   3   0       1782.34       1687.40        31.96 o                         
  -4   3   0         72.91         80.68         3.86 o                         
  -3   3   0       1138.00       1066.60        12.90 o                         
  -2   3   0        733.36        694.47         8.97 o                         
  -1   3   0        179.06        137.28         3.97 o                         
   0   3   0       2492.40       2321.39        23.80 o                         
   1   3   0       1047.87       1141.34        15.82 o                         
   2   3   0      11357.27      11098.98       112.63 o                         
   3   3   0       1021.38       1071.02        15.06 o                         
   4   3   0         39.55        139.76         5.91 o                         
   5   3   0        594.61        582.09        11.62 o                         
   6   3   0       1606.43       1601.81        24.26 o                         
   7   3   0        341.00        397.99        10.45 o                         
   8   3   0       1999.15       2182.58        67.87 o                         
   9   3   0        285.58        327.41        11.65 o                         
  10   3   0         80.17         66.37        11.64 o                         
  11   3   0         66.24         72.24        13.86 o                         
  12   3   0        142.92        166.85         9.13 o                         
  13   3   0         44.05         59.67         5.53 o                         
  14   3   0         88.39         96.51         7.80 o                         
  15   3   0        178.19        194.98        11.96 o                         
  16   3   0         41.19         59.33        25.55 o                         
  17   3   0        309.46        311.49        21.01 o                         
 -16   4   0         80.28         63.53        28.24 o                         
 -15   4   0        353.61        301.12        24.14 o                         
 -14   4   0        818.93        839.64        28.74 o                         
 -13   4   0         60.48         37.51        15.55 o                         
 -12   4   0        194.84        197.73        21.90 o                         
 -11   4   0          6.64          6.17        10.52 o                         
 -10   4   0        166.63        181.88        12.29 o                         
  -9   4   0        343.03        347.42         8.89 o                         
  -8   4   0        708.79        786.92        11.63 o                         
  -7   4   0        388.60        441.99         9.40 o                         
  -6   4   0        787.81        812.42        14.02 o                         
  -5   4   0       2649.46       2730.10        35.29 o                         
  -4   4   0        502.26        481.84         7.84 o                         
  -3   4   0        161.24        139.23         4.47 o                         
  -2   4   0        831.72        851.05        10.86 o                         
  -1   4   0      16944.59      16075.97       150.65 o                         
   0   4   0      23340.81      22414.17       208.70 o                         
   1   4   0       4529.36       4154.43        61.16 o                         
   2   4   0       1943.44       2165.92        27.33 o                         
   3   4   0        169.51        251.92         9.70 o                         
   4   4   0         46.55         63.24         5.18 o                         
   5   4   0         93.33        141.66         6.38 o                         
   6   4   0         30.11         30.34         5.08 o                         
   7   4   0        192.87        228.55         8.79 o                         
   8   4   0        256.43        265.76        10.03 o                         
   9   4   0        204.36        208.29        10.41 o                         
  10   4   0       1446.67       1347.80        26.95 o                         
  11   4   0        195.71        182.19        14.43 o                         
  12   4   0        962.08        950.46        48.18 o                         
  13   4   0         65.00         59.97         7.69 o                         
  14   4   0         44.86         41.64         6.99 o                         
  15   4   0        156.15        189.07        42.28 o                         
  16   4   0        275.47        226.56        16.62 o                         
  17   4   0        660.67        689.62        29.34 o                         
 -16   5   0         99.39         86.87        13.86 o                         
 -15   5   0        163.99        143.93        24.94 o                         
 -14   5   0        342.24        362.55        22.36 o                         
 -13   5   0        544.18        503.05        21.34 o                         
 -12   5   0       1305.74       1320.99        49.26 o                         
 -11   5   0        118.97        125.31        11.56 o                         
 -10   5   0        214.29        219.18         9.30 o                         
  -9   5   0        331.55        356.97         8.23 o                         
  -8   5   0        207.70        184.48         6.41 o                         
  -7   5   0        590.11        651.08        28.49 o                         
  -6   5   0        526.44        601.47        13.98 o                         
  -5   5   0       2357.05       2185.45        26.20 o                         
  -4   5   0       1812.13       1774.97        23.18 o                         
  -3   5   0         48.97         61.44         3.65 o                         
  -2   5   0       1285.98       1438.28        16.98 o                         
  -1   5   0        920.66        782.08        11.24 o                         
   0   5   0       1176.38        973.68        14.07 o                         
   1   5   0        423.96        465.76         9.08 o                         
   2   5   0       1594.84       1681.25        23.10 o                         
   3   5   0       2446.43       2326.65        29.55 o                         
   4   5   0       5730.90       5690.22       107.97 o                         
   5   5   0        635.00        620.18        14.78 o                         
   6   5   0        277.69        333.36        10.13 o                         
   7   5   0        241.91        298.60        10.71 o                         
   8   5   0       1190.96       1275.64        22.84 o                         
   9   5   0        140.81        158.70        12.22 o                         
  10   5   0        269.11        262.11        12.01 o                         
  11   5   0         67.85         76.82        11.88 o                         
  12   5   0         89.52         92.32        16.44 o                         
  13   5   0        344.68        282.19        44.22 o                         
  14   5   0         83.00         74.92         9.30 o                         
  15   5   0         73.24         52.57         8.46 o                         
  16   5   0         79.00        -44.03        44.03 o                         
  17   5   0         47.95         38.98        16.98 o                         
 -16   6   0         71.39         75.88        11.83 o                         
 -15   6   0         60.03         29.45        28.71 o                         
 -14   6   0        509.17        523.89        24.89 o                         
 -13   6   0        211.54        243.69        24.88 o                         
 -12   6   0        133.42        185.97        24.63 o                         
 -11   6   0        213.95        232.51        20.95 o                         
 -10   6   0        270.52        279.67         7.12 o                         
  -9   6   0        660.67        637.01        11.55 o                         
  -8   6   0        312.70        297.06         8.53 o                         
  -7   6   0         49.91         63.06         4.45 o                         
  -6   6   0       1960.67       2171.88        25.70 o                         
  -5   6   0        760.84        742.93        11.52 o                         
  -4   6   0       2303.51       2370.46        30.66 o                         
  -3   6   0          4.56         15.27         3.42 o                         
  -2   6   0       1768.16       1762.96        20.43 o                         
  -1   6   0       1640.03       1480.77        17.93 o                         
   0   6   0        181.32        210.64         6.88 o                         
   1   6   0       1248.09       1149.47        16.64 o                         
   2   6   0        209.84        306.71        10.91 o                         
   3   6   0       1876.30       1780.20        24.42 o                         
   4   6   0       2196.11       2263.97        43.28 o                         
   5   6   0        112.69        151.38         8.65 o                         
   6   6   0         35.92         58.71         6.17 o                         
   7   6   0        104.34         97.88         7.28 o                         
   8   6   0        193.70        163.11         9.42 o                         
   9   6   0        749.51        731.25        18.23 o                         
  10   6   0        405.64        363.51        16.38 o                         
  11   6   0        100.06         94.19        10.98 o                         
  12   6   0         37.56         38.73        16.30 o                         
  13   6   0        108.96         79.03        23.96 o                         
  14   6   0         26.73         24.64         8.43 o                         
  15   6   0          2.27          9.80         8.86 o                         
  16   6   0        375.07        -50.22        50.22 o                         
  17   6   0         24.92        -26.69        26.69 o                         
 -15   7   0         99.84         82.72        12.53 o                         
 -14   7   0         34.07          1.03        35.60 o                         
 -13   7   0         53.80         41.02        23.92 o                         
 -12   7   0        491.51        398.52        10.52 o                         
 -11   7   0        376.32        372.60        10.61 o                         
 -10   7   0         67.71         56.70        17.60 o                         
  -9   7   0        125.56        148.45         6.99 o                         
  -8   7   0         19.48         22.52         4.24 o                         
  -7   7   0         52.74         68.50         4.63 o                         
  -6   7   0       3979.23       4061.79        53.42 o                         
  -5   7   0        420.81        417.39         9.54 o                         
  -4   7   0        367.63        354.33         9.00 o                         
  -3   7   0       1028.14        968.51        15.27 o                         
  -2   7   0         77.39         66.59         4.50 o                         
  -1   7   0       1917.44       1952.30        24.68 o                         
   0   7   0         17.42         41.30         5.18 o                         
   1   7   0         89.98        128.68         7.04 o                         
   2   7   0        887.73        839.96        32.65 o                         
   3   7   0          4.69          6.68         9.47 o                         
   4   7   0       1502.06       1367.21        23.36 o                         
   5   7   0        568.71        610.46        18.00 o                         
   6   7   0        394.26        475.16        14.77 o                         
   7   7   0        176.53        187.61         9.67 o                         
   8   7   0        677.81        672.83        16.71 o                         
   9   7   0         14.37         16.92         7.22 o                         
  10   7   0        234.45        171.50        15.67 o                         
  11   7   0        885.24        886.95        25.21 o                         
  12   7   0        272.29        236.19        15.83 o                         
  13   7   0         49.35          5.87        17.44 o                         
  14   7   0          8.48         13.76        10.56 o                         
  15   7   0         27.26          1.06        12.10 o                         
  16   7   0         45.30         16.82        11.50 o                         
 -15   8   0         48.49         37.93        17.57 o                         
 -14   8   0        176.89        142.18        25.98 o                         
 -13   8   0        264.36        277.62        17.71 o                         
 -12   8   0        653.47        699.79        15.37 o                         
 -11   8   0        107.96        107.21         7.82 o                         
 -10   8   0         39.63         18.38        10.42 o                         
  -9   8   0        242.64        236.25         8.39 o                         
  -8   8   0         26.42         32.35         4.53 o                         
  -7   8   0         28.36         28.17         4.25 o                         
  -6   8   0        470.23        464.66        23.86 o                         
  -5   8   0        841.98        892.05        15.84 o                         
  -4   8   0        722.72        804.38        12.44 o                         
  -3   8   0        152.80        189.77         7.93 o                         
  -2   8   0        521.14        526.68        17.74 o                         
  -1   8   0        131.67        125.83         6.21 o                         
   0   8   0        241.60        271.01         8.65 o                         
   1   8   0       1656.64       1871.36        24.83 o                         
   2   8   0        299.70        387.34        48.83 o                         
   3   8   0        347.56        333.20        13.78 o                         
   4   8   0        699.33        784.85        16.30 o                         
   5   8   0        422.72        440.57        16.22 o                         
   6   8   0        970.71        890.11        33.67 o                         
   7   8   0        100.00         88.63         7.97 o                         
   8   8   0          1.63          7.69         6.46 o                         
   9   8   0          0.21         -5.15         7.00 o                         
  10   8   0       2506.67       2402.73        61.82 o                         
  11   8   0        376.73        409.86        20.72 o                         
  12   8   0        295.76        291.95        20.21 o                         
  13   8   0         76.75         40.05        20.33 o                         
  14   8   0        790.83        760.63        37.42 o                         
  15   8   0          1.94         -9.82        10.78 o                         
  16   8   0         35.09         22.00        11.19 o                         
 -14   9   0        164.72        228.02        34.77 o                         
 -13   9   0         19.75         -4.42        14.90 o                         
 -12   9   0        420.48        378.55        10.86 o                         
 -11   9   0         10.25          6.30         6.90 o                         
 -10   9   0        427.78        444.90        13.23 o                         
  -9   9   0        632.62        645.43        29.70 o                         
  -8   9   0        258.97        225.29         8.15 o                         
  -7   9   0         73.58         62.78         5.28 o                         
  -6   9   0         48.16         57.83         5.16 o                         
  -5   9   0        756.12        709.15        16.86 o                         
  -4   9   0        477.92        424.26        10.42 o                         
  -3   9   0        172.45        154.46         7.60 o                         
  -2   9   0        513.41        480.00        12.27 o                         
  -1   9   0        415.88        509.06        11.90 o                         
   0   9   0       1331.73       1314.25        22.17 o                         
   1   9   0        368.55        457.54        11.15 o                         
   2   9   0          0.02         -5.12         5.12 o                         
   3   9   0         11.06         18.04        11.95 o                         
   4   9   0       1187.88       1184.98        21.89 o                         
   5   9   0        807.54        874.20        18.60 o                         
   6   9   0        373.11        375.06        15.67 o                         
   7   9   0          0.01          1.74         6.65 o                         
   8   9   0       1573.24       1571.26        28.60 o                         
   9   9   0         39.10         40.14         9.03 o                         
  10   9   0        149.70        157.54        12.63 o                         
  11   9   0        142.16        106.49        22.78 o                         
  12   9   0        108.48         90.35        17.37 o                         
  13   9   0         66.15         53.34        17.85 o                         
  14   9   0        130.15         75.10        22.33 o                         
  15   9   0        214.43         76.43        51.99 o                         
 -13  10   0         10.38          5.37         4.56 o                         
 -12  10   0        292.11        280.57        10.68 o                         
 -11  10   0        102.01        112.98         9.21 o                         
 -10  10   0         65.93         77.17         9.66 o                         
  -9  10   0        121.21        111.35        10.89 o                         
  -8  10   0        123.68        121.44         6.60 o                         
  -7  10   0        109.09        106.62         6.52 o                         
  -6  10   0        131.86        133.49         7.08 o                         
  -5  10   0       1839.00       1546.70        57.36 o                         
  -4  10   0        190.55        152.38        10.35 o                         
  -3  10   0        127.89        119.23         7.45 o                         
  -2  10   0        415.52        449.54        13.99 o                         
  -1  10   0         46.61         52.19        10.43 o                         
   0  10   0          2.09         29.26         5.50 o                         
   1  10   0         83.42         79.12         6.93 o                         
   2  10   0         45.70         58.36         6.80 o                         
   3  10   0        565.49        557.80        24.26 o                         
   4  10   0        185.12        218.46        13.13 o                         
   5  10   0        755.11        777.49        17.06 o                         
   6  10   0         52.71         44.48        11.86 o                         
   7  10   0       1329.76       1286.31        38.62 o                         
   8  10   0          9.62         -2.64         6.99 o                         
   9  10   0          1.29          4.23         7.47 o                         
  10  10   0        379.80        329.08        18.39 o                         
  11  10   0          4.55        -30.64        30.64 o                         
  12  10   0         26.40         -4.06        24.48 o                         
  13  10   0         47.81          0.15        16.75 o                         
  14  10   0         30.36         33.65        22.97 o                         
  15  10   0          4.21          2.10        18.64 o                         
 -13  11   0         10.88          9.72         6.07 o                         
 -12  11   0         99.85        134.95        32.33 o                         
 -11  11   0         77.94         67.45        10.62 o                         
 -10  11   0        160.80        103.50         8.69 o                         
  -9  11   0        269.62        307.03        13.24 o                         
  -8  11   0         64.48         74.01         6.91 o                         
  -7  11   0        440.80        454.04        12.73 o                         
  -6  11   0        575.79        544.81        13.88 o                         
  -5  11   0        141.63        131.81         8.07 o                         
  -4  11   0        643.06        639.19        30.31 o                         
  -3  11   0        811.00        819.72        19.78 o                         
  -2  11   0       1181.96       1254.28        20.88 o                         
  -1  11   0        175.78        195.15        11.54 o                         
   0  11   0        329.12        383.17        13.03 o                         
   1  11   0         34.48         19.54         6.14 o                         
   2  11   0          7.01         14.47         6.15 o                         
   3  11   0       1067.18       1088.18        20.48 o                         
   4  11   0        241.07        221.27        15.28 o                         
   5  11   0        398.39        380.26        16.68 o                         
   6  11   0        391.09        449.99        16.38 o                         
   7  11   0       1309.75       1421.22        29.43 o                         
   8  11   0        508.60        523.12        57.69 o                         
   9  11   0        258.30        309.56        17.00 o                         
  10  11   0        434.02        443.57        20.02 o                         
  11  11   0        109.22         49.72        49.04 o                         
  12  11   0         47.61         54.23        26.77 o                         
  13  11   0         20.28         11.88        26.18 o                         
  14  11   0        195.31        180.65        26.76 o                         
 -12  12   0         17.70         26.59        12.33 o                         
 -11  12   0        119.08        128.13        24.24 o                         
 -10  12   0         39.31         14.10        14.81 o                         
  -9  12   0         57.41         35.12        14.11 o                         
  -8  12   0        131.64        141.53        18.09 o                         
  -7  12   0        411.00        350.06        13.02 o                         
  -6  12   0        283.95        266.28        12.08 o                         
  -5  12   0        737.69        764.95        22.06 o                         
  -4  12   0        311.04        246.87        24.12 o                         
  -3  12   0        282.90        313.44        12.65 o                         
  -2  12   0         23.49         27.79         8.57 o                         
  -1  12   0       1535.90       1681.62        29.30 o                         
   0  12   0         39.40         59.28        12.66 o                         
   1  12   0         48.72         39.57         7.73 o                         
   2  12   0        497.37        515.76        15.88 o                         
   3  12   0         65.94         59.77         8.65 o                         
   4  12   0        987.32        999.36        31.19 o                         
   5  12   0        556.49        572.84        21.56 o                         
   6  12   0       1281.20       1224.86        25.36 o                         
   7  12   0       1969.63       2046.94        41.86 o                         
   8  12   0        154.83        182.27        39.92 o                         
   9  12   0        568.40        626.57        23.00 o                         
  10  12   0         26.96         43.64        11.61 o                         
  11  12   0        128.45        125.75        15.80 o                         
  12  12   0        106.43         29.28        32.87 o                         
  13  12   0        101.26        109.81        24.48 o                         
  14  12   0         12.88          1.51        24.02 o                         
 -11  13   0         11.05        -40.12        40.12 o                         
 -10  13   0        174.57        167.41        21.89 o                         
  -9  13   0         66.77         55.46        12.75 o                         
  -8  13   0        515.69        661.64        32.02 o                         
  -7  13   0         39.79         47.58         9.03 o                         
  -6  13   0         23.49         25.14         7.67 o                         
  -5  13   0        350.11        317.32        14.06 o                         
  -4  13   0       1230.75        944.81        48.76 o                         
  -3  13   0        260.86        240.38        23.85 o                         
  -2  13   0        684.09        767.52        30.96 o                         
  -1  13   0        201.87        250.34        14.68 o                         
   0  13   0        179.98        192.70        15.38 o                         
   1  13   0       1001.71        966.63        33.82 o                         
   2  13   0        389.85        397.63        14.87 o                         
   3  13   0          0.11          9.61         8.14 o                         
   4  13   0        117.56        111.36        10.03 o                         
   5  13   0       1156.81       1239.62        42.33 o                         
   6  13   0        208.53        218.04        18.63 o                         
   7  13   0       1389.05       1413.59        43.89 o                         
   8  13   0        353.94        422.25        29.85 o                         
   9  13   0         30.55         35.11        36.30 o                         
  10  13   0         78.14         71.50        13.83 o                         
  11  13   0         12.64        -12.39        12.39 o                         
  12  13   0         99.32         70.95        63.15 o                         
  13  13   0         13.05        160.73        63.68 o                         
 -10  14   0         66.52         69.82        25.09 o                         
  -9  14   0        572.05        621.22        21.50 o                         
  -8  14   0         58.33        -13.04        36.13 o                         
  -7  14   0        330.20        331.01        30.80 o                         
  -6  14   0        168.42        144.04        10.53 o                         
  -5  14   0        322.34        352.32        15.39 o                         
  -4  14   0        156.19        141.54         9.96 o                         
  -3  14   0          4.97          0.50        31.98 o                         
  -2  14   0         40.13         21.77        13.26 o                         
  -1  14   0        589.55        638.60        18.82 o                         
   0  14   0         81.28         93.69        15.08 o                         
   1  14   0          6.70          4.82        18.14 o                         
   2  14   0        249.93        188.41        47.18 o                         
   3  14   0         89.64         86.03        12.02 o                         
   4  14   0        320.63        360.62        20.69 o                         
   5  14   0        171.86        158.54        38.14 o                         
   6  14   0         51.04         51.51        31.67 o                         
   7  14   0        631.35        631.33        27.29 o                         
   8  14   0        135.85        142.70        27.10 o                         
   9  14   0         41.37         29.19        29.15 o                         
  10  14   0         49.88         36.07        15.29 o                         
  11  14   0         50.37         32.04        15.00 o                         
  12  14   0         20.39         -7.36        18.72 o                         
  -8  15   0         73.10         59.96        21.21 o                         
  -7  15   0         16.29         13.11        21.73 o                         
  -6  15   0        568.73        795.75        72.15 o                         
  -5  15   0          1.97         -3.53         8.69 o                         
  -4  15   0        121.28        120.39        12.48 o                         
  -3  15   0         88.53        110.37        22.24 o                         
  -2  15   0        341.33        358.48        19.27 o                         
  -1  15   0        128.24        130.79        15.40 o                         
   0  15   0        151.93        138.30        16.31 o                         
   1  15   0          6.24        -17.43        17.43 o                         
   2  15   0         42.33         12.61        30.90 o                         
   3  15   0        137.10        135.06        15.80 o                         
   4  15   0        509.23        468.97        23.41 o                         
   5  15   0        109.46         95.29        18.41 o                         
   6  15   0        191.42        182.46        30.58 o                         
   7  15   0         47.44         12.97        24.05 o                         
   8  15   0         61.92         25.98        28.46 o                         
   9  15   0         65.59        -33.27        33.27 o                         
  10  15   0        173.84        139.87        20.61 o                         
  11  15   0          1.67         22.60        19.62 o                         
  -6  16   0        235.91        198.66        27.12 o                         
  -5  16   0         41.66        194.30        59.96 o                         
  -4  16   0        112.68         80.11        14.12 o                         
  -3  16   0        127.56        147.17        40.53 o                         
  -2  16   0         61.20        143.26        24.91 o                         
  -1  16   0         93.01        107.07        19.50 o                         
   0  16   0         49.57         15.30        15.84 o                         
   1  16   0        317.62        299.83        22.70 o                         
   2  16   0         40.99        -15.19        21.63 o                         
   3  16   0         52.13        121.77        54.54 o                         
   4  16   0          4.93        -14.79        14.79 o                         
   5  16   0         66.38         61.85        17.91 o                         
   6  16   0         41.72        -60.68        60.68 o                         
   7  16   0        261.83        305.25        32.19 o                         
   8  16   0         13.82        -24.70        24.70 o                         
   9  16   0         23.78        -42.61        42.61 o                         
  -4  17   0         15.43         24.26        12.15 o                         
  -3  17   0          4.14          9.37        10.62 o                         
  -2  17   0        102.52        150.34        47.56 o                         
  -1  17   0         34.99         29.07        23.31 o                         
   0  17   0        100.09        104.23        22.35 o                         
   1  17   0         57.34         11.47        19.66 o                         
   2  17   0         26.33         49.94        22.59 o                         
   3  17   0         83.00        -46.30        46.30 o                         
   4  17   0         14.76         -4.56        17.33 o                         
   5  17   0         16.89        -10.95        16.92 o                         
   6  17   0        135.67         86.09        20.98 o                         
   7  17   0         15.90         -4.77        34.93 o                         
   0  18   0         70.47        -12.89        35.36 o                         
   1  18   0         25.82        -31.63        31.63 o                         
   2  18   0          0.09        -58.83        58.83 o                         
   3  18   0         63.75         49.13        19.13 o                         
  -7 -17   1        116.74        -15.94        25.69 o                         
  -6 -17   1          1.14        -17.42        17.42 o                         
  -5 -17   1          0.01        -16.23        16.23 o                         
  -4 -17   1          2.69        -11.78        16.15 o                         
  -3 -17   1        162.47         61.59        27.49 o                         
  -2 -17   1         93.65        -36.89        36.89 o                         
  -1 -17   1         15.53        -19.10        19.10 o                         
   0 -17   1          6.83          7.59        31.40 o                         
   1 -17   1        137.61         72.55        26.11 o                         
   2 -17   1         33.08         52.30        33.68 o                         
   3 -17   1        189.50        216.77        48.96 o                         
   4 -17   1        114.06        116.55        13.03 o                         
  -9 -16   1         50.35         51.83        29.81 o                         
  -8 -16   1        192.69        154.31        32.85 o                         
  -7 -16   1         21.04        -34.55        34.55 o                         
  -6 -16   1         18.07          0.28        15.84 o                         
  -5 -16   1         58.03         40.08        17.46 o                         
  -4 -16   1          6.45         11.35        16.08 o                         
  -3 -16   1        118.30          7.66        64.77 o                         
  -2 -16   1         66.60        -20.10        21.00 o                         
  -1 -16   1         24.39         -9.87        18.34 o                         
   0 -16   1        163.81        126.01        19.00 o                         
   1 -16   1         33.31         11.91        21.89 o                         
   2 -16   1        290.18        321.13        39.42 o                         
   3 -16   1          6.69         -0.51         9.52 o                         
   4 -16   1        205.08        142.95        41.91 o                         
   5 -16   1          6.64        -65.14        65.14 o                         
   6 -16   1        390.20        370.19        26.08 o                         
 -10 -15   1         28.29        -41.71        41.71 o                         
  -9 -15   1         63.71         -8.89        31.79 o                         
  -8 -15   1         84.79         34.25        22.34 o                         
  -7 -15   1         93.07         35.70        31.26 o                         
  -6 -15   1         81.69         -1.14        50.58 o                         
  -5 -15   1         10.11          3.86        14.19 o                         
  -4 -15   1         27.82         -0.14        13.54 o                         
  -3 -15   1          9.13        138.17        53.75 o                         
  -2 -15   1        256.85        207.96        25.07 o                         
  -1 -15   1        142.70         94.99        18.30 o                         
   0 -15   1        499.74        524.18        21.69 o                         
   1 -15   1         72.36         96.47        15.40 o                         
   2 -15   1         40.38          7.30        22.11 o                         
   3 -15   1         80.62        104.82        10.82 o                         
   4 -15   1         81.35         75.25         9.72 o                         
   5 -15   1        143.91        278.54        58.39 o                         
   6 -15   1         18.61          4.06        20.12 o                         
   7 -15   1        167.12        163.36        18.69 o                         
   8 -15   1         17.56         16.06        11.14 o                         
 -12 -14   1         20.29         -2.96        26.08 o                         
 -11 -14   1         16.18         -7.40        16.98 o                         
 -10 -14   1        414.80        590.48        82.42 o                         
  -9 -14   1         59.95         50.25        28.10 o                         
  -8 -14   1         13.42         17.13        22.41 o                         
  -7 -14   1        120.09        128.22        24.12 o                         
  -6 -14   1        231.86        213.90        28.32 o                         
  -5 -14   1        102.94         63.12        53.85 o                         
  -4 -14   1        229.03        217.33        15.44 o                         
  -3 -14   1         46.45         58.91        13.09 o                         
  -2 -14   1        349.11        369.89        34.93 o                         
  -1 -14   1         20.36        -15.42        15.58 o                         
   0 -14   1        520.72        521.18        19.30 o                         
   1 -14   1         68.99         80.84        13.79 o                         
   2 -14   1        324.28        290.36        17.18 o                         
   3 -14   1         39.63         28.03        23.04 o                         
   4 -14   1        177.66        145.31        10.52 o                         
   5 -14   1        133.19        131.05        12.84 o                         
   6 -14   1         18.91         -5.69        20.97 o                         
   7 -14   1          6.55        -13.80        13.80 o                         
   8 -14   1        248.63        229.17        13.27 o                         
   9 -14   1         93.82         80.96        15.67 o                         
 -13 -13   1         58.37        -67.49        67.49 o                         
 -12 -13   1          3.22        -10.77        17.23 o                         
 -11 -13   1          3.85        -14.00        14.00 o                         
 -10 -13   1        397.53        387.64        23.01 o                         
  -9 -13   1          0.91          3.94        36.34 o                         
  -8 -13   1        277.12        273.88        30.61 o                         
  -7 -13   1       1966.74       1996.53        46.15 o                         
  -6 -13   1        538.35        483.74        23.34 o                         
  -5 -13   1         59.42         46.35        24.49 o                         
  -4 -13   1        105.89        115.55        11.16 o                         
  -3 -13   1        367.64        386.66        15.95 o                         
  -2 -13   1         26.44         41.65         8.27 o                         
  -1 -13   1        229.92        244.49        19.31 o                         
   0 -13   1        267.26        228.14        15.52 o                         
   1 -13   1        220.58        255.45        14.76 o                         
   2 -13   1        192.82        210.04        15.59 o                         
   3 -13   1        147.51        133.08        15.73 o                         
   4 -13   1          2.31         -9.00         9.00 o                         
   5 -13   1        470.26        503.46        20.69 o                         
   6 -13   1        115.17         27.70        27.47 o                         
   7 -13   1        377.93        350.66        18.03 o                         
   8 -13   1        337.03        354.13        14.49 o                         
   9 -13   1        552.47        573.88        20.07 o                         
  10 -13   1         67.88         47.40        14.23 o                         
  11 -13   1         35.62         36.29         6.43 o                         
 -13 -12   1         88.19         -2.61        27.50 o                         
 -12 -12   1        354.84        334.94        47.45 o                         
 -11 -12   1         29.59         20.26        12.93 o                         
 -10 -12   1         92.49         88.52        13.32 o                         
  -9 -12   1         83.52         94.48        52.81 o                         
  -8 -12   1        911.63        901.17        31.65 o                         
  -7 -12   1         16.39         11.38        15.83 o                         
  -6 -12   1        471.52        539.72        21.60 o                         
  -5 -12   1        507.11        483.66        23.40 o                         
  -4 -12   1         78.30         85.76         9.10 o                         
  -3 -12   1         11.63         13.84         7.31 o                         
  -2 -12   1        154.16        146.56        10.01 o                         
  -1 -12   1        805.03        824.79        46.15 o                         
   0 -12   1          2.38          4.97        11.73 o                         
   1 -12   1        162.05        140.74        10.53 o                         
   2 -12   1        370.46        374.60        13.36 o                         
   3 -12   1        295.78        340.18        21.17 o                         
   4 -12   1        124.27        115.25         9.65 o                         
   5 -12   1         13.42         10.39         7.52 o                         
   6 -12   1         66.16         69.00         8.44 o                         
   7 -12   1         65.18         69.31        19.99 o                         
   8 -12   1        124.36        114.01        11.80 o                         
   9 -12   1         66.79         53.64        11.73 o                         
  10 -12   1         93.16         89.76        13.61 o                         
  11 -12   1         10.59          0.14        21.74 o                         
  12 -12   1         26.68         18.04         7.14 o                         
 -14 -11   1          4.06        -16.23        17.96 o                         
 -13 -11   1         97.25         59.24        22.36 o                         
 -12 -11   1         15.44        -26.09        26.09 o                         
 -11 -11   1         95.18         91.53        14.42 o                         
 -10 -11   1         15.29          4.42        12.53 o                         
  -9 -11   1          4.02          5.81         9.92 o                         
  -8 -11   1         34.10         50.73        27.78 o                         
  -7 -11   1         76.37        102.64        15.10 o                         
  -6 -11   1       4604.63       4769.79        69.15 o                         
  -5 -11   1        778.43        821.10        23.05 o                         
  -4 -11   1        231.09        196.22        20.21 o                         
  -3 -11   1         48.57         48.93         7.37 o                         
  -2 -11   1         42.31         47.86         7.07 o                         
  -1 -11   1         56.66         66.72         7.40 o                         
   0 -11   1        440.94        443.83        15.83 o                         
   1 -11   1        863.13        948.44        18.67 o                         
   2 -11   1        970.05        932.90        29.91 o                         
   3 -11   1        295.56        293.71        12.69 o                         
   4 -11   1        652.72        606.80        36.52 o                         
   5 -11   1        539.74        504.17        13.61 o                         
   6 -11   1          6.32         17.73         5.85 o                         
   7 -11   1        521.87        348.96        25.40 o                         
   8 -11   1        594.65        540.86        17.94 o                         
   9 -11   1        108.90        133.77        14.61 o                         
  10 -11   1        202.02        196.99        13.04 o                         
  11 -11   1         20.37         -3.01        14.47 o                         
  12 -11   1         68.52         95.69        10.64 o                         
  13 -11   1         17.13         16.91         7.34 o                         
 -15 -10   1        347.60        256.52        29.03 o                         
 -14 -10   1        244.63        256.12        25.14 o                         
 -13 -10   1         83.46         48.10        24.27 o                         
 -12 -10   1        159.12        106.56        30.19 o                         
 -11 -10   1          4.57        -50.81        50.81 o                         
 -10 -10   1          1.11         -7.91        11.07 o                         
  -9 -10   1         13.29         14.42         8.36 o                         
  -8 -10   1       1096.44       1106.31        23.57 o                         
  -7 -10   1        866.83        861.12        25.33 o                         
  -6 -10   1        287.59        292.21        15.11 o                         
  -5 -10   1        213.00        194.40        12.74 o                         
  -4 -10   1        863.73        899.70        21.41 o                         
  -3 -10   1        138.06        140.06         8.71 o                         
  -2 -10   1          9.15          8.54         5.67 o                         
  -1 -10   1        141.37        132.58         8.13 o                         
   0 -10   1       2613.09       2659.74        35.44 o                         
   1 -10   1        169.25        200.40        11.90 o                         
   2 -10   1        453.48        437.22        11.68 o                         
   3 -10   1       1140.65       1117.84        21.01 o                         
   4 -10   1        125.22        127.17        11.04 o                         
   5 -10   1        474.34        427.61        11.92 o                         
   6 -10   1         97.01        100.49         7.66 o                         
   7 -10   1        524.54        590.84        13.63 o                         
   8 -10   1        620.74        596.04        23.89 o                         
   9 -10   1        131.79        107.06        12.38 o                         
  10 -10   1        295.54        287.60        13.14 o                         
  11 -10   1         28.52         54.41        15.48 o                         
  12 -10   1         80.74         77.96        16.74 o                         
  13 -10   1         93.52        105.55         8.20 o                         
 -15  -9   1        429.75        280.01        34.05 o                         
 -14  -9   1         59.17          7.03        19.51 o                         
 -13  -9   1        376.91        383.33        20.49 o                         
 -12  -9   1        105.49         36.49        18.73 o                         
 -11  -9   1          9.28        -11.01        33.13 o                         
 -10  -9   1          6.01         -4.43         8.63 o                         
  -9  -9   1          7.70         11.73         9.06 o                         
  -8  -9   1         18.64         23.68         8.18 o                         
  -7  -9   1        275.44        249.27        22.20 o                         
  -6  -9   1        343.92        282.33        14.70 o                         
  -5  -9   1         25.14         23.28         8.47 o                         
  -4  -9   1        508.27        541.47        15.74 o                         
  -3  -9   1         30.67         25.30         5.69 o                         
  -2  -9   1       5773.67       6156.21        67.83 o                         
  -1  -9   1         12.84         19.67         5.63 o                         
   0  -9   1       5068.13       5073.27        57.37 o                         
   1  -9   1        111.27        108.94        14.20 o                         
   2  -9   1        241.31        278.96         9.82 o                         
   3  -9   1       1489.06       1596.82        21.42 o                         
   4  -9   1        437.08        436.88        12.65 o                         
   5  -9   1        582.41        525.43        29.96 o                         
   6  -9   1          3.25          3.03         4.51 o                         
   7  -9   1         18.00         14.99         4.94 o                         
   8  -9   1        836.06        765.44        37.27 o                         
   9  -9   1        108.65        125.83        13.56 o                         
  10  -9   1        364.60        314.15        15.34 o                         
  11  -9   1        116.00        159.54        13.56 o                         
  12  -9   1         49.98         47.38        12.01 o                         
  13  -9   1         62.91         65.88        23.67 o                         
  14  -9   1         37.79         39.27        12.31 o                         
 -16  -8   1         58.70         31.85        14.49 o                         
 -15  -8   1        141.13        131.60        14.93 o                         
 -14  -8   1         27.87        -10.56        21.43 o                         
 -13  -8   1        186.04        163.81        18.70 o                         
 -12  -8   1        847.86        794.58        29.01 o                         
 -11  -8   1       1131.76       1196.37        31.61 o                         
 -10  -8   1          6.58         17.66         8.14 o                         
  -9  -8   1        818.22        765.84        19.43 o                         
  -8  -8   1       1642.12       1636.36        27.69 o                         
  -7  -8   1        145.65        111.49         8.69 o                         
  -6  -8   1       1597.22       1617.99        32.59 o                         
  -5  -8   1        921.66       1014.53        21.92 o                         
  -4  -8   1        488.35        430.22        14.53 o                         
  -3  -8   1        273.01        303.02        14.75 o                         
  -2  -8   1       2276.95       2409.40        33.92 o                         
  -1  -8   1          3.32          7.63         4.84 o                         
   0  -8   1       2200.95       2195.03        27.83 o                         
   1  -8   1        159.90        194.35         7.75 o                         
   2  -8   1       2330.64       2326.41        29.52 o                         
   3  -8   1        133.10        142.18         7.16 o                         
   4  -8   1        296.26        301.93         8.96 o                         
   5  -8   1       2200.67       2103.09        30.27 o                         
   6  -8   1          8.46         17.47         3.93 o                         
   7  -8   1         22.48         25.59         4.09 o                         
   8  -8   1         56.42         63.26         5.47 o                         
   9  -8   1        320.67        324.68        21.88 o                         
  10  -8   1         91.64        103.18         9.82 o                         
  11  -8   1        192.91        229.75         8.83 o                         
  12  -8   1        386.40        420.35        10.26 o                         
  13  -8   1         43.42         35.39        14.11 o                         
  14  -8   1        159.49        210.03        40.86 o                         
  15  -8   1        197.29        209.75        12.28 o                         
 -16  -7   1          2.85        -10.95        10.95 o                         
 -15  -7   1         35.63         31.08        12.76 o                         
 -14  -7   1         12.65        -23.73        56.42 o                         
 -13  -7   1        315.98        310.33        19.95 o                         
 -12  -7   1         31.36         40.93        12.59 o                         
 -11  -7   1        467.58        483.85        21.23 o                         
 -10  -7   1       1219.02       1171.09        38.24 o                         
  -9  -7   1       1080.28       1146.35        23.14 o                         
  -8  -7   1         52.56         44.24         7.35 o                         
  -7  -7   1        417.32        462.37        12.62 o                         
  -6  -7   1       4487.44       4300.23       156.67 o                         
  -5  -7   1       1425.66       1310.01        23.57 o                         
  -4  -7   1        301.36        384.78        11.78 o                         
  -3  -7   1       4331.06       4329.87        69.86 o                         
  -2  -7   1         13.49         -5.74         5.74 o                         
  -1  -7   1        847.34        949.33        15.92 o                         
   0  -7   1        252.50        281.64         8.57 o                         
   1  -7   1        249.37        341.14         8.61 o                         
   2  -7   1       3140.98       3551.78       117.60 o                         
   3  -7   1        232.99        235.61         8.31 o                         
   4  -7   1        340.69        341.06         7.87 o                         
   5  -7   1        184.45        186.31         8.10 o                         
   6  -7   1         10.39         46.71        18.49 o                         
   7  -7   1        265.02        314.26         8.56 o                         
   8  -7   1        357.58        420.56         9.87 o                         
   9  -7   1        308.49        323.31        29.81 o                         
  10  -7   1         31.17          3.92        14.17 o                         
  11  -7   1         72.36         82.18         7.48 o                         
  12  -7   1        479.24        498.94        12.47 o                         
  13  -7   1        114.54        144.26        16.13 o                         
  14  -7   1        224.16        267.54        46.42 o                         
  15  -7   1         15.65          6.84         8.43 o                         
 -16  -6   1         58.84         13.33        10.19 o                         
 -15  -6   1         24.19         10.02         8.87 o                         
 -14  -6   1        230.77        170.98        50.88 o                         
 -13  -6   1        189.84        150.47        17.83 o                         
 -12  -6   1         34.65         31.27        14.85 o                         
 -11  -6   1         13.79         11.54        10.80 o                         
 -10  -6   1         86.08         66.29        12.74 o                         
  -9  -6   1          4.22          2.20         5.96 o                         
  -8  -6   1         64.81         58.62         6.62 o                         
  -7  -6   1        264.15        328.16        12.41 o                         
  -6  -6   1        311.13        369.43        11.23 o                         
  -5  -6   1        452.19        496.65        15.44 o                         
  -4  -6   1       8473.26       8819.14       108.35 o                         
  -3  -6   1       4097.95       4403.53        51.14 o                         
  -2  -6   1        576.73        546.22        25.23 o                         
  -1  -6   1       1416.87       1359.82        18.85 o                         
   0  -6   1        155.25        162.29         6.30 o                         
   1  -6   1        163.73        139.41         5.87 o                         
   2  -6   1       4639.28       4597.11       147.99 o                         
   3  -6   1       2391.37       2409.17        43.70 o                         
   4  -6   1       4397.92       4587.06        51.70 o                         
   5  -6   1       1241.78       1244.92        17.01 o                         
   6  -6   1        233.56        275.91        10.29 o                         
   7  -6   1        705.02        655.95        35.28 o                         
   8  -6   1       1258.56       1214.69        19.37 o                         
   9  -6   1          4.81         -0.30         3.53 o                         
  10  -6   1        242.56        265.28         8.19 o                         
  11  -6   1        558.37        507.06        10.88 o                         
  12  -6   1        174.29        185.86         6.94 o                         
  13  -6   1       2017.00       2168.56        51.43 o                         
  14  -6   1        376.65        345.16        48.57 o                         
  15  -6   1       1221.87       1272.29        50.76 o                         
  16  -6   1         38.62         49.53        10.61 o                         
 -17  -5   1        187.32        154.71        32.44 o                         
 -16  -5   1        337.95        353.08        57.43 o                         
 -15  -5   1        153.58        135.98        10.14 o                         
 -14  -5   1          4.01          4.82         7.00 o                         
 -13  -5   1        726.66        724.94        43.17 o                         
 -12  -5   1        500.33        481.00        18.41 o                         
 -11  -5   1        511.52        552.72        15.86 o                         
 -10  -5   1        748.73        690.61        18.34 o                         
  -9  -5   1        234.06        227.06        38.24 o                         
  -8  -5   1       1838.45       1968.24        28.99 o                         
  -7  -5   1        559.83        587.43        13.45 o                         
  -6  -5   1       2010.71       2015.54        28.71 o                         
  -5  -5   1        578.22        656.68        13.93 o                         
  -4  -5   1       1574.27       1393.98        22.77 o                         
  -3  -5   1        250.79        202.10         8.05 o                         
  -2  -5   1        463.37        379.49        12.02 o                         
  -1  -5   1         90.69         87.00         5.88 o                         
   0  -5   1       5708.69       5149.78        54.32 o                         
   1  -5   1        347.90        273.15         6.78 o                         
   2  -5   1       1111.11       1153.50        15.38 o                         
   3  -5   1        280.68        284.56         6.40 o                         
   4  -5   1       8775.36       9540.29        93.94 o                         
   5  -5   1        194.17        229.50         6.05 o                         
   6  -5   1         58.06         71.75         7.90 o                         
   7  -5   1        194.48        187.51         6.46 o                         
   8  -5   1         56.90         57.50         4.16 o                         
   9  -5   1         48.15         55.46         4.28 o                         
  10  -5   1       1193.33       1292.16        21.07 o                         
  11  -5   1        896.18        909.79        32.15 o                         
  12  -5   1         69.85         43.56        14.03 o                         
  13  -5   1         11.24         11.08        19.57 o                         
  14  -5   1          2.77        -27.40        27.40 o                         
  15  -5   1         40.16         21.33        45.06 o                         
  16  -5   1         60.32         76.76        13.11 o                         
 -17  -4   1        273.24        306.17        27.16 o                         
 -16  -4   1        113.09        169.81        35.97 o                         
 -15  -4   1        332.29        352.07         9.89 o                         
 -14  -4   1         13.36         28.41         6.54 o                         
 -13  -4   1        537.47        518.37        49.22 o                         
 -12  -4   1        157.33        132.88        17.40 o                         
 -11  -4   1        394.55        394.64        15.89 o                         
 -10  -4   1        251.16        245.14        13.27 o                         
  -9  -4   1       1219.27       1237.50        23.98 o                         
  -8  -4   1       1118.15       1314.60        21.14 o                         
  -7  -4   1         89.69        107.81         7.00 o                         
  -6  -4   1          1.73         31.96         4.95 o                         
  -5  -4   1          0.43         15.09         4.88 o                         
  -4  -4   1        355.53        419.36         9.79 o                         
  -3  -4   1       1159.73        911.66        15.48 o                         
  -2  -4   1       6620.98       7239.82        77.33 o                         
  -1  -4   1        178.50        166.87         6.42 o                         
   0  -4   1       1071.65       1090.23        15.70 o                         
   1  -4   1         28.98         34.81         3.77 o                         
   2  -4   1       1076.72       1105.06        14.27 o                         
   3  -4   1          0.26          2.16         2.43 o                         
   4  -4   1       1129.95        924.72        16.96 o                         
   5  -4   1        984.09        901.29        14.69 o                         
   6  -4   1        626.70        730.23        13.49 o                         
   7  -4   1        400.08        424.75        14.81 o                         
   8  -4   1          0.49          0.29         2.74 o                         
   9  -4   1        598.95        565.15        10.07 o                         
  10  -4   1         55.84         77.29         5.16 o                         
  11  -4   1        325.92        369.10        27.86 o                         
  12  -4   1       1628.78       1730.12        58.50 o                         
  13  -4   1        336.76        314.23        17.72 o                         
  14  -4   1        142.57        127.34        18.15 o                         
  15  -4   1        233.36        237.59        26.54 o                         
  16  -4   1          0.81         -4.73        10.65 o                         
 -17  -3   1          8.07        -24.11        24.11 o                         
 -16  -3   1        147.87         91.73        36.67 o                         
 -15  -3   1          0.04          5.85        10.18 o                         
 -14  -3   1        173.80        148.08         8.79 o                         
 -13  -3   1        344.33        361.99        11.68 o                         
 -12  -3   1       1578.83       1629.46        44.46 o                         
 -11  -3   1         82.37         67.30         9.27 o                         
 -10  -3   1       1199.65       1185.94        25.45 o                         
  -9  -3   1         32.05         53.72         9.10 o                         
  -8  -3   1         42.13         58.72         5.67 o                         
  -7  -3   1        508.21        497.63        11.11 o                         
  -6  -3   1       1109.17       1042.26        17.26 o                         
  -5  -3   1       2186.79       2165.88        28.43 o                         
  -4  -3   1       1195.25       1008.88        16.16 o                         
  -3  -3   1       1878.83       1641.89        44.67 o                         
  -2  -3   1       1837.46       1835.28        23.23 o                         
  -1  -3   1       7404.38       7813.55       245.61 o                         
   0  -3   1       6931.82       6311.56        66.18 o                         
   1  -3   1       1204.88       1350.46        16.74 o                         
   2  -3   1         55.86         97.48         3.44 o                         
   3  -3   1       1695.41       1619.12        18.25 o                         
   4  -3   1        303.17        345.75         7.06 o                         
   5  -3   1       1253.32       1277.70        19.11 o                         
   6  -3   1       4093.93       4052.50        49.39 o                         
   7  -3   1        840.57        951.33        14.12 o                         
   8  -3   1         19.70         46.40         3.20 o                         
   9  -3   1          9.71          1.55         4.15 o                         
  10  -3   1        187.63        178.47        12.50 o                         
  11  -3   1         33.63         49.98         9.34 o                         
  12  -3   1        183.37        199.37        22.12 o                         
  13  -3   1        690.08        677.22        26.31 o                         
  14  -3   1         80.19         61.55        15.38 o                         
  15  -3   1        222.28        195.30        22.37 o                         
  16  -3   1        689.59        723.51        48.77 o                         
  17  -3   1         22.17         23.33        12.73 o                         
 -17  -2   1        312.84        306.18        24.92 o                         
 -16  -2   1         41.63         44.38        24.84 o                         
 -15  -2   1         39.39         49.49        17.50 o                         
 -14  -2   1        279.98        291.21        17.81 o                         
 -13  -2   1         18.87         23.74         4.14 o                         
 -12  -2   1        804.90        830.07        19.81 o                         
 -11  -2   1         41.71         40.05        10.35 o                         
 -10  -2   1        166.33        130.41        14.85 o                         
  -9  -2   1         20.76         23.63         6.67 o                         
  -8  -2   1          4.75          3.47         9.69 o                         
  -7  -2   1       3834.85       4261.50        66.75 o                         
  -6  -2   1         56.67         69.97         5.53 o                         
  -5  -2   1        225.69        211.74         7.27 o                         
  -4  -2   1        409.84        268.83         7.72 o                         
  -3  -2   1       8732.78       9170.16        97.27 o                         
  -2  -2   1         12.83         44.12         6.52 o                         
  -1  -2   1      10251.47       9542.10       210.88 o                         
   0  -2   1         22.12         30.52         2.92 o                         
   1  -2   1       1430.69       1366.84        16.51 o                         
   2  -2   1      10536.93      10121.35       105.71 o                         
   3  -2   1       3640.25       3421.63        43.90 o                         
   4  -2   1        372.55        381.44         7.54 o                         
   5  -2   1        995.87        877.91        30.37 o                         
   6  -2   1        345.99        272.10         6.18 o                         
   7  -2   1        293.77        315.24         6.71 o                         
   8  -2   1       1140.19       1171.34        46.83 o                         
   9  -2   1        758.56        778.28        27.04 o                         
  10  -2   1       1348.58       1395.74        34.95 o                         
  11  -2   1        300.19        344.32        17.90 o                         
  12  -2   1        510.97        422.30        34.98 o                         
  13  -2   1        459.53        479.46        24.40 o                         
  14  -2   1        272.08        327.58        19.73 o                         
  15  -2   1         20.69         -7.54        17.93 o                         
  16  -2   1          2.73         -8.02        26.74 o                         
  17  -2   1         71.79         84.33        15.18 o                         
 -17  -1   1          3.55         39.14        16.91 o                         
 -16  -1   1        246.54        304.95        25.80 o                         
 -15  -1   1        584.06        723.13        55.61 o                         
 -14  -1   1        779.58        815.87        30.73 o                         
 -13  -1   1         80.88         82.42        13.70 o                         
 -12  -1   1        716.02        715.13        26.78 o                         
 -11  -1   1        559.88        533.98        42.14 o                         
 -10  -1   1        194.43        178.51         8.60 o                         
  -9  -1   1       1991.36       2024.15        30.34 o                         
  -8  -1   1       2774.75       2973.85        39.28 o                         
  -7  -1   1        240.77        303.02         7.18 o                         
  -6  -1   1        313.96        317.48         7.45 o                         
  -5  -1   1        131.01        123.72         5.50 o                         
  -4  -1   1         25.46         17.32         3.82 o                         
  -3  -1   1        458.37        598.10        11.17 o                         
  -2  -1   1        804.79        640.12        10.12 o                         
  -1  -1   1         18.89         41.03         2.62 o                         
   1  -1   1         99.50         66.03         2.39 o                         
   2  -1   1        747.79        686.04        12.34 o                         
   3  -1   1         61.39         51.06         3.47 o                         
   4  -1   1       1371.18       1145.39        15.73 o                         
   5  -1   1        792.85        693.56        10.46 o                         
   6  -1   1        839.69        824.89        14.12 o                         
   7  -1   1        137.83        184.89         4.73 o                         
   8  -1   1        260.07        221.55        11.69 o                         
   9  -1   1          0.01          2.27         6.66 o                         
  10  -1   1         13.63         13.64         9.81 o                         
  11  -1   1          4.13          5.99         7.82 o                         
  12  -1   1        565.73        604.77        28.36 o                         
  13  -1   1         22.59         11.54        21.81 o                         
  14  -1   1        275.46        299.38        21.20 o                         
  15  -1   1        567.15        525.36        28.94 o                         
  16  -1   1        387.66        437.37        27.72 o                         
  17  -1   1         59.61        127.45        36.67 o                         
 -17   0   1         36.32         18.20        22.28 o                         
 -16   0   1         24.51         22.34        22.19 o                         
 -15   0   1        470.55        436.25        33.13 o                         
 -14   0   1        376.99        369.03        42.67 o                         
 -13   0   1        309.53        384.46        21.62 o                         
 -12   0   1          0.32         -8.95         8.95 o                         
 -11   0   1         71.14         70.60        10.97 o                         
 -10   0   1        583.18        614.86        29.45 o                         
  -9   0   1        539.19        552.44        21.12 o                         
  -8   0   1       1816.57       1751.30        74.70 o                         
  -7   0   1       2643.74       2808.87       101.89 o                         
  -6   0   1         11.09         24.10         2.63 o                         
  -5   0   1        100.79         93.71         3.11 o                         
  -4   0   1        253.33        199.90         4.25 o                         
  -3   0   1        122.96         89.73         3.23 o                         
  -2   0   1       1128.14       1228.45        15.04 o                         
  -1   0   1         12.44         37.82         3.11 o                         
   1   0   1        376.32        338.21        10.12 o                         
   2   0   1       1271.46       1325.12        17.73 o                         
   3   0   1       1430.66       1122.58        17.91 o                         
   4   0   1       2617.53       2438.62        33.86 o                         
   5   0   1         23.21         14.87         2.64 o                         
   6   0   1        158.24         95.33         7.49 o                         
   7   0   1       3493.67       3666.61        46.59 o                         
   8   0   1        325.96        268.24         6.61 o                         
   9   0   1       1416.57       1550.53        43.13 o                         
  10   0   1         52.00         46.93         3.70 o                         
  11   0   1        284.85        279.32        20.19 o                         
  12   0   1         45.76         30.55         9.71 o                         
  13   0   1         39.89         32.23        29.98 o                         
  14   0   1        331.89        305.58        23.84 o                         
  15   0   1        219.50        216.79        22.56 o                         
  16   0   1         45.71         73.61        20.46 o                         
  17   0   1        131.15         28.55        59.59 o                         
 -17   1   1        393.51        405.51        29.14 o                         
 -16   1   1        234.17        242.96        21.79 o                         
 -15   1   1        392.92        450.51        26.20 o                         
 -14   1   1        469.48        514.29        33.04 o                         
 -13   1   1         90.93         98.59        13.33 o                         
 -12   1   1        132.87        138.32        14.07 o                         
 -11   1   1        660.26        719.50        24.64 o                         
 -10   1   1        337.40        338.00        16.77 o                         
  -9   1   1       2854.76       3137.99        84.44 o                         
  -8   1   1       1361.25       1325.03        32.66 o                         
  -7   1   1        387.16        421.07        16.87 o                         
  -6   1   1         24.68         20.36         6.08 o                         
  -5   1   1       1440.23       1319.00        34.75 o                         
  -4   1   1       1405.84       1244.88        19.49 o                         
  -3   1   1        857.35        914.63        10.57 o                         
  -2   1   1         58.36         80.09         2.57 o                         
  -1   1   1        227.52        146.34         7.78 o                         
   1   1   1        227.94        166.30         7.82 o                         
   2   1   1       2260.95       1927.45        24.14 o                         
   3   1   1       2908.17       2604.16        41.09 o                         
   4   1   1       2561.95       2101.32        34.46 o                         
   5   1   1       1965.97       1780.76        30.65 o                         
   6   1   1       1345.71       1342.47        26.21 o                         
   7   1   1        347.30        347.58         9.24 o                         
   8   1   1         98.25        130.95         5.69 o                         
   9   1   1        370.00        404.82         9.71 o                         
  10   1   1        406.28        476.17         9.72 o                         
  11   1   1         51.70         60.56         7.29 o                         
  12   1   1        663.56        659.26        19.65 o                         
  13   1   1          1.19          8.54        11.98 o                         
  14   1   1       2308.22       2469.52        75.47 o                         
  15   1   1          4.75        -23.26        24.04 o                         
  16   1   1          2.35        -15.55        15.55 o                         
  17   1   1         79.94         69.20        24.54 o                         
 -17   2   1         43.32         89.54        50.32 o                         
 -16   2   1         99.96        119.86        25.63 o                         
 -15   2   1         11.67          2.10        14.34 o                         
 -14   2   1         61.08         51.93        18.84 o                         
 -13   2   1        123.44        212.05        31.57 o                         
 -12   2   1          0.18          0.75         8.04 o                         
 -11   2   1         98.58        113.87        11.67 o                         
 -10   2   1          6.26          2.32         7.02 o                         
  -8   2   1       1729.28       1870.26        42.30 o                         
  -7   2   1        234.05        207.44        12.37 o                         
  -6   2   1        452.95        473.50        16.97 o                         
  -5   2   1       4381.87       4297.31        43.74 o                         
  -4   2   1          3.35         40.49         2.55 o                         
  -3   2   1        311.65        344.88         6.10 o                         
  -2   2   1       2521.67       2368.67        25.72 o                         
  -1   2   1       2428.87       2453.09        76.92 o                         
   0   2   1       2861.65       2661.30        27.82 o                         
   1   2   1       6415.20       5539.11        61.35 o                         
   2   2   1        195.91        286.47         6.51 o                         
   3   2   1       1047.22        998.53        14.49 o                         
   4   2   1       1493.05       1516.09        21.73 o                         
   5   2   1        176.55        166.73         6.36 o                         
   6   2   1        501.61        579.03        12.16 o                         
   7   2   1       2628.89       2752.57        59.69 o                         
   8   2   1       1789.07       1865.64        37.03 o                         
   9   2   1        547.60        569.19        40.91 o                         
  10   2   1        593.17        593.29        20.15 o                         
  11   2   1         23.40         18.14         4.00 o                         
  12   2   1          4.48          5.44         3.59 o                         
  13   2   1        256.99        276.76        10.20 o                         
  14   2   1        415.38        424.94        12.87 o                         
  15   2   1         76.48         56.22        27.99 o                         
  16   2   1         44.44         27.92        19.95 o                         
  17   2   1        182.43        204.71        24.90 o                         
 -17   3   1         14.01        -30.16        30.16 o                         
 -16   3   1         54.71        -10.54        20.72 o                         
 -15   3   1        219.66        183.75        18.97 o                         
 -14   3   1        629.56        669.26        27.76 o                         
 -13   3   1        700.12        813.58        30.55 o                         
 -12   3   1        141.40        153.07        13.54 o                         
 -11   3   1         10.88          3.18         7.42 o                         
 -10   3   1          0.11          4.37         7.04 o                         
  -9   3   1         12.30         20.57         7.01 o                         
  -8   3   1        443.98        378.57        19.15 o                         
  -7   3   1        469.57        441.72        10.15 o                         
  -6   3   1       4870.93       5163.58        51.02 o                         
  -5   3   1        634.49        686.60         9.45 o                         
  -4   3   1       2216.79       2169.23        26.16 o                         
  -3   3   1       4080.95       4132.81        43.92 o                         
  -2   3   1       7183.32       6810.01        69.36 o                         
  -1   3   1       2093.91       1917.10        20.08 o                         
   0   3   1       1712.26       1768.78        22.97 o                         
   1   3   1       2098.14       1769.18        19.64 o                         
   2   3   1       2855.15       2432.81        34.36 o                         
   3   3   1       1919.46       1617.78        22.64 o                         
   4   3   1       2007.82       2129.98        28.95 o                         
   5   3   1       4115.31       4255.87        53.67 o                         
   6   3   1       1760.24       1723.32        25.48 o                         
   7   3   1         30.48         73.73        35.02 o                         
   8   3   1       1360.05       1258.99        35.30 o                         
   9   3   1        869.21        916.67        20.72 o                         
  10   3   1        519.98        473.86        19.25 o                         
  11   3   1         36.36         37.20         8.23 o                         
  12   3   1        311.54        330.03        10.50 o                         
  13   3   1          0.11         -4.23         4.23 o                         
  14   3   1        789.34        726.07        14.42 o                         
  15   3   1        593.44        591.28        68.21 o                         
  16   3   1        247.03        220.98        32.14 o                         
  17   3   1          3.55        -25.13        25.13 o                         
 -16   4   1          2.52        -24.77        24.77 o                         
 -15   4   1        524.04        526.26        26.83 o                         
 -14   4   1        737.69        773.42        27.72 o                         
 -13   4   1        104.35        106.59        18.55 o                         
 -12   4   1       1498.06       1492.72        62.66 o                         
 -11   4   1         10.44          7.92         8.09 o                         
 -10   4   1         65.46         59.37        12.48 o                         
  -9   4   1          5.93         -1.08         6.19 o                         
  -8   4   1        157.82        141.58         5.81 o                         
  -7   4   1       1209.12       1197.41        17.30 o                         
  -6   4   1       9992.83      10031.20       104.97 o                         
  -5   4   1       1724.95       1853.26        24.46 o                         
  -4   4   1        506.64        446.80         7.47 o                         
  -3   4   1       1116.72       1127.42        14.22 o                         
  -2   4   1       8994.19       8613.15        82.62 o                         
  -1   4   1       3040.02       2600.21        27.47 o                         
   0   4   1        160.66        146.10         5.02 o                         
   1   4   1        660.90        596.58        11.41 o                         
   2   4   1       1317.20       1388.20        19.07 o                         
   3   4   1        481.56        381.70        31.78 o                         
   4   4   1         12.38         47.86         5.10 o                         
   5   4   1        433.38        367.80         9.73 o                         
   6   4   1         39.71         45.14         5.51 o                         
   7   4   1       1497.24       1595.16        25.64 o                         
   8   4   1        476.96        570.42        16.57 o                         
   9   4   1       1734.96       1777.81        27.24 o                         
  10   4   1        241.58        227.11        12.27 o                         
  11   4   1        215.45        190.30        13.74 o                         
  12   4   1       1382.84       1325.77        26.94 o                         
  13   4   1          6.43         18.06         6.99 o                         
  14   4   1         56.87         79.90         6.74 o                         
  15   4   1          0.30         -5.18         5.18 o                         
  16   4   1        214.73        203.11        20.41 o                         
  17   4   1          0.57        -11.64        26.40 o                         
 -16   5   1         21.94        -25.14        25.14 o                         
 -15   5   1        177.07        144.93        21.73 o                         
 -14   5   1        489.89        504.57        22.82 o                         
 -13   5   1        193.14        180.35        18.34 o                         
 -12   5   1        119.03        148.23        18.86 o                         
 -11   5   1        103.01        111.89        12.41 o                         
 -10   5   1       1128.76       1195.29        24.62 o                         
  -9   5   1         25.06         25.74         3.17 o                         
  -8   5   1        231.58        221.14        18.04 o                         
  -7   5   1       1026.43       1028.31        16.94 o                         
  -6   5   1        403.07        401.47         8.43 o                         
  -5   5   1        118.86        126.44         6.23 o                         
  -4   5   1        728.82        881.07        12.14 o                         
  -3   5   1       4458.30       4387.55        45.87 o                         
  -2   5   1       3206.49       3385.28        34.73 o                         
  -1   5   1         13.04          6.36         3.28 o                         
   0   5   1       2307.85       1983.41        22.36 o                         
   1   5   1       7726.92       7569.73        80.83 o                         
   2   5   1       8157.64       8262.16        83.40 o                         
   3   5   1        364.91        331.61        10.82 o                         
   4   5   1       2186.01       2132.08        26.48 o                         
   5   5   1        469.25        413.81        11.83 o                         
   6   5   1       1740.16       1748.52        25.82 o                         
   7   5   1          0.32         15.57         5.15 o                         
   8   5   1        778.89        882.98        18.07 o                         
   9   5   1        448.44        420.92        14.70 o                         
  10   5   1        236.01        246.21        11.26 o                         
  11   5   1        902.50        892.84        23.27 o                         
  12   5   1        940.17        862.88        36.98 o                         
  13   5   1         27.90         35.59         7.16 o                         
  14   5   1          2.50         -3.33         9.23 o                         
  15   5   1        123.29        100.32         8.60 o                         
  16   5   1         46.76        -16.13        16.13 o                         
  17   5   1        108.38         77.98        16.04 o                         
 -16   6   1         56.30         33.85        12.25 o                         
 -15   6   1        417.09        442.70        29.83 o                         
 -14   6   1        572.96        641.04        26.37 o                         
 -13   6   1         89.50         89.69        14.29 o                         
 -12   6   1        300.90        311.55        24.99 o                         
 -11   6   1        124.92        124.91         7.89 o                         
 -10   6   1        629.85        641.08        12.75 o                         
  -9   6   1         23.22         15.39         3.44 o                         
  -8   6   1         88.89        106.76         5.00 o                         
  -7   6   1         82.49         70.13        10.43 o                         
  -6   6   1        582.83        620.07        10.73 o                         
  -5   6   1        260.54        292.68         7.13 o                         
  -4   6   1       1809.69       1856.40        25.47 o                         
  -3   6   1        265.47        240.48         6.14 o                         
  -2   6   1          0.91         -2.64         2.89 o                         
  -1   6   1        188.74        181.33         5.77 o                         
   0   6   1         52.61         73.42         4.45 o                         
   1   6   1        605.52        534.46        22.26 o                         
   2   6   1       3274.27       3113.77        38.05 o                         
   3   6   1        640.40        685.76        13.96 o                         
   4   6   1        556.30        650.43        21.49 o                         
   5   6   1         28.66         31.86         5.24 o                         
   6   6   1        517.75        534.41        13.15 o                         
   7   6   1       2380.74       2645.50        36.89 o                         
   8   6   1       2672.07       2762.88        41.14 o                         
   9   6   1        280.70        303.88        14.94 o                         
  10   6   1       2100.21       2235.54        37.79 o                         
  11   6   1        247.25        268.47        14.25 o                         
  12   6   1       1669.08       1649.41        55.20 o                         
  13   6   1          3.02          2.72         7.70 o                         
  14   6   1         34.62         17.60         9.11 o                         
  15   6   1         39.19          0.09        12.25 o                         
  16   6   1          0.40         -2.26         9.95 o                         
  17   6   1         68.45         60.35        19.85 o                         
 -15   7   1        331.70        305.75        27.97 o                         
 -14   7   1         66.51          6.26        20.16 o                         
 -13   7   1         27.71          7.29        11.73 o                         
 -12   7   1        102.66         67.26        18.79 o                         
 -11   7   1         74.07         64.69         8.28 o                         
 -10   7   1         15.71          8.97         3.84 o                         
  -9   7   1        211.91        207.51         6.82 o                         
  -8   7   1        340.63        376.11         8.44 o                         
  -7   7   1         84.93         75.51        13.64 o                         
  -6   7   1       4597.05       4949.84        53.02 o                         
  -5   7   1       2428.00       2566.38        29.58 o                         
  -4   7   1        592.34        648.81        11.64 o                         
  -3   7   1        291.58        216.82        15.66 o                         
  -2   7   1        216.00        260.72         6.69 o                         
  -1   7   1        635.61        523.14         9.93 o                         
   0   7   1       5744.86       5396.56        60.43 o                         
   1   7   1       1518.34       1584.29        21.73 o                         
   2   7   1        531.09        446.74        13.73 o                         
   3   7   1        459.69        427.19        10.91 o                         
   4   7   1        731.76        682.48        16.15 o                         
   5   7   1       1864.98       1738.09        76.59 o                         
   6   7   1       1294.12       1261.28        21.15 o                         
   7   7   1        921.53       1026.70        19.81 o                         
   8   7   1         40.08         48.63         7.28 o                         
   9   7   1         48.27         57.39         8.77 o                         
  10   7   1        732.65        707.05        22.98 o                         
  11   7   1       1300.86       1247.39        32.99 o                         
  12   7   1        308.55        273.19        16.16 o                         
  13   7   1        458.64        395.81        44.61 o                         
  14   7   1         12.72         -8.47         8.47 o                         
  15   7   1         13.36         -8.98         8.98 o                         
  16   7   1         31.03         -4.67        10.74 o                         
 -15   8   1        123.66        113.27        13.70 o                         
 -14   8   1        171.89         89.89        28.30 o                         
 -13   8   1          8.96          4.77        18.96 o                         
 -12   8   1        703.16        749.63        20.51 o                         
 -11   8   1        149.07        132.26         9.27 o                         
 -10   8   1         38.35         44.95        13.02 o                         
  -9   8   1         39.27         38.88         4.62 o                         
  -8   8   1          0.07          0.01         3.41 o                         
  -7   8   1        285.64        270.07        15.74 o                         
  -6   8   1        933.37        873.05        17.39 o                         
  -5   8   1        702.75        751.66        13.24 o                         
  -4   8   1         28.12         60.39         5.77 o                         
  -3   8   1        395.24        389.43        10.05 o                         
  -2   8   1       2756.46       2936.47        32.94 o                         
  -1   8   1         25.73         17.70         4.21 o                         
   0   8   1          4.66         -3.61         4.48 o                         
   1   8   1        851.89        991.36        19.03 o                         
   2   8   1       5999.41       6005.99        77.61 o                         
   3   8   1        741.14        799.56        19.59 o                         
   4   8   1        187.92        144.16        11.16 o                         
   5   8   1         86.17         51.47        13.10 o                         
   6   8   1       2751.92       2828.72        35.66 o                         
   7   8   1         28.30         54.39         6.95 o                         
   8   8   1       1059.02       1029.74        20.33 o                         
   9   8   1          3.10         -0.31         6.86 o                         
  10   8   1         58.19         65.98        17.97 o                         
  11   8   1       1433.94       1485.16        33.83 o                         
  12   8   1        174.82        136.63        18.79 o                         
  13   8   1        424.88        396.73        26.42 o                         
  14   8   1          6.48         -9.71        11.04 o                         
  15   8   1          8.54         -4.82         9.63 o                         
  16   8   1         27.85         -4.04        10.10 o                         
 -14   9   1          7.05          9.29         9.25 o                         
 -13   9   1        248.32        247.56        17.01 o                         
 -12   9   1        130.16        154.89         7.87 o                         
 -11   9   1        187.78        202.80         9.92 o                         
 -10   9   1        201.02        158.37        19.61 o                         
  -9   9   1          8.39         -3.14         3.66 o                         
  -8   9   1        239.11        235.35         6.93 o                         
  -7   9   1        137.97        119.80         6.10 o                         
  -6   9   1        928.65        919.71        15.18 o                         
  -5   9   1         61.85         28.40         7.33 o                         
  -4   9   1         26.57         25.32         5.88 o                         
  -3   9   1        373.58        353.61        10.00 o                         
  -2   9   1       1139.73       1181.80        23.82 o                         
  -1   9   1         30.40         16.83         5.26 o                         
   0   9   1        107.26        104.88         6.66 o                         
   1   9   1        331.66        356.12        10.53 o                         
   2   9   1         71.26         79.90         8.01 o                         
   3   9   1         24.51         -9.85         9.85 o                         
   4   9   1       2219.55       2107.43        28.94 o                         
   5   9   1         27.38         22.25        10.60 o                         
   6   9   1       2160.76       2131.35        70.10 o                         
   7   9   1        378.71        369.36        13.44 o                         
   8   9   1       1487.92       1375.25        27.76 o                         
   9   9   1          3.06         -3.08         7.15 o                         
  10   9   1        191.42        161.15        40.75 o                         
  11   9   1        232.02        223.61        22.19 o                         
  12   9   1         52.31         65.36        15.07 o                         
  13   9   1         62.50         43.12        18.36 o                         
  14   9   1        124.62         30.28        31.35 o                         
  15   9   1        205.75         51.09        47.91 o                         
  16   9   1         17.50        -11.58        11.58 o                         
 -13  10   1         94.12         46.22        26.19 o                         
 -12  10   1        322.47        347.00        10.19 o                         
 -11  10   1          6.91          1.83         5.39 o                         
 -10  10   1        272.79        232.49        19.42 o                         
  -9  10   1          0.03         -5.63         5.63 o                         
  -8  10   1        286.25        284.47        10.69 o                         
  -7  10   1         10.11          8.55         6.18 o                         
  -6  10   1        341.40        367.41         9.85 o                         
  -5  10   1        387.25        343.28        12.44 o                         
  -4  10   1        853.36        879.65        16.88 o                         
  -3  10   1        171.55        180.72         9.04 o                         
  -2  10   1       1528.64       1536.78        26.23 o                         
  -1  10   1       1108.64       1053.73        49.17 o                         
   0  10   1        425.14        494.79        11.95 o                         
   1  10   1        478.82        444.40        12.23 o                         
   2  10   1         88.42        158.41         8.33 o                         
   3  10   1        117.48        114.43        12.80 o                         
   4  10   1        118.85        105.70        11.27 o                         
   5  10   1        401.32        405.70        14.83 o                         
   6  10   1        276.96        261.97        16.31 o                         
   7  10   1        342.31        327.16        13.62 o                         
   8  10   1         33.00         46.44         8.39 o                         
   9  10   1        831.07        815.70        20.08 o                         
  10  10   1        241.27        219.83        46.18 o                         
  11  10   1        287.90        274.62        25.42 o                         
  12  10   1        889.50        871.00        31.44 o                         
  13  10   1         39.36          6.81        22.71 o                         
  14  10   1        602.98        638.45        32.72 o                         
  15  10   1        289.74        272.74        54.99 o                         
 -13  11   1         61.23         47.46         7.70 o                         
 -12  11   1          4.42        -18.56        18.56 o                         
 -11  11   1        119.21        152.16        22.29 o                         
 -10  11   1         11.75         -6.55        23.18 o                         
  -9  11   1         17.91         36.81        28.08 o                         
  -8  11   1        320.60        345.93        12.56 o                         
  -7  11   1        312.37        333.17        14.22 o                         
  -6  11   1        263.33        301.87        15.66 o                         
  -5  11   1        744.61        476.80        24.97 o                         
  -4  11   1        342.09        388.78        15.65 o                         
  -3  11   1         93.48         93.88         8.47 o                         
  -2  11   1        105.43         94.42         9.61 o                         
  -1  11   1         45.39         57.37        10.70 o                         
   0  11   1          5.89         11.27         5.63 o                         
   1  11   1        717.94        707.60        15.57 o                         
   2  11   1        174.32        171.72         9.53 o                         
   3  11   1         15.77         28.28        18.56 o                         
   4  11   1        155.88        140.60        13.83 o                         
   5  11   1        759.98        713.29        18.08 o                         
   6  11   1        305.73        301.68        17.33 o                         
   7  11   1        581.89        637.77        25.06 o                         
   8  11   1        282.52        285.33        14.68 o                         
   9  11   1         83.15         67.76        10.93 o                         
  10  11   1        149.87        148.05        13.38 o                         
  11  11   1        111.93        162.00        35.96 o                         
  12  11   1         78.62         54.88        21.11 o                         
  13  11   1        100.28         84.50        17.87 o                         
  14  11   1         59.42          6.19        21.50 o                         
 -12  12   1         62.87         72.03        25.21 o                         
 -11  12   1        124.98         97.60        22.93 o                         
 -10  12   1        230.56        205.33        17.58 o                         
  -9  12   1         42.18         12.82        20.43 o                         
  -8  12   1          1.41         -2.89         9.43 o                         
  -7  12   1          5.50         13.00         7.52 o                         
  -6  12   1        410.74        440.87        15.81 o                         
  -5  12   1        138.82        139.43         9.62 o                         
  -4  12   1        415.62        432.24        16.50 o                         
  -3  12   1        337.49        352.05        12.09 o                         
  -2  12   1       2056.44       2147.01        31.08 o                         
  -1  12   1        385.75        380.04        13.94 o                         
   0  12   1       1377.25       1357.74        46.66 o                         
   1  12   1        103.74        100.80         9.37 o                         
   2  12   1        441.47        480.46        14.55 o                         
   3  12   1          9.70         51.63        39.53 o                         
   4  12   1        244.90        221.84        17.00 o                         
   5  12   1        343.18        316.16        15.84 o                         
   6  12   1        425.94        422.82        18.23 o                         
   7  12   1        340.30        323.89        23.98 o                         
   8  12   1         11.53         -2.13        35.08 o                         
   9  12   1         17.13         16.57        10.33 o                         
  10  12   1        304.79        321.24        17.93 o                         
  11  12   1          1.44          4.74        14.28 o                         
  12  12   1        294.14        325.23        31.88 o                         
  13  12   1          9.14         -4.19        24.37 o                         
  14  12   1        115.55        109.95        31.62 o                         
 -11  13   1        179.31        154.22        23.33 o                         
 -10  13   1         88.88         28.37        17.57 o                         
  -9  13   1        232.53        239.83        23.20 o                         
  -8  13   1        167.92        145.68        20.46 o                         
  -7  13   1        170.96        174.05        13.61 o                         
  -6  13   1          8.96          5.87         9.31 o                         
  -5  13   1        246.84        291.15        16.49 o                         
  -4  13   1        147.88        153.65        22.08 o                         
  -3  13   1        131.47        182.58        12.08 o                         
  -2  13   1        848.04        836.80        21.16 o                         
  -1  13   1        195.80        177.67        21.40 o                         
   0  13   1        420.74        444.50        18.12 o                         
   1  13   1        334.73        347.06        43.20 o                         
   2  13   1         14.07         25.80         8.43 o                         
   3  13   1         49.86         48.66         8.75 o                         
   4  13   1        637.71        624.19        25.74 o                         
   5  13   1        133.77        155.46        24.44 o                         
   6  13   1         75.07         64.25        17.13 o                         
   7  13   1        746.03        766.49        35.11 o                         
   8  13   1        716.29        726.46        34.93 o                         
   9  13   1        272.41        279.06        17.86 o                         
  10  13   1         42.52         28.19        11.73 o                         
  11  13   1         64.18         -0.13        59.12 o                         
  12  13   1        145.75        117.06        36.24 o                         
  13  13   1         43.87         29.92        32.93 o                         
 -10  14   1        148.04        151.53        24.41 o                         
  -9  14   1        115.47         75.70        19.98 o                         
  -8  14   1         61.88         71.65        21.19 o                         
  -7  14   1        156.58        133.25        38.10 o                         
  -6  14   1        182.26        172.61        14.14 o                         
  -5  14   1          2.41          8.48        10.45 o                         
  -4  14   1        851.57        866.78        45.11 o                         
  -3  14   1        196.11        198.24        14.35 o                         
  -2  14   1       1031.12       1084.11        32.23 o                         
  -1  14   1        117.44        120.49        12.99 o                         
   0  14   1         97.10         89.80        15.18 o                         
   1  14   1        444.12        462.87        32.68 o                         
   2  14   1        121.16        118.56        11.53 o                         
   3  14   1          0.13          2.52         9.41 o                         
   4  14   1        565.95        601.58        31.63 o                         
   5  14   1        575.22        629.40        36.01 o                         
   6  14   1        240.49        242.68        30.23 o                         
   7  14   1        135.80        133.26        22.66 o                         
   8  14   1        139.73        135.82        29.66 o                         
   9  14   1        593.25        630.89        75.62 o                         
  10  14   1         78.27         85.76        15.81 o                         
  11  14   1         40.51         62.13        16.05 o                         
  12  14   1        200.03        282.00        68.26 o                         
  -8  15   1          5.03         -4.05        19.68 o                         
  -7  15   1        353.48        367.70        25.33 o                         
  -6  15   1        227.28        237.77        17.05 o                         
  -5  15   1         85.43         83.05        13.38 o                         
  -4  15   1        325.00        359.68        15.66 o                         
  -3  15   1        171.07        224.63        41.94 o                         
  -2  15   1        102.23         95.17        14.90 o                         
  -1  15   1         21.51          8.20        13.63 o                         
   0  15   1         31.15         48.27        14.83 o                         
   1  15   1         53.14         31.44        20.09 o                         
   2  15   1          0.62        -10.88        10.88 o                         
   3  15   1         99.46         74.70        16.21 o                         
   4  15   1        225.99        200.89        20.02 o                         
   5  15   1         56.91         14.75        68.48 o                         
   6  15   1         93.57         91.31        28.14 o                         
   7  15   1         32.24          9.87        21.01 o                         
   8  15   1          0.68         14.04        27.20 o                         
   9  15   1         50.45        -36.54        36.54 o                         
  10  15   1         28.35         21.62        17.08 o                         
  11  15   1          0.02        -18.47        18.47 o                         
  -7  16   1         12.15         26.28        14.23 o                         
  -6  16   1        259.00        137.87        46.78 o                         
  -5  16   1          0.12        -12.11        12.11 o                         
  -4  16   1        100.11         92.81        11.04 o                         
  -3  16   1          6.43        -14.52        14.52 o                         
  -2  16   1        178.54        150.31        23.78 o                         
  -1  16   1          9.26        -15.41        16.16 o                         
   0  16   1        315.62        313.59        21.49 o                         
   1  16   1         18.87        -22.16        22.16 o                         
   2  16   1         16.63         13.30        15.74 o                         
   3  16   1        143.04         94.82        17.86 o                         
   4  16   1          5.06        -11.85        15.17 o                         
   5  16   1        208.96        230.86        21.58 o                         
   6  16   1        398.79        415.46        33.86 o                         
   7  16   1        126.82        110.72        27.04 o                         
   8  16   1        170.77        148.55        25.43 o                         
   9  16   1         83.88         29.51        41.74 o                         
  -4  17   1         29.62         23.45        15.61 o                         
  -3  17   1         42.55          9.50        12.53 o                         
  -2  17   1          3.83         30.97        27.59 o                         
  -1  17   1        132.45         48.10        23.38 o                         
   0  17   1         90.55         29.42        23.37 o                         
   1  17   1        270.00        195.27        26.22 o                         
   2  17   1        150.67         45.08        26.09 o                         
   3  17   1        239.12        188.87        21.53 o                         
   4  17   1        116.88         95.45        19.79 o                         
   5  17   1        180.20        165.19        21.99 o                         
   6  17   1        362.96        386.54        61.84 o                         
   7  17   1         19.23        -29.27        34.90 o                         
   0  18   1         67.51        -29.84        29.84 o                         
   1  18   1        183.19        190.76        32.73 o                         
   2  18   1         45.53        -64.83        75.72 o                         
   3  18   1        327.09        244.37        24.25 o                         
  -6 -17   2        286.08        280.45        25.86 o                         
  -5 -17   2         89.74         60.18        19.07 o                         
  -4 -17   2         16.81         -7.47        91.22 o                         
  -3 -17   2         45.17         -3.40        31.31 o                         
  -2 -17   2         64.18         17.00        23.93 o                         
  -1 -17   2          0.75        -54.21        54.21 o                         
   0 -17   2          9.14        -23.09        23.09 o                         
   1 -17   2         16.47         -7.02        45.71 o                         
   2 -17   2         24.44          2.58        13.98 o                         
   3 -17   2         37.06         93.72        52.00 o                         
  -8 -16   2         32.17        -38.22        38.22 o                         
  -7 -16   2         84.82         73.86        50.94 o                         
  -6 -16   2         32.97         29.51        17.35 o                         
  -5 -16   2         44.15         43.22        17.26 o                         
  -4 -16   2         17.89         -3.66        15.05 o                         
  -3 -16   2        230.47        233.18        30.65 o                         
  -2 -16   2        202.93        120.06        27.40 o                         
  -1 -16   2        156.33        149.61        18.03 o                         
   0 -16   2         44.76        -21.87        21.87 o                         
   1 -16   2        118.80         22.70        24.74 o                         
   2 -16   2          3.25        -10.04        10.04 o                         
   3 -16   2        277.41        276.00        14.72 o                         
   4 -16   2         83.72        157.09        35.85 o                         
   5 -16   2          9.85         -0.40        22.41 o                         
   6 -16   2         17.58         43.39        25.08 o                         
 -10 -15   2        126.55         20.46        45.58 o                         
  -9 -15   2         31.77          8.60        24.08 o                         
  -8 -15   2        289.33        290.11        33.03 o                         
  -7 -15   2         27.27        -30.39        30.39 o                         
  -6 -15   2         60.47         41.05        16.77 o                         
  -5 -15   2         19.04         16.56        15.63 o                         
  -4 -15   2        430.00        369.00        24.68 o                         
  -3 -15   2        278.33        234.89        46.95 o                         
  -2 -15   2         67.95         24.95        19.58 o                         
  -1 -15   2         10.55        -16.55        16.55 o                         
   0 -15   2         50.15         28.97        16.69 o                         
   1 -15   2        274.73        288.14        19.28 o                         
   2 -15   2        199.54        137.67        25.70 o                         
   3 -15   2          0.00         -9.21         9.35 o                         
   4 -15   2         68.73         14.37        39.90 o                         
   5 -15   2         22.87         60.56        31.13 o                         
   6 -15   2        353.60        330.93        24.98 o                         
   7 -15   2         21.61         -2.17        13.07 o                         
   8 -15   2        522.68        557.15        33.94 o                         
 -11 -14   2        154.53        186.61        21.56 o                         
 -10 -14   2         76.95         40.26        31.84 o                         
  -9 -14   2         60.59         71.65        28.09 o                         
  -8 -14   2        329.09        317.63        23.72 o                         
  -7 -14   2        233.63        223.69        31.52 o                         
  -6 -14   2        574.18        669.44        45.52 o                         
  -5 -14   2        649.47        761.78        34.91 o                         
  -4 -14   2         95.88         81.18        12.28 o                         
  -3 -14   2         13.05         16.37        11.24 o                         
  -2 -14   2        702.94        790.72        39.97 o                         
  -1 -14   2        422.67        490.26        20.03 o                         
   0 -14   2        112.64         60.31        13.02 o                         
   1 -14   2        945.46       1031.06        27.52 o                         
   2 -14   2        281.21        233.23        18.94 o                         
   3 -14   2          0.51          6.29         8.06 o                         
   4 -14   2         26.90         34.54         8.40 o                         
   5 -14   2        574.22        531.63        35.88 o                         
   6 -14   2         58.26         68.92        15.57 o                         
   7 -14   2        108.96         80.66        14.79 o                         
   8 -14   2         14.05         -7.41        19.70 o                         
   9 -14   2        454.39        477.88        37.18 o                         
 -12 -13   2        137.63        113.60        19.16 o                         
 -11 -13   2          0.52        -14.41        14.41 o                         
 -10 -13   2        321.66        279.75        22.14 o                         
  -9 -13   2         91.00         75.08        31.93 o                         
  -8 -13   2         13.83        -22.59        22.59 o                         
  -7 -13   2        598.40        690.69        34.70 o                         
  -6 -13   2        158.14        116.17        38.78 o                         
  -5 -13   2        476.66        410.28        55.90 o                         
  -4 -13   2        159.98        143.56        12.84 o                         
  -3 -13   2         25.76         27.44         8.95 o                         
  -2 -13   2        545.97        475.76        39.36 o                         
  -1 -13   2         88.04         89.69        17.13 o                         
   0 -13   2        155.60        164.80        14.62 o                         
   1 -13   2        245.95        248.27        16.06 o                         
   2 -13   2        671.27        598.29        19.95 o                         
   3 -13   2        817.95        882.83        37.11 o                         
   4 -13   2        544.39        508.34        18.13 o                         
   5 -13   2        107.66        113.49         8.77 o                         
   6 -13   2         47.05         81.55        44.78 o                         
   7 -13   2        139.62        133.03        15.15 o                         
   8 -13   2        121.45        114.86        22.67 o                         
   9 -13   2         22.64          9.48        20.01 o                         
  10 -13   2         86.86        106.13        26.08 o                         
 -13 -12   2          2.00        -54.04        54.04 o                         
 -12 -12   2         10.51         12.12        14.16 o                         
 -11 -12   2          0.08         -9.59        13.26 o                         
 -10 -12   2          2.84         -8.02        11.87 o                         
  -9 -12   2        315.61        336.57        26.39 o                         
  -8 -12   2         19.11         59.74        20.29 o                         
  -7 -12   2        864.34        880.44        29.79 o                         
  -6 -12   2        546.26        502.57        24.69 o                         
  -5 -12   2        916.53        954.21        36.49 o                         
  -4 -12   2         46.09         56.37         8.69 o                         
  -3 -12   2          1.74          5.13         7.46 o                         
  -2 -12   2         64.33         66.84         8.74 o                         
  -1 -12   2         75.29         61.05        15.18 o                         
   0 -12   2        338.24        331.60        13.87 o                         
   1 -12   2        111.19        127.97        10.14 o                         
   2 -12   2          0.74         27.58        10.67 o                         
   3 -12   2        663.66        521.98        25.68 o                         
   4 -12   2        203.04        207.10        10.40 o                         
   5 -12   2          5.82          3.78         6.19 o                         
   6 -12   2        222.49        167.57        11.48 o                         
   7 -12   2         43.24         46.76        14.76 o                         
   8 -12   2         45.48         39.46        18.89 o                         
   9 -12   2        341.41        404.83        22.98 o                         
  10 -12   2        274.21        294.90        23.69 o                         
  11 -12   2        101.74        112.13        13.88 o                         
 -14 -11   2         45.49        -30.27        30.27 o                         
 -13 -11   2          6.73         12.91        29.61 o                         
 -12 -11   2        152.03         -7.44        59.62 o                         
 -11 -11   2         17.67         20.70        12.45 o                         
 -10 -11   2        154.22        145.91        15.04 o                         
  -9 -11   2         15.04        -46.12        46.12 o                         
  -8 -11   2          7.04         18.77        26.16 o                         
  -7 -11   2         75.43         72.45        17.29 o                         
  -6 -11   2       1662.33       1799.79        40.21 o                         
  -5 -11   2        569.39        560.98        21.45 o                         
  -4 -11   2          0.19         -1.41         6.65 o                         
  -3 -11   2          0.18         -3.40         6.35 o                         
  -2 -11   2         70.18         89.36         8.25 o                         
  -1 -11   2        599.17        585.98        38.00 o                         
   0 -11   2        450.94        469.12        15.62 o                         
   1 -11   2        424.43        425.89        14.34 o                         
   2 -11   2        126.76        140.83        12.94 o                         
   3 -11   2        222.73        258.05        13.05 o                         
   4 -11   2         65.58         56.73         7.84 o                         
   5 -11   2         18.00         22.73         6.07 o                         
   6 -11   2         40.52         27.08         6.00 o                         
   7 -11   2         14.55         19.78         5.82 o                         
   8 -11   2        384.92        394.75        31.92 o                         
   9 -11   2          7.22        -13.30        13.30 o                         
  10 -11   2        495.44        433.55        23.25 o                         
  11 -11   2         45.05         30.13        25.54 o                         
  12 -11   2        197.03        265.59        34.71 o                         
 -15 -10   2          8.61          4.71        31.75 o                         
 -14 -10   2         83.12         78.38        19.07 o                         
 -13 -10   2         52.46         63.52        26.64 o                         
 -12 -10   2        282.66        238.02        32.97 o                         
 -11 -10   2          3.11         -8.41        11.37 o                         
 -10 -10   2          7.25         -6.23        10.30 o                         
  -9 -10   2        741.60        733.73        32.47 o                         
  -8 -10   2       2311.91       2291.82        44.10 o                         
  -7 -10   2       1230.79       1212.16        29.64 o                         
  -6 -10   2        424.51        374.76        15.74 o                         
  -5 -10   2        111.91        126.27        13.35 o                         
  -4 -10   2       1235.12       1243.98        34.95 o                         
  -3 -10   2         69.45         56.29         7.02 o                         
  -2 -10   2        143.34        152.01         8.73 o                         
  -1 -10   2          4.16          5.22         5.48 o                         
   0 -10   2       2350.19       2381.35        41.85 o                         
   1 -10   2        811.37        883.52        18.93 o                         
   2 -10   2         68.86         77.76         9.75 o                         
   3 -10   2        208.57        204.93        15.21 o                         
   4 -10   2        330.40        321.63        29.14 o                         
   5 -10   2          0.67          0.84         4.68 o                         
   6 -10   2        466.80        450.40        12.58 o                         
   7 -10   2       1284.76       1424.36        58.83 o                         
   8 -10   2        237.62        295.70        18.71 o                         
   9 -10   2         16.80         17.84        13.82 o                         
  10 -10   2         85.10         65.10        14.60 o                         
  11 -10   2        267.69        282.66        21.62 o                         
  12 -10   2          2.91         66.07        30.43 o                         
  13 -10   2        139.22        196.04        38.01 o                         
 -15  -9   2          8.90          4.79        28.14 o                         
 -14  -9   2         27.62         31.59        19.45 o                         
 -13  -9   2         17.44         18.90        18.26 o                         
 -12  -9   2        769.18        659.13        27.79 o                         
 -11  -9   2          2.57        -20.49        55.59 o                         
 -10  -9   2        997.97       1046.71        28.54 o                         
  -9  -9   2       1518.74       1446.20        29.22 o                         
  -8  -9   2        664.16        664.74        17.65 o                         
  -7  -9   2       1747.71       1777.32        35.73 o                         
  -6  -9   2        695.97        707.78        19.30 o                         
  -5  -9   2        158.70        198.91        12.66 o                         
  -4  -9   2        515.93        499.41        16.56 o                         
  -3  -9   2          7.58         12.57         6.34 o                         
  -2  -9   2        113.47        130.42         7.97 o                         
  -1  -9   2        132.00        136.88         7.45 o                         
   0  -9   2         37.69         34.20         5.64 o                         
   1  -9   2        506.08        460.73        14.18 o                         
   2  -9   2        145.51        181.99         9.43 o                         
   3  -9   2        335.74        348.23        10.57 o                         
   4  -9   2        760.32        731.69        16.26 o                         
   5  -9   2          3.58          1.38         4.38 o                         
   6  -9   2        147.17        129.74         6.94 o                         
   7  -9   2         55.76         55.50         7.16 o                         
   8  -9   2        932.88        867.09        33.78 o                         
   9  -9   2        475.26        588.86        21.12 o                         
  10  -9   2       1011.35       1032.06        22.90 o                         
  11  -9   2         63.05         94.16        12.20 o                         
  12  -9   2         14.34         34.97        12.35 o                         
  13  -9   2          0.99         28.46        35.33 o                         
  14  -9   2          0.24         -0.80         9.76 o                         
 -16  -8   2          1.10        -11.98        11.98 o                         
 -15  -8   2         82.05         58.02        26.08 o                         
 -14  -8   2        176.18        121.22        21.58 o                         
 -13  -8   2        507.97        530.39        21.85 o                         
 -12  -8   2         32.43        -20.47        20.47 o                         
 -11  -8   2          8.04         -3.73        22.97 o                         
 -10  -8   2        224.96        197.27        12.36 o                         
  -9  -8   2         48.47         42.74         9.03 o                         
  -8  -8   2          5.57          2.62         6.92 o                         
  -7  -8   2         64.86         38.53        18.26 o                         
  -6  -8   2        488.08        428.37        18.41 o                         
  -5  -8   2        322.62        324.20        13.72 o                         
  -4  -8   2        123.48        140.75        11.24 o                         
  -3  -8   2        155.09        147.33         8.54 o                         
  -2  -8   2        706.04        824.30        16.31 o                         
  -1  -8   2         49.78         49.28         7.11 o                         
   0  -8   2        238.65        300.78         9.34 o                         
   1  -8   2        612.79        572.32        24.20 o                         
   2  -8   2         47.72         42.36         7.71 o                         
   3  -8   2        859.86        824.77        14.02 o                         
   4  -8   2        764.12        817.02        15.28 o                         
   5  -8   2       1109.59       1231.35        50.36 o                         
   6  -8   2        199.35        199.57         7.30 o                         
   7  -8   2        193.36        214.98         9.75 o                         
   8  -8   2        970.47        961.41        19.24 o                         
   9  -8   2        135.82        110.70        13.17 o                         
  10  -8   2       1291.93       1397.77        27.40 o                         
  11  -8   2         10.23         10.21        10.44 o                         
  12  -8   2        669.62        724.02        18.45 o                         
  13  -8   2          0.17         32.49        36.09 o                         
  14  -8   2        183.64        304.26        47.25 o                         
 -16  -7   2         24.73          5.15        11.35 o                         
 -15  -7   2         38.88         26.04        62.31 o                         
 -14  -7   2        254.03        123.62        22.05 o                         
 -13  -7   2         27.47        -10.61        18.38 o                         
 -12  -7   2         99.18        101.95        13.76 o                         
 -11  -7   2         23.22         14.62        15.16 o                         
 -10  -7   2        547.68        560.82        16.84 o                         
  -9  -7   2         89.71         65.72         8.42 o                         
  -8  -7   2          0.03          5.19         6.37 o                         
  -7  -7   2          1.09         -2.36         5.42 o                         
  -6  -7   2       4851.96       5013.42        64.04 o                         
  -5  -7   2       1982.93       2214.72        32.90 o                         
  -4  -7   2       1688.88       1685.03        25.86 o                         
  -3  -7   2        483.49        457.83        18.35 o                         
  -2  -7   2        525.07        512.27        12.98 o                         
  -1  -7   2        143.11         94.97         6.89 o                         
   0  -7   2        219.26        196.38         8.08 o                         
   1  -7   2        159.06        219.06         7.65 o                         
   2  -7   2       1234.01       1323.95        20.39 o                         
   3  -7   2         15.84         24.93         5.68 o                         
   4  -7   2        843.78        763.99        13.23 o                         
   5  -7   2       1663.25       1765.68        30.77 o                         
   6  -7   2        479.67        433.75        11.94 o                         
   7  -7   2        119.69        120.67         7.35 o                         
   8  -7   2        231.29        223.39         9.28 o                         
   9  -7   2         19.59         18.45         6.29 o                         
  10  -7   2        610.52        643.03        13.95 o                         
  11  -7   2        264.69        286.40         8.14 o                         
  12  -7   2         20.21         17.48         6.27 o                         
  13  -7   2         65.04        114.13        20.03 o                         
  14  -7   2          1.23         -3.59         5.03 o                         
  15  -7   2        379.46        413.09        11.93 o                         
 -16  -6   2        149.41        131.84        12.69 o                         
 -15  -6   2          0.00          4.83        10.07 o                         
 -14  -6   2         15.25        -18.28        18.28 o                         
 -13  -6   2          6.20         -5.61        13.67 o                         
 -12  -6   2        818.78        901.89        26.14 o                         
 -11  -6   2        627.63        640.61        19.49 o                         
 -10  -6   2        116.59        159.59        26.40 o                         
  -9  -6   2         32.08         49.57         7.33 o                         
  -8  -6   2         66.87         48.93         7.14 o                         
  -7  -6   2         12.81         33.64         6.13 o                         
  -6  -6   2       1338.98       1286.96        22.65 o                         
  -5  -6   2         38.18         53.62        10.68 o                         
  -4  -6   2        486.06        461.19        13.60 o                         
  -3  -6   2       5792.97       5822.31        75.58 o                         
  -2  -6   2          0.35         27.47         5.20 o                         
  -1  -6   2         21.11         24.32         4.94 o                         
   0  -6   2         29.69         34.02         5.30 o                         
   1  -6   2         27.59         43.71         4.54 o                         
   2  -6   2       3754.15       3903.39       128.35 o                         
   3  -6   2        657.67        814.09        15.45 o                         
   4  -6   2        528.56        618.92        10.56 o                         
   5  -6   2        255.36        256.40         7.27 o                         
   6  -6   2         74.21         39.59        19.67 o                         
   7  -6   2         21.16         34.21         4.79 o                         
   8  -6   2          0.89         -2.85         3.12 o                         
   9  -6   2         61.88         69.11         4.84 o                         
  10  -6   2        207.66        227.84        11.46 o                         
  11  -6   2         49.23         35.98         6.64 o                         
  12  -6   2        672.98        672.85        15.32 o                         
  13  -6   2        132.22        124.40        15.73 o                         
  14  -6   2        164.85        260.64        15.04 o                         
  15  -6   2          0.04         -6.66         6.66 o                         
 -17  -5   2         74.28         -3.58        53.99 o                         
 -16  -5   2        235.97        238.01        11.85 o                         
 -15  -5   2        348.96        319.42        11.88 o                         
 -14  -5   2         69.30        104.27        48.49 o                         
 -13  -5   2         31.46         10.93        20.48 o                         
 -12  -5   2        246.48        204.25        14.30 o                         
 -11  -5   2        474.74        430.82        14.95 o                         
 -10  -5   2        480.27        511.62        16.10 o                         
  -9  -5   2        378.99        366.59        12.21 o                         
  -8  -5   2         46.16         49.94         6.10 o                         
  -7  -5   2        104.68        143.50         8.94 o                         
  -6  -5   2        168.58        240.62         9.72 o                         
  -5  -5   2       3243.82       2923.42        70.97 o                         
  -4  -5   2       2010.34       1967.29        36.47 o                         
  -3  -5   2       1169.64       1162.96        20.28 o                         
  -2  -5   2        695.03        823.96        40.47 o                         
  -1  -5   2         38.90         26.12         5.07 o                         
   0  -5   2        328.91        403.01         9.60 o                         
   1  -5   2       2044.79       1981.29        25.53 o                         
   2  -5   2       1622.88       1798.89        21.90 o                         
   3  -5   2        493.94        550.84        14.99 o                         
   4  -5   2        216.46        244.54         6.73 o                         
   5  -5   2       2565.63       2509.33        38.74 o                         
   6  -5   2         60.02        111.13        70.56 o                         
   7  -5   2         93.45         92.44         4.53 o                         
   8  -5   2         95.69         92.37         5.17 o                         
   9  -5   2         10.33          9.38         3.39 o                         
  10  -5   2         75.86         81.20         4.91 o                         
  11  -5   2        808.80        824.52        16.66 o                         
  12  -5   2         37.21         37.91         7.48 o                         
  13  -5   2        267.62        302.68        18.39 o                         
  14  -5   2        137.53        188.43        44.72 o                         
  15  -5   2         23.81          9.87        15.39 o                         
  16  -5   2         83.80         81.68        11.45 o                         
 -17  -4   2         42.77        -30.02        30.02 o                         
 -16  -4   2        286.23        330.44        56.32 o                         
 -15  -4   2        181.23        157.01         8.49 o                         
 -14  -4   2         84.37         74.22         6.56 o                         
 -13  -4   2        258.83        285.93        28.36 o                         
 -12  -4   2        352.50        354.91        16.53 o                         
 -11  -4   2        572.20        579.00        16.62 o                         
 -10  -4   2       1045.14        991.42        23.33 o                         
  -9  -4   2        110.23         82.74        38.10 o                         
  -8  -4   2        105.83        165.64         8.43 o                         
  -7  -4   2         92.86         82.19         6.48 o                         
  -6  -4   2       2355.41       2438.84        33.33 o                         
  -5  -4   2        127.48        101.69         7.03 o                         
  -4  -4   2       6655.60       6678.65        76.34 o                         
  -3  -4   2        979.53        837.57        14.56 o                         
  -2  -4   2       3422.03       2953.70        61.10 o                         
  -1  -4   2         30.93        118.57         5.94 o                         
   0  -4   2       3697.87       3429.89        39.90 o                         
   1  -4   2        366.47        542.15        10.32 o                         
   2  -4   2         38.58         33.62         3.50 o                         
   3  -4   2        131.53        113.20         4.15 o                         
   4  -4   2       7715.35       7530.64        84.35 o                         
   5  -4   2        545.83        590.23        11.72 o                         
   6  -4   2        127.58        155.60         6.78 o                         
   7  -4   2        496.18        577.39        10.59 o                         
   8  -4   2        571.81        604.41        11.97 o                         
   9  -4   2       1629.87       1616.71        23.16 o                         
  10  -4   2        443.06        483.20        11.17 o                         
  11  -4   2       1173.00       1117.79        45.08 o                         
  12  -4   2        255.11        274.27        19.78 o                         
  13  -4   2         84.21         62.72        20.25 o                         
  14  -4   2          1.46         -7.62        26.57 o                         
  15  -4   2        130.12        177.16        29.31 o                         
  16  -4   2        429.67        473.80        23.58 o                         
 -17  -3   2        271.55        230.46        31.27 o                         
 -16  -3   2        114.23        132.06        48.96 o                         
 -15  -3   2        504.62        592.22        25.68 o                         
 -14  -3   2        109.74        163.33         9.18 o                         
 -13  -3   2       2150.88       2213.74        98.96 o                         
 -12  -3   2          0.29         -5.40        10.33 o                         
 -11  -3   2        105.38         75.56         9.74 o                         
 -10  -3   2         53.49         49.76         8.51 o                         
  -9  -3   2        210.29        207.54        13.01 o                         
  -8  -3   2         33.87         31.92         4.72 o                         
  -7  -3   2        256.18        373.87         9.85 o                         
  -6  -3   2         76.07         95.83         6.83 o                         
  -5  -3   2       4644.08       4895.10        57.14 o                         
  -4  -3   2      10788.18      10158.00       321.94 o                         
  -3  -3   2       4251.16       4574.72        53.13 o                         
  -2  -3   2       6959.31       6299.56        73.87 o                         
  -1  -3   2        143.85        197.39         6.91 o                         
   0  -3   2         38.56         77.45         4.79 o                         
   1  -3   2        346.75        466.92         9.20 o                         
   2  -3   2       7602.21       8162.29        82.77 o                         
   3  -3   2        175.36        220.22         7.01 o                         
   4  -3   2        445.07        447.29        23.29 o                         
   5  -3   2       6055.12       5984.63        66.96 o                         
   6  -3   2        561.54        559.57        10.81 o                         
   7  -3   2       1208.25       1150.74        29.01 o                         
   8  -3   2         18.09         28.08         3.37 o                         
   9  -3   2        157.32        127.23         5.26 o                         
  10  -3   2         25.10         10.11         3.68 o                         
  11  -3   2       1380.44       1465.70        56.91 o                         
  12  -3   2        598.44        457.47        32.08 o                         
  13  -3   2        376.46        411.78        19.68 o                         
  14  -3   2         81.19         46.85        17.19 o                         
  15  -3   2        207.98        189.65        26.90 o                         
  16  -3   2          4.38          5.90        10.59 o                         
  17  -3   2          4.40         -1.86         9.96 o                         
 -17  -2   2        669.36        798.54        37.10 o                         
 -16  -2   2        275.91        265.93        37.27 o                         
 -15  -2   2        158.87        196.09        44.23 o                         
 -14  -2   2          3.36         21.81        12.50 o                         
 -13  -2   2        125.16        130.66         7.26 o                         
 -12  -2   2       1593.44       1509.71        44.37 o                         
 -11  -2   2         83.32         61.49        10.26 o                         
 -10  -2   2       1187.15       1164.40        22.07 o                         
  -9  -2   2         32.31         45.39         9.09 o                         
  -8  -2   2        344.31        268.28        37.08 o                         
  -7  -2   2       1775.49       1765.06        27.97 o                         
  -6  -2   2        293.33        320.56         8.74 o                         
  -5  -2   2        303.47        283.40         8.34 o                         
  -4  -2   2      11424.37      10660.66       118.65 o                         
  -3  -2   2       2264.14       1993.92        51.30 o                         
  -2  -2   2     195038.00     175381.81      3168.89 o                         
  -1  -2   2       4539.64       3563.27        81.82 o                         
   0  -2   2       1988.88       1640.79        20.08 o                         
   1  -2   2        714.60        737.79         9.85 o                         
   2  -2   2      15143.49      15163.12       148.46 o                         
   3  -2   2       3263.62       3356.57        38.96 o                         
   4  -2   2          7.07         38.54         3.78 o                         
   5  -2   2        941.77        928.63        16.49 o                         
   6  -2   2       1463.75       1400.01        21.84 o                         
   7  -2   2       1214.12       1330.48        21.74 o                         
   8  -2   2       2306.07       2358.80        30.53 o                         
   9  -2   2        142.08        170.97         5.23 o                         
  10  -2   2       1101.93       1094.40        21.48 o                         
  11  -2   2        267.16        292.08        18.20 o                         
  12  -2   2        252.07        194.65        22.43 o                         
  13  -2   2       1947.16       1988.90        49.24 o                         
  14  -2   2        233.87        257.35        18.47 o                         
  15  -2   2        334.89        422.06        28.96 o                         
  16  -2   2        675.84        681.88        49.40 o                         
  17  -2   2        145.52        145.05        16.35 o                         
 -17  -1   2          0.57        -12.88        19.68 o                         
 -16  -1   2        211.81        198.10        27.37 o                         
 -15  -1   2          0.04         -0.50        15.09 o                         
 -14  -1   2         48.75         39.52        12.90 o                         
 -13  -1   2        229.88        277.66        19.48 o                         
 -12  -1   2        179.22        229.71        17.95 o                         
 -11  -1   2         65.36         69.55        21.28 o                         
 -10  -1   2         80.65         51.20         4.50 o                         
  -9  -1   2        286.98        314.29         7.14 o                         
  -8  -1   2       1995.55       2166.34        27.00 o                         
  -7  -1   2        368.20        361.19         8.28 o                         
  -6  -1   2        773.10        838.48        13.96 o                         
  -5  -1   2        727.48        662.04        11.81 o                         
  -4  -1   2       2917.81       2215.46        30.85 o                         
  -3  -1   2       4709.76       3948.50        43.67 o                         
  -2  -1   2         12.98         32.96         6.70 o                         
  -1  -1   2      10164.26       9311.08       142.49 o                         
   0  -1   2        112.45        132.95         3.48 o                         
   1  -1   2       6656.17       6064.60        55.41 o                         
   2  -1   2       2435.00       2281.05        23.65 o                         
   3  -1   2       6289.16       6920.91        73.18 o                         
   4  -1   2          7.88         12.63         3.75 o                         
   5  -1   2       2974.45       2645.01        63.12 o                         
   6  -1   2       2546.73       2347.58        33.61 o                         
   7  -1   2        946.44        975.70        18.13 o                         
   8  -1   2         31.38        124.38        33.29 o                         
   9  -1   2        356.94        381.27         8.01 o                         
  10  -1   2          0.10          2.60         3.94 o                         
  11  -1   2         12.57          8.57         3.32 o                         
  12  -1   2         76.70         25.19        24.93 o                         
  13  -1   2        648.30        712.57        35.02 o                         
  14  -1   2         30.26         19.36        17.81 o                         
  15  -1   2        158.34        182.61        22.80 o                         
  16  -1   2        130.48        150.12        30.14 o                         
  17  -1   2         14.72          1.82        11.77 o                         
 -17   0   2        297.12        263.17        23.70 o                         
 -16   0   2         56.08         60.18        21.91 o                         
 -15   0   2        314.15        298.56        50.90 o                         
 -14   0   2        527.78        575.82        26.56 o                         
 -13   0   2         21.50         39.66        12.17 o                         
 -12   0   2        432.27        467.01        22.03 o                         
 -11   0   2         38.41        101.70        29.17 o                         
 -10   0   2        524.01        474.49        22.19 o                         
  -9   0   2        877.15        942.90        33.10 o                         
  -8   0   2       1379.23       1301.06        28.05 o                         
  -7   0   2          9.87         15.33         2.13 o                         
  -6   0   2        876.27        759.27        10.98 o                         
  -5   0   2       1771.50       1635.53        19.81 o                         
  -4   0   2       1427.61       1274.43        17.21 o                         
  -3   0   2       2134.69       1817.41        21.59 o                         
  -2   0   2       1617.74       1318.37        16.17 o                         
  -1   0   2         50.76         54.93         3.06 o                         
   0   0   2      11117.58      10254.74       320.97 o                         
   1   0   2        313.03        317.23         5.08 o                         
   2   0   2       1440.95       1455.81        16.42 o                         
   3   0   2       1867.30       1728.52        21.02 o                         
   4   0   2       8443.24       7871.74        87.95 o                         
   5   0   2        244.44        229.73         7.12 o                         
   6   0   2        848.71        826.19        15.64 o                         
   7   0   2        136.06        188.09         6.76 o                         
   8   0   2        258.69        244.07         7.68 o                         
   9   0   2         58.21         93.25         4.58 o                         
  10   0   2         45.93         47.23         3.73 o                         
  11   0   2        267.76        267.47        12.12 o                         
  12   0   2        275.63        288.15        11.69 o                         
  13   0   2        221.57        214.98        27.61 o                         
  14   0   2       1008.63       1018.60        43.07 o                         
  15   0   2          0.03         -8.49        18.63 o                         
  16   0   2         16.28         42.42        27.32 o                         
  17   0   2          1.65        -24.98        37.71 o                         
 -17   1   2          6.16         18.30        22.53 o                         
 -16   1   2        250.42        226.60        38.92 o                         
 -15   1   2        532.01        600.06        30.36 o                         
 -14   1   2        141.67        119.02        34.15 o                         
 -13   1   2         47.30         27.39        11.40 o                         
 -12   1   2        406.88        409.58        21.03 o                         
 -11   1   2         55.39         60.09        10.71 o                         
 -10   1   2         89.83         89.97        15.95 o                         
  -9   1   2       2221.81       2402.00        66.21 o                         
  -8   1   2        127.19        131.09        21.24 o                         
  -7   1   2         21.31         16.90        12.77 o                         
  -6   1   2        284.26        273.43         6.46 o                         
  -5   1   2        281.02        216.42         4.77 o                         
  -4   1   2       2365.54       2272.18        24.69 o                         
  -3   1   2       1408.19       1555.50        19.76 o                         
  -2   1   2       3529.09       3327.93        38.05 o                         
  -1   1   2       6423.11       5545.84        62.42 o                         
   0   1   2       2847.16       2627.31        36.00 o                         
   1   1   2       2449.75       2430.67        77.73 o                         
   2   1   2        204.14        230.65         6.78 o                         
   3   1   2       2555.04       2921.62        41.77 o                         
   4   1   2       6803.46       7044.66        79.75 o                         
   5   1   2        314.13        352.91         8.48 o                         
   6   1   2       1712.81       1684.57        34.08 o                         
   7   1   2        304.02        285.67         9.18 o                         
   8   1   2        719.28        828.66        16.59 o                         
   9   1   2        597.43        627.10        49.83 o                         
  10   1   2        364.31        389.56        10.50 o                         
  11   1   2          0.52         11.11         3.60 o                         
  12   1   2        230.31        248.79         7.83 o                         
  13   1   2          1.76          1.58         4.41 o                         
  14   1   2        326.22        339.59        35.75 o                         
  15   1   2        218.89        194.53        18.01 o                         
  16   1   2         46.51         30.01        26.41 o                         
  17   1   2        131.23        162.17        64.23 o                         
 -17   2   2          1.99         27.30        26.37 o                         
 -16   2   2        675.56        716.41        39.99 o                         
 -15   2   2        143.36        151.21        20.90 o                         
 -14   2   2         65.17         81.02        24.14 o                         
 -13   2   2        209.54        201.25        16.58 o                         
 -12   2   2         17.22         24.06         9.51 o                         
 -11   2   2         50.62         67.24        10.56 o                         
 -10   2   2        804.70        834.83        49.29 o                         
  -9   2   2        251.09        254.81        16.33 o                         
  -8   2   2        495.74        492.95        17.59 o                         
  -7   2   2        322.49        326.03        15.46 o                         
  -6   2   2        686.36        616.97         8.51 o                         
  -5   2   2       1087.87       1083.33        13.41 o                         
  -4   2   2        367.10        281.08         6.37 o                         
  -3   2   2      26954.56      25795.18       282.76 o                         
  -2   2   2      30721.07      29924.90       300.12 o                         
  -1   2   2       3401.90       3083.36        33.68 o                         
   0   2   2       7347.73       6906.03        74.43 o                         
   1   2   2       3343.37       3112.45        36.49 o                         
   2   2   2      11787.99      10874.05       107.60 o                         
   3   2   2      14561.95      13858.51       143.90 o                         
   4   2   2        338.49        311.14         7.91 o                         
   5   2   2        570.78        607.85        12.10 o                         
   6   2   2          3.65         18.39         4.73 o                         
   7   2   2        382.23        446.07        14.71 o                         
   8   2   2       1384.93       1417.20        29.19 o                         
   9   2   2       2893.23       3269.16        47.35 o                         
  10   2   2        173.68        173.37         7.48 o                         
  11   2   2         60.44         83.86         5.40 o                         
  12   2   2         47.02         52.88         4.87 o                         
  13   2   2        111.52        114.07         5.66 o                         
  14   2   2        721.25        709.24        30.78 o                         
  15   2   2       1291.10       1289.60        49.31 o                         
  16   2   2        106.20        101.50        15.81 o                         
  17   2   2        679.37        695.76        25.94 o                         
 -16   3   2        302.09        295.96        24.48 o                         
 -15   3   2        632.34        639.09        26.93 o                         
 -14   3   2         48.93         50.46        21.88 o                         
 -13   3   2          9.59        -12.44        26.16 o                         
 -12   3   2        415.68        419.79        19.83 o                         
 -11   3   2         45.06         38.10         9.30 o                         
 -10   3   2        348.91        338.74        19.56 o                         
  -9   3   2        127.17        101.56        18.46 o                         
  -8   3   2        199.12        218.56        13.66 o                         
  -7   3   2        216.09        199.19         4.76 o                         
  -6   3   2        810.78        838.57        13.50 o                         
  -5   3   2        249.73        296.18         6.69 o                         
  -4   3   2          3.70         13.20         2.80 o                         
  -3   3   2       7712.20       7806.95        75.10 o                         
  -2   3   2       4444.68       3787.94        41.32 o                         
  -1   3   2       2643.84       2814.60        54.47 o                         
   0   3   2       2120.98       1838.09        22.82 o                         
   1   3   2      20612.93      20270.47       224.39 o                         
   2   3   2      20107.39      19612.97       612.90 o                         
   3   3   2       6499.90       6332.89        71.09 o                         
   4   3   2        476.72        486.37         9.77 o                         
   5   3   2        123.03        207.25         7.00 o                         
   6   3   2        418.12        399.37        10.50 o                         
   7   3   2         21.21          8.06        14.61 o                         
   8   3   2        125.00        118.30         8.35 o                         
   9   3   2       2245.68       2477.95        38.07 o                         
  10   3   2         89.60         71.92        11.66 o                         
  11   3   2        624.50        614.22        14.15 o                         
  12   3   2         24.04         14.02         4.64 o                         
  13   3   2         95.75         79.73         5.99 o                         
  14   3   2        374.77        407.93        34.58 o                         
  15   3   2        462.65        452.37        15.42 o                         
  16   3   2         24.13          4.95         8.88 o                         
  17   3   2         35.70         34.13        18.67 o                         
 -16   4   2         35.84        -18.20        23.51 o                         
 -15   4   2         68.92         61.28        16.17 o                         
 -14   4   2        100.05         53.12        17.54 o                         
 -13   4   2        402.51        422.73        24.07 o                         
 -12   4   2        213.94        228.11        15.69 o                         
 -11   4   2        448.69        419.92        18.83 o                         
 -10   4   2         93.01        114.32        11.11 o                         
  -9   4   2          1.98         -5.43         6.21 o                         
  -8   4   2        384.93        408.06         8.52 o                         
  -7   4   2        972.10       1043.87        14.29 o                         
  -6   4   2        175.22        218.89         8.01 o                         
  -5   4   2       3002.72       3406.36        37.94 o                         
  -4   4   2       7161.06       7396.40        72.64 o                         
  -3   4   2       4469.46       4060.20        46.45 o                         
  -2   4   2      25041.21      24478.06       244.23 o                         
  -1   4   2        327.87        175.52         5.42 o                         
   0   4   2      16234.93      14247.23       135.32 o                         
   1   4   2       3275.86       3060.45        35.34 o                         
   2   4   2       1464.39        989.58        16.46 o                         
   3   4   2        137.81        209.61         6.95 o                         
   4   4   2       1167.36       1052.04        15.69 o                         
   5   4   2          1.93          6.98         3.93 o                         
   6   4   2         63.95         80.51         6.28 o                         
   7   4   2        502.16        528.26        13.05 o                         
   8   4   2       1030.88        931.43        20.15 o                         
   9   4   2        262.80        223.77        10.16 o                         
  10   4   2        150.49        141.71        11.97 o                         
  11   4   2          4.60        -21.36        21.36 o                         
  12   4   2        186.28        182.12        11.77 o                         
  13   4   2        544.96        524.48        14.89 o                         
  14   4   2        713.44        647.41        45.93 o                         
  15   4   2        315.80        198.42        16.73 o                         
  16   4   2         55.60         34.37         9.34 o                         
  17   4   2        292.70        259.51        24.25 o                         
 -16   5   2         48.68         57.56        25.76 o                         
 -15   5   2         11.63        -19.23        19.23 o                         
 -14   5   2        490.68        469.45        22.25 o                         
 -13   5   2        703.98        738.32        28.41 o                         
 -12   5   2        251.77        256.56        30.21 o                         
 -11   5   2         10.81          2.47         7.98 o                         
 -10   5   2         10.81          9.83         7.50 o                         
  -9   5   2       1048.51       1122.68        19.38 o                         
  -8   5   2        561.50        612.25        13.91 o                         
  -7   5   2        548.82        621.28        12.97 o                         
  -6   5   2       2106.84       2227.70        28.09 o                         
  -5   5   2        301.82        346.82         7.77 o                         
  -4   5   2       1034.82       1083.13        15.91 o                         
  -3   5   2         67.51         95.02         4.99 o                         
  -2   5   2        251.45        316.51         6.60 o                         
  -1   5   2       1290.66       1234.12        16.43 o                         
   0   5   2        397.67        354.64        12.93 o                         
   1   5   2        143.40        112.85         7.87 o                         
   2   5   2       1382.17       1438.21        21.13 o                         
   3   5   2         38.48         21.82        15.98 o                         
   4   5   2          1.96         -0.86         4.37 o                         
   5   5   2         71.04         86.95         6.69 o                         
   6   5   2         42.02         44.38         4.93 o                         
   7   5   2        368.24        348.66        10.87 o                         
   8   5   2       1496.91       1430.51        26.28 o                         
   9   5   2        154.67        144.40        11.07 o                         
  10   5   2       1431.77       1339.38        28.22 o                         
  11   5   2        150.87        164.27        14.90 o                         
  12   5   2         89.29         96.91         8.51 o                         
  13   5   2        416.41        448.03        16.47 o                         
  14   5   2         51.36         31.79         7.01 o                         
  15   5   2        451.01        173.73        41.79 o                         
  16   5   2        116.64         78.79        12.16 o                         
  17   5   2         73.24         60.67        11.34 o                         
 -16   6   2        118.25        108.10        27.29 o                         
 -15   6   2        424.31        402.53        25.72 o                         
 -14   6   2        357.47        398.21        23.65 o                         
 -13   6   2        730.85        752.02        27.40 o                         
 -12   6   2         88.43         88.81        22.64 o                         
 -11   6   2         63.11         21.09         8.77 o                         
 -10   6   2        578.80        516.29        12.16 o                         
  -9   6   2         62.03         48.34         4.74 o                         
  -8   6   2        391.04        437.12         8.33 o                         
  -7   6   2       1623.71       1703.32        22.56 o                         
  -6   6   2        759.51        852.17        11.62 o                         
  -5   6   2        101.06        121.42         7.84 o                         
  -4   6   2       3824.75       3697.68        42.79 o                         
  -3   6   2       2273.12       2537.01        35.34 o                         
  -2   6   2       2533.18       2570.80        29.86 o                         
  -1   6   2          3.09          1.86         3.60 o                         
   0   6   2        444.09        456.50         9.56 o                         
   1   6   2        147.92        174.78         9.22 o                         
   2   6   2        191.59        318.50         8.39 o                         
   3   6   2       1112.62       1079.43        19.80 o                         
   4   6   2         25.41         18.07         5.51 o                         
   5   6   2         38.16         27.50         5.25 o                         
   6   6   2          7.43         -3.26         4.85 o                         
   7   6   2        416.68        385.69        10.84 o                         
   8   6   2       1879.09       1737.28        75.05 o                         
   9   6   2         11.37          0.11        10.50 o                         
  10   6   2        815.51        814.68        18.18 o                         
  11   6   2        796.85        844.91        23.86 o                         
  12   6   2       1900.42       1912.80        83.37 o                         
  13   6   2          0.27         -4.68         6.56 o                         
  14   6   2         13.89          1.56         7.98 o                         
  15   6   2          0.17         -8.03         9.34 o                         
  16   6   2          6.14        -53.41        53.41 o                         
  17   6   2         12.43         21.85        18.22 o                         
 -15   7   2        208.46        224.16        25.28 o                         
 -14   7   2        315.91        354.10        21.25 o                         
 -13   7   2         74.22         80.88        20.33 o                         
 -12   7   2        283.00        258.90        18.92 o                         
 -11   7   2         15.78         -6.89        13.41 o                         
 -10   7   2        928.90        975.44        14.94 o                         
  -9   7   2       1186.07       1140.90        16.80 o                         
  -8   7   2          0.45          0.06         3.05 o                         
  -7   7   2        980.13       1038.22        18.81 o                         
  -6   7   2       3074.01       3153.18        37.82 o                         
  -5   7   2       2227.37       2549.16        32.35 o                         
  -4   7   2       3361.33       3527.48        42.30 o                         
  -3   7   2        616.36        682.34        11.72 o                         
  -2   7   2        499.78        457.97         9.53 o                         
  -1   7   2        784.68        861.99        13.97 o                         
   0   7   2         70.07         50.14         5.05 o                         
   1   7   2       1119.82       1111.09        27.11 o                         
   2   7   2       4606.04       4861.66        70.48 o                         
   3   7   2         12.02         -6.53         8.73 o                         
   4   7   2         92.87        116.90        12.99 o                         
   5   7   2        812.09        856.74        16.49 o                         
   6   7   2        246.95        276.22        10.19 o                         
   7   7   2         48.02         42.31         6.11 o                         
   8   7   2        762.25        766.91        16.27 o                         
   9   7   2        243.55        208.60        14.87 o                         
  10   7   2       2644.20       2614.40        43.73 o                         
  11   7   2        146.91        169.21        13.99 o                         
  12   7   2        360.23        279.09        19.22 o                         
  13   7   2         50.81         51.42        10.28 o                         
  14   7   2         91.16        101.66        10.96 o                         
  15   7   2         28.66         23.05        10.53 o                         
  16   7   2          5.20        -16.08        16.08 o                         
 -15   8   2          6.24          1.83        13.48 o                         
 -14   8   2        129.80        105.70        26.40 o                         
 -13   8   2          4.85         -5.72         9.98 o                         
 -12   8   2         28.70         10.19         8.51 o                         
 -11   8   2        850.02        820.01        19.81 o                         
 -10   8   2        270.97        258.16         7.41 o                         
  -9   8   2        546.50        580.05        10.79 o                         
  -8   8   2          0.13         -4.82         4.82 o                         
  -7   8   2        412.22        440.28        11.39 o                         
  -6   8   2       1808.52       1727.13        26.21 o                         
  -5   8   2        422.12        438.79        11.07 o                         
  -4   8   2        981.75       1051.31        18.36 o                         
  -3   8   2       1079.84       1044.56        34.00 o                         
  -2   8   2       1047.89       1126.94        16.55 o                         
  -1   8   2        528.76        547.17        10.67 o                         
   0   8   2          0.60          6.53         4.81 o                         
   1   8   2       1260.81       1230.10        17.78 o                         
   2   8   2         14.37         74.76         9.46 o                         
   3   8   2       2008.34       2199.85        32.59 o                         
   4   8   2        202.37        216.84        14.16 o                         
   5   8   2        130.62        130.79        10.83 o                         
   6   8   2          6.12         -6.63         6.63 o                         
   7   8   2          5.01         14.91         7.07 o                         
   8   8   2        411.26        390.28        15.80 o                         
   9   8   2         11.98         16.57         8.74 o                         
  10   8   2        591.23        552.94        21.85 o                         
  11   8   2        202.75        240.60        17.56 o                         
  12   8   2        188.48        188.01        32.94 o                         
  13   8   2         87.99         88.99        33.48 o                         
  14   8   2         97.22         72.98        13.91 o                         
  15   8   2          0.61        -10.32        10.32 o                         
  16   8   2         30.06        -14.73        14.73 o                         
 -14   9   2        124.51        140.02        32.48 o                         
 -13   9   2          7.82          7.64         7.15 o                         
 -12   9   2        254.25        223.66         6.96 o                         
 -11   9   2         64.25         71.92        12.13 o                         
 -10   9   2         58.44         37.77         6.81 o                         
  -9   9   2        454.94        452.34        13.36 o                         
  -8   9   2         72.73         76.85         7.26 o                         
  -7   9   2          0.00          6.05         6.98 o                         
  -6   9   2        464.50        383.44        19.78 o                         
  -5   9   2         28.84         36.30        11.61 o                         
  -4   9   2       1684.29       1568.64        30.48 o                         
  -3   9   2         70.38        115.29         9.08 o                         
  -2   9   2       2819.31       2866.02        34.71 o                         
  -1   9   2        139.56        160.35         6.70 o                         
   0   9   2        685.30        796.73        13.53 o                         
   1   9   2       1286.04       1193.41        19.39 o                         
   2   9   2        238.27        203.87        12.67 o                         
   3   9   2        509.32        507.65        13.92 o                         
   4   9   2         24.02         10.01         9.53 o                         
   5   9   2         50.63         42.92        12.33 o                         
   6   9   2         89.07         85.20         8.03 o                         
   7   9   2        400.44        441.21        13.63 o                         
   8   9   2       1544.73       1554.00        29.94 o                         
   9   9   2        759.03        780.56        18.59 o                         
  10   9   2         80.12         65.57        21.65 o                         
  11   9   2        276.50        290.40        23.30 o                         
  12   9   2        190.85        170.99        17.82 o                         
  13   9   2          1.27        -21.36        21.43 o                         
  14   9   2        118.75         62.46        43.09 o                         
  15   9   2          6.47         -9.43        10.37 o                         
  16   9   2          3.70        -10.59        10.59 o                         
 -13  10   2        146.05        134.61        17.69 o                         
 -12  10   2         10.21         -8.74         8.74 o                         
 -11  10   2         64.34         45.68        13.53 o                         
 -10  10   2        172.17        190.62        15.20 o                         
  -9  10   2        456.83        450.77        13.49 o                         
  -8  10   2          2.19          0.18         5.80 o                         
  -7  10   2        624.97        615.38        15.18 o                         
  -6  10   2       1191.36       1275.88        22.25 o                         
  -5  10   2       1350.13       1432.90        33.26 o                         
  -4  10   2         29.22         27.78         7.97 o                         
  -3  10   2        122.74        135.98         9.01 o                         
  -2  10   2        136.70        116.20        13.67 o                         
  -1  10   2        236.88        240.77         8.37 o                         
   0  10   2          1.97         -4.55         4.55 o                         
   1  10   2         34.32         28.39         5.77 o                         
   2  10   2        346.58        395.75        12.85 o                         
   3  10   2         84.01         71.93        11.25 o                         
   4  10   2        323.00        322.32        12.31 o                         
   5  10   2        924.32       1003.88        23.71 o                         
   6  10   2        238.79        283.05        27.01 o                         
   7  10   2        126.27        113.22         9.49 o                         
   8  10   2       2447.70       2486.25        38.28 o                         
   9  10   2       1234.26       1283.49        25.18 o                         
  10  10   2        203.27        222.47        42.72 o                         
  11  10   2         46.37         53.81        18.55 o                         
  12  10   2         32.95         27.84        14.88 o                         
  13  10   2          0.22        -20.56        20.56 o                         
  14  10   2        188.23        114.08        34.76 o                         
  15  10   2         62.46          1.78        47.67 o                         
 -13  11   2          8.88        -14.71        14.71 o                         
 -12  11   2         80.55         66.86        15.27 o                         
 -11  11   2         95.77         99.10        16.20 o                         
 -10  11   2        230.52        201.75        19.22 o                         
  -9  11   2         81.73         66.04         8.10 o                         
  -8  11   2         38.34         23.13         7.06 o                         
  -7  11   2         76.53         73.31         8.33 o                         
  -6  11   2       1360.63       1459.44        24.96 o                         
  -5  11   2        100.28        106.14        14.65 o                         
  -4  11   2        640.42        601.67        21.41 o                         
  -3  11   2         31.03         31.37         8.97 o                         
  -2  11   2         41.86          9.53        11.41 o                         
  -1  11   2        480.48        468.70        12.55 o                         
   0  11   2        303.54        314.36        10.90 o                         
   1  11   2        110.30        130.52         9.11 o                         
   2  11   2         50.25         44.77         7.25 o                         
   3  11   2        804.26        799.46        20.19 o                         
   4  11   2        582.49        577.65        17.15 o                         
   5  11   2        256.43        295.94        16.43 o                         
   6  11   2        125.16        115.85        15.78 o                         
   7  11   2        551.75        462.04        55.14 o                         
   8  11   2        173.47        179.66        12.48 o                         
   9  11   2          5.00         16.99         9.55 o                         
  10  11   2        221.18        228.41        15.14 o                         
  11  11   2         15.78          7.89        23.62 o                         
  12  11   2        245.46        255.55        21.04 o                         
  13  11   2         89.86         86.83        18.92 o                         
  14  11   2        211.58        219.49        28.93 o                         
 -12  12   2          2.57         -9.15        20.80 o                         
 -11  12   2        677.34        732.88        25.09 o                         
 -10  12   2         83.78         50.34        15.83 o                         
  -9  12   2        147.41        118.14        19.62 o                         
  -8  12   2         23.67         12.64         8.02 o                         
  -7  12   2        430.05        433.47        16.18 o                         
  -6  12   2          2.11         -0.28         7.53 o                         
  -5  12   2          9.59         22.03         8.73 o                         
  -4  12   2       1352.39       1386.34        31.14 o                         
  -3  12   2        614.75        673.06        15.28 o                         
  -2  12   2        329.06        311.02        13.75 o                         
  -1  12   2        568.87        554.84        17.78 o                         
   0  12   2         21.02         17.43         8.38 o                         
   1  12   2         57.53         45.08         8.53 o                         
   2  12   2        253.84        263.53        12.36 o                         
   3  12   2        413.27        360.76        43.49 o                         
   4  12   2         74.30         94.53        16.57 o                         
   5  12   2        716.60        727.29        19.57 o                         
   6  12   2        115.54         92.39        17.14 o                         
   7  12   2        398.78        394.43        33.79 o                         
   8  12   2         24.64         35.65        11.68 o                         
   9  12   2         21.69         -0.86        10.52 o                         
  10  12   2        186.91        194.63        15.18 o                         
  11  12   2        202.31        180.73        32.27 o                         
  12  12   2          8.27         16.02        20.76 o                         
  13  12   2         27.51         18.18        18.95 o                         
  14  12   2          2.10        -25.16        25.16 o                         
 -11  13   2        111.80         88.89        24.98 o                         
 -10  13   2        283.56        224.61        14.92 o                         
  -9  13   2         49.90         22.71        20.14 o                         
  -8  13   2          1.54          5.28         8.41 o                         
  -7  13   2         67.04         73.15        10.10 o                         
  -6  13   2        256.08        221.84        13.46 o                         
  -5  13   2         70.41         55.02         9.79 o                         
  -4  13   2       1675.41       1703.39        42.93 o                         
  -3  13   2        204.74        174.51        13.11 o                         
  -2  13   2        774.02        789.28        23.75 o                         
  -1  13   2        114.49        114.49        15.53 o                         
   0  13   2        746.83        671.81        41.91 o                         
   1  13   2        880.38        923.92        20.96 o                         
   2  13   2        335.65        309.14        15.43 o                         
   3  13   2         10.80         -5.21         7.78 o                         
   4  13   2        771.39        734.90        24.42 o                         
   5  13   2        133.81         99.92        19.64 o                         
   6  13   2         31.02         26.54        17.66 o                         
   7  13   2         12.85        -29.74        29.74 o                         
   8  13   2          8.28         10.66        13.29 o                         
   9  13   2         85.99        105.86        13.84 o                         
  10  13   2         52.28         42.32        12.20 o                         
  11  13   2          2.05          0.16        12.66 o                         
  12  13   2         14.84        -13.72        28.01 o                         
  13  13   2         52.60         60.03        31.93 o                         
 -10  14   2         29.90         13.29        16.97 o                         
  -9  14   2         85.00         56.79        20.15 o                         
  -8  14   2        148.37        134.66        24.41 o                         
  -7  14   2        262.55        228.33        15.95 o                         
  -6  14   2        132.68        104.21        13.36 o                         
  -5  14   2          1.02          0.24        10.10 o                         
  -4  14   2        122.23        185.27        50.26 o                         
  -3  14   2        228.63        219.77        15.23 o                         
  -2  14   2        128.06        122.60        13.08 o                         
  -1  14   2        246.26        181.26        21.00 o                         
   0  14   2         48.73         41.33        17.57 o                         
   1  14   2         81.14         90.73        11.02 o                         
   2  14   2          3.89          9.95         9.39 o                         
   3  14   2          1.62          4.90        10.25 o                         
   4  14   2          7.00         -3.48        15.94 o                         
   5  14   2        956.49        999.07        36.61 o                         
   6  14   2         32.87         17.76        16.11 o                         
   7  14   2         59.20         11.75        20.20 o                         
   8  14   2        777.82        900.72        45.41 o                         
   9  14   2        558.90        567.19        27.10 o                         
  10  14   2        336.90        328.25        19.87 o                         
  11  14   2          0.79         -3.68        12.15 o                         
  12  14   2        109.59        188.93        64.73 o                         
  -8  15   2         14.10        -12.07        29.46 o                         
  -7  15   2         35.84        105.75        52.54 o                         
  -6  15   2         52.28         64.80        13.44 o                         
  -5  15   2          1.55        -10.98        10.98 o                         
  -4  15   2          1.70         -8.69        11.38 o                         
  -3  15   2        370.53        351.43        19.23 o                         
  -2  15   2        197.04        175.59        25.85 o                         
  -1  15   2        104.00        127.38        15.61 o                         
   0  15   2        236.95        266.07        17.99 o                         
   1  15   2         31.15         14.56        14.47 o                         
   2  15   2        765.62        830.72        29.34 o                         
   3  15   2         90.28         76.63        15.96 o                         
   4  15   2        506.50        508.76        27.81 o                         
   5  15   2         69.19         21.80        27.39 o                         
   6  15   2        391.96        411.12        29.96 o                         
   7  15   2         24.47          3.21        22.81 o                         
   8  15   2          5.56         60.04        28.28 o                         
   9  15   2        121.40        114.03        57.42 o                         
  10  15   2         35.65         23.70        17.12 o                         
  11  15   2        134.29        164.85        23.31 o                         
  -7  16   2          1.82          0.78        14.80 o                         
  -6  16   2          2.33        153.67        65.63 o                         
  -5  16   2         11.02          6.67        12.43 o                         
  -4  16   2         12.97         20.52        13.84 o                         
  -3  16   2         89.70         66.59        26.50 o                         
  -2  16   2         39.37         20.73        23.92 o                         
  -1  16   2         29.50         33.50        15.89 o                         
   0  16   2        209.32        171.00        26.77 o                         
   1  16   2         62.33         30.24        22.33 o                         
   2  16   2         35.50         18.61        15.57 o                         
   3  16   2         14.83         -6.31        14.34 o                         
   4  16   2         30.55         35.48        16.30 o                         
   5  16   2          8.12         12.56        17.72 o                         
   6  16   2        112.86         62.33        28.09 o                         
   7  16   2        342.37        306.55        28.08 o                         
   8  16   2         21.06        -26.05        26.05 o                         
   9  16   2         57.69         19.24        61.31 o                         
  -4  17   2         74.93         71.39        17.06 o                         
  -3  17   2          1.46        -13.25        13.25 o                         
  -2  17   2         10.14        -25.64        25.64 o                         
  -1  17   2         80.52         12.10        20.46 o                         
   0  17   2         21.31         -5.15        20.69 o                         
   1  17   2         27.75        -23.20        23.20 o                         
   2  17   2          7.26        -94.64        94.64 o                         
   3  17   2         38.04         24.77        16.71 o                         
   4  17   2        200.79        158.85        21.51 o                         
   5  17   2        155.15         98.28        19.06 o                         
   6  17   2        235.21        153.92        34.67 o                         
   7  17   2         37.64        -17.13        28.88 o                         
   0  18   2         12.97        -12.83        26.59 o                         
   1  18   2         32.80        -29.32        29.32 o                         
   2  18   2          5.76         -6.97        21.72 o                         
   3  18   2         11.93        -16.86        16.86 o                         
  -5 -17   3         44.95         30.83        17.24 o                         
  -4 -17   3         40.21        -31.79        31.79 o                         
  -3 -17   3         14.24         -5.37        25.43 o                         
  -2 -17   3         63.16         16.50        23.87 o                         
  -1 -17   3         52.10        -26.44        28.73 o                         
   0 -17   3        100.28        -24.10        45.57 o                         
   1 -17   3        340.92        398.95        43.11 o                         
   2 -17   3          6.14        -13.20        54.36 o                         
   3 -17   3         26.33         24.26        13.28 o                         
  -8 -16   3        180.27        117.94        43.89 o                         
  -7 -16   3        100.01         89.22        19.18 o                         
  -6 -16   3          3.69         -8.93        15.79 o                         
  -5 -16   3          5.99        -12.35        14.88 o                         
  -4 -16   3        293.50        293.05        93.29 o                         
  -3 -16   3         86.21         76.28        27.23 o                         
  -2 -16   3        129.62         96.45        23.73 o                         
  -1 -16   3         29.20        -26.80        26.80 o                         
   0 -16   3        148.80         70.49        25.40 o                         
   1 -16   3          3.94         37.29        26.76 o                         
   2 -16   3         58.79         34.80        12.53 o                         
   3 -16   3         72.92         15.12        50.25 o                         
   4 -16   3        420.60        360.72        38.99 o                         
   5 -16   3         26.82        -32.54        32.54 o                         
 -10 -15   3          9.82        -34.57        34.57 o                         
  -9 -15   3        175.38        181.69        24.65 o                         
  -8 -15   3         75.29         66.63        31.33 o                         
  -7 -15   3         43.23         46.96        57.27 o                         
  -6 -15   3         55.95         60.35        17.54 o                         
  -5 -15   3          7.64         15.82        15.49 o                         
  -4 -15   3         57.09         57.04        16.69 o                         
  -3 -15   3         10.41         -1.88        33.69 o                         
  -2 -15   3         14.36        -12.31        18.21 o                         
  -1 -15   3        528.76        551.12        25.17 o                         
   0 -15   3        203.42        198.81        24.82 o                         
   1 -15   3        399.17        355.22        23.20 o                         
   2 -15   3          1.95         -1.99         9.35 o                         
   3 -15   3        367.60        369.39        16.24 o                         
   4 -15   3         12.54         38.09        41.92 o                         
   5 -15   3        248.46        253.44        25.91 o                         
   6 -15   3         30.67         36.50        13.80 o                         
   7 -15   3        697.33        749.48        28.24 o                         
 -11 -14   3          0.61         -8.35        17.98 o                         
 -10 -14   3        416.59        405.04        37.92 o                         
  -9 -14   3         31.82         36.89        22.65 o                         
  -8 -14   3        697.14        752.13        38.39 o                         
  -7 -14   3        158.68        108.28        36.35 o                         
  -6 -14   3         20.93         10.89        14.47 o                         
  -5 -14   3         10.77          7.87        14.15 o                         
  -4 -14   3          0.21         -6.97        11.72 o                         
  -3 -14   3         84.17         56.50        42.26 o                         
  -2 -14   3          7.42        -21.02        21.02 o                         
  -1 -14   3         76.24         67.02        15.71 o                         
   0 -14   3         64.10         54.47        15.14 o                         
   1 -14   3         31.90         46.84        16.56 o                         
   2 -14   3        373.08        271.04        27.55 o                         
   3 -14   3         36.12         41.59         9.12 o                         
   4 -14   3         53.22        -10.09        37.18 o                         
   5 -14   3         17.11         13.67        25.56 o                         
   6 -14   3        134.28         98.60        14.31 o                         
   7 -14   3          8.98         -0.87        15.98 o                         
   8 -14   3        225.18        162.17        20.31 o                         
   9 -14   3         14.72        -23.01        23.01 o                         
 -12 -13   3         18.42         20.17        16.63 o                         
 -11 -13   3         24.72         21.16        16.34 o                         
 -10 -13   3         28.00        -18.42        34.10 o                         
  -9 -13   3         10.24        -28.01        28.01 o                         
  -8 -13   3        165.38        145.28        20.30 o                         
  -7 -13   3        207.15        245.68        29.89 o                         
  -6 -13   3        472.29        538.56        41.66 o                         
  -5 -13   3        330.19        315.35        16.38 o                         
  -4 -13   3        195.21        158.64        13.17 o                         
  -3 -13   3        118.20        138.71        12.57 o                         
  -2 -13   3        156.70        128.77        23.20 o                         
  -1 -13   3        176.67        191.66        19.01 o                         
   0 -13   3        475.77        536.86        20.48 o                         
   1 -13   3        433.77        443.45        18.01 o                         
   2 -13   3        501.85        476.03        24.99 o                         
   3 -13   3         12.07         15.89         8.08 o                         
   4 -13   3         31.19         47.21         7.99 o                         
   5 -13   3         99.90         48.03        33.31 o                         
   6 -13   3         71.86         53.27        13.18 o                         
   7 -13   3        201.95        245.35        19.38 o                         
   8 -13   3         27.84          3.64        16.22 o                         
   9 -13   3         12.54        -17.89        17.89 o                         
  10 -13   3        126.51        139.04        26.64 o                         
 -13 -12   3         15.65         17.90        16.89 o                         
 -12 -12   3         34.88         30.29        15.44 o                         
 -11 -12   3          0.07        -13.49        13.84 o                         
 -10 -12   3         56.60        194.69        62.96 o                         
  -9 -12   3         89.85         56.96        25.10 o                         
  -8 -12   3        447.82        372.80        25.27 o                         
  -7 -12   3       1118.67       1169.99        33.65 o                         
  -6 -12   3        121.87        145.83        22.04 o                         
  -5 -12   3          0.27         -3.53         7.77 o                         
  -4 -12   3        128.69        130.44        10.77 o                         
  -3 -12   3        574.80        553.48        16.94 o                         
  -2 -12   3       3641.24       3734.30       110.36 o                         
  -1 -12   3         48.74         59.45        14.04 o                         
   0 -12   3       1194.83       1193.09        24.74 o                         
   1 -12   3        222.86        262.38        12.80 o                         
   2 -12   3       1356.83       1426.53        27.99 o                         
   3 -12   3        613.01        609.46        32.15 o                         
   4 -12   3         29.99         20.59         7.09 o                         
   5 -12   3         20.73         24.02         6.52 o                         
   6 -12   3         81.87        124.59        25.49 o                         
   7 -12   3        196.31        174.98        22.99 o                         
   8 -12   3         59.89         81.97        13.97 o                         
   9 -12   3         31.93         39.72        15.32 o                         
  10 -12   3        167.45        187.14        19.99 o                         
  11 -12   3          3.61         11.88        34.28 o                         
 -14 -11   3        215.34        169.21        37.19 o                         
 -13 -11   3         28.55        -31.56        31.56 o                         
 -12 -11   3         77.32         60.12        15.91 o                         
 -11 -11   3          7.06         14.11        11.86 o                         
 -10 -11   3         49.54         35.87        12.69 o                         
  -9 -11   3         82.05         81.26        23.88 o                         
  -8 -11   3        258.44        263.02        21.39 o                         
  -7 -11   3        109.08         82.45        14.36 o                         
  -6 -11   3        584.12        527.57        21.51 o                         
  -5 -11   3        937.10       1178.79        64.37 o                         
  -4 -11   3         94.96        112.52        11.45 o                         
  -3 -11   3         26.37         40.42         7.96 o                         
  -2 -11   3       1140.76       1194.01        23.10 o                         
  -1 -11   3        647.48        644.17        20.28 o                         
   0 -11   3        477.67        537.72        19.24 o                         
   1 -11   3        593.56        589.88        16.27 o                         
   2 -11   3        876.03        906.58        23.45 o                         
   3 -11   3       1583.12       1501.93        42.81 o                         
   4 -11   3          2.68          6.17         5.47 o                         
   5 -11   3        199.01        178.52         8.56 o                         
   6 -11   3          0.38         -4.26        28.12 o                         
   7 -11   3         74.71         93.89        19.72 o                         
   8 -11   3        209.01        224.66        17.40 o                         
   9 -11   3        115.30        121.73        13.77 o                         
  10 -11   3        300.45        307.52        18.72 o                         
  11 -11   3        271.04        242.64        28.46 o                         
  12 -11   3         37.29        140.33        38.98 o                         
 -14 -10   3        103.31        148.31        24.35 o                         
 -13 -10   3         32.13         32.43        32.04 o                         
 -12 -10   3         19.12        -58.42        58.42 o                         
 -11 -10   3          4.58        -10.54        10.54 o                         
 -10 -10   3        108.26        107.79        13.91 o                         
  -9 -10   3         27.45         26.36        12.07 o                         
  -8 -10   3         68.55        112.47        19.16 o                         
  -7 -10   3        130.49        144.20        14.36 o                         
  -6 -10   3       1384.93       1314.04        29.92 o                         
  -5 -10   3         31.31          8.60        14.06 o                         
  -4 -10   3        191.80        195.93        11.16 o                         
  -3 -10   3        155.44        157.24        10.04 o                         
  -2 -10   3         23.42         13.76         6.79 o                         
  -1 -10   3         63.15         56.49         6.92 o                         
   0 -10   3       2589.90       2611.30        39.04 o                         
   1 -10   3        420.42        452.05        14.04 o                         
   2 -10   3         67.21         67.96         9.04 o                         
   3 -10   3       1010.60       1048.37        19.65 o                         
   4 -10   3         19.82         25.40         6.36 o                         
   5 -10   3         85.33         99.91         6.25 o                         
   6 -10   3        185.42        198.17        11.42 o                         
   7 -10   3        404.54        406.32        24.26 o                         
   8 -10   3         48.75         35.85        12.99 o                         
   9 -10   3         13.09         21.54        11.35 o                         
  10 -10   3        154.39        178.30        17.88 o                         
  11 -10   3        213.50        230.75        21.61 o                         
  12 -10   3         77.08         68.84        38.15 o                         
  13 -10   3         68.92         64.39         9.08 o                         
 -15  -9   3         24.37          4.84        21.21 o                         
 -14  -9   3         84.29         71.48        17.40 o                         
 -13  -9   3          6.80         29.11        20.49 o                         
 -12  -9   3         26.68        -13.18        25.59 o                         
 -11  -9   3         11.03         -0.77        10.54 o                         
 -10  -9   3         90.96         81.96        15.14 o                         
  -9  -9   3       1036.44       1072.13        24.88 o                         
  -8  -9   3       3083.46       3155.74        50.07 o                         
  -7  -9   3        130.76        105.97        17.45 o                         
  -6  -9   3        376.29        408.01        14.33 o                         
  -5  -9   3        532.07        502.19        17.37 o                         
  -4  -9   3        445.50        383.94        33.90 o                         
  -3  -9   3         47.84         29.87         7.32 o                         
  -2  -9   3         76.80         97.71         8.29 o                         
  -1  -9   3          0.00          9.79         5.73 o                         
   0  -9   3        508.45        501.67        19.68 o                         
   1  -9   3       1364.91       1459.60        24.12 o                         
   2  -9   3        164.05        154.19         8.48 o                         
   3  -9   3        103.33         81.42        11.45 o                         
   4  -9   3         42.21         36.92         5.91 o                         
   5  -9   3          2.19          2.96         4.27 o                         
   6  -9   3        167.49        153.09         9.71 o                         
   7  -9   3        415.18        412.21        15.02 o                         
   8  -9   3        805.61        841.09        22.42 o                         
   9  -9   3        224.75        250.14        14.14 o                         
  10  -9   3        705.93        684.31        17.31 o                         
  11  -9   3        319.80        313.27        16.58 o                         
  12  -9   3         93.10        128.62        36.58 o                         
  13  -9   3         14.74         31.99         6.86 o                         
  14  -9   3         92.26         91.38         6.61 o                         
 -15  -8   3        150.30        131.74        22.67 o                         
 -14  -8   3         91.71        111.08        18.92 o                         
 -13  -8   3         13.72         19.55        16.67 o                         
 -12  -8   3       1142.67       1231.68        43.05 o                         
 -11  -8   3         61.89        -46.85        46.85 o                         
 -10  -8   3        332.73        366.54        15.86 o                         
  -9  -8   3        121.02        126.22        10.33 o                         
  -8  -8   3         35.54         26.96         8.34 o                         
  -7  -8   3          3.93         -6.95        15.42 o                         
  -6  -8   3       2107.68       2151.29        41.80 o                         
  -5  -8   3        203.59        228.32        12.49 o                         
  -4  -8   3        655.87        718.41        17.98 o                         
  -3  -8   3       2300.69       2146.87        31.50 o                         
  -2  -8   3         52.87         53.65         6.60 o                         
  -1  -8   3        389.03        374.35        11.84 o                         
   0  -8   3        620.73        753.27        15.47 o                         
   1  -8   3        891.30        935.28        28.24 o                         
   2  -8   3        538.40        580.78        13.58 o                         
   3  -8   3        504.15        553.09        11.34 o                         
   4  -8   3        190.48        184.98        10.86 o                         
   5  -8   3       1110.16       1146.75        18.82 o                         
   6  -8   3        274.34        262.95        11.41 o                         
   7  -8   3        782.97        812.10        17.87 o                         
   8  -8   3        774.71        725.76        26.56 o                         
   9  -8   3        940.79        921.27        22.21 o                         
  10  -8   3         20.72         32.49        10.96 o                         
  11  -8   3        406.96        397.56        16.09 o                         
  12  -8   3        570.58        638.31        20.97 o                         
  13  -8   3         80.97        129.75        41.30 o                         
  14  -8   3         24.76         30.77        10.37 o                         
 -16  -7   3        279.58        253.59        72.99 o                         
 -15  -7   3         32.25         16.70        23.17 o                         
 -14  -7   3        453.50        491.15        24.24 o                         
 -13  -7   3       1293.58       1213.57        34.46 o                         
 -12  -7   3        356.20        326.82        18.04 o                         
 -11  -7   3        105.91         70.00        22.75 o                         
 -10  -7   3        480.58        509.52        16.75 o                         
  -9  -7   3         98.53         97.05         9.59 o                         
  -8  -7   3       1181.08       1152.84        23.22 o                         
  -7  -7   3       1634.29       1585.21        45.90 o                         
  -6  -7   3       1121.67       1071.20        22.15 o                         
  -5  -7   3        560.41        574.06        14.07 o                         
  -4  -7   3        503.56        463.84        14.97 o                         
  -3  -7   3        639.73        663.17        15.13 o                         
  -2  -7   3       4506.59       4481.13        55.05 o                         
  -1  -7   3        346.32        401.04        14.09 o                         
   0  -7   3          5.51         25.48         5.48 o                         
   1  -7   3        745.13        830.17        26.78 o                         
   2  -7   3       1804.09       1811.82        26.39 o                         
   3  -7   3        715.97        708.81        12.66 o                         
   4  -7   3        472.68        523.05        11.52 o                         
   5  -7   3        322.76        306.39        27.39 o                         
   6  -7   3       1921.06       2090.27        32.17 o                         
   7  -7   3        854.38        913.42        20.26 o                         
   8  -7   3       1777.67       1879.25        31.69 o                         
   9  -7   3        138.64        120.87        11.64 o                         
  10  -7   3        101.35        105.74        11.07 o                         
  11  -7   3        164.48        178.12        10.94 o                         
  12  -7   3        359.26        391.34        14.08 o                         
  13  -7   3         34.37         35.88         5.11 o                         
  14  -7   3        125.48        153.58        11.17 o                         
  15  -7   3          8.30        -10.95        13.62 o                         
 -16  -6   3         52.10         31.69         9.87 o                         
 -15  -6   3         16.33        -38.60        38.60 o                         
 -14  -6   3         89.73         60.51        20.19 o                         
 -13  -6   3         91.73         84.51        13.13 o                         
 -12  -6   3        426.87        409.68        17.68 o                         
 -11  -6   3       1971.80       1929.41        37.02 o                         
 -10  -6   3        294.24        359.65        13.70 o                         
  -9  -6   3        552.91        492.43        14.72 o                         
  -8  -6   3        169.81        166.09         9.46 o                         
  -7  -6   3          0.08         17.65         5.54 o                         
  -6  -6   3        586.69        566.10        16.53 o                         
  -5  -6   3       1448.40       1409.60        24.13 o                         
  -4  -6   3       4664.86       5002.00        61.76 o                         
  -3  -6   3        615.74        631.82        40.11 o                         
  -2  -6   3        163.07        143.89         8.06 o                         
  -1  -6   3        915.86       1010.94        17.86 o                         
   0  -6   3         40.86         31.99         6.02 o                         
   1  -6   3          2.51         21.58         5.64 o                         
   2  -6   3       1640.65       1682.02        35.68 o                         
   3  -6   3        843.46        927.03        15.44 o                         
   4  -6   3         49.53         38.27         7.61 o                         
   5  -6   3         90.54        100.15        12.72 o                         
   6  -6   3       1707.10       1696.87        25.33 o                         
   7  -6   3       2403.98       2373.95        34.85 o                         
   8  -6   3          1.50          2.10         4.82 o                         
   9  -6   3        106.17        104.56         8.56 o                         
  10  -6   3         67.28         76.14        11.61 o                         
  11  -6   3        601.08        632.82        14.27 o                         
  12  -6   3        116.48        128.49         9.06 o                         
  13  -6   3        465.92        512.93        30.39 o                         
  14  -6   3         99.42        121.04         9.62 o                         
  15  -6   3          2.18          2.85         6.28 o                         
 -16  -5   3         34.07         39.03         7.37 o                         
 -15  -5   3          0.06         -6.27         6.27 o                         
 -14  -5   3        303.13        278.32        22.85 o                         
 -13  -5   3         21.90         25.13        16.82 o                         
 -12  -5   3          4.95          6.77        10.73 o                         
 -11  -5   3        794.52        826.37        21.01 o                         
 -10  -5   3        514.71        537.72        19.36 o                         
  -9  -5   3        129.50        123.05         8.43 o                         
  -8  -5   3         52.94         63.57         6.64 o                         
  -7  -5   3       2268.33       2370.85        33.56 o                         
  -6  -5   3        113.02         95.87        31.28 o                         
  -5  -5   3        339.35        403.41        13.72 o                         
  -4  -5   3      21534.73      22143.90       235.29 o                         
  -3  -5   3        869.42        834.44        17.10 o                         
  -2  -5   3       1231.20       1391.42        20.75 o                         
  -1  -5   3        266.14        204.61         8.28 o                         
   0  -5   3         66.98         85.58         5.88 o                         
   1  -5   3          0.07         11.19         4.46 o                         
   2  -5   3       3542.63       3399.78       114.58 o                         
   3  -5   3       1012.54       1191.43        20.09 o                         
   4  -5   3       2326.45       2454.72        31.31 o                         
   5  -5   3       2391.26       2357.62        31.99 o                         
   6  -5   3       1155.13        989.17        46.54 o                         
   7  -5   3        615.80        613.58        12.95 o                         
   8  -5   3       1457.22       1475.25        25.20 o                         
   9  -5   3        647.70        730.30        13.48 o                         
  10  -5   3          5.27         14.90        10.65 o                         
  11  -5   3        317.92        356.64         9.57 o                         
  12  -5   3        120.35        115.46         5.97 o                         
  13  -5   3       1364.68       1495.17        34.08 o                         
  14  -5   3          0.04         -6.17         6.17 o                         
  15  -5   3         63.02         65.73         7.81 o                         
  16  -5   3        107.96         98.11         9.59 o                         
 -17  -4   3         75.42         25.29        40.28 o                         
 -16  -4   3          0.01          8.92         6.68 o                         
 -15  -4   3         39.07         26.91         6.07 o                         
 -14  -4   3         56.06         39.68        25.67 o                         
 -13  -4   3        152.75        180.97        19.32 o                         
 -12  -4   3          0.15          3.71        10.66 o                         
 -11  -4   3        229.59        199.77        12.91 o                         
 -10  -4   3         62.02         78.86        10.87 o                         
  -9  -4   3         32.09         43.63         6.10 o                         
  -8  -4   3         26.23         27.47         5.42 o                         
  -7  -4   3       1693.76       1684.95        25.22 o                         
  -6  -4   3        272.47        279.85         9.83 o                         
  -5  -4   3       1525.99       1929.99        45.60 o                         
  -4  -4   3       1387.59       1297.52        20.75 o                         
  -3  -4   3       1137.94       1130.15        18.93 o                         
  -2  -4   3       1485.84       1498.37        58.84 o                         
  -1  -4   3        214.66        175.09         6.95 o                         
   0  -4   3          6.74         16.92         4.19 o                         
   1  -4   3        320.05        258.78         7.58 o                         
   2  -4   3       2646.04       2703.60        30.40 o                         
   3  -4   3       1977.42       1968.36        45.83 o                         
   4  -4   3       4075.91       4381.90        52.10 o                         
   5  -4   3       1619.07       2029.75        35.23 o                         
   6  -4   3        207.51        237.40         9.82 o                         
   7  -4   3         92.72         69.34         5.76 o                         
   8  -4   3         62.13         73.66         3.82 o                         
   9  -4   3         15.74         28.33         3.92 o                         
  10  -4   3        673.22        612.63        10.87 o                         
  11  -4   3        181.38        168.59         8.15 o                         
  12  -4   3       1902.61       1907.84        31.35 o                         
  13  -4   3        279.83        310.58        20.65 o                         
  14  -4   3        248.89        236.59        48.02 o                         
  15  -4   3         65.33         74.34        17.90 o                         
  16  -4   3         80.29         89.25        10.60 o                         
 -17  -3   3        188.40        214.48        33.00 o                         
 -16  -3   3        279.33        310.16        24.70 o                         
 -15  -3   3        580.84        607.88        16.84 o                         
 -14  -3   3         25.86         21.23         6.57 o                         
 -13  -3   3        256.70        248.80        16.21 o                         
 -12  -3   3        350.48        333.90        12.37 o                         
 -11  -3   3        575.63        547.80        14.56 o                         
 -10  -3   3       1051.02       1059.00        21.21 o                         
  -9  -3   3        108.39         95.86        25.20 o                         
  -8  -3   3        147.27        156.25         7.31 o                         
  -7  -3   3         17.85         19.46         5.06 o                         
  -6  -3   3       2579.66       2762.28        35.51 o                         
  -5  -3   3         63.83         90.15         5.91 o                         
  -4  -3   3        138.11        236.98        12.19 o                         
  -3  -3   3        215.09        165.99         7.79 o                         
  -2  -3   3      15557.85      15297.78       335.67 o                         
  -1  -3   3         39.26         58.31         4.92 o                         
   0  -3   3        342.88        270.77         7.06 o                         
   1  -3   3       3347.56       2937.19        32.31 o                         
   2  -3   3       4279.03       4101.64        43.07 o                         
   3  -3   3         52.48         53.12         4.82 o                         
   4  -3   3       3267.32       3213.80        43.06 o                         
   5  -3   3       1070.51       1186.85        18.00 o                         
   6  -3   3        252.82        236.36         6.23 o                         
   7  -3   3         87.90        117.23         5.17 o                         
   8  -3   3        319.64        361.49         7.95 o                         
   9  -3   3          0.06          1.63         3.39 o                         
  10  -3   3        698.11        687.50        13.12 o                         
  11  -3   3        198.01        245.99        15.44 o                         
  12  -3   3         33.80         53.92         8.15 o                         
  13  -3   3       1242.70       1297.59        66.43 o                         
  14  -3   3        182.09        144.28        18.99 o                         
  15  -3   3        585.67        620.78        40.68 o                         
  16  -3   3        115.92        120.14        11.88 o                         
 -17  -2   3         48.61         39.78        26.96 o                         
 -16  -2   3         78.01        105.47        35.72 o                         
 -15  -2   3         36.39         30.48        13.82 o                         
 -14  -2   3         16.04          1.15        15.70 o                         
 -13  -2   3        544.69        534.23        54.26 o                         
 -12  -2   3        157.05        113.93         9.11 o                         
 -11  -2   3        388.39        405.28        10.98 o                         
 -10  -2   3        253.11        264.56         8.60 o                         
  -9  -2   3       1220.47       1274.27        22.20 o                         
  -8  -2   3        164.61        213.02         9.89 o                         
  -7  -2   3         74.90         61.73         5.27 o                         
  -6  -2   3          0.05         -2.10         3.90 o                         
  -5  -2   3        231.47        357.85         8.88 o                         
  -4  -2   3      10862.84      10275.47       229.23 o                         
  -3  -2   3       4212.90       4222.32        50.58 o                         
  -2  -2   3       7000.93       6282.13        75.92 o                         
  -1  -2   3        159.28         66.91         4.57 o                         
   0  -2   3          0.82         -2.86         3.54 o                         
   1  -2   3         17.41         41.15         3.18 o                         
   2  -2   3       4040.12       3481.58        35.07 o                         
   3  -2   3       3379.20       3265.68        34.02 o                         
   4  -2   3         32.83         71.86         6.84 o                         
   5  -2   3         25.77         99.64         5.52 o                         
   6  -2   3       1235.16       1149.71        21.51 o                         
   7  -2   3        472.99        441.26         9.76 o                         
   8  -2   3        442.35        428.44        10.99 o                         
   9  -2   3          1.94         13.59         4.67 o                         
  10  -2   3          2.76          2.38         3.55 o                         
  11  -2   3        308.35        306.09        26.99 o                         
  12  -2   3        514.30        512.18        15.39 o                         
  13  -2   3       1385.97       1347.53        44.40 o                         
  14  -2   3        231.79        240.21        24.31 o                         
  15  -2   3        122.12        188.34        33.88 o                         
  16  -2   3         72.97         76.02        11.25 o                         
  17  -2   3         10.78          3.14        10.02 o                         
 -17  -1   3        108.80         30.67        28.63 o                         
 -16  -1   3         47.50         34.59        30.64 o                         
 -15  -1   3        136.33        113.50        41.27 o                         
 -14  -1   3        103.78        107.75        15.84 o                         
 -13  -1   3       1134.12       1053.18        35.24 o                         
 -12  -1   3        953.82        970.77        43.57 o                         
 -11  -1   3        194.16        201.48        12.90 o                         
 -10  -1   3       1435.40       1363.38        23.82 o                         
  -9  -1   3        202.54        184.64         7.17 o                         
  -8  -1   3        261.10        264.28        32.26 o                         
  -7  -1   3        178.46        201.49         7.36 o                         
  -6  -1   3       2467.95       2428.85        32.03 o                         
  -5  -1   3       2195.42       2324.20        28.53 o                         
  -4  -1   3       1813.23       1539.48        20.46 o                         
  -3  -1   3       1856.49       1714.76        44.43 o                         
  -2  -1   3       1808.43       1721.04        20.57 o                         
  -1  -1   3       7351.13       7606.74       168.72 o                         
   0  -1   3        930.20        783.90        10.54 o                         
   1  -1   3       7141.02       6959.02        64.09 o                         
   2  -1   3      21305.51      20278.72       195.71 o                         
   3  -1   3       8021.58       7953.63        79.97 o                         
   4  -1   3        153.41        174.95         5.40 o                         
   5  -1   3        928.64        927.67        15.76 o                         
   6  -1   3       1451.96       1343.62        25.16 o                         
   7  -1   3       1232.23       1313.50        23.34 o                         
   8  -1   3       2490.27       2795.75        43.78 o                         
   9  -1   3         37.99         43.45         4.80 o                         
  10  -1   3          0.10          3.38         3.92 o                         
  11  -1   3          6.04          4.07         4.00 o                         
  12  -1   3        956.00        954.59        30.23 o                         
  13  -1   3         63.97         83.01        16.32 o                         
  14  -1   3         37.14         34.98        14.45 o                         
  15  -1   3         79.54         76.62        19.92 o                         
  16  -1   3        194.46        175.37        37.28 o                         
  17  -1   3         31.51         37.55        14.31 o                         
 -17   0   3         73.77         81.32        24.56 o                         
 -16   0   3        114.66         68.45        24.94 o                         
 -15   0   3        412.08        473.00        31.33 o                         
 -14   0   3          8.53         12.16        11.88 o                         
 -13   0   3          0.35          9.87        11.26 o                         
 -12   0   3          0.01         20.79        10.25 o                         
 -11   0   3        212.26        227.65        24.60 o                         
 -10   0   3        245.40        229.32         7.62 o                         
  -9   0   3       1708.44       1726.44        25.73 o                         
  -8   0   3        484.98        545.47        10.62 o                         
  -7   0   3       3171.62       3267.16        37.51 o                         
  -6   0   3       1015.59       1096.10        16.66 o                         
  -5   0   3          8.91         25.21         3.73 o                         
  -4   0   3          5.58         27.19         2.79 o                         
  -3   0   3        104.19         61.98         3.85 o                         
  -2   0   3      11372.55      11002.33       107.37 o                         
  -1   0   3       1047.64       1161.78        14.56 o                         
   0   0   3       3166.95       3108.61        33.15 o                         
   1   0   3        713.92        664.38         9.62 o                         
   2   0   3       3122.84       2960.59        34.29 o                         
   3   0   3       3518.15       3475.37        37.28 o                         
   4   0   3         39.51         48.42         3.37 o                         
   5   0   3       1013.34        880.07        24.50 o                         
   6   0   3        350.00        299.47        10.67 o                         
   7   0   3        298.80        318.22        12.27 o                         
   8   0   3          7.13          4.95         4.48 o                         
   9   0   3        880.11        851.79        17.57 o                         
  10   0   3        175.08        175.73         7.19 o                         
  11   0   3        162.96        162.87         6.88 o                         
  12   0   3          8.93         12.22         3.55 o                         
  13   0   3        650.11        686.92        17.48 o                         
  14   0   3         30.49         38.67        13.31 o                         
  15   0   3        157.79        140.46        18.69 o                         
  16   0   3        131.82        106.92        20.91 o                         
  17   0   3         14.83          7.44         9.60 o                         
 -17   1   3         42.72         29.81        23.63 o                         
 -16   1   3         69.19         64.98        25.89 o                         
 -15   1   3         66.63        124.84        47.46 o                         
 -14   1   3        744.30        664.70        51.13 o                         
 -13   1   3        355.49        357.69        21.27 o                         
 -12   1   3        652.82        664.99        25.78 o                         
 -11   1   3          4.61         27.95        21.01 o                         
 -10   1   3        152.00        116.88        16.33 o                         
  -9   1   3        261.42        160.75        16.19 o                         
  -8   1   3       1042.45        945.29        14.68 o                         
  -7   1   3         65.34         73.95         3.73 o                         
  -6   1   3        522.86        511.47         9.60 o                         
  -5   1   3       1011.52        984.42        14.64 o                         
  -4   1   3       1101.21       1021.02        14.20 o                         
  -3   1   3       3596.78       3403.71        36.02 o                         
  -2   1   3       2853.81       2346.44        41.91 o                         
  -1   1   3       2127.45       1849.32        21.17 o                         
   0   1   3       1719.49       1626.17        27.74 o                         
   1   1   3         44.79         32.79         4.01 o                         
   2   1   3       1674.84       1979.08        27.97 o                         
   3   1   3         40.41         27.42         3.18 o                         
   4   1   3       1957.07       1802.94        26.68 o                         
   5   1   3        708.92        603.99        12.85 o                         
   6   1   3       3149.44       3298.48        57.94 o                         
   7   1   3        910.53        890.45        16.76 o                         
   8   1   3        981.17       1097.65        33.63 o                         
   9   1   3        481.52        528.94        12.44 o                         
  10   1   3        128.85        105.22         6.20 o                         
  11   1   3        153.91        159.20         7.06 o                         
  12   1   3        198.12        187.82         7.62 o                         
  13   1   3         22.98          5.82        11.28 o                         
  14   1   3        274.15        250.78        11.77 o                         
  15   1   3        569.66        533.88        27.62 o                         
  16   1   3        386.99        393.69        18.56 o                         
  17   1   3          0.18         -3.15         7.56 o                         
 -17   2   3          2.58        -16.91        21.12 o                         
 -16   2   3        397.54        430.05        28.42 o                         
 -15   2   3        116.36        122.80        22.23 o                         
 -14   2   3        135.62         99.64        26.53 o                         
 -13   2   3         15.94          7.55        10.25 o                         
 -12   2   3         17.65         11.13         9.34 o                         
 -11   2   3        173.22        184.31        14.70 o                         
 -10   2   3        234.36        196.74        17.61 o                         
  -9   2   3       1207.52       1179.01        32.04 o                         
  -8   2   3       1703.49       1652.14        27.98 o                         
  -7   2   3       1364.34       1382.97        20.21 o                         
  -6   2   3        602.42        662.26         9.50 o                         
  -5   2   3       2537.26       2790.24        30.78 o                         
  -4   2   3        836.75        795.54        11.31 o                         
  -3   2   3       8463.23       8089.77        76.72 o                         
  -2   2   3       7235.96       7482.90        71.47 o                         
  -1   2   3      20677.98      19717.14       219.13 o                         
   0   2   3       2149.03       1925.03        28.60 o                         
   1   2   3       2690.39       2596.57        60.55 o                         
   2   2   3      13309.92      13005.52       147.46 o                         
   3   2   3       8164.71       8293.25        93.52 o                         
   4   2   3          0.07          5.05         1.47 o                         
   5   2   3        856.32        962.12        19.47 o                         
   6   2   3        446.56        479.60        18.00 o                         
   7   2   3        230.10        265.93         8.33 o                         
   8   2   3       1713.31       1765.80        26.42 o                         
   9   2   3        287.92        246.41        27.16 o                         
  10   2   3        603.04        623.49        12.18 o                         
  11   2   3         93.06        111.35         5.82 o                         
  12   2   3        376.13        395.70         9.51 o                         
  13   2   3        695.72        674.14        34.76 o                         
  14   2   3        235.88        215.10         8.44 o                         
  15   2   3         65.30         62.79         8.03 o                         
  16   2   3        296.54        257.58        19.45 o                         
  17   2   3         93.58         79.53        36.24 o                         
 -16   3   3        186.09        173.49        33.92 o                         
 -15   3   3         20.46         43.16        22.96 o                         
 -14   3   3         84.10         72.25        24.37 o                         
 -13   3   3        327.19        323.30        19.48 o                         
 -12   3   3       1032.01       1032.70        31.55 o                         
 -11   3   3          0.57         -2.13         7.82 o                         
 -10   3   3       1091.73       1120.48        52.76 o                         
  -9   3   3        418.17        463.49        19.96 o                         
  -8   3   3         63.70         66.82         5.09 o                         
  -7   3   3         23.10         19.39         4.79 o                         
  -6   3   3        120.43        143.85         5.07 o                         
  -5   3   3        123.88        240.41         6.57 o                         
  -4   3   3          7.99         30.29         3.18 o                         
  -3   3   3       2822.17       2771.14        29.18 o                         
  -2   3   3       1538.13       1073.60        13.92 o                         
  -1   3   3      12264.37      11596.12       138.82 o                         
   0   3   3      38725.92      37211.67       401.92 o                         
   1   3   3      12111.10      11561.34       123.13 o                         
   2   3   3         11.29         84.40         4.76 o                         
   3   3   3      14112.90      14802.77       147.28 o                         
   4   3   3        537.85        500.91         9.71 o                         
   5   3   3       2571.03       2544.72        32.26 o                         
   6   3   3        779.99        682.54        13.33 o                         
   7   3   3        325.20        350.36        14.49 o                         
   8   3   3        503.65        546.31        14.39 o                         
   9   3   3        252.38        227.01         8.77 o                         
  10   3   3        295.14        289.21         8.06 o                         
  11   3   3        285.28        263.55         8.06 o                         
  12   3   3         12.39         15.53         4.55 o                         
  13   3   3         27.50         28.03         4.65 o                         
  14   3   3        473.71        434.58        13.50 o                         
  15   3   3        395.73        392.78        11.28 o                         
  16   3   3        233.59        210.74        12.72 o                         
  17   3   3        388.49        506.37        73.75 o                         
 -16   4   3        161.06        104.69        28.45 o                         
 -15   4   3          2.80        -16.18        16.18 o                         
 -14   4   3        105.99         87.48        19.68 o                         
 -13   4   3        341.81        331.52        27.30 o                         
 -12   4   3        486.06        487.63        21.22 o                         
 -11   4   3        225.50        224.59        18.97 o                         
 -10   4   3        244.00        258.64        15.19 o                         
  -9   4   3        330.40        378.37        18.18 o                         
  -8   4   3         33.72         43.53         4.65 o                         
  -7   4   3       1119.25       1175.59        15.88 o                         
  -6   4   3        428.08        378.58        10.50 o                         
  -5   4   3        254.65        288.01         7.51 o                         
  -4   4   3       6971.74       7135.38        72.20 o                         
  -3   4   3        101.14        110.66         5.40 o                         
  -2   4   3       4065.74       3739.81        39.71 o                         
  -1   4   3       5416.68       5588.42       104.12 o                         
   0   4   3        286.98        288.15         8.63 o                         
   1   4   3       7664.78       7697.90        80.66 o                         
   2   4   3       2839.48       2813.09        73.33 o                         
   3   4   3       2843.04       2816.72        33.46 o                         
   4   4   3       1056.53       1006.44        16.23 o                         
   5   4   3       4317.80       4619.14        55.16 o                         
   6   4   3        869.34        924.84        15.52 o                         
   7   4   3       1359.37       1408.68        26.57 o                         
   8   4   3       1717.17       1712.48        28.95 o                         
   9   4   3       1187.74       1118.21        23.74 o                         
  10   4   3        231.44        182.26        13.09 o                         
  11   4   3        289.60        248.33        10.42 o                         
  12   4   3        165.63        171.86         7.98 o                         
  13   4   3        111.70         96.19         6.81 o                         
  14   4   3        139.58         17.45        21.49 o                         
  15   4   3        533.09        536.69        14.56 o                         
  16   4   3        246.87        208.73        11.51 o                         
  17   4   3          6.25         -7.94        20.67 o                         
 -16   5   3        120.28        112.32        23.23 o                         
 -15   5   3         77.63         67.37        16.41 o                         
 -14   5   3          5.89        -15.07        18.28 o                         
 -13   5   3        139.91        111.80        19.99 o                         
 -12   5   3        603.77        588.80        23.01 o                         
 -11   5   3        646.18        655.42        23.08 o                         
 -10   5   3        183.05        181.92         8.78 o                         
  -9   5   3        420.73        403.84        27.56 o                         
  -8   5   3        942.27        919.07        20.70 o                         
  -7   5   3        382.51        411.61        10.88 o                         
  -6   5   3        837.58        928.56        17.90 o                         
  -5   5   3       1359.30       1430.53        19.96 o                         
  -4   5   3       1932.97       2170.53        26.78 o                         
  -3   5   3        224.55        168.16         6.73 o                         
  -2   5   3       2440.89       2301.31        26.93 o                         
  -1   5   3        171.35        203.47         6.50 o                         
   0   5   3         75.15         93.64         7.50 o                         
   1   5   3        232.16        210.51         7.23 o                         
   2   5   3        104.09         88.93         8.60 o                         
   3   5   3        521.71        455.68         9.65 o                         
   4   5   3         49.60         43.33         5.06 o                         
   5   5   3        413.76        413.41        10.29 o                         
   6   5   3        122.82        182.30         7.43 o                         
   7   5   3        173.04        237.10         9.02 o                         
   8   5   3         14.46         44.97         9.80 o                         
   9   5   3        519.14        506.04        15.45 o                         
  10   5   3        326.37        332.71        14.60 o                         
  11   5   3        180.58        124.64        20.24 o                         
  12   5   3        410.37        405.20        14.67 o                         
  13   5   3          4.46          0.93         4.91 o                         
  14   5   3         83.76         84.58         6.47 o                         
  15   5   3         66.52          7.20        16.01 o                         
  16   5   3         70.10         34.26         9.92 o                         
  17   5   3         42.07         62.93        17.89 o                         
 -15   6   3         82.91         71.10        18.49 o                         
 -14   6   3        290.08        280.86        18.92 o                         
 -13   6   3        604.75        611.02        42.69 o                         
 -12   6   3         48.08         52.17        18.35 o                         
 -11   6   3         25.46         35.10         4.87 o                         
 -10   6   3        175.83        145.37         5.71 o                         
  -9   6   3          0.22          3.19         3.75 o                         
  -8   6   3         46.96         67.55        10.85 o                         
  -7   6   3         59.52         48.61         6.52 o                         
  -6   6   3         66.05         58.01         6.63 o                         
  -5   6   3       6852.34       6845.23        74.26 o                         
  -4   6   3        736.61        744.94        13.23 o                         
  -3   6   3        386.17        428.81        10.06 o                         
  -2   6   3        241.88        249.46         7.59 o                         
  -1   6   3        321.35        295.01         7.91 o                         
   0   6   3        896.77        922.85        18.08 o                         
   1   6   3        732.02        752.38        14.25 o                         
   2   6   3       4059.87       3968.63        47.20 o                         
   3   6   3       2616.10       3017.97        56.33 o                         
   4   6   3       3517.55       3711.43        44.92 o                         
   5   6   3        227.02        298.97         9.55 o                         
   6   6   3       1530.11       1613.67        23.37 o                         
   7   6   3        619.69        550.31        12.81 o                         
   8   6   3         49.73        131.90        11.42 o                         
   9   6   3       1668.87       1668.62        33.26 o                         
  10   6   3       1911.53       1961.51        37.84 o                         
  11   6   3       1107.49       1151.77        31.23 o                         
  12   6   3        159.60        128.62         9.14 o                         
  13   6   3          1.08          7.56         6.77 o                         
  14   6   3        586.10        655.50        19.33 o                         
  15   6   3         99.03         63.20         7.61 o                         
  16   6   3        184.86        204.02        12.20 o                         
 -15   7   3         89.35         35.74        19.17 o                         
 -14   7   3         32.15         54.34        19.48 o                         
 -13   7   3         71.37         66.85        14.96 o                         
 -12   7   3         81.24         97.87        16.71 o                         
 -11   7   3         32.25         26.81         4.69 o                         
 -10   7   3        484.61        420.17         9.10 o                         
  -9   7   3        262.90        226.21         6.29 o                         
  -8   7   3        320.38        310.10        10.33 o                         
  -7   7   3       1235.76       1116.40        22.83 o                         
  -6   7   3       1652.73       1873.17        29.31 o                         
  -5   7   3       3827.51       3939.15        50.14 o                         
  -4   7   3        474.04        427.42        10.83 o                         
  -3   7   3       2313.58       2338.93        30.97 o                         
  -2   7   3         86.59        110.80         5.50 o                         
  -1   7   3         58.17         55.80         4.80 o                         
   0   7   3       1124.36       1221.29        18.45 o                         
   1   7   3        612.84        672.24        17.74 o                         
   2   7   3        426.79        401.99        14.48 o                         
   3   7   3        815.12        794.46        18.54 o                         
   4   7   3       5172.26       5260.30        61.54 o                         
   5   7   3          9.10         22.86         4.97 o                         
   6   7   3        232.04        193.30         9.02 o                         
   7   7   3          6.62          2.26         5.05 o                         
   8   7   3        561.30        610.57        16.88 o                         
   9   7   3        521.79        478.35        16.63 o                         
  10   7   3       1163.94       1189.55        31.21 o                         
  11   7   3        390.37        357.91        19.55 o                         
  12   7   3        131.04        103.33        23.22 o                         
  13   7   3         16.78          6.54         8.60 o                         
  14   7   3        163.33        153.21        13.13 o                         
  15   7   3          9.55         -0.65         8.70 o                         
  16   7   3          6.38          3.83        67.40 o                         
 -14   8   3        174.27         18.70        14.49 o                         
 -13   8   3         48.52         11.03         8.95 o                         
 -12   8   3        418.54        428.59        12.75 o                         
 -11   8   3          8.43          3.80         3.44 o                         
 -10   8   3         12.79          2.85         5.02 o                         
  -9   8   3          0.90          4.83         5.40 o                         
  -8   8   3        572.01        601.08        13.68 o                         
  -7   8   3        461.45        521.62        15.48 o                         
  -6   8   3       1361.09       1358.34        26.97 o                         
  -5   8   3        546.69        461.56        15.20 o                         
  -4   8   3        678.35        671.35        18.85 o                         
  -3   8   3       1002.55        944.41        20.49 o                         
  -2   8   3        270.82        399.48         9.44 o                         
  -1   8   3        158.29        237.73         7.72 o                         
   0   8   3         47.52         40.36         5.30 o                         
   1   8   3       3441.22       3655.47        59.12 o                         
   2   8   3        114.47        187.33         9.57 o                         
   3   8   3         63.41        121.55        11.26 o                         
   4   8   3        367.93        415.81        15.40 o                         
   5   8   3       3493.85       3540.49        45.07 o                         
   6   8   3        147.91        194.72         9.84 o                         
   7   8   3        158.41        175.37         9.43 o                         
   8   8   3        210.59        236.92        10.55 o                         
   9   8   3        337.61        286.27        18.59 o                         
  10   8   3       1234.90       1253.76        27.43 o                         
  11   8   3       1301.42       1356.80        35.09 o                         
  12   8   3        101.70         77.76        21.47 o                         
  13   8   3         29.72         24.86         9.08 o                         
  14   8   3        153.88        139.70        12.23 o                         
  15   8   3         29.56          4.72         9.79 o                         
  16   8   3          9.67         -0.26         9.70 o                         
 -14   9   3         95.32         94.14        29.86 o                         
 -13   9   3         67.13         74.16        11.17 o                         
 -12   9   3         98.70         78.21        11.07 o                         
 -11   9   3        152.99         87.58        16.00 o                         
 -10   9   3          0.20          2.18         6.02 o                         
  -9   9   3         16.54         17.30         6.59 o                         
  -8   9   3          2.22         14.13         5.80 o                         
  -7   9   3        821.32        799.06        16.51 o                         
  -6   9   3        887.53        978.95        19.54 o                         
  -5   9   3        340.63        376.43        11.65 o                         
  -4   9   3        931.66        944.00        18.96 o                         
  -3   9   3        614.80        681.25        22.48 o                         
  -2   9   3         87.86        107.20         5.72 o                         
  -1   9   3          6.50          3.75         4.45 o                         
   0   9   3         86.35         59.66         5.74 o                         
   1   9   3          1.78          9.19         5.00 o                         
   2   9   3        274.94        315.74        12.71 o                         
   3   9   3       1705.34       1798.02        27.12 o                         
   4   9   3        280.02        306.87        12.84 o                         
   5   9   3        268.00        317.90        23.72 o                         
   6   9   3         13.98         14.67         6.21 o                         
   7   9   3         17.38         21.31         6.62 o                         
   8   9   3        160.18        190.09        10.97 o                         
   9   9   3       3528.44       3837.13       150.81 o                         
  10   9   3        640.60        664.43        37.78 o                         
  11   9   3        395.22        427.44        32.16 o                         
  12   9   3        164.99        179.48        33.95 o                         
  13   9   3        140.88         61.76        50.55 o                         
  14   9   3          0.58          3.29        12.29 o                         
  15   9   3          1.51         -2.54        10.86 o                         
 -13  10   3          7.12        -15.34        15.34 o                         
 -12  10   3        111.75         89.65         9.91 o                         
 -11  10   3         70.96         69.03        14.27 o                         
 -10  10   3          0.67         -2.16         6.20 o                         
  -9  10   3         71.67         64.53         7.67 o                         
  -8  10   3         38.89         42.56         7.31 o                         
  -7  10   3         87.24         75.70         7.76 o                         
  -6  10   3        159.15        150.70        15.00 o                         
  -5  10   3         95.33         74.30        11.05 o                         
  -4  10   3        948.38        964.39        19.25 o                         
  -3  10   3        849.58        872.56        17.79 o                         
  -2  10   3        192.29        206.07         8.40 o                         
  -1  10   3         19.36          9.54         5.02 o                         
   0  10   3       1565.21       1625.24        24.55 o                         
   1  10   3          6.68         -0.15         5.11 o                         
   2  10   3        476.44        446.74        16.86 o                         
   3  10   3         53.14         63.65        10.61 o                         
   4  10   3        808.96        737.24        17.92 o                         
   5  10   3         89.61         92.81        13.22 o                         
   6  10   3        324.40        339.63        13.41 o                         
   7  10   3          7.40         12.93         7.18 o                         
   8  10   3        630.59        630.83        17.71 o                         
   9  10   3         11.06         14.14         7.64 o                         
  10  10   3         20.79         19.82        22.01 o                         
  11  10   3        214.43        242.70        18.70 o                         
  12  10   3        733.13        819.19        30.18 o                         
  13  10   3         20.79         12.64        22.68 o                         
  14  10   3        108.58        100.62        13.26 o                         
  15  10   3          2.43        -10.18        10.18 o                         
 -12  11   3         96.44          0.05        12.30 o                         
 -11  11   3        372.82        379.87        20.34 o                         
 -10  11   3         17.72        -18.71        31.51 o                         
  -9  11   3         41.60         20.60         7.96 o                         
  -8  11   3        248.18        248.81        11.67 o                         
  -7  11   3        318.64        355.49        13.49 o                         
  -6  11   3        160.53        153.65         9.78 o                         
  -5  11   3        130.45        153.23        13.42 o                         
  -4  11   3       1009.40       1016.53        21.95 o                         
  -3  11   3       1333.84       1428.27        27.18 o                         
  -2  11   3        448.31        432.89        17.34 o                         
  -1  11   3         79.41         96.56         7.28 o                         
   0  11   3         11.14         -2.06         5.41 o                         
   1  11   3         18.30          5.71         6.33 o                         
   2  11   3        217.06        176.79        37.70 o                         
   3  11   3        627.89        546.39        16.90 o                         
   4  11   3        326.88        293.18        12.75 o                         
   5  11   3        252.33        247.76        17.60 o                         
   6  11   3         64.72         58.67        23.04 o                         
   7  11   3          0.06          0.85         7.63 o                         
   8  11   3        171.25        133.53        13.11 o                         
   9  11   3        154.55        126.87        12.66 o                         
  10  11   3        155.24        178.63        42.46 o                         
  11  11   3        245.18        267.01        21.68 o                         
  12  11   3         19.37         36.06        16.43 o                         
  13  11   3          4.95         10.95        22.56 o                         
  14  11   3         16.93        -27.12        34.15 o                         
 -12  12   3         62.09         39.96        17.23 o                         
 -11  12   3          7.38        -14.55        14.55 o                         
 -10  12   3        112.60         85.85        17.42 o                         
  -9  12   3          2.48         -7.78         7.78 o                         
  -8  12   3         74.99         93.42        10.14 o                         
  -7  12   3        170.13        154.14        11.37 o                         
  -6  12   3        146.94        171.59        11.56 o                         
  -5  12   3        224.73        236.57        34.58 o                         
  -4  12   3       2083.54       2170.07        43.23 o                         
  -3  12   3        304.85        349.01        12.35 o                         
  -2  12   3        368.54        359.53        14.42 o                         
  -1  12   3         21.85          9.49         6.04 o                         
   0  12   3          1.26         -0.41         6.69 o                         
   1  12   3        133.14        130.68         9.73 o                         
   2  12   3        529.86        488.84        16.62 o                         
   3  12   3        125.83        132.47        16.94 o                         
   4  12   3        671.55        660.59        22.90 o                         
   5  12   3        134.06        138.42        13.11 o                         
   6  12   3        695.69        598.34        22.13 o                         
   7  12   3        391.45        351.37        54.13 o                         
   8  12   3         49.74         74.81        11.79 o                         
   9  12   3        318.30        293.08        16.64 o                         
  10  12   3        567.96        435.22        55.56 o                         
  11  12   3        247.96        298.16        24.94 o                         
  12  12   3         59.59         30.85        20.00 o                         
  13  12   3         77.73         60.39        23.29 o                         
  14  12   3         31.06        132.71        40.07 o                         
 -11  13   3        165.98        137.68        16.80 o                         
 -10  13   3         36.39          3.11        19.29 o                         
  -9  13   3         91.29         62.82        21.53 o                         
  -8  13   3          3.69          8.04         8.89 o                         
  -7  13   3        167.04        152.03        12.00 o                         
  -6  13   3         92.18         92.74        10.74 o                         
  -5  13   3        394.13        411.17        16.77 o                         
  -4  13   3        946.50        817.88        27.80 o                         
  -3  13   3        291.62        301.77        16.17 o                         
  -2  13   3         12.87        -12.81        12.81 o                         
  -1  13   3         37.02         38.57        30.43 o                         
   0  13   3          2.08          1.27         7.45 o                         
   1  13   3          9.36         10.04         7.42 o                         
   2  13   3        196.63        204.62        13.07 o                         
   3  13   3        187.17        177.98        43.06 o                         
   4  13   3          8.72         21.17        14.94 o                         
   5  13   3        220.13        187.06        20.78 o                         
   6  13   3        944.10        959.05        32.09 o                         
   7  13   3          4.30        -22.38        58.54 o                         
   8  13   3         63.42         45.98        14.56 o                         
   9  13   3         12.55         21.87        11.26 o                         
  10  13   3        175.25        165.52        15.25 o                         
  11  13   3        108.18         94.97        36.02 o                         
  12  13   3         40.00         30.06        32.29 o                         
  13  13   3         62.56         77.73        37.86 o                         
  -9  14   3        183.34        207.24        24.92 o                         
  -8  14   3         22.67          6.21         9.88 o                         
  -7  14   3        228.67        209.75        14.05 o                         
  -6  14   3         11.35         18.89         9.87 o                         
  -5  14   3        305.71        342.19        16.77 o                         
  -4  14   3         92.16        109.52        22.76 o                         
  -3  14   3        391.28        435.12        16.13 o                         
  -2  14   3        277.31        280.41        15.37 o                         
  -1  14   3        102.42        116.97        24.92 o                         
   0  14   3        238.02        183.20        46.13 o                         
   1  14   3          2.72         -2.55         9.02 o                         
   2  14   3       1474.93       1538.47        35.80 o                         
   3  14   3          0.42         -7.53         8.76 o                         
   4  14   3        459.58        514.33        39.13 o                         
   5  14   3        140.94        103.70        22.88 o                         
   6  14   3         80.57         66.02        17.89 o                         
   7  14   3         14.13         -1.04        23.38 o                         
   8  14   3        261.86        238.48        60.92 o                         
   9  14   3         93.30        108.11        14.78 o                         
  10  14   3          0.44          9.19        11.81 o                         
  11  14   3         11.68        -33.85        57.01 o                         
  12  14   3         56.81         42.42        37.01 o                         
  -8  15   3         28.27        -28.22        28.22 o                         
  -7  15   3         25.91         20.26        10.99 o                         
  -6  15   3          0.24         -4.27        11.69 o                         
  -5  15   3          1.13          3.78        11.27 o                         
  -4  15   3         83.53         96.90        41.16 o                         
  -3  15   3        398.58        355.58        17.60 o                         
  -2  15   3        264.83        297.32        16.17 o                         
  -1  15   3        420.94        433.74        25.76 o                         
   0  15   3         50.07         24.97        16.51 o                         
   1  15   3        697.99        714.04        22.80 o                         
   2  15   3         24.55         18.68        13.46 o                         
   3  15   3         66.80         47.63        14.33 o                         
   4  15   3        323.36        249.23        75.59 o                         
   5  15   3        591.22        571.78        32.82 o                         
   6  15   3         74.44         64.17        26.10 o                         
   7  15   3         60.62         10.56        26.69 o                         
   8  15   3        461.46        468.26        37.07 o                         
   9  15   3        152.92        129.13        19.30 o                         
  10  15   3         64.37         58.14        17.49 o                         
  11  15   3         38.67         30.86        16.83 o                         
  -6  16   3         40.80         20.71        12.71 o                         
  -5  16   3         16.69         13.11        12.83 o                         
  -4  16   3        158.75        239.63        61.28 o                         
  -3  16   3        263.02        286.57        30.94 o                         
  -2  16   3        156.25        119.76        16.06 o                         
  -1  16   3         60.22         74.69        18.97 o                         
   0  16   3        208.79        206.74        22.45 o                         
   1  16   3        324.65        341.60        22.50 o                         
   2  16   3        453.47        418.83        25.56 o                         
   3  16   3         78.95        100.55        18.07 o                         
   4  16   3        244.99        263.45        22.69 o                         
   5  16   3         47.25        -27.71        35.38 o                         
   6  16   3         52.83         12.08        25.97 o                         
   7  16   3         14.54         13.37        26.96 o                         
   8  16   3         36.33         34.56        29.23 o                         
   9  16   3         81.37         83.99        19.48 o                         
  -4  17   3          3.35          1.83        16.11 o                         
  -3  17   3        111.26         71.26        40.60 o                         
  -2  17   3         21.07        -40.11        40.11 o                         
  -1  17   3         39.42         12.46        19.83 o                         
   0  17   3         53.77         20.80        22.74 o                         
   1  17   3         58.86        -20.55        22.58 o                         
   2  17   3          0.26        -13.92        13.92 o                         
   3  17   3        240.03        214.50        21.86 o                         
   4  17   3        327.22        334.06        32.25 o                         
   5  17   3         94.19        154.20        70.80 o                         
   6  17   3        530.13        511.31        37.07 o                         
   7  17   3         11.79        -27.70        27.70 o                         
   0  18   3         69.81        -25.38        25.38 o                         
   1  18   3          9.04        -25.69        25.69 o                         
   2  18   3         67.38         47.29        18.48 o                         
   3  18   3         72.90         61.41        19.88 o                         
  -4 -17   4         53.69         16.28        34.36 o                         
  -3 -17   4         97.51         75.00        28.28 o                         
  -2 -17   4         90.77         83.18        31.23 o                         
  -1 -17   4         83.73         27.88        33.58 o                         
   0 -17   4        203.22        212.36        41.82 o                         
   1 -17   4        110.28        126.93        19.79 o                         
   2 -17   4          4.47        -12.86        12.86 o                         
  -7 -16   4         13.35         -2.81        17.09 o                         
  -6 -16   4          5.75         11.90        16.41 o                         
  -5 -16   4         82.03         79.84        19.21 o                         
  -4 -16   4         88.40         66.39        32.55 o                         
  -3 -16   4         61.16         43.71        25.64 o                         
  -2 -16   4         26.86         -7.88        22.45 o                         
  -1 -16   4        250.15        278.10        25.79 o                         
   0 -16   4         49.45        -89.92        89.92 o                         
   1 -16   4         37.65         10.80        11.72 o                         
   2 -16   4          3.83        -10.71        10.71 o                         
   3 -16   4        385.77        156.16        93.29 o                         
   4 -16   4        138.50        138.22        28.04 o                         
   5 -16   4         44.05         78.24        38.84 o                         
  -9 -15   4         51.79        -19.22        38.52 o                         
  -8 -15   4        112.70         53.71        35.10 o                         
  -7 -15   4          3.67         -4.69        14.96 o                         
  -6 -15   4         89.53        107.73        18.46 o                         
  -5 -15   4         25.35         21.03        14.89 o                         
  -4 -15   4         13.97         69.09        81.53 o                         
  -3 -15   4        118.87         60.30        26.65 o                         
  -2 -15   4        147.03        103.01        30.67 o                         
  -1 -15   4         59.56         25.70        25.47 o                         
   0 -15   4         29.70         21.55        18.83 o                         
   1 -15   4        299.20        287.02        31.00 o                         
   2 -15   4          3.09         -6.96         9.60 o                         
   3 -15   4          2.13        -10.21        10.21 o                         
   4 -15   4        393.55        345.44        45.02 o                         
   5 -15   4        240.31        217.40        18.92 o                         
   6 -15   4        419.11        356.53        14.07 o                         
   7 -15   4         65.08         15.82        21.71 o                         
 -11 -14   4        141.28        335.94        75.57 o                         
 -10 -14   4         36.07         25.77        31.65 o                         
  -9 -14   4        233.11        296.64        26.26 o                         
  -8 -14   4          7.24        -32.83        32.83 o                         
  -7 -14   4        211.47        279.93        61.51 o                         
  -6 -14   4          8.57         15.50        14.35 o                         
  -5 -14   4         31.49         34.20        15.32 o                         
  -4 -14   4        635.80        665.66        30.22 o                         
  -3 -14   4         65.68         64.33        35.27 o                         
  -2 -14   4        755.40        766.26        29.17 o                         
  -1 -14   4        334.14        387.42        20.49 o                         
   0 -14   4        255.51        249.57        19.65 o                         
   1 -14   4       1203.85       1086.47        37.01 o                         
   2 -14   4        137.32        149.47        11.71 o                         
   3 -14   4        259.39        252.56        13.35 o                         
   4 -14   4         43.32        -40.00        40.00 o                         
   5 -14   4        311.29        321.54        18.38 o                         
   6 -14   4         46.03         -5.98        18.06 o                         
   7 -14   4        135.99        113.78        19.43 o                         
   8 -14   4         79.63         92.14        28.48 o                         
   9 -14   4         15.40         40.34        30.73 o                         
 -12 -13   4          7.25         -4.67        18.42 o                         
 -11 -13   4         48.72          6.85        17.43 o                         
 -10 -13   4        173.17        100.56        32.22 o                         
  -9 -13   4          1.80          9.05        21.39 o                         
  -8 -13   4        181.10        196.13        24.41 o                         
  -7 -13   4          2.69         60.89        25.17 o                         
  -6 -13   4         15.89         30.43        12.69 o                         
  -5 -13   4         24.61         26.96        11.62 o                         
  -4 -13   4         11.62         22.47        10.10 o                         
  -3 -13   4        186.47        121.25        51.55 o                         
  -2 -13   4        504.07        500.02        25.06 o                         
  -1 -13   4        364.42        399.77        23.79 o                         
   0 -13   4         51.14         25.41        15.79 o                         
   1 -13   4        144.63        147.57        17.07 o                         
   2 -13   4        659.34        799.53        54.28 o                         
   3 -13   4        152.12        138.52        12.67 o                         
   4 -13   4          0.54         -4.90         7.34 o                         
   5 -13   4        100.03         85.04        27.41 o                         
   6 -13   4        201.16        193.71        20.87 o                         
   7 -13   4        149.91        131.65        17.13 o                         
   8 -13   4        282.59        298.82        21.26 o                         
   9 -13   4         18.12         22.65        28.41 o                         
  10 -13   4         97.61          5.63        38.15 o                         
 -13 -12   4         29.28         23.07        17.75 o                         
 -12 -12   4          1.75          6.49        14.35 o                         
 -11 -12   4          5.40          9.95        13.35 o                         
 -10 -12   4        435.02        445.25        32.83 o                         
  -9 -12   4         49.13         35.86        22.99 o                         
  -8 -12   4        172.87        167.98        18.34 o                         
  -7 -12   4        156.42        161.62        25.76 o                         
  -6 -12   4        691.09        647.21        39.26 o                         
  -5 -12   4        534.85        573.52        23.86 o                         
  -4 -12   4        593.24        599.24        18.74 o                         
  -3 -12   4        379.09        393.16        15.59 o                         
  -2 -12   4        675.69        675.95        23.21 o                         
  -1 -12   4        305.55        286.65        17.63 o                         
   0 -12   4         32.00         25.88         9.92 o                         
   1 -12   4        138.61        152.19        15.55 o                         
   2 -12   4        513.31        425.34        27.90 o                         
   3 -12   4          3.37          9.72         7.38 o                         
   4 -12   4        590.76        588.97        16.31 o                         
   5 -12   4        176.22        128.34        36.04 o                         
   6 -12   4         63.17         28.68        18.54 o                         
   7 -12   4         21.49         13.09        16.08 o                         
   8 -12   4          6.61        -14.63        15.29 o                         
   9 -12   4        104.67        147.04        19.68 o                         
  10 -12   4         20.18         86.92        27.78 o                         
  11 -12   4        116.09        148.40        42.56 o                         
 -13 -11   4         46.12          4.73        13.60 o                         
 -12 -11   4         69.41         70.73        16.13 o                         
 -11 -11   4         16.72         30.38        14.10 o                         
 -10 -11   4         87.07         96.48        15.53 o                         
  -9 -11   4        379.32        372.32        28.70 o                         
  -8 -11   4        292.02        272.53        20.34 o                         
  -7 -11   4        190.82        196.89        23.72 o                         
  -6 -11   4       1769.87       1892.81        39.85 o                         
  -5 -11   4        162.14        135.05        11.16 o                         
  -4 -11   4        295.24        344.83        15.33 o                         
  -3 -11   4         52.03         53.54         9.26 o                         
  -2 -11   4        267.13        233.92        55.64 o                         
  -1 -11   4        369.51        392.57        17.76 o                         
   0 -11   4        245.26        274.14        14.11 o                         
   1 -11   4        530.11        552.54        17.48 o                         
   2 -11   4        117.16        115.70        12.09 o                         
   3 -11   4        113.01         13.29        31.87 o                         
   4 -11   4        113.12        118.55         7.85 o                         
   5 -11   4          0.94          5.77         5.17 o                         
   6 -11   4        745.62        654.04        44.97 o                         
   7 -11   4        211.72        225.56        21.58 o                         
   8 -11   4        202.16        205.24        15.69 o                         
   9 -11   4        115.72         78.67        15.98 o                         
  10 -11   4         99.37         64.17        19.26 o                         
  11 -11   4         92.48        134.11        39.55 o                         
  12 -11   4         21.12         24.93        10.27 o                         
 -14 -10   4         98.75         71.27        26.67 o                         
 -13 -10   4         17.09        -33.34        33.34 o                         
 -12 -10   4         61.37         68.45        14.14 o                         
 -11 -10   4         24.98          0.62        11.85 o                         
 -10 -10   4         53.29         32.37        11.99 o                         
  -9 -10   4        314.43        247.82        23.77 o                         
  -8 -10   4        359.41        250.79        28.52 o                         
  -7 -10   4       1093.89       1007.49        24.05 o                         
  -6 -10   4         63.85         93.77        16.27 o                         
  -5 -10   4        149.69        146.93        24.40 o                         
  -4 -10   4       1663.02       1598.36        28.51 o                         
  -3 -10   4          0.58         -6.42         6.42 o                         
  -2 -10   4          8.50          8.27         6.71 o                         
  -1 -10   4        367.31        355.70        17.08 o                         
   0 -10   4        968.34        994.03        21.25 o                         
   1 -10   4        207.80        223.76        10.48 o                         
   2 -10   4        518.85        532.91        16.26 o                         
   3 -10   4        579.51        605.16        29.96 o                         
   4 -10   4          6.77          7.29         5.03 o                         
   5 -10   4         39.83         44.14         5.37 o                         
   6 -10   4         76.45         80.49        31.28 o                         
   7 -10   4        132.66        148.63        16.57 o                         
   8 -10   4        168.66        181.74        16.85 o                         
   9 -10   4         20.11         -1.41        11.69 o                         
  10 -10   4        206.52        195.21        18.39 o                         
  11 -10   4         49.31         35.21        36.55 o                         
  12 -10   4        172.02        157.49        12.50 o                         
  13 -10   4         11.18         11.56        10.13 o                         
 -15  -9   4         70.33         73.00        22.96 o                         
 -14  -9   4        108.58        138.66        20.69 o                         
 -13  -9   4        197.09        229.49        24.20 o                         
 -12  -9   4        123.80         98.85        28.56 o                         
 -11  -9   4          8.62        -10.65        10.65 o                         
 -10  -9   4         33.00          0.24        10.73 o                         
  -9  -9   4         23.03         18.03        10.06 o                         
  -8  -9   4       1325.47       1315.41        29.40 o                         
  -7  -9   4       1051.43        966.79        23.22 o                         
  -6  -9   4        531.30        569.44        19.50 o                         
  -5  -9   4         96.54         65.98        13.72 o                         
  -4  -9   4          7.72         21.23         7.20 o                         
  -3  -9   4        341.11        320.58        12.61 o                         
  -2  -9   4         20.23         19.81         6.60 o                         
  -1  -9   4          3.50         -0.52         5.95 o                         
   0  -9   4        455.44        456.00        15.22 o                         
   1  -9   4         20.39         12.12         8.50 o                         
   2  -9   4       1009.86        981.85        19.96 o                         
   3  -9   4        121.32        162.90        11.79 o                         
   4  -9   4         10.33         12.83         4.72 o                         
   5  -9   4          3.88         -0.14         6.02 o                         
   6  -9   4          1.74         -2.76         6.82 o                         
   7  -9   4        232.49        265.17        33.26 o                         
   8  -9   4        559.86        558.66        19.28 o                         
   9  -9   4        129.58        150.57        11.98 o                         
  10  -9   4        343.51        322.25        15.89 o                         
  11  -9   4        234.55        257.68        23.26 o                         
  12  -9   4        191.43        165.74        43.28 o                         
  13  -9   4        166.22        167.92        13.00 o                         
 -15  -8   4         29.47         10.98        18.31 o                         
 -14  -8   4        794.16        797.80        25.46 o                         
 -13  -8   4        373.70        297.66        21.54 o                         
 -12  -8   4        144.75        110.85        23.20 o                         
 -11  -8   4        150.18        156.51        14.47 o                         
 -10  -8   4        132.72        168.54        12.88 o                         
  -9  -8   4         18.26         19.02         8.20 o                         
  -8  -8   4       1077.00       1049.70        34.42 o                         
  -7  -8   4        761.60        727.87        21.68 o                         
  -6  -8   4        291.51        287.68        12.30 o                         
  -5  -8   4        781.99        780.07        20.19 o                         
  -4  -8   4         35.44          8.69        30.49 o                         
  -3  -8   4        145.47        222.85         9.97 o                         
  -2  -8   4        748.11        712.92        15.48 o                         
  -1  -8   4        414.55        433.07        12.30 o                         
   0  -8   4        283.41        342.01        19.70 o                         
   1  -8   4        321.95        389.45        13.12 o                         
   2  -8   4        220.78        215.51        10.97 o                         
   3  -8   4        171.70        205.98         9.19 o                         
   4  -8   4        510.61        531.39        35.30 o                         
   5  -8   4        132.13        120.00         7.89 o                         
   6  -8   4        157.08        130.48         9.00 o                         
   7  -8   4         60.46         61.61         7.60 o                         
   8  -8   4        782.14        777.72        21.97 o                         
   9  -8   4        710.10        792.60        19.44 o                         
  10  -8   4        683.73        669.79        16.87 o                         
  11  -8   4        140.95        177.79        15.63 o                         
  12  -8   4        291.15        338.49        44.77 o                         
  13  -8   4         25.72         34.18         7.02 o                         
  14  -8   4        405.87        456.11        14.84 o                         
 -16  -7   4         61.76         54.53        12.52 o                         
 -15  -7   4         19.13         57.86        21.10 o                         
 -14  -7   4        147.74        144.78        16.19 o                         
 -13  -7   4         28.68          5.59        13.16 o                         
 -12  -7   4        652.22        743.03        33.62 o                         
 -11  -7   4        424.43        297.64        56.71 o                         
 -10  -7   4          0.65         -1.18         7.39 o                         
  -9  -7   4         29.95         27.12         7.83 o                         
  -8  -7   4        289.10        291.87        43.93 o                         
  -7  -7   4         74.42         49.92        12.61 o                         
  -6  -7   4       1742.03       1867.47        31.38 o                         
  -5  -7   4        686.58        699.45        17.58 o                         
  -4  -7   4        295.13        348.72        16.34 o                         
  -3  -7   4        257.66        311.47        11.21 o                         
  -2  -7   4         23.04          0.75         5.58 o                         
  -1  -7   4        119.19        142.75         8.35 o                         
   0  -7   4       3932.06       4021.23        49.91 o                         
   1  -7   4        159.92        159.08        15.29 o                         
   2  -7   4         38.77         81.85         9.82 o                         
   3  -7   4       2301.85       2406.54        38.52 o                         
   4  -7   4       3724.95       4009.30        63.59 o                         
   5  -7   4        407.34        484.94        12.43 o                         
   6  -7   4         49.47         32.98         6.37 o                         
   7  -7   4          4.99          6.70         5.70 o                         
   8  -7   4       1052.09       1109.40        21.32 o                         
   9  -7   4         54.62         75.10        11.48 o                         
  10  -7   4        216.68        228.16        12.42 o                         
  11  -7   4         31.63         28.27        12.70 o                         
  12  -7   4        114.58        115.16        16.37 o                         
  13  -7   4          2.01          3.27         5.55 o                         
  14  -7   4         18.09         13.54        17.22 o                         
  15  -7   4         61.20         -7.09        26.63 o                         
 -16  -6   4        106.97        131.97        11.50 o                         
 -15  -6   4         39.90         22.85        22.67 o                         
 -14  -6   4        224.68        218.35        22.42 o                         
 -13  -6   4       1088.57       1057.46        24.12 o                         
 -12  -6   4       1628.03       1609.21        30.14 o                         
 -11  -6   4        130.23        120.18        18.46 o                         
 -10  -6   4        649.11        659.53        17.64 o                         
  -9  -6   4         28.52         32.84         7.40 o                         
  -8  -6   4        103.02        107.38         8.72 o                         
  -7  -6   4         58.62         81.01        20.32 o                         
  -6  -6   4       3244.73       3074.62        43.15 o                         
  -5  -6   4        997.76        945.98        18.00 o                         
  -4  -6   4       2489.52       2892.93        39.56 o                         
  -3  -6   4          8.17         -5.35         5.35 o                         
  -2  -6   4        496.53        501.51        12.81 o                         
  -1  -6   4          8.27         37.15        11.81 o                         
   0  -6   4        178.49        195.53         8.87 o                         
   1  -6   4        978.52       1033.00        38.23 o                         
   2  -6   4       1037.21       1047.19        17.54 o                         
   3  -6   4       1989.15       1926.99        24.11 o                         
   4  -6   4        992.10        970.48        18.84 o                         
   5  -6   4        994.55       1222.40        22.62 o                         
   6  -6   4        282.16        321.48        10.25 o                         
   7  -6   4        358.62        335.44        11.31 o                         
   8  -6   4         52.19         52.26         6.49 o                         
   9  -6   4         19.70         42.63        11.00 o                         
  10  -6   4        224.09        225.11        13.84 o                         
  11  -6   4        219.46        232.61        11.88 o                         
  12  -6   4        250.06        305.00        13.28 o                         
  13  -6   4         29.79         28.26         5.59 o                         
  14  -6   4        125.54         98.17        11.79 o                         
  15  -6   4        156.64        132.79        22.41 o                         
 -16  -5   4         10.99         27.24         6.72 o                         
 -15  -5   4         16.27         78.33        40.38 o                         
 -14  -5   4         84.97         95.71        17.80 o                         
 -13  -5   4         39.93          8.09        12.31 o                         
 -12  -5   4        306.84        271.41        16.33 o                         
 -11  -5   4       2433.94       2324.93        37.17 o                         
 -10  -5   4          1.86          4.85         6.13 o                         
  -9  -5   4        120.86        108.03         8.36 o                         
  -8  -5   4        375.45        346.00        12.20 o                         
  -7  -5   4         64.21         57.26         6.88 o                         
  -6  -5   4        487.41        493.14        16.56 o                         
  -5  -5   4       1028.14       1039.87        19.41 o                         
  -4  -5   4          6.95         25.22         9.17 o                         
  -3  -5   4        200.40        156.10         8.63 o                         
  -2  -5   4        303.45        259.87         9.27 o                         
  -1  -5   4          0.03         -4.86         4.91 o                         
   0  -5   4        936.81        854.56        15.25 o                         
   1  -5   4        871.36        960.43        16.26 o                         
   2  -5   4        907.38        865.66        18.40 o                         
   3  -5   4       3154.05       3634.55        42.86 o                         
   4  -5   4       1228.11       1269.90        19.84 o                         
   5  -5   4        698.86        871.00       139.63 o                         
   6  -5   4        774.97        933.07        19.62 o                         
   7  -5   4          1.01          2.86         4.64 o                         
   8  -5   4        145.61        115.22         7.21 o                         
   9  -5   4        740.40        733.23        16.82 o                         
  10  -5   4        118.27        116.04        12.26 o                         
  11  -5   4         80.58        100.75         9.33 o                         
  12  -5   4        166.70        176.92        10.74 o                         
  13  -5   4        295.39        294.32        12.50 o                         
  14  -5   4        211.68        220.93         7.48 o                         
  15  -5   4         73.51         73.24         7.01 o                         
  16  -5   4         35.35         14.21         6.17 o                         
 -16  -4   4        106.92        114.14        12.09 o                         
 -15  -4   4         17.45         15.68         6.09 o                         
 -14  -4   4        303.98        284.60        18.81 o                         
 -13  -4   4         21.69         15.00        13.28 o                         
 -12  -4   4          4.91          1.92         9.40 o                         
 -11  -4   4        804.12        776.57        21.02 o                         
 -10  -4   4        505.88        548.15        19.58 o                         
  -9  -4   4         78.36         81.20         6.76 o                         
  -8  -4   4         63.35         48.67         6.02 o                         
  -7  -4   4         36.78         36.39         5.92 o                         
  -6  -4   4       8463.84       9190.28       297.84 o                         
  -5  -4   4        216.63        253.81        11.98 o                         
  -4  -4   4      20786.54      22456.26       286.01 o                         
  -3  -4   4          0.09         42.40         9.09 o                         
  -2  -4   4       3963.59       3866.12        45.25 o                         
  -1  -4   4        745.85        598.30        11.25 o                         
   0  -4   4       1692.99       1513.80        20.02 o                         
   1  -4   4        191.62        247.54         7.16 o                         
   2  -4   4        112.84        195.34         6.62 o                         
   3  -4   4       1010.71       1043.18        16.36 o                         
   4  -4   4       9934.58      10370.90       130.20 o                         
   5  -4   4       1494.48       1550.42        25.51 o                         
   6  -4   4         31.00         86.24         6.95 o                         
   7  -4   4        206.62        193.82         8.20 o                         
   8  -4   4       1184.97       1139.49        19.53 o                         
   9  -4   4        385.55        342.31         6.99 o                         
  10  -4   4       2909.77       2828.28        48.76 o                         
  11  -4   4         51.32         43.98         6.24 o                         
  12  -4   4        133.84        121.86         7.09 o                         
  13  -4   4        479.28        487.02        15.76 o                         
  14  -4   4        110.06        118.89         9.84 o                         
  15  -4   4         18.91         16.16         7.76 o                         
  16  -4   4         21.04          9.75        11.17 o                         
 -17  -3   4          6.53         53.42        49.75 o                         
 -16  -3   4         16.09         38.42        15.07 o                         
 -15  -3   4          2.64          4.55         5.90 o                         
 -14  -3   4         69.94         62.41        32.90 o                         
 -13  -3   4         31.15         24.91        11.66 o                         
 -12  -3   4        245.68        201.60        10.94 o                         
 -11  -3   4        472.34        462.15        14.03 o                         
 -10  -3   4        486.43        500.01        17.03 o                         
  -9  -3   4        535.61        537.74        12.50 o                         
  -8  -3   4        102.42        128.80         6.73 o                         
  -7  -3   4          4.74         26.42         4.78 o                         
  -6  -3   4        674.36        624.46        12.58 o                         
  -5  -3   4       3277.48       3535.09        50.63 o                         
  -4  -3   4       1377.63       1267.52        19.41 o                         
  -3  -3   4       1158.02       1156.99        18.37 o                         
  -2  -3   4       1485.58       1561.91        61.88 o                         
  -1  -3   4        915.07       1088.40        15.37 o                         
   0  -3   4        211.39        183.44         6.38 o                         
   1  -3   4        245.58        319.68         7.48 o                         
   2  -3   4       1081.67       1038.91        14.11 o                         
   3  -3   4       1369.66       1372.99        27.48 o                         
   4  -3   4       4671.25       4655.90        59.36 o                         
   5  -3   4      10331.64      10657.05       145.42 o                         
   6  -3   4        511.82        596.18        39.61 o                         
   7  -3   4        235.12        273.31         5.87 o                         
   8  -3   4        144.18        186.59         5.55 o                         
   9  -3   4         87.51         84.19         5.02 o                         
  10  -3   4          2.98         -3.82        13.72 o                         
  11  -3   4       1338.12       1435.62        25.95 o                         
  12  -3   4        293.73        270.21        10.04 o                         
  13  -3   4        301.33        311.87        13.96 o                         
  15  -3   4          5.94         -2.85         7.91 o                         
  16  -3   4        154.55        145.02        11.98 o                         
 -17  -2   4         24.51         15.76        28.54 o                         
 -16  -2   4        374.94        323.64        52.82 o                         
 -15  -2   4         78.22         65.61        15.35 o                         
 -14  -2   4         17.36         35.81         5.41 o                         
 -13  -2   4        721.44        764.20        30.10 o                         
 -12  -2   4        509.15        484.17        12.99 o                         
 -11  -2   4        513.07        516.50        12.24 o                         
 -10  -2   4        752.34        716.73        16.69 o                         
  -9  -2   4        237.25        263.22        24.50 o                         
  -8  -2   4         19.32         40.29         4.97 o                         
  -7  -2   4         21.61         24.41         4.82 o                         
  -6  -2   4        609.09        725.79        15.29 o                         
  -5  -2   4        351.18        283.47         8.91 o                         
  -4  -2   4       6633.55       6392.22        81.69 o                         
  -3  -2   4        991.00        906.06        13.83 o                         
  -2  -2   4       3443.42       3114.73        74.38 o                         
  -1  -2   4         27.84         27.40         4.05 o                         
   0  -2   4        250.96        260.08         6.63 o                         
   1  -2   4       9318.35       9123.98        84.49 o                         
   2  -2   4      16685.02      17089.57       153.07 o                         
   3  -2   4        355.53        331.84         6.36 o                         
   4  -2   4       3321.10       3259.04        39.51 o                         
   5  -2   4       1088.43       1134.57        15.69 o                         
   6  -2   4        256.26        238.65         9.47 o                         
   7  -2   4         77.05         81.90         4.55 o                         
   8  -2   4        161.77        229.42         7.39 o                         
   9  -2   4          3.38          6.89         4.03 o                         
  10  -2   4        369.01        365.21        10.75 o                         
  11  -2   4       1189.96       1286.04        23.94 o                         
  12  -2   4       2242.29       2363.68        34.67 o                         
  13  -2   4         32.31         -5.55         9.76 o                         
  14  -2   4       1101.48       1097.36        38.93 o                         
  15  -2   4          6.13         15.84        30.65 o                         
  16  -2   4          8.79          3.06         9.13 o                         
 -17  -1   4         67.68         42.30        27.51 o                         
 -16  -1   4         37.57         43.06        41.76 o                         
 -15  -1   4          0.47          7.46        11.80 o                         
 -14  -1   4        229.33        236.30        20.36 o                         
 -13  -1   4        119.41        160.15        19.72 o                         
 -12  -1   4         91.10         65.16         9.94 o                         
 -11  -1   4         68.60         85.91         7.64 o                         
 -10  -1   4        273.67        257.08         8.41 o                         
  -9  -1   4        143.30        130.05        10.37 o                         
  -8  -1   4        629.88        659.22        15.69 o                         
  -7  -1   4        657.06        664.18        14.39 o                         
  -6  -1   4        340.98        428.30         9.77 o                         
  -5  -1   4         61.49         64.79         4.91 o                         
  -4  -1   4        405.23        417.57        20.04 o                         
  -3  -1   4       1175.58        918.25        13.95 o                         
  -2  -1   4       6636.60       7055.48        72.55 o                         
  -1  -1   4       1846.72       1741.41        21.06 o                         
   0  -1   4         59.82         56.80         4.01 o                         
   1  -1   4       1271.70       1124.14        14.40 o                         
   2  -1   4      19620.65      19516.51       173.10 o                         
   3  -1   4        393.99        274.56         6.10 o                         
   4  -1   4        443.68        371.76        15.18 o                         
   5  -1   4       6087.12       6140.86        68.71 o                         
   6  -1   4        562.63        512.87        10.60 o                         
   7  -1   4       1187.60       1189.36        45.40 o                         
   8  -1   4        318.89        359.66        10.79 o                         
   9  -1   4        161.68        203.12         8.23 o                         
  10  -1   4        144.46        170.47         7.88 o                         
  11  -1   4        276.16        285.81         8.99 o                         
  12  -1   4        509.84        511.55        13.47 o                         
  13  -1   4       1406.16       1384.66        21.90 o                         
  14  -1   4        228.67        204.42        10.54 o                         
  15  -1   4        124.10         88.34        19.18 o                         
  16  -1   4         27.67         15.07         9.48 o                         
  17  -1   4         14.30         25.10        13.59 o                         
 -17   0   4         12.57         33.19        23.35 o                         
 -16   0   4          6.21        -26.13        28.15 o                         
 -15   0   4         37.50         19.13        35.91 o                         
 -14   0   4        157.05        149.15        21.60 o                         
 -13   0   4         19.88         14.39        11.14 o                         
 -12   0   4        935.20        957.92        41.54 o                         
 -11   0   4        894.38        887.77        24.50 o                         
 -10   0   4        233.23        263.23         8.91 o                         
  -9   0   4        456.23        439.56        12.60 o                         
  -8   0   4       3973.26       3945.34        45.52 o                         
  -7   0   4        296.69        263.13         8.14 o                         
  -6   0   4        261.31        266.72         8.27 o                         
  -5   0   4         74.74         42.74         3.85 o                         
  -4   0   4         34.80         41.05         3.88 o                         
  -3   0   4        169.57        181.67        12.10 o                         
  -2   0   4       1962.76       2092.32        25.15 o                         
  -1   0   4       4549.25       4235.83        67.18 o                         
   0   0   4       3080.18       3018.69        34.30 o                         
   1   0   4       2563.88       2470.61        28.19 o                         
   2   0   4        644.71        695.15        10.67 o                         
   3   0   4        165.00        152.50         5.62 o                         
   4   0   4         23.54         63.67         4.00 o                         
   5   0   4       1269.84       1236.36        17.98 o                         
   6   0   4       4156.44       3970.96        49.73 o                         
   7   0   4        853.70        943.41        24.41 o                         
   8   0   4       2030.74       2118.56        29.36 o                         
   9   0   4        248.09        314.22         8.70 o                         
  10   0   4          2.95         11.32         4.24 o                         
  11   0   4        657.97        690.77        13.97 o                         
  12   0   4        249.46        209.38        14.95 o                         
  13   0   4       1941.05       1991.06        30.80 o                         
  14   0   4        236.27        209.74        11.55 o                         
  15   0   4        334.74        401.63        60.71 o                         
  16   0   4        671.89        667.38        52.22 o                         
  17   0   4         23.26         34.09        14.82 o                         
 -17   1   4         16.80         20.87        19.34 o                         
 -16   1   4        184.70        238.93        40.38 o                         
 -15   1   4        261.41        270.63        31.34 o                         
 -14   1   4         20.05         21.05        12.33 o                         
 -13   1   4         72.67         57.62        13.12 o                         
 -12   1   4          1.08          2.45        10.27 o                         
 -11   1   4        152.97        168.64        23.48 o                         
 -10   1   4       1406.97       1347.11        24.59 o                         
  -9   1   4        154.20        144.34         5.43 o                         
  -8   1   4       1506.94       1461.01        21.89 o                         
  -7   1   4        311.92        274.03         7.89 o                         
  -6   1   4        533.58        505.89        11.74 o                         
  -5   1   4        963.72        961.26        15.42 o                         
  -4   1   4        657.68        602.40         9.82 o                         
  -3   1   4          0.76          6.47         3.20 o                         
  -2   1   4       1294.39       1394.28        18.53 o                         
  -1   1   4        655.17        563.92        10.02 o                         
   0   1   4        709.38        702.27        18.53 o                         
   1   1   4       6129.27       6156.84        67.21 o                         
   2   1   4       3106.30       3056.70        39.09 o                         
   3   1   4       5207.68       5286.24        62.57 o                         
   4   1   4       2696.48       2795.97        35.86 o                         
   5   1   4       1800.42       1787.51        36.08 o                         
   6   1   4       1208.51       1231.62        27.18 o                         
   7   1   4       2264.59       2404.17        64.07 o                         
   8   1   4         75.46         27.22        20.86 o                         
   9   1   4       1496.15       1606.43        26.43 o                         
  10   1   4        876.91        880.83        17.47 o                         
  11   1   4        587.03        585.18        11.85 o                         
  12   1   4        495.23        504.42        10.12 o                         
  13   1   4        466.94        456.79        12.05 o                         
  14   1   4        268.62        276.98         7.77 o                         
  15   1   4         20.40         10.46        11.46 o                         
  16   1   4          2.69        -55.29        55.29 o                         
  17   1   4          0.33         -7.86        13.89 o                         
 -16   2   4         19.77         52.04        21.49 o                         
 -15   2   4         11.80         23.82        40.51 o                         
 -14   2   4        201.66        200.09        38.12 o                         
 -13   2   4        317.45        367.36        21.36 o                         
 -12   2   4        622.83        570.40        23.70 o                         
 -11   2   4        180.36        212.55        23.98 o                         
 -10   2   4        331.77        344.14        19.65 o                         
  -9   2   4        516.50        499.59        11.89 o                         
  -8   2   4         14.27         33.63         4.80 o                         
  -7   2   4        536.12        720.34        36.36 o                         
  -6   2   4          0.59         13.68         3.25 o                         
  -5   2   4         55.38         40.91         4.30 o                         
  -4   2   4        859.84        806.09        11.68 o                         
  -3   2   4        241.89        182.91         5.64 o                         
  -2   2   4       1490.11       1135.28        16.79 o                         
  -1   2   4       3219.67       3000.07        36.99 o                         
   0   2   4      16100.55      14380.92       180.82 o                         
   1   2   4        932.54        992.36        15.33 o                         
   2   2   4      31506.36      30446.84       305.30 o                         
   3   2   4         20.41         36.25         4.14 o                         
   4   2   4        172.32        175.73         5.69 o                         
   5   2   4        289.40        412.70        11.20 o                         
   6   2   4       4906.52       5280.75       125.91 o                         
   7   2   4        476.70        480.54        14.19 o                         
   8   2   4        450.38        380.82        14.53 o                         
   9   2   4        256.00        298.02        10.07 o                         
  10   2   4         43.88         25.61         5.55 o                         
  11   2   4        611.99        621.53        17.72 o                         
  12   2   4        368.55        374.62        13.53 o                         
  13   2   4       1019.72        940.35        26.82 o                         
  14   2   4        470.49        472.39        14.57 o                         
  15   2   4         35.98         24.31         7.91 o                         
  16   2   4        432.13        458.29        27.67 o                         
  17   2   4         32.30         36.85        34.97 o                         
 -16   3   4        506.79        594.29        27.76 o                         
 -15   3   4        134.82        139.33        29.22 o                         
 -14   3   4         87.20         44.34        24.74 o                         
 -13   3   4        226.89        230.18        17.61 o                         
 -12   3   4        194.86        204.96        16.27 o                         
 -11   3   4       1598.11       1586.05        40.68 o                         
 -10   3   4        923.69        979.96        39.80 o                         
  -9   3   4        231.69        244.25         8.73 o                         
  -8   3   4       2426.96       2359.69        27.64 o                         
  -7   3   4       2473.41       2596.90        34.20 o                         
  -6   3   4        685.18        605.96        10.58 o                         
  -5   3   4        406.19        357.54         7.61 o                         
  -4   3   4       2378.92       2518.10        27.57 o                         
  -3   3   4        482.49        366.56         7.10 o                         
  -2   3   4       2878.02       2621.93        61.12 o                         
  -1   3   4       7587.30       7503.88        96.50 o                         
   0   3   4        291.54        252.66        10.03 o                         
   1   3   4       5390.39       5646.11       103.28 o                         
   2   3   4        578.79        670.37        11.39 o                         
   3   3   4       1903.35       1824.01        23.50 o                         
   4   3   4        119.03         93.27         5.16 o                         
   5   3   4        229.82        291.24         8.42 o                         
   6   3   4        819.62        757.71        40.07 o                         
   7   3   4        217.18        264.65        13.01 o                         
   8   3   4        199.18        265.85        12.41 o                         
   9   3   4        126.87         92.74        26.06 o                         
  10   3   4         79.15         65.62         7.12 o                         
  11   3   4         19.06         17.26         6.13 o                         
  12   3   4         43.07         33.66         6.70 o                         
  13   3   4         21.36         16.10         7.56 o                         
  14   3   4         61.34         82.74        14.00 o                         
  15   3   4         11.72         -8.70        10.34 o                         
  16   3   4        101.53         91.44        12.82 o                         
  17   3   4         42.82          7.68        64.63 o                         
 -16   4   4        256.22        345.65        23.02 o                         
 -15   4   4        185.16        169.70        28.15 o                         
 -14   4   4        166.04        210.54        25.10 o                         
 -13   4   4         86.90         94.13        12.98 o                         
 -12   4   4       1301.02       1385.75        37.78 o                         
 -11   4   4        568.62        557.00        28.65 o                         
 -10   4   4        499.03        534.83        25.14 o                         
  -9   4   4         33.24         26.97         5.30 o                         
  -8   4   4        420.10        413.34        10.37 o                         
  -7   4   4       1841.56       1966.56        33.15 o                         
  -6   4   4       1695.91       1682.27        26.36 o                         
  -5   4   4        173.48        209.70         5.76 o                         
  -4   4   4          2.71         85.06         4.07 o                         
  -3   4   4        624.08        700.78        11.59 o                         
  -2   4   4        424.48        364.25         7.61 o                         
  -1   4   4        922.25        839.74        14.76 o                         
   0   4   4        649.15        543.27        11.42 o                         
   1   4   4        906.51        851.64        15.80 o                         
   2   4   4        130.66         79.11         5.03 o                         
   3   4   4       5613.16       5544.23        61.15 o                         
   4   4   4          0.17         31.10         4.05 o                         
   5   4   4       1737.80       2039.08        28.02 o                         
   6   4   4        316.56        359.56         9.02 o                         
   7   4   4         23.06        119.10        20.95 o                         
   8   4   4         64.15         78.06         5.53 o                         
   9   4   4        421.96        397.70        18.25 o                         
  10   4   4         10.26         21.28         6.33 o                         
  11   4   4          1.23          9.29         6.19 o                         
  12   4   4          0.49          6.58         6.49 o                         
  13   4   4         77.46         78.06        11.57 o                         
  14   4   4         65.89         30.11        19.23 o                         
  15   4   4        141.73        162.71        15.48 o                         
  16   4   4        682.04        703.62        21.65 o                         
  17   4   4          1.99         26.69        64.05 o                         
 -16   5   4        249.06        230.76        23.54 o                         
 -15   5   4         26.86          0.13        14.98 o                         
 -14   5   4        142.79        125.09        20.39 o                         
 -13   5   4        497.10        582.97        29.77 o                         
 -12   5   4          0.22         21.63        12.16 o                         
 -11   5   4        167.03        188.06        13.80 o                         
 -10   5   4        445.40        384.79        10.94 o                         
  -9   5   4        567.04        542.34        12.10 o                         
  -8   5   4       1261.65       1253.30        18.43 o                         
  -7   5   4        262.96        246.13         8.29 o                         
  -6   5   4       1173.54       1333.33        23.91 o                         
  -5   5   4        448.08        428.22        10.21 o                         
  -4   5   4       2085.30       2119.07        31.08 o                         
  -3   5   4        408.43        409.19         9.50 o                         
  -2   5   4       1714.45       1815.91        22.53 o                         
  -1   5   4       1085.05       1100.38        23.12 o                         
   0   5   4       3526.39       3389.54        42.83 o                         
   1   5   4       1480.84       1534.87        23.37 o                         
   2   5   4       1351.37       1324.38        22.50 o                         
   3   5   4        174.82        217.52         7.79 o                         
   4   5   4       2478.47       2500.88        36.84 o                         
   5   5   4         28.63         29.30         4.64 o                         
   6   5   4        411.58        414.66        10.52 o                         
   7   5   4       2510.07       2529.38        41.66 o                         
   8   5   4       2424.67       2476.34        39.37 o                         
   9   5   4        227.67        264.54        11.79 o                         
  10   5   4        932.22        921.82        24.23 o                         
  11   5   4         43.13         28.31         4.92 o                         
  12   5   4        398.68        419.14        20.91 o                         
  13   5   4        381.58        361.96        14.84 o                         
  14   5   4         47.14         52.74         9.88 o                         
  15   5   4        118.39        102.05        26.34 o                         
  16   5   4        391.88        321.62        26.59 o                         
  17   5   4          2.55        -18.98        18.98 o                         
 -15   6   4         52.01         69.43        16.50 o                         
 -14   6   4        220.72        253.24        20.47 o                         
 -13   6   4        137.06        122.52        33.43 o                         
 -12   6   4        195.14        201.29        14.53 o                         
 -11   6   4         93.40         92.10         6.01 o                         
 -10   6   4         60.28         85.57         4.95 o                         
  -9   6   4         57.56         66.16        11.99 o                         
  -8   6   4         44.37         56.40         6.69 o                         
  -7   6   4        869.60        897.80        17.97 o                         
  -6   6   4       1794.91       1971.42        29.53 o                         
  -5   6   4       4084.61       4014.81        47.70 o                         
  -4   6   4       2701.46       3041.63        37.14 o                         
  -3   6   4       1787.93       1869.48        25.63 o                         
  -2   6   4        426.82        431.91         8.02 o                         
  -1   6   4         93.45        117.79         5.83 o                         
   0   6   4        992.63        931.46        17.01 o                         
   1   6   4        598.26        650.12        12.69 o                         
   2   6   4       5043.06       4838.09        59.61 o                         
   3   6   4       1851.56       1930.06        25.16 o                         
   4   6   4        119.69        175.06         7.92 o                         
   5   6   4        768.75        655.02        13.64 o                         
   6   6   4         44.98         44.96         5.58 o                         
   7   6   4        434.07        396.61        33.55 o                         
   8   6   4       1146.44       1200.40        26.33 o                         
   9   6   4        126.62        115.12        10.00 o                         
  10   6   4       1977.08       1983.85        38.52 o                         
  11   6   4        956.69        971.79        23.27 o                         
  12   6   4        493.48        476.92        14.47 o                         
  13   6   4         11.66         14.92         8.75 o                         
  14   6   4        196.18        237.76        16.89 o                         
  15   6   4         11.86         26.97        24.91 o                         
  16   6   4         20.09         -1.52        20.21 o                         
 -15   7   4          0.75         19.54        25.93 o                         
 -14   7   4        304.81        359.47        19.30 o                         
 -13   7   4        201.05        205.85        16.51 o                         
 -12   7   4         29.41         67.09        32.29 o                         
 -11   7   4        192.85        174.75         6.22 o                         
 -10   7   4         91.47         79.43         4.34 o                         
  -9   7   4         12.34         12.73         6.07 o                         
  -8   7   4        548.17        563.86        20.87 o                         
  -7   7   4         81.80         94.10         8.99 o                         
  -6   7   4        560.77        570.87        13.96 o                         
  -5   7   4       2183.81       2439.11        33.74 o                         
  -4   7   4       5454.03       5299.17        60.85 o                         
  -3   7   4        560.23        512.09        12.34 o                         
  -2   7   4         62.81         73.89         4.56 o                         
  -1   7   4        496.91        448.40        10.23 o                         
   0   7   4        111.68        108.66        15.01 o                         
   1   7   4        480.46        548.14        14.75 o                         
   2   7   4        354.76        412.00        11.36 o                         
   3   7   4       3891.06       4111.66        59.22 o                         
   4   7   4          4.88         26.05         4.87 o                         
   5   7   4        315.94        390.14        10.99 o                         
   6   7   4       1064.90       1216.60        19.97 o                         
   7   7   4        316.98        362.95        11.56 o                         
   8   7   4        151.89        146.91        14.29 o                         
   9   7   4         88.10         73.96        11.60 o                         
  10   7   4       2951.46       3090.42        61.23 o                         
  11   7   4        135.46        107.71        15.54 o                         
  12   7   4          3.89          6.57         6.30 o                         
  13   7   4         86.52         68.92         9.86 o                         
  14   7   4         54.24         51.31         6.98 o                         
  15   7   4         29.27         -0.78        10.79 o                         
  16   7   4        204.39        135.75        27.10 o                         
 -14   8   4         88.79         84.57         9.20 o                         
 -13   8   4         61.28         74.45         9.19 o                         
 -12   8   4         37.91         24.73        16.80 o                         
 -11   8   4          1.96         -2.30         4.75 o                         
 -10   8   4         50.04         37.06         6.56 o                         
  -9   8   4        129.51        114.46         8.28 o                         
  -8   8   4         27.16         23.88         5.84 o                         
  -7   8   4        260.21        244.53        12.51 o                         
  -6   8   4       1987.76       2065.53        32.05 o                         
  -5   8   4        307.94        283.39        11.58 o                         
  -4   8   4       1826.80       1806.28        26.62 o                         
  -3   8   4        248.24        313.80        10.25 o                         
  -2   8   4        350.39        332.82         8.80 o                         
  -1   8   4        233.52        243.98         8.35 o                         
   0   8   4         40.24         22.97         5.08 o                         
   1   8   4       4573.87       4563.51        55.23 o                         
   2   8   4        736.39        676.85        14.71 o                         
   3   8   4        534.45        569.06        18.59 o                         
   4   8   4        181.19        211.16        10.11 o                         
   5   8   4        511.28        469.38        12.45 o                         
   6   8   4        294.75        327.40        11.66 o                         
   7   8   4        150.94        189.41         9.49 o                         
   8   8   4         48.38         83.68        44.44 o                         
   9   8   4        275.28        252.35        20.70 o                         
  10   8   4       2469.04       2308.01        44.39 o                         
  11   8   4        501.42        519.05        26.68 o                         
  12   8   4        249.95        224.51        24.66 o                         
  13   8   4          5.73         11.99         8.42 o                         
  14   8   4         53.62         46.44         9.62 o                         
  15   8   4         33.65         27.51        15.87 o                         
  16   8   4         10.67        -33.41        33.41 o                         
 -14   9   4         39.29         93.97        26.54 o                         
 -13   9   4         48.64         43.51        11.43 o                         
 -12   9   4         10.60         18.75        10.63 o                         
 -11   9   4         28.98         14.58         6.64 o                         
 -10   9   4         45.66         30.80         7.84 o                         
  -9   9   4         10.97          8.84         6.74 o                         
  -8   9   4       1550.95       1648.81        26.29 o                         
  -7   9   4       3133.47       3057.24        44.50 o                         
  -6   9   4       1846.29       1756.35        29.20 o                         
  -5   9   4         64.06         53.87         8.51 o                         
  -4   9   4        877.47        840.45        18.56 o                         
  -3   9   4        938.89        960.79        18.35 o                         
  -2   9   4         75.90         58.84         5.32 o                         
  -1   9   4         57.37         79.89         6.09 o                         
   0   9   4       1071.00        982.13        17.36 o                         
   1   9   4        222.21        230.86        12.97 o                         
   2   9   4        229.49        210.39        10.86 o                         
   3   9   4        363.96        382.39        12.53 o                         
   4   9   4        538.87        556.20        16.55 o                         
   5   9   4          2.37         -3.43         5.61 o                         
   6   9   4        172.62        155.45         9.45 o                         
   7   9   4          0.37          1.31         5.90 o                         
   8   9   4        447.69        461.91        17.53 o                         
   9   9   4        148.48        132.14        18.98 o                         
  10   9   4        204.99        173.56        41.56 o                         
  11   9   4        583.64        579.47        24.54 o                         
  12   9   4        742.65        691.17        32.25 o                         
  13   9   4         21.45         27.86         9.57 o                         
  14   9   4        104.06        109.13        12.02 o                         
  15   9   4         16.35         12.32         9.34 o                         
 -13  10   4         99.86         62.28        15.54 o                         
 -12  10   4         56.11         53.54        11.50 o                         
 -11  10   4        416.65        409.89        23.06 o                         
 -10  10   4        110.40        135.94         9.07 o                         
  -9  10   4        442.37        483.23        14.62 o                         
  -8  10   4          0.06          6.66         6.48 o                         
  -7  10   4        198.21        210.03        10.53 o                         
  -6  10   4        299.05        347.79        15.88 o                         
  -5  10   4         58.36         58.73         9.53 o                         
  -4  10   4        121.59        100.68        11.79 o                         
  -3  10   4         36.73          2.08        41.30 o                         
  -2  10   4          7.70          7.11         4.48 o                         
  -1  10   4         41.80         36.75         5.56 o                         
   0  10   4        137.32         76.78         6.79 o                         
   1  10   4         70.72         75.43         6.89 o                         
   2  10   4        152.30        132.47        12.99 o                         
   3  10   4        771.60        764.41        17.45 o                         
   4  10   4        375.17        335.87        14.17 o                         
   5  10   4         26.47         21.58        20.01 o                         
   6  10   4         64.03         70.63         8.97 o                         
   7  10   4        321.46        351.48        13.80 o                         
   8  10   4        254.68        260.94        12.37 o                         
   9  10   4        204.00        211.12        30.19 o                         
  10  10   4        303.45        292.22        20.58 o                         
  11  10   4        124.07        119.71        17.49 o                         
  12  10   4        225.78        221.19        30.24 o                         
  13  10   4          5.91         12.52        53.53 o                         
  14  10   4         10.42         11.72        12.23 o                         
  15  10   4         10.47         -1.43        11.60 o                         
 -12  11   4         56.17         67.49        13.45 o                         
 -11  11   4         18.16         14.89        18.61 o                         
 -10  11   4         56.64         59.60         8.99 o                         
  -9  11   4          1.10          1.09         7.77 o                         
  -8  11   4        257.36        250.76        12.54 o                         
  -7  11   4          9.52         18.05         7.31 o                         
  -6  11   4       1544.97       1733.62        36.15 o                         
  -5  11   4        319.87        293.54        14.30 o                         
  -4  11   4        836.00        858.23        22.36 o                         
  -3  11   4        437.23        405.93        17.64 o                         
  -2  11   4        895.41        835.40        17.83 o                         
  -1  11   4       1393.70       1474.77        23.53 o                         
   0  11   4        171.71        168.94         8.86 o                         
   1  11   4        746.20        769.20        16.72 o                         
   2  11   4        791.08        724.58        19.39 o                         
   3  11   4          0.15         22.76        11.00 o                         
   4  11   4         94.20         69.68        11.52 o                         
   5  11   4        167.37        130.85        15.52 o                         
   6  11   4        303.60        317.62        13.71 o                         
   7  11   4        418.51        407.27        15.36 o                         
   8  11   4        859.64        820.35        23.58 o                         
   9  11   4          0.41         -8.46         8.46 o                         
  10  11   4        341.18        367.50        24.17 o                         
  11  11   4         98.15        128.55        20.45 o                         
  12  11   4         30.19         43.02        18.55 o                         
  13  11   4        108.19        117.26        24.84 o                         
  14  11   4          9.74         28.86        11.82 o                         
 -11  12   4         90.62          4.34        16.67 o                         
 -10  12   4        143.14         98.15        18.50 o                         
  -9  12   4         19.27         11.26         8.74 o                         
  -8  12   4        250.54        247.80        13.58 o                         
  -7  12   4          1.18         -6.14         7.96 o                         
  -6  12   4        363.49        394.70        16.10 o                         
  -5  12   4         61.13        130.58        21.70 o                         
  -4  12   4        993.15       1015.70        28.58 o                         
  -3  12   4        700.28        640.23        21.64 o                         
  -2  12   4         43.51         30.57        11.87 o                         
  -1  12   4          4.12         -1.26         6.08 o                         
   0  12   4        169.34        148.44         9.25 o                         
   1  12   4          0.03         -6.47         6.47 o                         
   2  12   4        295.62        275.47        13.97 o                         
   3  12   4         54.82         42.27        17.04 o                         
   4  12   4         29.51         20.91        11.19 o                         
   5  12   4        118.36        124.68        14.49 o                         
   6  12   4        289.02        193.78        37.28 o                         
   7  12   4        226.04        221.95        15.20 o                         
   8  12   4        320.96        308.81        18.81 o                         
   9  12   4          3.90         14.80         9.78 o                         
  10  12   4        204.35        213.90        36.39 o                         
  11  12   4        193.68        237.79        23.32 o                         
  12  12   4         10.81         23.79        19.25 o                         
  13  12   4         50.10         49.21        25.17 o                         
  14  12   4          3.85         -0.91        12.77 o                         
 -10  13   4        155.12        116.35        20.32 o                         
  -9  13   4          0.03         -1.79         9.00 o                         
  -8  13   4         27.34         58.61        10.30 o                         
  -7  13   4         78.42         77.34        10.71 o                         
  -6  13   4          3.58          5.16         8.94 o                         
  -5  13   4        512.16        564.47        25.61 o                         
  -4  13   4       1113.50       1181.62        35.72 o                         
  -3  13   4        219.25        228.72        10.73 o                         
  -2  13   4        406.33        423.15        17.93 o                         
  -1  13   4        179.57        179.94        10.78 o                         
   0  13   4        627.71        546.49        17.63 o                         
   1  13   4         33.08         33.85         8.44 o                         
   2  13   4         25.94         37.09         8.63 o                         
   3  13   4        773.40        780.84        23.77 o                         
   4  13   4        834.52        864.73        24.11 o                         
   5  13   4        103.33         90.23        20.20 o                         
   6  13   4        468.14        514.69        27.84 o                         
   7  13   4        145.43        168.09        16.70 o                         
   8  13   4         19.10         -2.30        10.39 o                         
   9  13   4        492.91        508.71        23.26 o                         
  10  13   4          0.24         12.95        11.20 o                         
  11  13   4         86.39        100.32        26.87 o                         
  12  13   4        153.14        159.72        25.29 o                         
  13  13   4         85.19         79.31        32.35 o                         
  -9  14   4        144.99         41.17        28.76 o                         
  -8  14   4          6.16          2.22         9.96 o                         
  -7  14   4        159.23        139.96        12.88 o                         
  -6  14   4         80.51         59.08        11.11 o                         
  -5  14   4       1030.76       1102.03        76.02 o                         
  -4  14   4         26.06         43.04        23.58 o                         
  -3  14   4        250.21        262.25        20.12 o                         
  -2  14   4        527.32        556.81        21.34 o                         
  -1  14   4        141.05        138.62        18.45 o                         
   0  14   4        281.40        314.87        16.98 o                         
   1  14   4        313.29        332.52        17.00 o                         
   2  14   4          0.66          8.96        10.13 o                         
   3  14   4         29.39         11.14        14.42 o                         
   4  14   4          7.93        -22.41        22.41 o                         
   5  14   4         30.13          6.22        18.61 o                         
   6  14   4        137.26         94.10        22.81 o                         
   7  14   4         14.09        -21.13        31.36 o                         
   8  14   4          1.08          6.26        11.42 o                         
   9  14   4         14.44          7.51        11.80 o                         
  10  14   4          2.50          5.41        12.16 o                         
  11  14   4        179.61        228.39        71.16 o                         
  12  14   4         76.97         87.32        34.47 o                         
  -8  15   4         20.81         30.20        11.79 o                         
  -7  15   4         83.92         56.09        12.05 o                         
  -6  15   4        152.30        177.76        14.61 o                         
  -5  15   4         70.71         65.24        12.15 o                         
  -4  15   4        250.79        276.05        25.25 o                         
  -3  15   4         86.74         91.92         8.02 o                         
  -2  15   4        319.52        302.27        17.18 o                         
  -1  15   4        113.58        143.33        28.53 o                         
   0  15   4         72.13        131.34        53.27 o                         
   1  15   4        271.68        216.19        17.00 o                         
   2  15   4        345.47        319.99        21.69 o                         
   3  15   4         92.41         82.98        15.68 o                         
   4  15   4        315.29        297.25        29.70 o                         
   5  15   4        749.73        744.42        35.41 o                         
   6  15   4        126.04         70.70        30.81 o                         
   7  15   4        229.24        249.20        34.77 o                         
   8  15   4         12.84         12.39        15.53 o                         
   9  15   4          6.71          4.31        16.03 o                         
  10  15   4          1.22         -9.16        17.61 o                         
  -6  16   4          5.42          9.56        11.86 o                         
  -5  16   4          6.34          3.88        12.57 o                         
  -4  16   4        194.99        203.22        61.28 o                         
  -3  16   4        142.43        112.62        32.87 o                         
  -2  16   4         57.58         43.99        15.19 o                         
  -1  16   4         49.90         79.61        32.97 o                         
   0  16   4         87.87         79.57        19.64 o                         
   1  16   4        114.43        107.50        16.10 o                         
   2  16   4        402.99        423.27        25.11 o                         
   3  16   4        725.00        814.20        33.50 o                         
   4  16   4        115.94        -72.74        72.74 o                         
   5  16   4        405.75        434.57        43.84 o                         
   6  16   4        159.73         65.52        24.31 o                         
   7  16   4        193.45        185.39        29.97 o                         
   8  16   4        120.63         22.45        49.47 o                         
   9  16   4         42.65         50.84        20.15 o                         
  -4  17   4        133.78        117.40        28.64 o                         
  -3  17   4        146.25        221.33        44.55 o                         
  -2  17   4         59.62         38.13        17.31 o                         
  -1  17   4         10.54         -9.02        38.67 o                         
   0  17   4        460.90        512.04        29.80 o                         
   1  17   4          0.10        -13.62        13.62 o                         
   2  17   4         22.25         21.00        15.51 o                         
   3  17   4          5.94         -0.32        15.81 o                         
   4  17   4          0.39         -5.77        16.87 o                         
   5  17   4         47.36         49.90        32.80 o                         
   6  17   4        256.44        154.16        31.07 o                         
   7  17   4        192.05        121.22        32.36 o                         
   1  18   4          2.53        -15.27        15.27 o                         
   2  18   4          9.92          5.66        18.47 o                         
  -1 -17   5         95.61        100.58        51.45 o                         
  -6 -16   5         27.67         35.50        17.49 o                         
  -5 -16   5          3.01        -67.47        67.47 o                         
  -4 -16   5         59.28         77.36        30.93 o                         
  -3 -16   5        186.94        166.08        25.57 o                         
  -2 -16   5        223.54        236.02        30.42 o                         
  -1 -16   5         41.06         54.22        25.43 o                         
   0 -16   5        193.18        156.11        37.92 o                         
   1 -16   5         12.80         14.03        13.17 o                         
   2 -16   5          7.79          3.91        12.54 o                         
   3 -16   5         63.75          5.66        32.58 o                         
   4 -16   5         41.96         -5.22        35.29 o                         
  -8 -15   5        165.59        117.22        54.95 o                         
  -7 -15   5         48.98         28.02        16.83 o                         
  -6 -15   5         33.68         23.77        16.23 o                         
  -5 -15   5        152.09        126.09        19.40 o                         
  -4 -15   5         73.73         74.89        30.94 o                         
  -3 -15   5         35.18         44.27        24.19 o                         
  -2 -15   5        259.58        336.02        22.94 o                         
  -1 -15   5        113.59         66.50        27.43 o                         
   0 -15   5         27.47         48.24        35.73 o                         
   1 -15   5         18.48         41.79        33.74 o                         
   2 -15   5         45.85         57.26        12.06 o                         
   3 -15   5        271.01        287.59        41.17 o                         
   4 -15   5        491.79        474.42        30.73 o                         
   5 -15   5         40.98          9.40        11.67 o                         
   6 -15   5          1.82         17.59        26.02 o                         
  -9 -14   5         67.76         43.57        31.56 o                         
  -8 -14   5         65.81         -9.56        35.89 o                         
  -7 -14   5        107.47         88.80        17.32 o                         
  -6 -14   5        105.20        114.99        17.76 o                         
  -5 -14   5         35.92         25.90        14.55 o                         
  -4 -14   5        163.72        179.57        19.81 o                         
  -3 -14   5        700.90        791.07        35.76 o                         
  -2 -14   5         17.65         -0.64        25.35 o                         
  -1 -14   5        893.53       1027.64        32.22 o                         
   0 -14   5        208.50        205.56        24.79 o                         
   1 -14   5        184.93        137.97        27.01 o                         
   2 -14   5         29.74         31.99         9.79 o                         
   3 -14   5        134.83        129.17        12.58 o                         
   4 -14   5        129.67         11.74        47.27 o                         
   5 -14   5        120.91         91.36        11.26 o                         
   6 -14   5        336.46        369.42        21.65 o                         
   7 -14   5         34.18         15.56        20.43 o                         
   8 -14   5         14.35          5.84        30.38 o                         
 -11 -13   5         83.68         22.76        40.46 o                         
 -10 -13   5        325.83        370.32        30.04 o                         
  -9 -13   5        168.93        155.61        21.47 o                         
  -8 -13   5         35.71         18.27        26.01 o                         
  -7 -13   5        170.26        243.74        29.65 o                         
  -6 -13   5         64.34         91.15        15.14 o                         
  -5 -13   5          6.06         20.43        12.85 o                         
  -4 -13   5        135.96        117.67        16.84 o                         
  -3 -13   5        438.32        414.21        50.29 o                         
  -2 -13   5         84.64         70.11        20.95 o                         
  -1 -13   5         72.62         99.51        13.73 o                         
   0 -13   5        478.55        492.97        24.88 o                         
   1 -13   5       1764.08       1369.91        66.90 o                         
   2 -13   5        243.63        212.22        12.74 o                         
   3 -13   5          1.36          3.10         9.13 o                         
   4 -13   5        119.28         88.57        40.75 o                         
   5 -13   5         15.74         -3.37         9.94 o                         
   6 -13   5         64.72         57.19        18.50 o                         
   7 -13   5          3.91        -13.79        15.89 o                         
   8 -13   5        422.57        387.32        25.02 o                         
   9 -13   5         51.95         29.36        41.88 o                         
 -12 -12   5         28.18         40.31        14.82 o                         
 -11 -12   5        228.47        283.69        46.81 o                         
 -10 -12   5        160.89        181.52        28.23 o                         
  -9 -12   5         15.10         18.26        20.05 o                         
  -8 -12   5        332.08        337.81        26.12 o                         
  -7 -12   5        123.61        137.51        30.45 o                         
  -6 -12   5        202.01        180.66        17.80 o                         
  -5 -12   5         87.51        105.30        15.68 o                         
  -4 -12   5        318.08        352.05        18.82 o                         
  -3 -12   5        111.15        108.16        32.39 o                         
  -2 -12   5       1433.74       1490.00        37.52 o                         
  -1 -12   5        162.43        136.82        16.77 o                         
   0 -12   5        168.70        128.03        18.33 o                         
   1 -12   5        702.85        621.71        26.33 o                         
   2 -12   5        273.66        211.75        41.34 o                         
   3 -12   5        214.77        246.98        12.19 o                         
   4 -12   5        146.91        162.00        10.00 o                         
   5 -12   5         56.28         31.39        12.54 o                         
   6 -12   5          4.68         10.04        18.21 o                         
   7 -12   5         48.64         54.33        16.42 o                         
   8 -12   5         24.72        -14.11        19.42 o                         
   9 -12   5         64.73         66.10        23.97 o                         
  10 -12   5         65.32        120.85        30.64 o                         
  11 -12   5         59.02         54.00        12.68 o                         
 -13 -11   5         33.93         47.66        15.16 o                         
 -12 -11   5        132.43        140.73        18.13 o                         
 -11 -11   5        153.82        119.31        16.65 o                         
 -10 -11   5        348.15        335.67        29.83 o                         
  -9 -11   5         80.98         68.25        22.62 o                         
  -8 -11   5         35.75         56.21        16.95 o                         
  -7 -11   5        476.36        551.86        29.56 o                         
  -6 -11   5         64.44         41.87        37.10 o                         
  -5 -11   5        267.20        281.28        14.33 o                         
  -4 -11   5         24.68         32.43         8.87 o                         
  -3 -11   5        483.46        486.87        18.38 o                         
  -2 -11   5        475.25        455.00        21.90 o                         
  -1 -11   5        828.78        902.88        23.84 o                         
   0 -11   5        972.65       1037.19        22.45 o                         
   1 -11   5         69.29         78.26        12.86 o                         
   2 -11   5         37.46         15.50        24.14 o                         
   3 -11   5         70.02         71.39         7.70 o                         
   4 -11   5         43.31         46.71         6.19 o                         
   5 -11   5        462.83        431.16        43.90 o                         
   6 -11   5        229.72        198.83        21.52 o                         
   7 -11   5          6.54         12.07        18.62 o                         
   8 -11   5        740.72        765.09        27.94 o                         
   9 -11   5         94.96         86.07        19.02 o                         
  10 -11   5        268.86        237.43        25.94 o                         
  11 -11   5          8.67         -2.74        11.66 o                         
  12 -11   5         18.72         -9.92        11.40 o                         
 -14 -10   5        150.16         76.89        44.49 o                         
 -13 -10   5         68.87         -3.42        34.31 o                         
 -12 -10   5         10.51         32.34        13.57 o                         
 -11 -10   5         13.71         25.91        12.45 o                         
 -10 -10   5         36.69         25.10        12.70 o                         
  -9 -10   5         18.67         -4.42        20.91 o                         
  -8 -10   5        153.10        154.06        18.83 o                         
  -7 -10   5       1079.67       1078.85        36.73 o                         
  -6 -10   5         20.67         22.45        15.71 o                         
  -5 -10   5        528.00        555.74        17.34 o                         
  -4 -10   5        723.44        738.18        20.88 o                         
  -3 -10   5        616.42        626.36        18.57 o                         
  -2 -10   5         12.06         24.76         7.96 o                         
  -1 -10   5       1195.87       1204.02        26.19 o                         
   0 -10   5       1872.48       1893.65        33.09 o                         
   1 -10   5        111.57         93.53        12.38 o                         
   2 -10   5        281.90        288.95        17.25 o                         
   3 -10   5        364.21        355.48        39.78 o                         
   4 -10   5         39.25         23.46         4.92 o                         
   5 -10   5        396.82        476.00        15.09 o                         
   6 -10   5        914.85        890.80        37.88 o                         
   7 -10   5        815.14        720.09        25.36 o                         
   8 -10   5        116.56        115.34        13.91 o                         
   9 -10   5        110.33         80.53        15.60 o                         
  10 -10   5         54.71         72.26        19.09 o                         
  11 -10   5        104.51         93.37        13.62 o                         
  12 -10   5          2.12          5.82        10.54 o                         
 -14  -9   5        539.34        560.98        26.83 o                         
 -13  -9   5          5.48         -2.12        23.25 o                         
 -12  -9   5         74.69         86.28        15.71 o                         
 -11  -9   5          7.66          6.07        11.93 o                         
 -10  -9   5        152.49        176.99        15.47 o                         
  -9  -9   5        583.96        515.37        29.81 o                         
  -8  -9   5        461.99        448.49        21.26 o                         
  -7  -9   5        433.93        419.09        17.43 o                         
  -6  -9   5        731.26        706.39        23.20 o                         
  -5  -9   5        258.77        176.35        31.12 o                         
  -4  -9   5        225.56        245.01        11.96 o                         
  -3  -9   5         10.00          5.52         6.87 o                         
  -2  -9   5         52.51         68.40         7.95 o                         
  -1  -9   5         42.66         40.01        16.15 o                         
   0  -9   5        851.39        841.75        19.32 o                         
   1  -9   5        977.65        985.66        20.12 o                         
   2  -9   5        304.55        289.99        13.67 o                         
   3  -9   5         10.31         34.06        12.99 o                         
   4  -9   5        253.10        281.60         7.98 o                         
   5  -9   5          1.17         15.87         7.06 o                         
   6  -9   5        344.24        338.76        13.87 o                         
   7  -9   5        419.52        410.47        18.97 o                         
   8  -9   5        379.53        388.18        17.24 o                         
   9  -9   5        143.26        145.54        16.17 o                         
  10  -9   5        324.83        328.58        18.55 o                         
  11  -9   5        169.62        152.36        28.06 o                         
  12  -9   5        209.21        192.71        14.84 o                         
  13  -9   5         13.52         15.56        10.49 o                         
 -15  -8   5         22.24         18.60        19.30 o                         
 -14  -8   5         13.05          0.76        15.95 o                         
 -13  -8   5         37.47         36.47        18.71 o                         
 -12  -8   5        113.75        186.53        52.43 o                         
 -11  -8   5        146.72        161.22        14.80 o                         
 -10  -8   5        537.78        507.37        22.23 o                         
  -9  -8   5        109.38        148.73        14.80 o                         
  -8  -8   5         67.31         32.07        15.17 o                         
  -7  -8   5         13.18          6.76        13.52 o                         
  -6  -8   5        155.24        131.04        12.12 o                         
  -5  -8   5        332.43        252.89        15.61 o                         
  -4  -8   5          1.24         -6.02         6.02 o                         
  -3  -8   5          4.66         12.08         6.39 o                         
  -2  -8   5          4.08          2.01         5.80 o                         
  -1  -8   5        161.41        190.93         9.87 o                         
   0  -8   5       1084.12       1106.01        21.28 o                         
   1  -8   5        424.76        407.97        12.94 o                         
   2  -8   5        335.72        324.38        12.59 o                         
   3  -8   5        446.50        435.69        15.96 o                         
   4  -8   5        230.05        240.41         6.74 o                         
   5  -8   5        604.63        630.28        15.13 o                         
   6  -8   5         39.32         53.75         7.96 o                         
   7  -8   5        636.49        638.24        44.35 o                         
   8  -8   5         78.53         73.04        13.11 o                         
   9  -8   5        430.32        519.92        16.13 o                         
  10  -8   5        119.93        111.90        12.91 o                         
  11  -8   5        377.57        393.65        19.95 o                         
  12  -8   5          6.00         -3.67         8.89 o                         
  13  -8   5         75.26         81.03        11.60 o                         
  14  -8   5        134.89        180.41        54.78 o                         
 -15  -7   5          0.39          5.28        17.63 o                         
 -14  -7   5        292.55        271.20        17.30 o                         
 -13  -7   5        665.22        687.21        24.96 o                         
 -12  -7   5        980.29       1020.41        36.37 o                         
 -11  -7   5        165.03        208.65        12.55 o                         
 -10  -7   5        150.74        116.85        10.53 o                         
  -9  -7   5        371.69        347.90        14.66 o                         
  -8  -7   5        361.04        332.60        20.63 o                         
  -7  -7   5        950.98        906.09        21.65 o                         
  -6  -7   5        912.97        906.15        24.06 o                         
  -5  -7   5         79.49        146.72        13.37 o                         
  -4  -7   5        400.40        344.65        37.03 o                         
  -3  -7   5        424.04        512.79        13.27 o                         
  -2  -7   5        103.63        112.32         7.54 o                         
  -1  -7   5         36.82         25.44         6.16 o                         
   0  -7   5       1395.10       1420.68        39.01 o                         
   1  -7   5       1829.37       1960.82        28.56 o                         
   2  -7   5       1664.34       1591.68        25.31 o                         
   3  -7   5        326.00        334.29        10.93 o                         
   4  -7   5        475.30        472.10        35.12 o                         
   5  -7   5        432.60        424.81        13.26 o                         
   6  -7   5       2153.27       2005.34        32.40 o                         
   7  -7   5         40.05         37.38         6.97 o                         
   8  -7   5        262.83        285.00        14.97 o                         
   9  -7   5       1586.24       1547.21        30.37 o                         
  10  -7   5        597.93        572.38        16.11 o                         
  11  -7   5        389.68        377.83        17.46 o                         
  12  -7   5         68.26         57.72         9.11 o                         
  13  -7   5        162.02        142.26        51.30 o                         
  14  -7   5          2.44         -2.05         5.95 o                         
 -16  -6   5         22.40          0.19        60.44 o                         
 -15  -6   5         43.15         60.10        23.60 o                         
 -14  -6   5          0.27        -14.37        15.41 o                         
 -13  -6   5         16.08         20.14        14.01 o                         
 -12  -6   5          0.72         64.89        14.32 o                         
 -11  -6   5          4.94          4.56         7.91 o                         
 -10  -6   5         30.05         32.79         7.55 o                         
  -9  -6   5        438.25        494.26        14.83 o                         
  -8  -6   5        375.27        360.58        13.75 o                         
  -7  -6   5       1035.66       1062.96        22.93 o                         
  -6  -6   5        261.54        261.98        11.38 o                         
  -5  -6   5        128.34        179.73        11.39 o                         
  -4  -6   5        105.36        116.95        14.65 o                         
  -3  -6   5         45.18         43.52         6.14 o                         
  -2  -6   5         23.78         43.26         6.19 o                         
  -1  -6   5        204.69        288.63         9.89 o                         
   0  -6   5       1321.71       1225.30        19.26 o                         
   1  -6   5       1110.33       1148.78        20.28 o                         
   2  -6   5       1402.86       1571.20        21.26 o                         
   3  -6   5       2029.69       2189.77        27.90 o                         
   4  -6   5        703.24        743.41        20.96 o                         
   5  -6   5        287.84        277.35        10.49 o                         
   6  -6   5        279.93        262.93        10.88 o                         
   7  -6   5         14.75          9.68         5.69 o                         
   8  -6   5         52.53         13.21        30.99 o                         
   9  -6   5       1263.76       1278.52        24.65 o                         
  10  -6   5        305.22        300.55        13.49 o                         
  11  -6   5        129.07        105.63        15.42 o                         
  12  -6   5         87.01         63.39        15.55 o                         
  13  -6   5          0.34          4.04         6.20 o                         
  14  -6   5         27.91         42.85         6.68 o                         
  15  -6   5        169.35        169.09        19.68 o                         
 -16  -5   5        191.24        154.23        64.57 o                         
 -15  -5   5         40.42          1.29        35.73 o                         
 -14  -5   5        222.79        272.03        18.01 o                         
 -13  -5   5       1073.19       1048.74        24.65 o                         
 -12  -5   5       1639.40       1641.25        34.01 o                         
 -11  -5   5        129.35        130.35        18.50 o                         
 -10  -5   5       1563.81       1580.70        26.28 o                         
  -9  -5   5          3.67          6.60         6.04 o                         
  -8  -5   5       1091.24       1137.56        20.69 o                         
  -7  -5   5        576.21        780.54        50.04 o                         
  -6  -5   5       3071.32       3172.68        46.07 o                         
  -5  -5   5        336.92        384.68        11.42 o                         
  -4  -5   5       9683.70      10158.37       107.76 o                         
  -3  -5   5        771.18        724.71        13.88 o                         
  -2  -5   5         27.15         24.44         5.06 o                         
  -1  -5   5        214.79        247.68         8.75 o                         
   0  -5   5        162.77        145.53         9.55 o                         
   1  -5   5       1114.15       1095.87        19.93 o                         
   2  -5   5        514.66        551.58        15.04 o                         
   3  -5   5        836.06        833.89        17.61 o                         
   4  -5   5       8794.31       8720.82       112.44 o                         
   5  -5   5       2548.49       2526.06        92.84 o                         
   6  -5   5        359.44        321.45        10.75 o                         
   7  -5   5          2.49          3.09         5.14 o                         
   8  -5   5        412.70        400.61        12.14 o                         
   9  -5   5        201.61        208.79        15.31 o                         
  10  -5   5        717.59        729.35        20.83 o                         
  11  -5   5       1205.26       1255.37        24.74 o                         
  12  -5   5        173.62        174.77        14.28 o                         
  13  -5   5         49.74         41.14         7.90 o                         
  14  -5   5          9.55         11.56         5.53 o                         
  15  -5   5        319.17        320.37        17.31 o                         
 -16  -4   5          3.39          8.22         8.47 o                         
 -15  -4   5         16.49         -4.80        36.97 o                         
 -14  -4   5         89.78        106.05        17.99 o                         
 -13  -4   5         91.62         66.49        14.59 o                         
 -12  -4   5        424.04        399.91        15.86 o                         
 -11  -4   5       1972.88       2063.32        33.51 o                         
 -10  -4   5        704.92        781.16        56.36 o                         
  -9  -4   5          5.25         -1.59         5.27 o                         
  -8  -4   5        517.82        496.92        13.04 o                         
  -7  -4   5         17.61         24.38         5.30 o                         
  -6  -4   5        482.64        565.69        18.04 o                         
  -5  -4   5       1010.49        947.90        18.05 o                         
  -4  -4   5          6.83         45.45         8.49 o                         
  -3  -4   5        509.65        519.49        24.70 o                         
  -2  -4   5          8.33          8.00         4.62 o                         
  -1  -4   5        292.99        205.57         7.73 o                         
   0  -4   5        263.41        258.37         8.05 o                         
   1  -4   5        507.80        634.64        11.26 o                         
   2  -4   5       1087.34        996.48        23.25 o                         
   3  -4   5       1674.28       1912.89        25.51 o                         
   4  -4   5       2672.26       2736.29        36.10 o                         
   5  -4   5        772.78        745.60        26.14 o                         
   6  -4   5          9.65         17.24         4.78 o                         
   7  -4   5       1041.30       1073.03        18.80 o                         
   8  -4   5        335.51        323.55        10.45 o                         
   9  -4   5        170.17        166.45         9.01 o                         
  10  -4   5       1011.16       1068.24        30.13 o                         
  11  -4   5        502.62        446.02        10.71 o                         
  12  -4   5         33.29          7.05         6.78 o                         
  13  -4   5        158.85        121.81        10.47 o                         
  14  -4   5        149.65        138.81         7.34 o                         
  15  -4   5        174.38        174.79         8.42 o                         
  16  -4   5         12.50         14.46         7.22 o                         
 -16  -3   5          9.01         21.32        18.47 o                         
 -15  -3   5         97.42         96.21         9.03 o                         
 -14  -3   5         15.46         13.04        13.45 o                         
 -13  -3   5          6.27         10.74        10.59 o                         
 -12  -3   5        804.98        884.21        20.44 o                         
 -11  -3   5        626.97        635.99        17.54 o                         
 -10  -3   5        118.64        139.71        13.81 o                         
  -9  -3   5          2.79          7.79         5.16 o                         
  -8  -3   5        889.99        856.91        15.62 o                         
  -7  -3   5       1406.87       1437.22        21.67 o                         
  -6  -3   5         92.20        129.73         7.24 o                         
  -5  -3   5        334.02        453.87        12.10 o                         
  -4  -3   5      21537.74      22369.97       261.55 o                         
  -3  -3   5        884.60        896.73        15.87 o                         
  -2  -3   5       3487.90       3545.22        41.49 o                         
  -1  -3   5        388.06        331.96         8.57 o                         
   0  -3   5       1264.06       1120.08        16.24 o                         
   1  -3   5        104.46        155.21         5.73 o                         
   2  -3   5       9614.82       9448.00       298.61 o                         
   3  -3   5       1005.94       1100.01        15.21 o                         
   4  -3   5       9768.27      10378.44       107.76 o                         
   5  -3   5       1475.99       1492.45        22.09 o                         
   6  -3   5       4995.39       5230.47        57.64 o                         
   7  -3   5         16.08          8.65         3.17 o                         
   8  -3   5         29.28         47.88         4.17 o                         
   9  -3   5        133.65        143.53         5.45 o                         
  10  -3   5       4135.99       4277.64        59.33 o                         
  11  -3   5        195.66        198.24         9.35 o                         
  12  -3   5         35.16         15.63         7.18 o                         
  13  -3   5          0.31         -0.15         9.66 o                         
  14  -3   5        114.89        101.96         7.89 o                         
  15  -3   5          0.66         11.64         6.50 o                         
  16  -3   5          1.86         33.62        27.74 o                         
 -16  -2   5         46.61         -1.06        56.68 o                         
 -15  -2   5          6.26          1.82        16.21 o                         
 -14  -2   5        234.24        335.77        50.79 o                         
 -13  -2   5        192.65        189.28        12.50 o                         
 -12  -2   5         35.03         51.81         8.77 o                         
 -11  -2   5         13.61         10.94         8.53 o                         
 -10  -2   5         84.66         77.79        10.72 o                         
  -9  -2   5        244.82        233.98         9.43 o                         
  -8  -2   5        174.56        165.26         7.68 o                         
  -7  -2   5        234.66        288.74         9.08 o                         
  -6  -2   5          2.04         13.35         4.63 o                         
  -5  -2   5       1695.70       1790.46        30.15 o                         
  -4  -2   5       1994.14       1889.04        28.12 o                         
  -3  -2   5       1187.29       1191.27        18.59 o                         
  -2  -2   5        692.97        722.20        37.59 o                         
  -1  -2   5          5.93          9.73         3.83 o                         
   0  -2   5         60.43         44.17         4.12 o                         
   1  -2   5        172.49        220.08         6.09 o                         
   2  -2   5       7912.96       8193.39        77.55 o                         
   3  -2   5       1945.55       1984.38        34.75 o                         
   4  -2   5       4011.89       4463.91        49.69 o                         
   5  -2   5       1613.42       2001.06        31.13 o                         
   6  -2   5       1405.61       1578.33        53.51 o                         
   7  -2   5        554.79        581.74        10.93 o                         
   8  -2   5          6.43         27.13         3.81 o                         
   9  -2   5        209.50        186.74         7.22 o                         
  10  -2   5          2.41         -4.32         4.71 o                         
  11  -2   5       1326.67       1385.74        26.21 o                         
  12  -2   5        296.43        278.69        10.34 o                         
  13  -2   5        305.04        282.00        11.85 o                         
  14  -2   5        144.64        110.46        16.00 o                         
  15  -2   5          2.78         -2.51         6.06 o                         
  16  -2   5         23.82         25.39        11.04 o                         
 -16  -1   5        152.85        115.34        35.78 o                         
 -15  -1   5         76.59         60.34        17.78 o                         
 -14  -1   5          2.93        -11.15        11.79 o                         
 -13  -1   5        110.31        107.03        42.29 o                         
 -12  -1   5         37.76         30.23         8.75 o                         
 -11  -1   5        100.95         97.04         7.21 o                         
 -10  -1   5        404.75        384.45        12.66 o                         
  -9  -1   5       1108.27       1138.85        31.51 o                         
  -8  -1   5       1193.24       1340.53        21.43 o                         
  -7  -1   5        591.41        637.94        12.24 o                         
  -6  -1   5       2834.68       2580.61        33.85 o                         
  -5  -1   5       1027.54        921.87        15.60 o                         
  -4  -1   5       1573.64       1458.83        19.86 o                         
  -3  -1   5        252.76        227.36         6.95 o                         
  -2  -1   5        463.31        344.24        10.72 o                         
  -1  -1   5         77.46         88.75         4.79 o                         
   0  -1   5        834.11        843.93        12.15 o                         
   1  -1   5        142.90        172.24         5.65 o                         
   2  -1   5        416.44        550.53         9.21 o                         
   3  -1   5        131.83        135.84         5.15 o                         
   4  -1   5       7715.65       8139.32        89.05 o                         
   5  -1   5        552.37        622.23        14.49 o                         
   6  -1   5        129.83        185.79         7.93 o                         
   7  -1   5        258.14        312.82         7.88 o                         
   8  -1   5       1380.96       1395.30        20.15 o                         
   9  -1   5        309.89        300.31        10.02 o                         
  10  -1   5         83.27        102.21         6.39 o                         
  11  -1   5        195.46        210.89        13.04 o                         
  12  -1   5         33.53         30.90         9.12 o                         
  13  -1   5       1247.99       1250.02        21.71 o                         
  14  -1   5        184.07        134.34        10.44 o                         
  15  -1   5        596.01        524.92        43.85 o                         
  16  -1   5        138.37        132.24        15.49 o                         
 -16   0   5         59.28         35.62        32.10 o                         
 -15   0   5         20.58         12.34        14.52 o                         
 -14   0   5          5.11          3.88        11.44 o                         
 -13   0   5         27.76         46.01        33.89 o                         
 -12   0   5       1642.32       1659.40        33.00 o                         
 -11   0   5        243.13        243.46         9.41 o                         
 -10   0   5       2101.64       2181.75        33.49 o                         
  -9   0   5        284.59        310.15        11.45 o                         
  -8   0   5        913.70        940.01        16.57 o                         
  -7   0   5         90.16        115.88         6.33 o                         
  -6   0   5         25.53         36.88         4.04 o                         
  -5   0   5       1755.88       1830.99        23.14 o                         
  -4   0   5       5764.49       5763.68       131.39 o                         
  -3   0   5       2428.60       2416.59        28.24 o                         
  -2   0   5       1593.97       1674.15        21.44 o                         
  -1   0   5       1024.92        854.56        27.25 o                         
   0   0   5       4980.66       4943.79        52.82 o                         
   1   0   5         73.27         82.59         4.83 o                         
   2   0   5       4621.95       4749.64        51.51 o                         
   3   0   5          9.05          7.76         3.54 o                         
   4   0   5       1124.87        939.52        19.31 o                         
   5   0   5       1000.47        934.53        16.19 o                         
   6   0   5        618.27        679.26        13.51 o                         
   7   0   5        405.69        417.09        27.83 o                         
   8   0   5         12.32         14.14         3.46 o                         
   9   0   5        249.72        219.56         7.59 o                         
  10   0   5         54.35         61.31         5.13 o                         
  11   0   5       1034.92       1041.86        20.02 o                         
  12   0   5        589.50        587.35        20.55 o                         
  13   0   5        378.01        427.62        14.26 o                         
  14   0   5         81.97         78.53        10.17 o                         
  15   0   5        205.70        271.12        26.35 o                         
  16   0   5         25.58         22.25         7.67 o                         
  17   0   5         30.85         27.11        16.43 o                         
 -16   1   5          6.28         -0.64        35.56 o                         
 -15   1   5         12.61        -20.73        28.35 o                         
 -14   1   5         32.21         21.24        12.38 o                         
 -13   1   5         92.89         79.81        14.40 o                         
 -12   1   5       1890.40       1975.57        61.27 o                         
 -11   1   5        783.95        840.11        22.37 o                         
 -10   1   5        812.15        836.27        15.76 o                         
  -9   1   5         11.57         16.58         7.25 o                         
  -8   1   5       1874.39       1875.18        75.58 o                         
  -7   1   5         87.94        103.90         6.73 o                         
  -6   1   5        766.67        731.81        12.03 o                         
  -5   1   5          0.84          7.07         3.80 o                         
  -4   1   5        754.30        757.77        12.02 o                         
  -3   1   5        359.74        343.13         9.05 o                         
  -2   1   5       8206.50       8365.12        85.18 o                         
  -1   1   5       7642.23       7388.11        77.63 o                         
   0   1   5        262.30        208.92         6.97 o                         
   1   1   5       4474.19       4552.34        52.05 o                         
   2   1   5        545.28        559.79        10.26 o                         
   3   1   5       3236.31       3188.20        41.50 o                         
   4   1   5       5759.92       5617.31        63.89 o                         
   5   1   5       2603.46       2634.71        39.83 o                         
   6   1   5        774.54        838.85        17.32 o                         
   7   1   5        382.92        399.37        14.53 o                         
   8   1   5          2.58         17.11         4.72 o                         
   9   1   5          2.88         -4.67         4.67 o                         
  10   1   5         13.73          9.23         5.29 o                         
  11   1   5        139.27        138.57         9.96 o                         
  12   1   5        185.88        180.83        18.21 o                         
  13   1   5        688.44        656.09        18.96 o                         
  14   1   5         80.11         82.01        10.00 o                         
  15   1   5        225.88        222.79        13.26 o                         
  16   1   5        370.31        369.19        18.40 o
[truncated: 638,931 more chars]
