# Supplementary material for: Charge-enhanced pyri­dyl tri­fluoro­borate organocatalysts: crystal structures and reactivity
Source: Acta Crystallogr C Struct Chem. 2026 Jan 1;82(Pt 1):8–26. doi: 10.1107/S2053229625010629 (PMC12809446; doi:10.1107/S2053229625010629)
Supplement: Supplementary file 5 [file c-82-00008-4sup5.hkl]

data_4
#data_25044b_a                                                                  
_shelx_title ' 25044b_a.res in P2(1)/c'                                         
_shelx_refln_list_code          4                                               
_shelx_F_calc_maximum      159.21                                               
_exptl_crystal_F_000       848.00                                               
_reflns_d_resolution_high  0.8287                                               
                                                                                
loop_                                                                           
 _space_group_symop_operation_xyz                                               
 'x, y, z'                                                                      
 '-x, y+1/2, -z+1/2'                                                            
 '-x, -y, -z'                                                                   
 'x, -y-1/2, z-1/2'                                                             
                                                                                
_cell_length_a     8.8089                                                       
_cell_length_b    13.2030                                                       
_cell_length_c    19.9075                                                       
_cell_angle_alpha  90.000                                                       
_cell_angle_beta   98.652                                                       
_cell_angle_gamma  90.000                                                       
                                                                                
_shelx_F_squared_multiplier     1.000                                           
                                                                                
loop_                                                                           
 _refln_index_h                                                                 
 _refln_index_k                                                                 
 _refln_index_l                                                                 
 _refln_F_squared_calc                                                          
 _refln_F_squared_meas                                                          
 _refln_F_squared_sigma                                                         
 _refln_observed_status                                                         
   1   0   0       1369.92       1326.06        23.85 o                         
   2   0   0       5223.53       5013.26        74.85 o                         
   3   0   0       1189.99       1080.40        21.21 o                         
   4   0   0        124.63        124.80         8.15 o                         
   5   0   0       2522.37       2591.48        46.23 o                         
   6   0   0          5.09         -1.92         9.88 o                         
   7   0   0        743.57        763.09        22.98 o                         
   8   0   0          7.93        -12.73        12.73 o                         
   9   0   0         13.90          6.10        17.25 o                         
  10   0   0         92.40         77.79        26.35 o                         
   1   1   0       2679.55       2396.98        25.40 o                         
   2   1   0      15331.42      14564.85       188.11 o                         
   3   1   0          9.07         16.06         4.22 o                         
   4   1   0          1.73          1.22         3.41 o                         
   5   1   0       1295.24       1380.64        20.37 o                         
   6   1   0         89.88         95.80         6.62 o                         
   7   1   0        233.90        238.24        14.29 o                         
   8   1   0         16.93         25.86         7.86 o                         
   9   1   0        105.63         85.58        10.40 o                         
  10   1   0         14.93         10.75         9.02 o                         
   0   2   0        562.10        436.79        11.45 o                         
   1   2   0        301.16        241.44         4.11 o                         
   2   2   0      16236.19      15446.35       168.18 o                         
   3   2   0       3371.59       3452.97        38.66 o                         
   4   2   0        703.60        652.36        11.74 o                         
   5   2   0          2.58          8.74         4.04 o                         
   6   2   0        480.87        473.56        12.40 o                         
   7   2   0        257.26        251.00        10.29 o                         
   8   2   0        132.39        144.75        10.97 o                         
   9   2   0        150.12        152.45        12.32 o                         
  10   2   0         54.75         40.75        16.01 o                         
   1   3   0      12377.50      11543.86       117.28 o                         
   2   3   0        983.49       1002.65        12.86 o                         
   3   3   0        646.41        637.10        10.22 o                         
   4   3   0        861.18        898.01        16.13 o                         
   5   3   0        123.15        147.66         6.68 o                         
   6   3   0        220.78        254.84        10.39 o                         
   7   3   0         42.92         43.92         6.11 o                         
   8   3   0         19.42          7.60         6.91 o                         
   9   3   0         27.06         23.68         8.97 o                         
  10   3   0          8.85          8.85        15.31 o                         
   0   4   0        461.38        397.38        12.42 o                         
   1   4   0          7.39          6.57         2.05 o                         
   2   4   0         28.12         26.32         2.32 o                         
   3   4   0          8.81         10.26         2.75 o                         
   4   4   0         39.76         33.42         3.95 o                         
   5   4   0        174.38        165.48         6.88 o                         
   6   4   0         35.95         24.46         4.83 o                         
   7   4   0         17.78         12.28         5.27 o                         
   8   4   0        254.68        338.08        17.92 o                         
   9   4   0          7.29         -2.75         8.25 o                         
  10   4   0         66.82         74.04        12.83 o                         
   1   5   0        108.15        140.82         5.64 o                         
   2   5   0         45.02         49.10         2.72 o                         
   3   5   0         11.47          6.40         2.41 o                         
   4   5   0        155.10        163.06         5.73 o                         
   5   5   0         20.11         30.65         4.08 o                         
   6   5   0        199.86        199.85         8.31 o                         
   7   5   0        527.43        512.65        13.35 o                         
   8   5   0        359.91        320.14        15.80 o                         
   9   5   0         40.09         32.17        10.17 o                         
   0   6   0        496.63        559.29        14.58 o                         
   1   6   0        395.68        393.27         8.57 o                         
   2   6   0         99.44        114.10         3.89 o                         
   3   6   0        143.89        166.66         5.66 o                         
   4   6   0        771.85        794.47        12.36 o                         
   5   6   0        315.09        322.90         8.29 o                         
   6   6   0        139.98        147.85        10.55 o                         
   7   6   0        987.57        999.93        19.21 o                         
   8   6   0          1.53          4.47         6.14 o                         
   9   6   0         16.12         18.23        11.87 o                         
   1   7   0       2133.90       2194.70        30.22 o                         
   2   7   0        445.30        487.68         8.82 o                         
   3   7   0          0.25          0.85         2.57 o                         
   4   7   0         11.65         19.63         2.74 o                         
   5   7   0       1688.83       1673.85        24.35 o                         
   6   7   0         76.31         73.21         5.50 o                         
   7   7   0         41.61         41.28         5.85 o                         
   8   7   0        196.38        219.24        22.54 o                         
   9   7   0          0.32         12.04        10.17 o                         
   0   8   0       1964.12       1940.90        34.14 o                         
   1   8   0        183.09        164.39         6.74 o                         
   2   8   0         94.54        111.93         6.57 o                         
   3   8   0         10.51          6.74         2.24 o                         
   4   8   0        697.51        673.60        13.16 o                         
   5   8   0        261.87        238.38         7.08 o                         
   6   8   0         76.40         74.05         5.68 o                         
   7   8   0         71.69         63.53         9.33 o                         
   8   8   0         19.35          9.47         6.95 o                         
   9   8   0          7.60          6.61         6.88 o                         
   1   9   0       2198.71       2248.40        30.20 o                         
   2   9   0          9.25          7.70         2.63 o                         
   3   9   0          7.74          9.73         4.20 o                         
   4   9   0          0.62          3.71         7.90 o                         
   5   9   0          3.08          3.35         3.91 o                         
   6   9   0          1.56         -1.11         3.32 o                         
   7   9   0         41.56         29.68         5.51 o                         
   8   9   0         26.30         26.09         5.06 o                         
   0  10   0        511.51        537.11        21.67 o                         
   1  10   0        187.94        213.32         9.16 o                         
   2  10   0         53.00         52.21         4.11 o                         
   3  10   0          3.62          1.60         3.46 o                         
   4  10   0        646.14        644.50        23.00 o                         
   5  10   0          6.10          6.09        10.63 o                         
   6  10   0       1223.77       1248.00        40.54 o                         
   7  10   0        140.86        149.55        23.83 o                         
   8  10   0          6.43          3.47         9.72 o                         
   1  11   0        597.49        615.00        12.37 o                         
   2  11   0        233.93        241.15         7.22 o                         
   3  11   0         28.15         20.92        10.57 o                         
   4  11   0        109.21         83.57        13.04 o                         
   5  11   0        134.88        160.89        63.68 o                         
   6  11   0          2.68         -5.85        14.31 o                         
   7  11   0          0.13          7.19        16.46 o                         
   0  12   0       1089.34       1137.08        28.90 o                         
   1  12   0         76.69         75.21         7.08 o                         
   2  12   0          1.23         -3.28         3.28 o                         
   3  12   0        224.12        247.11        18.38 o                         
   4  12   0          6.02         10.65        10.95 o                         
   5  12   0         43.69         57.71        14.52 o                         
   6  12   0         25.99          8.24        16.41 o                         
   1  13   0        207.44        206.29        13.84 o                         
   2  13   0          6.65          2.83         3.99 o                         
   3  13   0         61.82         75.72        13.12 o                         
   4  13   0          2.61         13.01        12.89 o                         
   5  13   0         44.21         25.30        14.39 o                         
   6  13   0          4.03        -19.10        21.27 o                         
   0  14   0          0.51         -1.51         7.82 o                         
   1  14   0         14.84         17.91         5.78 o                         
   2  14   0         87.80         81.40         6.77 o                         
   3  14   0          3.14         -3.56        10.76 o                         
   4  14   0          5.49         -8.83        11.51 o                         
   1  15   0         29.67         29.37         6.10 o                         
   2  15   0         25.54         23.25         4.56 o                         
   3  15   0          3.95         14.48        12.84 o                         
 -10   1   1          9.93          2.78        12.03 o                         
  -9   1   1          0.10          2.43         8.00 o                         
  -8   1   1        353.82        374.06        17.97 o                         
  -7   1   1         33.40         20.90         5.67 o                         
  -6   1   1        255.41        259.20         9.56 o                         
  -5   1   1       5737.60       5894.67        65.92 o                         
  -4   1   1        940.27       1000.53        15.36 o                         
  -3   1   1       1339.48       1209.15        25.15 o                         
  -2   1   1        401.45        381.00         7.56 o                         
  -1   1   1         18.97         35.16         2.32 o                         
   1   1   1        857.18        903.04        12.50 o                         
   2   1   1        343.29        305.26         6.43 o                         
   3   1   1       3260.26       3307.57        39.84 o                         
   4   1   1          3.75         -1.91         2.55 o                         
   5   1   1       4646.03       4792.89        54.82 o                         
   6   1   1         16.74         16.00         4.55 o                         
   7   1   1         50.26         52.46         6.42 o                         
   8   1   1          2.82         -5.73         7.54 o                         
   9   1   1        208.11        148.52        18.26 o                         
  10   1   1          1.19         -8.23         9.28 o                         
 -10   2   1         38.44         40.48        10.34 o                         
  -9   2   1         17.85         26.34        10.14 o                         
  -8   2   1          0.96          5.66         6.85 o                         
  -7   2   1        103.86        113.71         7.92 o                         
  -6   2   1          0.18         -1.63         3.81 o                         
  -5   2   1       1291.72       1257.03        20.24 o                         
  -4   2   1        513.36        503.72        10.87 o                         
  -3   2   1        643.19        601.29        10.20 o                         
  -2   2   1      10832.32      10710.96       140.67 o                         
  -1   2   1        264.62        212.12         4.44 o                         
   0   2   1       9542.85       8792.14       112.97 o                         
   1   2   1       7554.34       6975.36       102.44 o                         
   2   2   1        138.95        141.01         4.31 o                         
   3   2   1        525.02        470.20        10.36 o                         
   4   2   1        881.27        946.96        14.61 o                         
   5   2   1        740.79        681.77        14.12 o                         
   6   2   1        560.59        525.54        13.83 o                         
   7   2   1          9.80          8.16         5.37 o                         
   8   2   1          3.16          6.51         7.07 o                         
   9   2   1         77.14         63.28        12.55 o                         
  10   2   1         82.64         85.79        12.10 o                         
 -10   3   1        130.50        107.43        18.64 o                         
  -9   3   1        423.69        439.92        19.84 o                         
  -8   3   1          2.73          8.98        11.00 o                         
  -7   3   1          5.21          6.22         6.54 o                         
  -6   3   1        109.81        111.30         7.28 o                         
  -5   3   1          3.89          3.17         3.65 o                         
  -4   3   1         15.75         10.64         3.45 o                         
  -3   3   1       2305.40       2349.68        27.74 o                         
  -2   3   1        300.26        294.49         6.16 o                         
  -1   3   1         21.63         19.91         2.51 o                         
   0   3   1         23.48         34.15         2.98 o                         
   1   3   1       3879.09       3671.06        56.65 o                         
   2   3   1        177.02        187.19         4.23 o                         
   3   3   1        240.71        251.79         7.29 o                         
   4   3   1          6.52          3.08         3.33 o                         
   5   3   1         87.81         65.65         5.05 o                         
   6   3   1        397.15        397.31        10.68 o                         
   7   3   1          0.18          5.83         5.03 o                         
   8   3   1        115.79        118.40        10.09 o                         
   9   3   1        113.85        121.48        12.89 o                         
  10   3   1          0.03         -3.91         8.85 o                         
 -10   4   1         54.64         42.04        10.42 o                         
  -9   4   1          3.28         -3.13        10.36 o                         
  -8   4   1        108.13         93.13         9.39 o                         
  -7   4   1        353.80        378.26        11.87 o                         
  -6   4   1         33.29         26.81         5.02 o                         
  -5   4   1          1.91          1.36         3.27 o                         
  -4   4   1        319.19        314.76         8.12 o                         
  -3   4   1       1511.42       1525.57        19.46 o                         
  -2   4   1        335.18        326.96         8.56 o                         
  -1   4   1        266.65        260.73         5.57 o                         
   0   4   1        884.71        838.29        11.89 o                         
   1   4   1        971.46        946.85        11.58 o                         
   2   4   1         98.48         97.70         3.39 o                         
   3   4   1        405.97        402.72         7.37 o                         
   4   4   1         90.85         84.39         4.54 o                         
   5   4   1        235.61        257.76         7.99 o                         
   6   4   1          1.19          1.17         4.15 o                         
   7   4   1        281.74        260.08        11.47 o                         
   8   4   1          7.22          6.80         7.56 o                         
   9   4   1          1.58         -8.87         8.87 o                         
  10   4   1        108.04        108.96        12.54 o                         
 -10   5   1         80.14         91.73        12.82 o                         
  -9   5   1          8.47         14.70         8.15 o                         
  -8   5   1         62.77         67.14         8.93 o                         
  -7   5   1        113.84        111.53         7.54 o                         
  -6   5   1         36.59         20.60         6.67 o                         
  -5   5   1        178.38        176.02         7.03 o                         
  -4   5   1        822.79        826.71        13.37 o                         
  -3   5   1       1271.23       1298.60        19.29 o                         
  -2   5   1        393.53        354.67         6.89 o                         
  -1   5   1        122.71        115.03         6.26 o                         
   0   5   1        250.14        265.11         5.41 o                         
   1   5   1        701.74        648.87         9.12 o                         
   2   5   1        187.73        215.29         6.75 o                         
   3   5   1         25.67         31.70         2.36 o                         
   4   5   1        104.47        100.98         4.65 o                         
   5   5   1        106.22        102.14         5.33 o                         
   6   5   1         40.96         49.04         5.30 o                         
   7   5   1        190.35        198.23         9.96 o                         
   8   5   1         54.21         62.31        12.07 o                         
   9   5   1         12.06          1.72         8.98 o                         
  -9   6   1         28.45         15.47        10.88 o                         
  -8   6   1         47.65         52.07         8.21 o                         
  -7   6   1         14.90          8.84         5.44 o                         
  -6   6   1        453.08        437.20        11.57 o                         
  -5   6   1        118.28        137.90         6.16 o                         
  -4   6   1         67.40         68.74         4.30 o                         
  -3   6   1        315.82        293.64         6.76 o                         
  -2   6   1        289.10        286.37         9.33 o                         
  -1   6   1          9.13         10.96         2.81 o                         
   0   6   1        484.81        484.83         8.45 o                         
   1   6   1        826.49        859.21        12.76 o                         
   2   6   1       1174.71       1216.07        18.21 o                         
   3   6   1          0.31          1.04         2.45 o                         
   4   6   1        309.44        319.61         8.87 o                         
   5   6   1         44.83         29.66         5.06 o                         
   6   6   1       1054.14       1079.97        19.36 o                         
   7   6   1        318.96        349.60        20.82 o                         
   8   6   1          6.02          1.89         7.66 o                         
   9   6   1          3.14         -7.09         7.09 o                         
  -9   7   1          0.78          4.54        10.49 o                         
  -8   7   1        788.71        834.51        36.41 o                         
  -7   7   1        273.68        252.55        10.38 o                         
  -6   7   1        936.88        962.82        16.47 o                         
  -5   7   1          0.62          1.19         3.20 o                         
  -4   7   1        144.33        157.62         5.56 o                         
  -3   7   1        134.70        125.63         4.90 o                         
  -2   7   1        466.35        479.54         9.40 o                         
  -1   7   1        884.61        892.17        14.93 o                         
   0   7   1          5.35         11.32         3.06 o                         
   1   7   1          4.57          7.87         2.51 o                         
   2   7   1        787.49        802.22        13.63 o                         
   3   7   1        309.86        323.87        13.96 o                         
   4   7   1          0.12         -1.53         2.94 o                         
   5   7   1        552.98        547.93        13.94 o                         
   6   7   1        108.10        108.71        10.64 o                         
   7   7   1         20.25         34.39        12.38 o                         
   8   7   1         29.88         26.93         8.37 o                         
   9   7   1        239.10        249.57        22.70 o                         
  -9   8   1          4.06          5.04        10.46 o                         
  -8   8   1         22.46         38.04         9.09 o                         
  -7   8   1        401.26        400.42        11.90 o                         
  -6   8   1        275.51        272.86         9.40 o                         
  -5   8   1        110.95        106.01         5.34 o                         
  -4   8   1        367.77        354.64        10.18 o                         
  -3   8   1         10.15          8.09         3.11 o                         
  -2   8   1          1.81         -0.10         2.80 o                         
  -1   8   1         16.59         14.34         3.16 o                         
   0   8   1         56.53         59.48         4.33 o                         
   1   8   1          2.63          5.65         2.71 o                         
   2   8   1        532.64        540.02         9.53 o                         
   3   8   1         48.84         54.79         8.03 o                         
   4   8   1       2342.56       2372.94        47.52 o                         
   5   8   1        217.60        236.81        18.18 o                         
   6   8   1        330.92        333.74         8.57 o                         
   7   8   1        194.83        203.76         9.63 o                         
   8   8   1         20.54         15.59         5.24 o                         
   9   8   1          0.55         10.88        12.57 o                         
  -8   9   1        140.14        142.85        27.17 o                         
  -7   9   1          1.23          5.63         5.85 o                         
  -6   9   1        133.81        129.56         6.49 o                         
  -5   9   1        445.97        462.29        10.48 o                         
  -4   9   1        259.38        264.35         7.15 o                         
  -3   9   1         43.46         57.29         5.95 o                         
  -2   9   1        432.20        421.63         8.79 o                         
  -1   9   1        976.25       1011.99        15.27 o                         
   0   9   1        233.74        231.24         7.16 o                         
   1   9   1       4518.26       4798.81        61.37 o                         
   2   9   1          1.17          5.58         2.78 o                         
   3   9   1        246.83        256.06        16.55 o                         
   4   9   1       1684.63       1671.69        51.98 o                         
   5   9   1         28.85         32.04        10.21 o                         
   6   9   1         26.55         21.99        20.74 o                         
   7   9   1         24.53         32.79         5.45 o                         
   8   9   1         37.39         37.47         5.78 o                         
  -8  10   1          4.51          3.17         6.00 o                         
  -7  10   1          1.94          7.80        11.06 o                         
  -6  10   1          0.57         -5.12         5.12 o                         
  -5  10   1        194.13        176.08        10.64 o                         
  -4  10   1         44.83         46.37         3.71 o                         
  -3  10   1        109.30        128.43         5.14 o                         
  -2  10   1        719.30        704.66        12.24 o                         
  -1  10   1        319.08        329.15         8.53 o                         
   0  10   1        219.39        222.61         7.89 o                         
   1  10   1        360.59        358.67         8.88 o                         
   2  10   1         52.93         54.24         3.07 o                         
   3  10   1        144.40        139.81        12.10 o                         
   4  10   1          1.00         -6.20         8.29 o                         
   5  10   1        171.37        225.01        23.75 o                         
   6  10   1        639.29        629.76        37.85 o                         
   7  10   1         96.03         94.97        19.97 o                         
   8  10   1         14.14         18.72        27.31 o                         
  -7  11   1         22.51          4.38        16.73 o                         
  -6  11   1         13.75         11.28        12.68 o                         
  -5  11   1          0.42         -4.50        10.23 o                         
  -4  11   1        120.56        120.45        14.35 o                         
  -3  11   1          1.75          0.06         2.95 o                         
  -2  11   1          1.66          0.29         4.09 o                         
  -1  11   1        173.11        167.17         7.08 o                         
   0  11   1        142.03        139.05         6.55 o                         
   1  11   1          7.73          5.69         3.72 o                         
   2  11   1        387.06        418.72         9.45 o                         
   3  11   1          7.69         -1.50         9.68 o                         
   4  11   1          3.76          7.19        10.24 o                         
   5  11   1          2.72          0.82        11.12 o                         
   6  11   1         11.81         20.50        15.80 o                         
   7  11   1          0.76         10.26        17.93 o                         
  -6  12   1         16.85         21.71        16.82 o                         
  -5  12   1         52.10         44.02        14.14 o                         
  -4  12   1         22.77         35.05        15.38 o                         
  -3  12   1          8.36          5.83         3.00 o                         
  -2  12   1        426.64        442.78        11.31 o                         
  -1  12   1        332.56        334.36        10.72 o                         
   0  12   1         10.75          9.40         5.25 o                         
   1  12   1        162.69        175.93         7.91 o                         
   2  12   1         10.39          7.74         2.55 o                         
   3  12   1        815.63        827.55        29.12 o                         
   4  12   1          0.15         -9.81         9.81 o                         
   5  12   1         22.48         12.76        12.55 o                         
   6  12   1          0.16          3.91        20.18 o                         
  -6  13   1          4.64         -4.46        19.10 o                         
  -5  13   1        229.88        190.75        19.74 o                         
  -4  13   1        144.18        168.26        27.07 o                         
  -3  13   1        323.91        361.73        14.12 o                         
  -2  13   1        122.41        125.97         7.22 o                         
  -1  13   1        335.82        381.65        13.60 o                         
   0  13   1         67.54         61.27         6.53 o                         
   1  13   1         67.34         78.39         6.80 o                         
   2  13   1         13.64         16.15         8.31 o                         
   3  13   1         41.61         22.52        11.55 o                         
   4  13   1          8.11         -6.72        10.34 o                         
   5  13   1         15.85         -5.01        13.03 o                         
  -5  14   1        104.15        130.56        19.83 o                         
  -4  14   1          0.01        -10.62        12.31 o                         
  -3  14   1          2.08          4.02        10.78 o                         
  -2  14   1          8.79         12.01         5.05 o                         
  -1  14   1        138.81        134.74         8.77 o                         
   0  14   1         78.40         76.60         7.88 o                         
   1  14   1          8.57         15.31         5.06 o                         
   2  14   1         34.51         42.46        14.14 o                         
   3  14   1        137.57        142.54        29.89 o                         
   4  14   1         89.16         59.55        14.51 o                         
  -3  15   1          1.53        -12.76        12.76 o                         
  -2  15   1        150.65        122.12         7.31 o                         
  -1  15   1          0.27         -2.26         6.36 o                         
   0  15   1          1.94         -2.42         6.34 o                         
   1  15   1          1.86          3.66         5.05 o                         
   2  15   1         29.68         30.22        11.35 o                         
   3  15   1        132.51        139.68        17.57 o                         
 -10   0   2        300.04        355.57        25.40 o                         
  -9   0   2        319.69        315.97        22.69 o                         
  -8   0   2         89.69        111.94        25.25 o                         
  -7   0   2         68.93         54.56         9.33 o                         
  -6   0   2        138.77        176.72        11.55 o                         
  -5   0   2       1031.06       1035.06        23.87 o                         
  -4   0   2       3385.15       3287.09        63.67 o                         
  -3   0   2       5221.34       5264.61        80.61 o                         
  -2   0   2      14948.41      14432.86       240.57 o                         
  -1   0   2       9577.24       9389.13       191.76 o                         
   0   0   2      16053.04      14394.98       327.27 o                         
   1   0   2        788.02        774.13        14.58 o                         
   2   0   2      18675.95      17170.74       495.23 o                         
   3   0   2       6771.94       6698.64       100.89 o                         
   4   0   2       2695.36       2862.68        48.39 o                         
   5   0   2       1434.04       1377.62        28.78 o                         
   6   0   2        178.31        209.13        12.36 o                         
   7   0   2         49.39         62.33         9.26 o                         
   8   0   2        245.30        315.86        26.12 o                         
   9   0   2        107.05         89.89        21.35 o                         
  10   0   2        101.32        111.37        17.89 o                         
 -10   1   2         71.13         86.73        13.22 o                         
  -9   1   2         17.00          2.05         7.96 o                         
  -8   1   2         49.59         55.94        10.04 o                         
  -7   1   2        941.29        958.67        19.64 o                         
  -6   1   2        154.98        162.85         7.99 o                         
  -5   1   2         90.90         91.93         6.02 o                         
  -4   1   2          1.95         -3.37         3.37 o                         
  -3   1   2          0.09         -2.03         4.63 o                         
  -2   1   2       2553.13       2440.90        27.60 o                         
  -1   1   2         40.75         24.19         2.42 o                         
   0   1   2         16.59         20.41         1.69 o                         
   1   1   2       2681.78       2467.87        28.48 o                         
   2   1   2      11156.55      10814.17       111.07 o                         
   3   1   2       1030.62       1033.56        15.62 o                         
   4   1   2        344.92        385.43        10.72 o                         
   5   1   2       2276.94       2348.52        30.27 o                         
   6   1   2          8.39          9.53         5.19 o                         
   7   1   2        260.98        283.14        10.82 o                         
   8   1   2        135.51        153.77        14.11 o                         
   9   1   2         41.06         53.38        10.16 o                         
  10   1   2          0.56         -9.03         9.03 o                         
 -10   2   2         24.52         17.40         9.65 o                         
  -9   2   2        133.92        105.33        11.11 o                         
  -8   2   2         12.84         10.80         7.08 o                         
  -7   2   2        323.34        323.68        12.83 o                         
  -6   2   2        205.45        199.50         9.11 o                         
  -5   2   2        323.63        326.76         9.08 o                         
  -4   2   2          4.39          9.83         3.89 o                         
  -3   2   2        460.69        400.18         8.75 o                         
  -2   2   2       1425.71       1398.00        18.57 o                         
  -1   2   2       3423.94       3202.17        36.69 o                         
   0   2   2       3648.00       3500.71        42.52 o                         
   1   2   2       3706.11       3331.94        35.13 o                         
   2   2   2       1096.39       1036.67        15.39 o                         
   3   2   2       3134.72       3115.61        37.69 o                         
   4   2   2        500.55        469.28         9.77 o                         
   5   2   2         11.47          6.87         3.77 o                         
   6   2   2        406.83        385.21        12.35 o                         
   7   2   2          0.04          4.94         6.72 o                         
   8   2   2        242.92        241.04        16.56 o                         
   9   2   2          0.01         -7.84         9.23 o                         
  10   2   2        122.42         83.44        12.28 o                         
 -10   3   2         12.26          5.74         9.51 o                         
  -9   3   2          3.83         -0.36         9.40 o                         
  -8   3   2         57.73         42.57         9.00 o                         
  -7   3   2         11.89          3.00         5.66 o                         
  -6   3   2         59.68         59.56         6.40 o                         
  -5   3   2         19.10         24.41         4.52 o                         
  -4   3   2          5.92          6.70         3.61 o                         
  -3   3   2       1191.50       1147.51        15.87 o                         
  -2   3   2       6504.32       6519.37        68.57 o                         
  -1   3   2       5043.31       4852.23        51.23 o                         
   0   3   2       4592.61       4341.83        52.66 o                         
   1   3   2       5928.82       5833.34       102.85 o                         
   2   3   2        835.65        804.08        11.18 o                         
   3   3   2          0.95          6.39         3.53 o                         
   4   3   2       1170.96       1244.09        20.05 o                         
   5   3   2        945.39        942.80        15.44 o                         
   6   3   2        140.94        137.12         7.71 o                         
   7   3   2          2.60          0.17         5.94 o                         
   8   3   2         28.36         16.45         9.37 o                         
   9   3   2          4.94          4.33         8.27 o                         
  10   3   2          0.51        -10.37        10.37 o                         
 -10   4   2          9.55         -4.99         8.31 o                         
  -9   4   2         64.09         74.94        16.34 o                         
  -8   4   2        214.36        232.37        13.03 o                         
  -7   4   2        347.51        341.09        11.78 o                         
  -6   4   2        277.43        279.05         9.75 o                         
  -5   4   2        511.20        517.80        14.53 o                         
  -4   4   2       1638.00       1639.82        21.94 o                         
  -3   4   2       1191.60       1185.42        16.33 o                         
  -2   4   2        925.02        943.50        13.07 o                         
  -1   4   2        415.39        413.45         7.40 o                         
   0   4   2       1049.12        926.39        14.00 o                         
   1   4   2        124.45        125.28         6.81 o                         
   2   4   2        405.87        400.33        12.66 o                         
   3   4   2       1034.94       1037.08        16.60 o                         
   4   4   2        271.39        231.13         8.28 o                         
   5   4   2        298.55        287.78        10.68 o                         
   6   4   2        146.58        151.15         9.17 o                         
   7   4   2         53.60         41.39         7.16 o                         
   8   4   2        268.95        247.59        13.36 o                         
   9   4   2        187.54        191.62        13.45 o                         
 -10   5   2         32.39         22.34        13.46 o                         
  -9   5   2        246.21        246.11        14.51 o                         
  -8   5   2          6.20          7.44         7.49 o                         
  -7   5   2        631.43        592.35        14.12 o                         
  -6   5   2          0.01         -3.29         4.22 o                         
  -5   5   2        179.73        192.22         8.03 o                         
  -4   5   2       1462.47       1480.79        22.82 o                         
  -3   5   2        962.14       1045.79        15.01 o                         
  -2   5   2         65.05         73.31         3.97 o                         
  -1   5   2         19.95         13.37         2.92 o                         
   0   5   2        339.90        363.99         8.04 o                         
   1   5   2       2955.24       2952.88        32.22 o                         
   2   5   2          1.36          3.21         5.38 o                         
   3   5   2         43.11         45.12         2.89 o                         
   4   5   2         21.61         17.89         5.24 o                         
   5   5   2        533.66        505.72        11.26 o                         
   6   5   2        305.03        303.76        10.37 o                         
   7   5   2        276.84        257.03        11.64 o                         
   8   5   2        364.19        373.00        14.91 o                         
   9   5   2          6.85         -1.78         7.77 o                         
  -9   6   2         47.70         43.62         9.51 o                         
  -8   6   2        218.46        214.60        12.83 o                         
  -7   6   2          0.36          2.28         4.95 o                         
  -6   6   2          1.13          5.41         4.27 o                         
  -5   6   2        525.58        510.69        10.89 o                         
  -4   6   2        231.91        226.98         7.88 o                         
  -3   6   2        363.74        337.05         9.14 o                         
  -2   6   2        622.93        635.04        10.54 o                         
  -1   6   2        509.32        485.97         8.71 o                         
   0   6   2          6.08          5.38         2.89 o                         
   1   6   2       3391.37       3489.47        38.27 o                         
   2   6   2        371.48        373.38        21.10 o                         
   3   6   2        196.76        214.78        15.01 o                         
   4   6   2        543.18        502.77        11.39 o                         
   5   6   2         28.47         21.54         4.19 o                         
   6   6   2        409.78        415.46        14.12 o                         
   7   6   2          0.00          5.72         5.58 o                         
   8   6   2         16.12         21.64         8.09 o                         
   9   6   2         47.15         25.51         8.31 o                         
  -9   7   2          3.39         -2.20         8.61 o                         
  -8   7   2         10.48          6.76         6.86 o                         
  -7   7   2        215.52        238.72        10.24 o                         
  -6   7   2        188.76        195.09         9.73 o                         
  -5   7   2        336.14        321.72         9.47 o                         
  -4   7   2          6.32          8.72         3.24 o                         
  -3   7   2          2.94          5.92         3.00 o                         
  -2   7   2          3.33          2.99         2.80 o                         
  -1   7   2       3671.47       3938.16        46.85 o                         
   0   7   2          3.17          4.05         2.79 o                         
   1   7   2       1329.67       1371.25        17.37 o                         
   2   7   2         19.91         35.45         9.56 o                         
   3   7   2        118.48        105.02         9.43 o                         
   4   7   2        444.97        412.35        26.37 o                         
   5   7   2          0.34          2.06         2.03 o                         
   6   7   2         22.92         16.44         4.08 o                         
   7   7   2        344.26        360.24        10.94 o                         
   8   7   2        124.26        118.10         8.10 o                         
   9   7   2         34.71         29.14        11.02 o                         
  -9   8   2         31.04         33.26         7.72 o                         
  -8   8   2         42.48         63.14         9.23 o                         
  -7   8   2          7.01          4.46         7.27 o                         
  -6   8   2        218.37        220.55        14.67 o                         
  -5   8   2        139.98        125.64         6.47 o                         
  -4   8   2         55.85         61.67         4.45 o                         
  -3   8   2        193.11        196.08         8.04 o                         
  -2   8   2          7.61         -0.13         3.19 o                         
  -1   8   2        466.84        452.65         9.17 o                         
   0   8   2          4.17          0.28         3.21 o                         
   1   8   2       1086.51       1119.98        15.26 o                         
   2   8   2         25.21         47.01         8.41 o                         
   3   8   2         34.36         29.14         7.29 o                         
   4   8   2       1015.12        973.12        26.67 o                         
   5   8   2        234.12        262.83        17.08 o                         
   6   8   2          5.10          8.17         3.81 o                         
   7   8   2         19.19         26.91         5.03 o                         
   8   8   2         25.20         29.64         5.37 o                         
  -8   9   2         27.18         20.94         6.53 o                         
  -7   9   2        142.26        126.68        11.53 o                         
  -6   9   2         19.52         28.90         4.57 o                         
  -5   9   2        157.82        150.09         7.13 o                         
  -4   9   2         50.73         59.52         4.69 o                         
  -3   9   2         54.75         67.16         4.49 o                         
  -2   9   2         49.58         50.27         4.20 o                         
  -1   9   2        518.23        519.53        10.98 o                         
   0   9   2        420.52        447.67         9.31 o                         
   1   9   2        958.14        940.32        20.77 o                         
   2   9   2         58.72         61.71         8.28 o                         
   3   9   2        575.39        620.04        22.96 o                         
   4   9   2          0.05         -8.49         8.97 o                         
   5   9   2        318.74        317.92        19.57 o                         
   6   9   2         29.53         12.06        12.91 o                         
   7   9   2         66.36         59.57        19.71 o                         
   8   9   2         12.35        -22.24        22.24 o                         
  -8  10   2         90.90         78.73        11.12 o                         
  -7  10   2         28.96         22.44         7.62 o                         
  -6  10   2        217.28        211.44         6.98 o                         
  -5  10   2         12.95         13.50         3.50 o                         
  -4  10   2        621.09        642.25        12.33 o                         
  -3  10   2          0.02         -3.59         3.59 o                         
  -2  10   2        482.67        461.73        12.94 o                         
  -1  10   2          5.53          3.44         3.82 o                         
   0  10   2        118.78        105.41         5.63 o                         
   1  10   2        382.21        402.20         9.02 o                         
   2  10   2        366.06        371.07        17.78 o                         
   3  10   2        606.63        565.00        20.29 o                         
   4  10   2        429.36        379.81        19.60 o                         
   5  10   2          1.94          6.68        11.76 o                         
   6  10   2        701.14        742.43        40.16 o                         
   7  10   2         32.51         42.69        17.19 o                         
  -7  11   2         30.72         28.00        18.29 o                         
  -6  11   2          3.26          7.81         6.52 o                         
  -5  11   2          2.12          4.01         4.36 o                         
  -4  11   2        248.11        258.66         8.67 o                         
  -3  11   2          0.99          1.04         3.52 o                         
  -2  11   2        573.72        581.34        12.89 o                         
  -1  11   2        334.65        329.76         9.24 o                         
   0  11   2        362.12        330.91         9.02 o                         
   1  11   2         37.30         40.72         4.49 o                         
   2  11   2         27.66         34.31         9.63 o                         
   3  11   2          9.39         -2.90        11.53 o                         
   4  11   2        122.40        136.79        18.40 o                         
   5  11   2        378.23        344.85        28.22 o                         
   6  11   2         31.20         48.24        37.35 o                         
   7  11   2          0.10          9.78        17.94 o                         
  -6  12   2        269.39        206.52        25.50 o                         
  -5  12   2         20.18         12.77        12.00 o                         
  -4  12   2        478.01        479.80        19.01 o                         
  -3  12   2         73.55         77.70         9.30 o                         
  -2  12   2        135.41        142.31         8.63 o                         
  -1  12   2         76.75         80.54         6.58 o                         
   0  12   2         16.94         15.24         5.08 o                         
   1  12   2        257.93        278.54        12.58 o                         
   2  12   2        215.65        201.12        16.47 o                         
   3  12   2         31.56         29.79        10.74 o                         
   4  12   2         83.07         81.98        14.13 o                         
   5  12   2          2.47         -8.23        11.92 o                         
   6  12   2          1.54         11.26        17.69 o                         
  -6  13   2        246.19        218.60        27.91 o                         
  -5  13   2         33.04         26.73        20.65 o                         
  -4  13   2        168.85        131.62        16.44 o                         
  -3  13   2          3.90         13.94         4.32 o                         
  -2  13   2         47.08         41.44         8.04 o                         
  -1  13   2        694.59        702.38        16.85 o                         
   0  13   2        584.61        646.50        16.56 o                         
   1  13   2         53.03         57.60         6.05 o                         
   2  13   2        189.78        193.44        16.40 o                         
   3  13   2          2.21         -1.10        10.89 o                         
   4  13   2        157.72        176.59        19.45 o                         
   5  13   2          0.01         -7.39        12.46 o                         
  -5  14   2        116.00        105.09        17.84 o                         
  -4  14   2          4.09         -1.43        12.09 o                         
  -3  14   2         53.09         55.24         8.16 o                         
  -2  14   2         81.07         86.19         7.00 o                         
  -1  14   2         38.10         39.06         7.15 o                         
   0  14   2         50.06         59.14         7.72 o                         
   1  14   2         82.95         80.30         6.15 o                         
   2  14   2         27.12         40.52        14.45 o                         
   3  14   2         69.30         78.67        14.07 o                         
   4  14   2         32.01         45.99        17.05 o                         
  -3  15   2         59.98         42.95        14.81 o                         
  -2  15   2          0.42          0.26         5.86 o                         
  -1  15   2         98.17        106.64         9.11 o                         
   0  15   2         92.93         89.70         8.43 o                         
   1  15   2         25.60         18.35         4.96 o                         
   2  15   2        208.16        230.88        23.18 o                         
   3  15   2         25.92         25.58        12.99 o                         
 -10   1   3          0.23         -8.66         8.66 o                         
  -9   1   3          1.33          3.11         8.53 o                         
  -8   1   3        149.75        172.45        13.89 o                         
  -7   1   3         34.94         40.93         6.20 o                         
  -6   1   3        134.19        138.31         7.49 o                         
  -5   1   3          2.66         -3.80         3.80 o                         
  -4   1   3         44.85         43.65         4.86 o                         
  -3   1   3        441.66        440.74         8.87 o                         
  -2   1   3      13514.81      13083.36       134.08 o                         
  -1   1   3         45.94         62.53         3.41 o                         
   0   1   3       1043.81       1039.11        12.49 o                         
   1   1   3        318.02        281.05         5.96 o                         
   2   1   3       2411.44       2236.43        27.64 o                         
   3   1   3       4426.91       4716.72        51.69 o                         
   4   1   3        410.81        408.60         9.21 o                         
   5   1   3        772.06        770.36        14.08 o                         
   6   1   3         16.49         18.83         6.20 o                         
   7   1   3        649.96        677.27        15.33 o                         
   8   1   3        157.44        184.10        12.46 o                         
   9   1   3         37.21         28.97        10.73 o                         
  10   1   3         17.10         13.77        15.08 o                         
 -10   2   3        159.05        164.20        14.06 o                         
  -9   2   3        108.94        116.10        12.29 o                         
  -8   2   3        275.00        264.16        18.38 o                         
  -7   2   3        116.09         96.83         7.72 o                         
  -6   2   3        468.53        517.85        12.25 o                         
  -5   2   3        133.38        146.16         8.48 o                         
  -4   2   3       1468.26       1527.96        20.98 o                         
  -3   2   3        688.30        646.02        11.58 o                         
  -2   2   3        598.18        569.97        11.05 o                         
  -1   2   3      25348.79      23246.19       319.15 o                         
   0   2   3       1818.86       1740.39        19.67 o                         
   1   2   3        174.64        148.10         5.20 o                         
   2   2   3       1816.74       1773.96        22.60 o                         
   3   2   3       1764.57       1815.83        24.10 o                         
   4   2   3        104.01        133.11         5.90 o                         
   5   2   3        106.96        132.70         7.31 o                         
   6   2   3         32.15         47.40         5.50 o                         
   7   2   3        284.54        296.40        12.20 o                         
   8   2   3         55.66         32.74        10.97 o                         
   9   2   3         37.24         36.80        11.23 o                         
  10   2   3          5.96          7.19         9.93 o                         
 -10   3   3        113.74        122.90        12.78 o                         
  -9   3   3        164.59        155.89        12.36 o                         
  -8   3   3        169.09        174.65        12.21 o                         
  -7   3   3        559.50        554.79        16.54 o                         
  -6   3   3        480.49        504.10        12.77 o                         
  -5   3   3        419.39        430.00        11.37 o                         
  -4   3   3        103.14         97.61         5.84 o                         
  -3   3   3       2656.74       2688.71        36.74 o                         
  -2   3   3       1644.60       1563.41        20.90 o                         
  -1   3   3        650.47        611.66        10.04 o                         
   1   3   3       1369.59       1377.83        16.07 o                         
   2   3   3       1101.33       1159.44        14.56 o                         
   3   3   3        803.77        836.45        13.43 o                         
   4   3   3         14.02         10.80         3.28 o                         
   5   3   3       1709.75       1678.29        23.34 o                         
   6   3   3        242.55        256.71         9.46 o                         
   7   3   3         44.31         37.31         7.76 o                         
   8   3   3         59.62         69.74         9.16 o                         
   9   3   3         80.93         82.34        10.77 o                         
  10   3   3          2.62        -11.18        11.18 o                         
 -10   4   3         63.96         73.53        11.19 o                         
  -9   4   3         92.48         90.51        10.97 o                         
  -8   4   3        436.47        445.44        16.46 o                         
  -7   4   3        534.73        547.07        16.37 o                         
  -6   4   3        121.61        127.11         7.75 o                         
  -5   4   3       1404.93       1458.42        21.40 o                         
  -4   4   3          0.21         -1.03         3.45 o                         
  -3   4   3       1816.06       1920.70        24.48 o                         
  -2   4   3       1173.49       1189.79        15.94 o                         
  -1   4   3        111.50        135.08         5.14 o                         
   0   4   3        479.07        487.29         8.94 o                         
   1   4   3       3134.27       3176.78        34.31 o                         
   2   4   3        768.98        798.87        12.62 o                         
   3   4   3         42.30         50.72         3.07 o                         
   4   4   3        343.52        341.26         8.67 o                         
   5   4   3          1.83          4.13         3.56 o                         
   6   4   3         14.98          6.53         4.47 o                         
   7   4   3         70.13         65.72         7.13 o                         
   8   4   3          1.98         -0.67         6.80 o                         
   9   4   3         20.06         20.04         9.61 o                         
 -10   5   3          2.22         -2.82         9.20 o                         
  -9   5   3        380.83        381.23        20.81 o                         
  -8   5   3        462.45        469.56        22.32 o                         
  -7   5   3        364.55        361.45        17.49 o                         
  -6   5   3         46.23         41.05         5.58 o                         
  -5   5   3        425.79        459.68        12.46 o                         
  -4   5   3       2145.32       1963.70        25.67 o                         
  -3   5   3        835.58        875.45        13.61 o                         
  -2   5   3        983.05       1002.81        14.30 o                         
  -1   5   3        752.74        744.80        12.84 o                         
   0   5   3        366.32        370.13         7.76 o                         
   1   5   3          6.26          7.43         2.14 o                         
   2   5   3       1937.20       1894.15        35.70 o                         
   3   5   3        224.52        230.63         7.26 o                         
   4   5   3         11.61         12.30         2.90 o                         
   5   5   3        385.21        357.63        11.39 o                         
   6   5   3        563.97        574.90        13.53 o                         
   7   5   3         86.27         72.56         6.92 o                         
   8   5   3         10.93          8.52         6.84 o                         
   9   5   3         50.16         46.27         9.43 o                         
  -9   6   3          1.76          0.77         8.17 o                         
  -8   6   3        283.61        268.88        13.94 o                         
  -7   6   3        395.16        435.18        14.17 o                         
  -6   6   3         94.42         95.96         6.73 o                         
  -5   6   3         56.46         54.98         5.01 o                         
  -4   6   3         47.51         53.37         4.82 o                         
  -3   6   3        361.97        378.54         8.52 o                         
  -2   6   3        242.39        267.11         7.72 o                         
  -1   6   3        933.41        993.29        14.22 o                         
   0   6   3        222.12        302.76         7.79 o                         
   1   6   3          6.87          3.60         1.92 o                         
   2   6   3        241.77        299.20        12.70 o                         
   3   6   3        120.66        135.83        11.02 o                         
   4   6   3        832.81        801.27        13.85 o                         
   5   6   3         36.95         33.18         3.48 o                         
   6   6   3        410.41        400.21        10.09 o                         
   7   6   3         27.37         28.39         6.54 o                         
   8   6   3         19.42         18.94         6.53 o                         
   9   6   3         10.56          3.36        11.00 o                         
  -9   7   3         96.25        110.86        12.65 o                         
  -8   7   3          9.55         -5.58         7.21 o                         
  -7   7   3          0.38         -4.85         4.85 o                         
  -6   7   3         44.66         31.59         5.41 o                         
  -5   7   3          1.30         -1.27         4.37 o                         
  -4   7   3        308.35        350.03         9.00 o                         
  -3   7   3        120.70        126.72         5.81 o                         
  -2   7   3          8.93          8.40         3.19 o                         
  -1   7   3        157.23        137.44         5.79 o                         
   0   7   3        423.46        482.73         9.49 o                         
   1   7   3        166.64        152.14         4.83 o                         
   2   7   3        139.26        161.93        10.57 o                         
   3   7   3         74.34         58.80         8.43 o                         
   4   7   3        131.70        131.50        21.80 o                         
   5   7   3        759.40        774.15        21.68 o                         
   6   7   3       2291.43       2318.33        29.67 o                         
   7   7   3          5.58          3.37         4.39 o                         
   8   7   3         59.68         59.02         6.72 o                         
   9   7   3         13.64          9.35         7.35 o                         
  -9   8   3          1.77          2.16         8.79 o                         
  -8   8   3         95.67         66.93         9.76 o                         
  -7   8   3         10.91          8.92         5.81 o                         
  -6   8   3        937.50        998.56        27.41 o                         
  -5   8   3         30.97         34.31         4.70 o                         
  -4   8   3          2.35          4.28         3.64 o                         
  -3   8   3        102.46        105.91         5.65 o                         
  -2   8   3        610.58        606.88        11.14 o                         
  -1   8   3        140.81        155.97         6.39 o                         
   0   8   3        398.39        360.50         8.46 o                         
   1   8   3         22.19         25.71         2.90 o                         
   2   8   3         95.18        115.78        16.23 o                         
   3   8   3        254.96        238.41        13.91 o                         
   4   8   3        368.97        385.81        28.71 o                         
   5   8   3         71.61         73.05        11.56 o                         
   6   8   3        351.47        366.67        24.41 o                         
   7   8   3          8.71         10.83         3.17 o                         
   8   8   3        109.21         86.84         6.08 o                         
  -8   9   3          5.73         13.63         7.13 o                         
  -7   9   3          4.90          8.23         5.58 o                         
  -6   9   3         36.28         33.33         6.90 o                         
  -5   9   3         11.28         11.92         5.21 o                         
  -4   9   3        147.50        162.20         6.88 o                         
  -3   9   3          4.79          4.07         3.69 o                         
  -2   9   3          0.97          0.90         3.48 o                         
  -1   9   3        313.93        312.49         8.31 o                         
   0   9   3       1349.84       1357.86        19.05 o                         
   1   9   3        165.96        163.62         5.16 o                         
   2   9   3          3.08         -3.07         6.12 o                         
   3   9   3          1.18         -0.39         9.55 o                         
   4   9   3        879.40        889.11        39.81 o                         
   5   9   3          0.27         -3.80        10.75 o                         
   6   9   3          4.46          8.11        15.37 o                         
   7   9   3        208.73        176.71        25.04 o                         
   8   9   3         49.81         30.93        19.03 o                         
  -8  10   3          8.29         19.40         6.45 o                         
  -7  10   3         10.63          7.64         5.82 o                         
  -6  10   3         49.98         54.84         6.62 o                         
  -5  10   3         62.71         49.34         5.27 o                         
  -4  10   3        466.60        451.83        13.86 o                         
  -3  10   3        102.13        101.21         5.63 o                         
  -2  10   3          5.54          6.80         4.07 o                         
  -1  10   3        226.72        229.38         7.78 o                         
   0  10   3         54.55         50.55         4.51 o                         
   1  10   3         53.31         39.89         4.05 o                         
   2  10   3        515.86        531.00        18.64 o                         
   3  10   3       1167.73       1193.42        43.31 o                         
   4  10   3          1.41         19.37        13.21 o                         
   5  10   3         14.83         24.68        18.00 o                         
   6  10   3          0.93         -1.41        15.45 o                         
   7  10   3          0.00         -7.47        20.06 o                         
  -7  11   3         59.44         54.75         6.22 o                         
  -6  11   3         17.38         10.82         5.06 o                         
  -5  11   3         29.88         31.75         4.51 o                         
  -4  11   3         17.60         11.74         4.90 o                         
  -3  11   3         32.99         32.99         5.33 o                         
  -2  11   3          0.00          5.50         4.59 o                         
  -1  11   3          0.14          1.32         4.03 o                         
   0  11   3          4.13          1.86         3.86 o                         
   1  11   3       1177.10       1201.04        18.23 o                         
   2  11   3        252.84        275.33        19.66 o                         
   3  11   3        124.67        152.77        17.83 o                         
   4  11   3        148.45        150.72        16.03 o                         
   5  11   3        307.86        282.96        21.69 o                         
   6  11   3         88.08        117.98        21.36 o                         
   7  11   3         55.11         44.32        20.36 o                         
  -6  12   3          3.93          8.82        13.96 o                         
  -5  12   3         33.26         30.12         6.74 o                         
  -4  12   3         12.41          6.03         4.68 o                         
  -3  12   3         19.00         27.54         5.26 o                         
  -2  12   3          0.94         -2.57         4.72 o                         
  -1  12   3         60.68         51.91         6.83 o                         
   0  12   3        865.47        908.72        19.83 o                         
   1  12   3        662.73        681.26        17.50 o                         
   2  12   3          0.01         -6.77         8.27 o                         
   3  12   3         37.40         54.64        13.28 o                         
   4  12   3         39.88         32.42        12.41 o                         
   5  12   3         40.99         21.30        13.23 o                         
   6  12   3         47.74         37.26        18.30 o                         
  -6  13   3        131.67         59.22        27.80 o                         
  -5  13   3         76.32         72.14        18.12 o                         
  -4  13   3         95.39         98.82         6.60 o                         
  -3  13   3        273.57        265.98        10.89 o                         
  -2  13   3          0.03         -6.26         6.26 o                         
  -1  13   3         96.09         91.64         7.47 o                         
   0  13   3        152.43        146.34         9.79 o                         
   1  13   3         83.08         89.73         6.03 o                         
   2  13   3         53.60         33.55        11.71 o                         
   3  13   3         17.22          9.70        11.90 o                         
   4  13   3          0.00         -7.78        13.52 o                         
   5  13   3         94.38         88.60        20.82 o                         
  -5  14   3         69.95         83.82        16.88 o                         
  -4  14   3         15.21          3.93         7.88 o                         
  -3  14   3         40.30         23.39         8.38 o                         
  -2  14   3          0.12         -1.96         5.42 o                         
  -1  14   3        106.25        128.36         9.48 o                         
   0  14   3          2.43         -2.35         5.21 o                         
   1  14   3          0.10         -3.65         5.52 o                         
   2  14   3          3.07         -2.49        10.09 o                         
   3  14   3        147.18        137.65        17.30 o                         
   4  14   3          1.94         -6.27        13.51 o                         
  -3  15   3         27.82         27.75         7.72 o                         
  -2  15   3          1.88         -3.62         5.90 o                         
  -1  15   3         54.39         65.05         8.63 o                         
   0  15   3        173.64        164.56         9.54 o                         
   1  15   3         16.75         30.02         5.32 o                         
   2  15   3          0.69         10.86        13.79 o                         
   3  15   3         25.49         33.17        13.72 o                         
 -10   0   4        472.15        521.83        30.76 o                         
  -9   0   4        455.40        426.16        25.88 o                         
  -8   0   4        178.28        176.96        23.07 o                         
  -7   0   4         70.18         58.21         9.70 o                         
  -6   0   4       1055.98       1098.71        26.62 o                         
  -5   0   4        251.03        273.11        12.24 o                         
  -4   0   4        195.92        217.21        10.85 o                         
  -3   0   4        493.00        448.02        13.01 o                         
  -2   0   4      18343.01      17414.42       368.34 o                         
  -1   0   4       8794.51       8591.86       125.53 o                         
   0   0   4        293.22        251.75         9.74 o                         
   1   0   4         71.59         61.32         5.20 o                         
   2   0   4         19.61         36.11         5.24 o                         
   3   0   4        916.91        989.86        24.39 o                         
   4   0   4        898.54        967.66        21.68 o                         
   5   0   4       1805.55       1741.81        42.56 o                         
   6   0   4         67.94         71.58         8.90 o                         
   7   0   4          0.15         11.68         9.98 o                         
   8   0   4          7.71         -6.35         9.93 o                         
   9   0   4         91.89         84.60        15.63 o                         
  10   0   4        324.58        353.87        27.52 o                         
 -10   1   4        178.62        179.64        19.17 o                         
  -9   1   4         43.58         43.45         9.68 o                         
  -8   1   4        737.48        840.42        32.82 o                         
  -7   1   4        928.23        933.68        22.91 o                         
  -6   1   4         13.63         18.69         5.23 o                         
  -5   1   4        192.16        185.28         8.39 o                         
  -4   1   4        597.78        604.62        11.76 o                         
  -3   1   4       2698.38       2764.49        32.50 o                         
  -2   1   4       1452.57       1445.76        18.40 o                         
  -1   1   4      10364.27      10023.76       103.09 o                         
   0   1   4          0.00         -2.44         2.67 o                         
   1   1   4        400.64        356.41         8.20 o                         
   2   1   4        590.99        611.81         9.84 o                         
   3   1   4       1209.16       1291.13        17.62 o                         
   4   1   4       8210.87       8723.50        93.34 o                         
   5   1   4        689.45        719.22        13.63 o                         
   6   1   4        220.56        221.88        12.11 o                         
   7   1   4         18.96         21.56         5.81 o                         
   8   1   4         69.70         64.10         9.32 o                         
   9   1   4         11.32          4.51         8.42 o                         
  10   1   4         29.40         19.39        10.18 o                         
 -10   2   4         51.89         52.88        12.07 o                         
  -9   2   4        186.22        196.92        13.67 o                         
  -8   2   4        640.14        694.52        22.63 o                         
  -7   2   4          1.04          1.44         5.23 o                         
  -6   2   4        283.29        289.28        15.81 o                         
  -5   2   4         11.93         10.12         4.27 o                         
  -4   2   4        348.45        374.43         9.81 o                         
  -3   2   4        300.16        299.48         7.67 o                         
  -2   2   4       1156.13       1130.73        15.35 o                         
  -1   2   4        884.47        794.32        11.33 o                         
   0   2   4       2161.03       1973.04        22.57 o                         
   1   2   4       2545.36       2292.50        28.49 o                         
   2   2   4       6327.09       6309.26        66.67 o                         
   3   2   4       1213.92       1213.76        16.71 o                         
   4   2   4       1569.50       1635.45        22.34 o                         
   5   2   4        820.77        843.07        16.49 o                         
   6   2   4        624.02        676.66        14.15 o                         
   7   2   4         25.42         41.24         7.10 o                         
   8   2   4         66.44         78.85        10.46 o                         
   9   2   4          0.02          2.62         9.42 o                         
  10   2   4          0.03        -26.11        30.94 o                         
 -10   3   4         71.40         62.81        11.05 o                         
  -9   3   4          3.32          3.56         8.52 o                         
  -8   3   4          6.18          2.22         7.92 o                         
  -7   3   4        109.50        105.37         7.69 o                         
  -6   3   4        757.02        774.59        15.31 o                         
  -5   3   4       2979.25       2913.30        37.69 o                         
  -4   3   4       4363.53       4429.49        58.65 o                         
  -3   3   4        152.28        144.09         7.17 o                         
  -2   3   4        485.18        485.61         9.56 o                         
  -1   3   4        733.30        723.36        10.79 o                         
   0   3   4       1467.34       1456.22        17.67 o                         
   1   3   4       5939.42       6091.65        64.13 o                         
   2   3   4       1857.52       1858.13        23.97 o                         
   3   3   4         35.68         38.17         3.82 o                         
   4   3   4          6.06          7.86         3.36 o                         
   5   3   4          0.05         -1.33         4.00 o                         
   6   3   4         12.57         18.61         4.84 o                         
   7   3   4         32.53         48.31         6.88 o                         
   8   3   4        101.74        123.71        14.37 o                         
   9   3   4        112.64        115.34        11.34 o                         
 -10   4   4         93.78        109.75        14.91 o                         
  -9   4   4        418.08        425.36        19.85 o                         
  -8   4   4          0.43         -9.98         9.98 o                         
  -7   4   4        370.27        348.76        15.55 o                         
  -6   4   4         40.96         37.65         6.59 o                         
  -5   4   4       1763.73       1907.09        30.31 o                         
  -4   4   4        469.28        457.92        10.30 o                         
  -3   4   4       7300.93       7572.58        93.88 o                         
  -2   4   4        275.33        318.75         8.34 o                         
  -1   4   4         11.27         23.81         3.28 o                         
   0   4   4       4528.65       4495.25        51.85 o                         
   1   4   4       1345.44       1382.19        16.77 o                         
   2   4   4        239.76        243.86         5.91 o                         
   3   4   4       1469.65       1562.45        19.69 o                         
   4   4   4        119.38        135.81         6.00 o                         
   5   4   4          1.20          2.47         3.60 o                         
   6   4   4          6.32         -0.89         4.19 o                         
   7   4   4        122.32        119.01         8.34 o                         
   8   4   4          0.22          0.23         6.90 o                         
   9   4   4         28.26         13.11         9.34 o                         
 -10   5   4          1.38          5.99         9.41 o                         
  -9   5   4         63.74         36.62         9.59 o                         
  -8   5   4        162.09        203.68        14.59 o                         
  -7   5   4         94.77         87.27         7.50 o                         
  -6   5   4        673.90        669.92        14.42 o                         
  -5   5   4         40.61         34.90         5.07 o                         
  -4   5   4         67.21         83.50         6.26 o                         
  -3   5   4        217.70        215.55         7.40 o                         
  -2   5   4        302.61        266.79         7.07 o                         
  -1   5   4       1764.41       1789.94        23.79 o                         
   0   5   4       3744.88       3871.35        45.88 o                         
   1   5   4        373.81        366.18         6.23 o                         
   2   5   4         20.35         30.72         5.83 o                         
   3   5   4         18.70         19.76         1.63 o                         
   4   5   4        262.48        246.75         7.32 o                         
   5   5   4          1.73          1.88         3.35 o                         
   6   5   4        847.57        844.74        16.84 o                         
   7   5   4        200.18        197.87         9.72 o                         
   8   5   4          4.92         -2.14         7.72 o                         
   9   5   4        133.77        137.46        11.58 o                         
  -9   6   4         15.68         20.89         8.51 o                         
  -8   6   4        193.27        181.03        12.46 o                         
  -7   6   4         73.80         64.40         6.85 o                         
  -6   6   4         64.94         71.03         6.42 o                         
  -5   6   4        174.07        194.24         9.34 o                         
  -4   6   4         47.69         38.34         4.94 o                         
  -3   6   4        942.77        922.21        14.67 o                         
  -2   6   4        977.32       1014.56        15.09 o                         
  -1   6   4          3.77          6.24         3.63 o                         
   0   6   4          1.31         -2.67         3.02 o                         
   1   6   4      13797.54      14543.64       149.07 o                         
   2   6   4        700.27        723.96        23.02 o                         
   3   6   4       1003.71       1014.00        25.00 o                         
   4   6   4         42.61         43.71         4.95 o                         
   5   6   4         72.70         69.18         6.84 o                         
   6   6   4        631.30        609.70        12.15 o                         
   7   6   4         38.49         36.04         7.57 o                         
   8   6   4          6.53         17.45        24.23 o                         
   9   6   4          0.01         -7.15         7.15 o                         
  -9   7   4         61.74         58.31        10.80 o                         
  -8   7   4        160.07        140.65        10.75 o                         
  -7   7   4        147.40        158.93         9.26 o                         
  -6   7   4         98.59        135.70        11.73 o                         
  -5   7   4        183.83        179.05         7.85 o                         
  -4   7   4          3.12          4.68         3.87 o                         
  -3   7   4        325.29        318.15         8.35 o                         
  -2   7   4          0.53          2.89         3.31 o                         
  -1   7   4         75.45         85.64         4.91 o                         
   0   7   4        632.31        654.41        14.79 o                         
   1   7   4          0.06         -1.12         2.79 o                         
   2   7   4         93.56         93.49         9.16 o                         
   3   7   4         95.37        104.03         9.92 o                         
   4   7   4       1005.56        971.16        26.70 o                         
   5   7   4         53.27         66.67         7.56 o                         
   6   7   4         52.13         56.42         4.63 o                         
   7   7   4         55.19         55.98         7.10 o                         
   8   7   4         83.53         95.67         8.40 o                         
   9   7   4         54.79         41.58        15.95 o                         
  -9   8   4          9.57         14.08         8.85 o                         
  -8   8   4         52.82         45.76        10.52 o                         
  -7   8   4          2.31          1.64         6.99 o                         
  -6   8   4        400.77        428.74        11.94 o                         
  -5   8   4        139.96        139.06         8.19 o                         
  -4   8   4         18.87         18.19         4.27 o                         
  -3   8   4          0.82         -3.43         3.43 o                         
  -2   8   4         97.42         95.42         5.54 o                         
  -1   8   4         99.18        110.53         6.29 o                         
   0   8   4        381.53        352.36         9.58 o                         
   1   8   4          6.25          1.25         2.06 o                         
   2   8   4         46.72         50.39         7.98 o                         
   3   8   4          0.81         -6.17         6.17 o                         
   4   8   4          9.81          4.06         7.85 o                         
   5   8   4         32.88         30.94        11.39 o                         
   6   8   4        233.50        234.56        21.37 o                         
   7   8   4          3.40          6.49         4.30 o                         
   8   8   4          3.00          7.50         3.87 o                         
  -8   9   4        203.52        216.45        12.55 o                         
  -7   9   4          1.45         -6.69         6.69 o                         
  -6   9   4        121.26        120.39         9.54 o                         
  -5   9   4          3.04         -4.42         4.42 o                         
  -4   9   4         76.56         73.90         5.71 o                         
  -3   9   4        135.87        141.94         6.82 o                         
  -2   9   4          0.01         -1.13         3.56 o                         
  -1   9   4       1356.93       1341.35        19.15 o                         
   0   9   4         48.75         34.73         4.09 o                         
   1   9   4          7.49          2.93         2.94 o                         
   2   9   4        613.54        648.77        23.51 o                         
   3   9   4        110.81        143.20        12.35 o                         
   4   9   4         24.44         26.66         8.68 o                         
   5   9   4         42.19         54.88        11.66 o                         
   6   9   4        216.17        212.63        26.47 o                         
   7   9   4         14.95         30.66        17.91 o                         
   8   9   4         14.03         33.23        33.36 o                         
  -8  10   4        149.20        163.75        14.12 o                         
  -7  10   4         36.04         30.22         6.83 o                         
  -6  10   4         11.30         12.95         5.24 o                         
  -5  10   4         11.09          3.75         5.23 o                         
  -4  10   4         29.12         22.81         5.66 o                         
  -3  10   4        112.48        105.74         7.89 o                         
  -2  10   4        318.37        345.59         9.03 o                         
  -1  10   4        127.27        123.00         6.38 o                         
   0  10   4        228.61        221.75        18.86 o                         
   1  10   4         68.36         86.73         5.20 o                         
   2  10   4        173.19        178.32        15.11 o                         
   3  10   4        102.69         80.40        10.96 o                         
   4  10   4       1159.75       1095.36        35.22 o                         
   5  10   4        281.06        274.59        24.73 o                         
   6  10   4        187.96        156.04        23.22 o                         
   7  10   4         64.80         81.73        20.60 o                         
  -7  11   4        382.56        417.53        13.03 o                         
  -6  11   4        225.43        219.64         9.21 o                         
  -5  11   4        158.61        155.91         8.29 o                         
  -4  11   4        432.46        444.15        12.27 o                         
  -3  11   4         98.94        110.91        11.69 o                         
  -2  11   4        466.88        482.25        13.47 o                         
  -1  11   4        287.13        286.04        10.37 o                         
   0  11   4         52.01         52.12         5.47 o                         
   1  11   4         35.49         34.60         4.97 o                         
   2  11   4         35.68         29.97        10.17 o                         
   3  11   4        379.96        360.10        21.80 o                         
   4  11   4        368.15        369.02        27.12 o                         
   5  11   4        120.00         77.84        15.52 o                         
   6  11   4          4.81          1.47        16.10 o                         
   7  11   4         45.64         55.40        28.76 o                         
  -6  12   4        165.17        167.64        10.88 o                         
  -5  12   4          9.54         10.00         5.54 o                         
  -4  12   4         22.14         16.25         5.02 o                         
  -3  12   4          0.15         -1.19         4.54 o                         
  -2  12   4          8.42          4.85         5.18 o                         
  -1  12   4          0.33         -2.05         4.79 o                         
   0  12   4         50.41         48.83         5.97 o                         
   1  12   4        138.21        124.43         5.46 o                         
   2  12   4         27.06         51.50        15.67 o                         
   3  12   4         97.65         81.24        14.25 o                         
   4  12   4         46.92         37.70        14.24 o                         
   5  12   4         31.40         49.31        30.58 o                         
   6  12   4         55.70         87.46        20.04 o                         
  -6  13   4          2.85         -2.33         9.19 o                         
  -5  13   4         74.80         76.30         6.87 o                         
  -4  13   4        353.61        342.93        12.01 o                         
  -3  13   4         74.27         66.06         7.34 o                         
  -2  13   4        131.66        122.92         9.82 o                         
  -1  13   4          2.85          5.68         5.50 o                         
   0  13   4         36.36         44.17         7.37 o                         
   1  13   4        316.20        341.20         9.87 o                         
   2  13   4        249.93        277.86        19.72 o                         
   3  13   4         78.31        105.35        15.41 o                         
   4  13   4         38.86         33.44        13.66 o                         
   5  13   4         57.87         38.81        17.98 o                         
  -4  14   4         19.03         19.24         5.67 o                         
  -3  14   4         83.80        100.04        13.12 o                         
  -2  14   4         14.88          3.90         6.58 o                         
  -1  14   4        261.93        257.97        11.10 o                         
   0  14   4        159.18        186.86         9.20 o                         
   1  14   4         22.49         13.65        11.20 o                         
   2  14   4          5.25          8.52        11.07 o                         
   3  14   4         45.21         56.73        14.32 o                         
   4  14   4         62.66         47.34        15.49 o                         
  -3  15   4         52.45         47.86        11.87 o                         
  -2  15   4          2.12          8.51         6.77 o                         
  -1  15   4         10.28         18.95         6.51 o                         
   0  15   4         18.00         25.83         6.50 o                         
   1  15   4         45.23         29.77        11.94 o                         
   2  15   4         38.09         69.01        19.91 o                         
 -10   1   5          0.17         -2.67         9.07 o                         
  -9   1   5          1.05          8.86         8.26 o                         
  -8   1   5         79.06         73.79        11.34 o                         
  -7   1   5        523.29        544.94        14.23 o                         
  -6   1   5          6.20          3.71         4.74 o                         
  -5   1   5        460.24        452.57        13.48 o                         
  -4   1   5          5.51          5.68         4.26 o                         
  -3   1   5          0.10         -1.88         3.60 o                         
  -2   1   5       3203.09       3047.12        34.79 o                         
  -1   1   5       2114.03       2042.61        24.09 o                         
   0   1   5       5980.37       5633.44        59.56 o                         
   1   1   5       2800.51       2494.62        28.46 o                         
   2   1   5        307.42        280.85         6.80 o                         
   3   1   5         53.57         50.36         4.33 o                         
   4   1   5        295.45        288.46         8.26 o                         
   5   1   5        557.19        544.92        11.91 o                         
   6   1   5          0.60         -4.24         4.24 o                         
   7   1   5         24.76         29.64         6.61 o                         
   8   1   5        479.70        443.88        18.16 o                         
   9   1   5         50.93         61.24        10.61 o                         
 -10   2   5         78.57         80.24        11.83 o                         
  -9   2   5          5.01         -3.01         8.70 o                         
  -8   2   5         17.52          6.66         7.73 o                         
  -7   2   5        397.84        403.57        15.97 o                         
  -6   2   5          7.84         15.36         5.05 o                         
  -5   2   5       1312.71       1391.77        21.08 o                         
  -4   2   5        123.30        134.67         6.70 o                         
  -3   2   5       1975.37       1964.05        26.80 o                         
  -2   2   5        183.98        182.14         6.20 o                         
  -1   2   5        821.93        830.46        12.17 o                         
   0   2   5       1522.79       1384.21        17.28 o                         
   1   2   5        260.45        259.99         6.06 o                         
   2   2   5        254.65        262.72         6.51 o                         
   3   2   5        445.94        484.74        10.39 o                         
   4   2   5         55.58         66.62         4.85 o                         
   5   2   5        499.41        505.39        11.30 o                         
   6   2   5        161.61        151.17         8.00 o                         
   7   2   5         34.30         42.71         6.95 o                         
   8   2   5          0.56         13.69         7.72 o                         
   9   2   5         46.99         34.23         9.95 o                         
 -10   3   5         76.80         82.05        12.07 o                         
  -9   3   5         27.37         30.06         9.66 o                         
  -8   3   5        418.95        410.78        17.44 o                         
  -7   3   5        373.98        398.70        17.79 o                         
  -6   3   5        268.80        295.07        10.56 o                         
  -5   3   5        246.72        228.47         8.75 o                         
  -4   3   5       2961.44       2939.99        38.11 o                         
  -3   3   5        881.68        948.65        14.82 o                         
  -2   3   5         29.38         40.60         5.10 o                         
  -1   3   5        133.20        153.01         5.66 o                         
   0   3   5       1261.99       1226.44        15.85 o                         
   1   3   5        115.81        100.59         5.95 o                         
   2   3   5       7696.15       7563.37        85.50 o                         
   3   3   5        132.80        131.42         5.84 o                         
   4   3   5       1226.55       1373.71        19.53 o                         
   5   3   5         41.46         40.79         4.73 o                         
   6   3   5         93.58         85.56         6.56 o                         
   7   3   5         21.34         15.15         5.92 o                         
   8   3   5         17.95         27.66         8.36 o                         
   9   3   5          0.03         -8.15         8.15 o                         
 -10   4   5        173.37        171.31        14.92 o                         
  -9   4   5          7.12          1.98         8.14 o                         
  -8   4   5         45.45         33.14         8.63 o                         
  -7   4   5         27.46         16.90         7.43 o                         
  -6   4   5        294.56        275.98        11.11 o                         
  -5   4   5        233.01        226.70         9.30 o                         
  -4   4   5          4.50          2.93         5.06 o                         
  -3   4   5       1123.26       1140.77        18.04 o                         
  -2   4   5        129.04        150.26         6.20 o                         
  -1   4   5        401.03        419.24         8.25 o                         
   0   4   5       1606.27       1517.83        18.99 o                         
   1   4   5       2138.97       2102.85        26.06 o                         
   2   4   5       3013.11       3050.08        37.10 o                         
   3   4   5         33.88         36.08         3.37 o                         
   4   4   5         12.35         19.02         3.77 o                         
   5   4   5        671.66        684.10        12.90 o                         
   6   4   5        166.03        173.39         8.20 o                         
   7   4   5        273.28        272.85        19.64 o                         
   8   4   5         43.21         26.31         8.32 o                         
   9   4   5         87.78         78.19        10.30 o                         
 -10   5   5          0.00         -2.86         9.35 o                         
  -9   5   5          7.39         -0.44         8.74 o                         
  -8   5   5        141.52        153.02        15.47 o                         
  -7   5   5         40.73         38.29         6.60 o                         
  -6   5   5        390.89        385.34        11.66 o                         
  -5   5   5         98.50         97.77         7.55 o                         
  -4   5   5       1821.65       1867.17        25.55 o                         
  -3   5   5          0.36          5.47         4.27 o                         
  -2   5   5       1277.68       1255.06        20.35 o                         
  -1   5   5          1.32          3.56         3.25 o                         
   0   5   5        697.17        599.57        10.83 o                         
   1   5   5        353.61        347.26         8.73 o                         
   2   5   5       1397.98       1342.71        20.24 o                         
   3   5   5          0.81         -0.90         3.29 o                         
   4   5   5         98.72        104.92         4.63 o                         
   5   5   5        123.72        130.81         6.03 o                         
   6   5   5         24.16         19.40         5.93 o                         
   7   5   5        262.69        285.51        11.09 o                         
   8   5   5          5.72         -6.52         6.52 o                         
   9   5   5          2.65         -2.29         7.61 o                         
  -9   6   5        163.05        167.83        12.87 o                         
  -8   6   5        183.49        157.85        11.66 o                         
  -7   6   5          0.41         -0.77         5.71 o                         
  -6   6   5         24.91         18.29         5.94 o                         
  -5   6   5         16.04         12.78         4.43 o                         
  -4   6   5         13.43         12.40         4.43 o                         
  -3   6   5         27.81         48.45         5.48 o                         
  -2   6   5          4.37          3.55         3.99 o                         
  -1   6   5          7.55          6.42         3.42 o                         
   0   6   5        183.47        177.12         6.58 o                         
   1   6   5        307.77        308.68         6.18 o                         
   2   6   5        674.17        709.74        21.42 o                         
   3   6   5        114.38        117.82        10.16 o                         
   4   6   5       1435.89       1477.94        20.80 o                         
   5   6   5          7.67          6.73         3.20 o                         
   6   6   5        181.04        187.04         7.66 o                         
   7   6   5         47.46         38.83         6.39 o                         
   8   6   5         69.51         53.31        11.40 o                         
   9   6   5         94.98         79.45        10.83 o                         
  -9   7   5         79.86         60.81        12.46 o                         
  -8   7   5        566.35        492.51        26.11 o                         
  -7   7   5          0.03         -3.42         6.15 o                         
  -6   7   5         36.98         30.82         6.24 o                         
  -5   7   5          5.65         -0.62         4.43 o                         
  -4   7   5        561.05        534.30        11.66 o                         
  -3   7   5          0.11         -0.56         3.66 o                         
  -2   7   5        649.67        690.52        12.27 o                         
  -1   7   5       2075.62       2208.39        29.30 o                         
   0   7   5         12.45         23.93         3.66 o                         
   1   7   5       2011.07       2030.98        24.34 o                         
   2   7   5        190.36        188.46        11.83 o                         
   3   7   5        119.51        130.65        11.18 o                         
   4   7   5       1363.95       1392.85        38.62 o                         
   5   7   5         13.29         28.37         9.22 o                         
   6   7   5        262.13        256.32         6.80 o                         
   7   7   5          7.44         13.55         5.27 o                         
   8   7   5         24.38         20.02         6.43 o                         
  -9   8   5          5.14          6.87         9.03 o                         
  -8   8   5         22.31         22.14         8.37 o                         
  -7   8   5         54.61         56.24         8.64 o                         
  -6   8   5        377.22        361.88        11.74 o                         
  -5   8   5          9.47          6.75         4.80 o                         
  -4   8   5          9.42          7.86         4.43 o                         
  -3   8   5          7.49          5.45         3.82 o                         
  -2   8   5        553.57        555.85        14.14 o                         
  -1   8   5         25.15         24.17         4.27 o                         
   0   8   5         74.88         58.73         4.75 o                         
   1   8   5        153.49        154.44         4.49 o                         
   2   8   5        276.48        286.66        14.59 o                         
   3   8   5         70.41         94.01        10.48 o                         
   4   8   5        303.68        311.36        17.96 o                         
   5   8   5        957.57        976.82        30.29 o                         
   6   8   5        147.48        157.86        21.26 o                         
   7   8   5         43.63         42.44         5.65 o                         
   8   8   5          3.87         12.43         4.05 o                         
  -8   9   5        373.64        388.15        16.31 o                         
  -7   9   5          1.42          4.70         7.66 o                         
  -6   9   5         67.44         55.89         7.01 o                         
  -5   9   5         22.45         20.17         5.37 o                         
  -4   9   5        134.77        125.39         7.14 o                         
  -3   9   5         33.88         44.91         5.15 o                         
  -2   9   5         40.58         34.37         5.07 o                         
  -1   9   5        289.65        278.50         8.44 o                         
   0   9   5          2.81         -3.44         3.44 o                         
   1   9   5         10.40          8.83         2.40 o                         
   2   9   5        602.99        592.94        22.22 o                         
   3   9   5        125.75        121.63        11.67 o                         
   4   9   5         44.66         50.78        12.66 o                         
   5   9   5          1.99         26.17        10.48 o                         
   6   9   5         25.36         11.55        16.92 o                         
   7   9   5         73.04         81.95        42.89 o                         
   8   9   5          6.23          1.22        18.73 o                         
  -8  10   5          0.09         11.43         7.74 o                         
  -7  10   5        530.16        561.15        37.43 o                         
  -6  10   5         31.03         41.77         6.35 o                         
  -5  10   5         77.66         74.99         6.79 o                         
  -4  10   5          1.61          4.34         5.10 o                         
  -3  10   5          6.41         10.03         4.61 o                         
  -2  10   5         35.32         37.05         5.18 o                         
  -1  10   5        170.88        164.97         7.26 o                         
   0  10   5        426.24        402.62        10.96 o                         
   1  10   5        480.13        474.76        11.74 o                         
   2  10   5        208.89        225.74        18.04 o                         
   3  10   5        462.91        486.44        21.47 o                         
   4  10   5        297.78        286.45        20.50 o                         
   5  10   5          6.66         -4.45        10.11 o                         
   6  10   5         14.95         13.43        16.04 o                         
   7  10   5         53.60         84.34        52.80 o                         
  -7  11   5        104.34        104.41         9.18 o                         
  -6  11   5          3.22          5.70         6.05 o                         
  -5  11   5        195.20        191.88        11.90 o                         
  -4  11   5         20.18         13.86         5.29 o                         
  -3  11   5          7.93          5.27         5.13 o                         
  -2  11   5        452.97        446.34        11.16 o                         
  -1  11   5        196.47        207.37        10.60 o                         
   0  11   5         63.39         65.82         5.58 o                         
   1  11   5        406.49        402.38         9.85 o                         
   2  11   5         48.30         47.87        11.04 o                         
   3  11   5        528.87        547.01        42.83 o                         
   4  11   5        197.13        231.49        29.01 o                         
   5  11   5         10.13         -0.24        14.87 o                         
   6  11   5        179.87        177.08        25.13 o                         
  -6  12   5         16.82         18.44         6.09 o                         
  -5  12   5         34.38         23.59         5.59 o                         
  -4  12   5         40.49         37.28         5.69 o                         
  -3  12   5          4.09          9.08         6.13 o                         
  -2  12   5        201.42        195.76        11.81 o                         
  -1  12   5       1355.84       1419.37        24.78 o                         
   0  12   5         62.16         58.09         6.24 o                         
   1  12   5        928.73        896.71        15.47 o                         
   2  12   5          3.31          3.90        10.09 o                         
   3  12   5         17.20         10.97        11.26 o                         
   4  12   5         71.88         66.08        14.73 o                         
   5  12   5          0.12         -5.80        17.40 o                         
   6  12   5         35.07         53.46        20.23 o                         
  -5  13   5         45.66         35.28         7.66 o                         
  -4  13   5        190.21        190.16        10.02 o                         
  -3  13   5         18.93         12.84         8.13 o                         
  -2  13   5        276.32        264.26        11.43 o                         
  -1  13   5          9.95         11.24         5.79 o                         
   0  13   5          1.80          1.74         6.43 o                         
   1  13   5          4.88          9.31         9.36 o                         
   2  13   5         95.26         71.00        15.11 o                         
   3  13   5          0.22          4.96        11.43 o                         
   4  13   5         47.17         70.91        16.14 o                         
   5  13   5         28.59         10.97        17.92 o                         
  -4  14   5          1.04         -3.50         5.72 o                         
  -3  14   5        136.15        128.22        10.52 o                         
  -2  14   5          5.89          0.14         6.02 o                         
  -1  14   5         12.93         15.07         6.47 o                         
   0  14   5         62.60         71.98         6.83 o                         
   1  14   5          9.65          8.25         5.10 o                         
   2  14   5        117.09        120.38        17.83 o                         
   3  14   5          0.36          1.56        11.93 o                         
   4  14   5          1.07          7.35        16.27 o                         
  -3  15   5          9.02         13.02         7.10 o                         
  -2  15   5          3.21         -2.98         6.36 o                         
  -1  15   5        312.39        324.50        19.60 o                         
   0  15   5        172.45        169.69         8.69 o                         
   1  15   5          0.16          4.33        22.62 o                         
   2  15   5         46.05         62.62        14.42 o                         
 -10   0   6        349.27        303.35        54.35 o                         
  -9   0   6          0.32         -3.48        13.02 o                         
  -8   0   6        388.55        428.29        45.74 o                         
  -7   0   6       4195.81       4331.43        76.24 o                         
  -6   0   6       1936.62       1917.16        39.50 o                         
  -5   0   6        492.71        551.72        17.22 o                         
  -4   0   6       2349.59       2492.47        49.01 o                         
  -3   0   6        155.44        158.49         9.73 o                         
  -2   0   6       3881.27       3820.82        60.81 o                         
  -1   0   6        678.89        661.94        15.32 o                         
   0   0   6        172.22        199.72         8.44 o                         
   1   0   6       1564.24       1416.20        25.80 o                         
   2   0   6        123.91        146.61         8.24 o                         
   3   0   6         81.16         81.38         8.34 o                         
   4   0   6         28.88         26.67         6.12 o                         
   5   0   6        664.80        560.08        17.42 o                         
   6   0   6        769.79        815.12        35.27 o                         
   7   0   6         53.75         34.33        13.86 o                         
   8   0   6         33.55         26.70        11.90 o                         
   9   0   6        133.39        134.12        17.37 o                         
 -10   1   6         44.70         46.84        11.28 o                         
  -9   1   6         14.28         10.68        11.68 o                         
  -8   1   6         77.14         62.85         9.31 o                         
  -7   1   6          2.66          2.68         5.96 o                         
  -6   1   6        703.22        676.89        14.63 o                         
  -5   1   6        186.73        175.53         7.99 o                         
  -4   1   6        255.07        287.40         9.68 o                         
  -3   1   6       2767.86       2882.50        34.49 o                         
  -2   1   6        378.59        374.11         8.36 o                         
  -1   1   6       1757.46       1682.44        21.05 o                         
   0   1   6         38.56         30.88         3.77 o                         
   1   1   6        480.18        443.21         8.58 o                         
   2   1   6       1569.22       1584.32        21.97 o                         
   3   1   6        639.54        704.15        13.14 o                         
   4   1   6        141.42        144.98         6.65 o                         
   5   1   6          1.62         -3.01         3.84 o                         
   6   1   6         47.54         36.39         5.97 o                         
   7   1   6         41.78         54.51         9.15 o                         
   8   1   6         16.36         -7.76         7.76 o                         
   9   1   6         58.95         72.41        14.50 o                         
 -10   2   6         14.44         -9.15         9.15 o                         
  -9   2   6         64.37         70.52        14.86 o                         
  -8   2   6        590.64        601.48        20.17 o                         
  -7   2   6          2.08         -3.65         5.19 o                         
  -6   2   6        358.18        349.41        11.16 o                         
  -5   2   6          0.21         -2.28         4.04 o                         
  -4   2   6       1434.78       1562.86        22.49 o                         
  -3   2   6       2397.01       2411.47        29.83 o                         
  -2   2   6       1216.77       1206.44        19.39 o                         
  -1   2   6        647.59        651.63        13.50 o                         
   0   2   6          9.68         17.29         4.10 o                         
   1   2   6       2713.96       2704.55        31.10 o                         
   2   2   6         19.49         35.01         3.93 o                         
   3   2   6        165.90        171.23         7.09 o                         
   4   2   6        483.04        504.67        14.56 o                         
   5   2   6       1349.66       1364.93        22.22 o                         
   6   2   6         58.75         66.98        10.56 o                         
   7   2   6        328.40        331.75        14.71 o                         
   8   2   6         61.60         43.33         9.04 o                         
   9   2   6         34.19          8.01         8.89 o                         
 -10   3   6         75.28         71.25        12.09 o                         
  -9   3   6         44.18         37.76         9.88 o                         
  -8   3   6          0.92         -2.43         7.47 o                         
  -7   3   6         78.83         80.36         7.80 o                         
  -6   3   6        343.81        376.79        14.30 o                         
  -5   3   6          2.72         -1.34         4.23 o                         
  -4   3   6        290.21        364.03         9.62 o                         
  -3   3   6         43.85         44.42         4.87 o                         
  -2   3   6         55.41         66.46         5.08 o                         
  -1   3   6       5631.99       5755.93        62.00 o                         
   0   3   6        324.44        329.81         7.23 o                         
   1   3   6        656.08        647.80        10.30 o                         
   2   3   6         47.89         41.46         3.98 o                         
   3   3   6        777.23        853.27        16.17 o                         
   4   3   6         17.94         17.33         3.71 o                         
   5   3   6        747.04        800.21        14.71 o                         
   6   3   6         33.64         30.05         5.38 o                         
   7   3   6         41.30         42.80         7.13 o                         
   8   3   6        231.72        222.30        14.77 o                         
   9   3   6          0.84         -8.29         8.29 o                         
 -10   4   6         14.17         13.94        10.23 o                         
  -9   4   6        351.26        324.70        16.80 o                         
  -8   4   6         53.04         47.76         8.90 o                         
  -7   4   6        162.41        160.84         9.41 o                         
  -6   4   6         88.30        115.15         8.95 o                         
  -5   4   6       1369.45       1435.80        21.93 o                         
  -4   4   6        330.53        338.53         9.51 o                         
  -3   4   6        561.11        574.50        11.52 o                         
  -2   4   6        446.75        433.77        11.60 o                         
  -1   4   6          0.22         -3.18         3.18 o                         
   0   4   6        404.06        438.47         9.14 o                         
   1   4   6         13.24         10.89         3.08 o                         
   2   4   6        394.36        419.05         7.99 o                         
   3   4   6        196.01        192.69         6.74 o                         
   4   4   6        622.04        626.41        14.48 o                         
   5   4   6        455.21        453.58        10.74 o                         
   6   4   6        595.70        620.96        13.66 o                         
   7   4   6        159.68        155.02         9.27 o                         
   8   4   6          2.55          4.69         7.31 o                         
   9   4   6         22.24         28.24         9.09 o                         
 -10   5   6          7.45         13.15        11.39 o                         
  -9   5   6        181.12        162.12        22.71 o                         
  -8   5   6          5.49          2.19        10.85 o                         
  -7   5   6        352.44        381.58        14.21 o                         
  -6   5   6         53.75         35.51         8.06 o                         
  -5   5   6         57.37         73.53         6.47 o                         
  -4   5   6         25.19         25.86         5.37 o                         
  -3   5   6        354.38        346.26         9.50 o                         
  -2   5   6        411.69        428.04        10.14 o                         
  -1   5   6       3315.32       3382.34        38.86 o                         
   0   5   6       1903.42       1954.30        24.10 o                         
   1   5   6       4380.51       4672.54        51.39 o                         
   2   5   6        913.86        958.71        13.26 o                         
   3   5   6          4.31          3.40         2.30 o                         
   4   5   6        705.22        726.89        12.08 o                         
   5   5   6       1189.61       1185.09        18.23 o                         
   6   5   6        540.15        527.43        13.79 o                         
   7   5   6         29.78         13.45         5.69 o                         
   8   5   6         82.57         76.86         9.80 o                         
   9   5   6          3.48          9.73         8.36 o                         
  -9   6   6         72.23         52.86        10.45 o                         
  -8   6   6         48.02         29.88         8.44 o                         
  -7   6   6          0.26          1.46         6.24 o                         
  -6   6   6        249.70        246.83        12.37 o                         
  -5   6   6        270.02        248.58         9.53 o                         
  -4   6   6        128.64        140.42         7.52 o                         
  -3   6   6       1885.34       2079.84        29.38 o                         
  -2   6   6         85.35         88.66         5.71 o                         
  -1   6   6          2.79          4.25         3.41 o                         
   0   6   6       8316.14       8558.12        90.54 o                         
   1   6   6        639.00        634.22        11.07 o                         
   2   6   6          2.48          2.15         1.64 o                         
   3   6   6        607.56        616.48        11.30 o                         
   4   6   6        715.45        733.82        12.23 o                         
   5   6   6         18.17         15.81         4.54 o                         
   6   6   6          0.00          4.51         4.46 o                         
   7   6   6          0.63         -5.04         5.04 o                         
   8   6   6        150.60        124.61        11.38 o                         
  -9   7   6          0.49          8.28         9.52 o                         
  -8   7   6         13.07         12.14         8.22 o                         
  -7   7   6        299.94        298.07        15.35 o                         
  -6   7   6         42.52         53.53         7.86 o                         
  -5   7   6         59.97         43.53         5.79 o                         
  -4   7   6          3.93         -3.75         4.03 o                         
  -3   7   6        132.81        149.32         9.75 o                         
  -2   7   6        184.92        200.69         8.08 o                         
  -1   7   6         91.60         68.30         4.79 o                         
   0   7   6        215.29        231.23        10.46 o                         
   1   7   6        162.14        169.91         5.07 o                         
   2   7   6         41.40         30.62         9.07 o                         
   3   7   6         60.58         65.10         9.46 o                         
   4   7   6         12.79          7.22         7.56 o                         
   5   7   6        847.90        864.46        19.00 o                         
   6   7   6        172.52        175.41         5.78 o                         
   7   7   6         48.52         38.94         7.30 o                         
   8   7   6          6.26          8.05         5.70 o                         
  -9   8   6         13.53          7.96         9.24 o                         
  -8   8   6         66.70         49.84        10.36 o                         
  -7   8   6        126.43         99.79        10.25 o                         
  -6   8   6         70.48         81.80         7.88 o                         
  -5   8   6          0.35         -5.08         5.08 o                         
  -4   8   6        234.94        249.24        12.17 o                         
  -3   8   6          9.54         12.30         5.37 o                         
  -2   8   6         34.63         38.61         5.05 o                         
  -1   8   6        385.37        379.42         9.13 o                         
   0   8   6        134.78        129.87         7.12 o                         
   1   8   6        113.03        125.60         4.47 o                         
   2   8   6         56.97         53.96         8.51 o                         
   3   8   6         70.44         56.10         9.07 o                         
   4   8   6        209.74        203.86        15.26 o                         
   5   8   6        405.25        385.03        25.89 o                         
   6   8   6          0.17        -11.21        11.21 o                         
   7   8   6          1.58          6.29        12.72 o                         
   8   8   6         18.71         48.51        20.76 o                         
  -8   9   6          1.80          8.29         9.18 o                         
  -7   9   6        108.06         93.07        12.30 o                         
  -6   9   6         10.04         10.55         7.70 o                         
  -5   9   6        111.77        123.75         8.08 o                         
  -4   9   6        146.00        132.62         8.10 o                         
  -3   9   6        636.07        643.20        15.50 o                         
  -2   9   6        164.87        135.75         6.91 o                         
  -1   9   6        604.29        606.07        12.82 o                         
   0   9   6        308.09        332.94        10.82 o                         
   1   9   6         66.71         54.67         3.25 o                         
   2   9   6        117.55         94.97        10.63 o                         
   3   9   6        113.84        113.05        12.15 o                         
   4   9   6         28.38         19.22        11.20 o                         
   5   9   6        670.69        689.54        25.60 o                         
   6   9   6        216.47        179.17        24.26 o                         
   7   9   6         27.84        -10.31        17.65 o                         
  -8  10   6          1.86          0.39         7.93 o                         
  -7  10   6         26.29         19.37         7.77 o                         
  -6  10   6         13.01          6.53         6.83 o                         
  -5  10   6        111.79        117.09         9.24 o                         
  -4  10   6         16.34         20.47         5.61 o                         
  -3  10   6        386.88        389.47        13.95 o                         
  -2  10   6         27.47         25.77         5.31 o                         
  -1  10   6        283.96        267.35        10.03 o                         
   0  10   6        114.54        107.00         5.77 o                         
   1  10   6         71.47         82.25         5.12 o                         
   2  10   6         19.46         13.65         8.04 o                         
   3  10   6         24.66         15.66        17.01 o                         
   4  10   6        361.52        412.07        24.34 o                         
   5  10   6         82.23         44.48        16.75 o                         
   6  10   6          7.03         31.14        15.80 o                         
   7  10   6          0.11         15.01        17.94 o                         
  -7  11   6         30.84         29.94         8.21 o                         
  -6  11   6        629.66        647.25        27.89 o                         
  -5  11   6          7.08         -6.27         6.27 o                         
  -4  11   6        484.41        521.64        15.18 o                         
  -3  11   6        695.91        727.20        15.82 o                         
  -2  11   6        288.98        289.66        10.87 o                         
  -1  11   6         34.50         35.71         5.62 o                         
   0  11   6        201.92        201.67         7.33 o                         
   1  11   6        195.42        174.77         5.70 o                         
   2  11   6         61.08         72.16        12.63 o                         
   3  11   6        266.16        283.16        27.43 o                         
   4  11   6         21.84         25.37        12.65 o                         
   5  11   6         64.21         58.68        18.84 o                         
   6  11   6        136.12        149.53        24.33 o                         
  -6  12   6          2.36         -5.31         7.88 o                         
  -5  12   6          3.59         -4.20         6.99 o                         
  -4  12   6        123.83        121.72         9.35 o                         
  -3  12   6        109.03        110.33         8.61 o                         
  -2  12   6        155.22        137.79         9.98 o                         
  -1  12   6         41.04         44.30         5.84 o                         
   0  12   6         10.51         13.38         6.38 o                         
   1  12   6        231.45        227.99         8.85 o                         
   2  12   6         19.53         30.72        11.28 o                         
   3  12   6        114.41         77.21        13.92 o                         
   4  12   6         28.74          4.99        24.29 o                         
   5  12   6          4.45          0.43        15.72 o                         
  -5  13   6          3.73          4.75         7.95 o                         
  -4  13   6         95.79        120.63        12.66 o                         
  -3  13   6         97.83         68.28         9.04 o                         
  -2  13   6        148.50        141.18         8.58 o                         
  -1  13   6        231.87        238.81        10.85 o                         
   0  13   6         64.75         46.69         6.62 o                         
   1  13   6         31.77         42.33        11.42 o                         
   2  13   6        159.97        190.34        22.42 o                         
   3  13   6        107.12        138.57        27.30 o                         
   4  13   6          2.43         -3.60        14.90 o                         
   5  13   6        132.92        122.48        24.17 o                         
  -4  14   6          1.71         -2.56         6.29 o                         
  -3  14   6          0.01          4.92         6.16 o                         
  -2  14   6        172.33        162.17        10.38 o                         
  -1  14   6         32.52         27.08         8.79 o                         
   0  14   6        282.09        322.80        17.22 o                         
   1  14   6         11.26         13.61        11.63 o                         
   2  14   6          0.04         -2.67        10.29 o                         
   3  14   6         27.50         24.07        13.24 o                         
  -2  15   6          2.74          0.53         7.13 o                         
  -1  15   6         31.19         29.60         7.85 o                         
   0  15   6        219.11        207.30         9.60 o                         
   1  15   6         26.29         41.09        17.40 o                         
 -10   1   7          0.46         -8.31         9.20 o                         
  -9   1   7        117.57        106.43        11.76 o                         
  -8   1   7          0.12         -5.71         7.32 o                         
  -7   1   7         55.15         34.34         6.72 o                         
  -6   1   7        797.37        791.66        21.05 o                         
  -5   1   7          6.52          8.08         4.66 o                         
  -4   1   7          8.14         16.67         4.40 o                         
  -3   1   7       2755.75       2681.89        35.28 o                         
  -2   1   7        990.22        922.50        14.34 o                         
  -1   1   7        332.37        350.10         8.06 o                         
   0   1   7        402.31        404.69         8.41 o                         
   1   1   7        686.80        718.38        11.71 o                         
   2   1   7        981.62        958.05        14.53 o                         
   3   1   7          1.52          3.04         3.49 o                         
   4   1   7        308.09        320.57        12.43 o                         
   5   1   7        211.95        198.28         8.40 o                         
   6   1   7        435.65        469.77        12.76 o                         
   7   1   7          1.99         -2.13         6.76 o                         
   8   1   7        135.45        145.11        12.02 o                         
   9   1   7          1.56          4.37         8.99 o                         
 -10   2   7          0.16         -0.84         9.89 o                         
  -9   2   7         44.11         52.74        10.24 o                         
  -8   2   7         37.09         37.54         9.10 o                         
  -7   2   7       1398.93       1477.65        24.94 o                         
  -6   2   7        295.92        282.10        10.80 o                         
  -5   2   7       1434.15       1460.99        22.42 o                         
  -4   2   7        122.56        126.96         7.24 o                         
  -3   2   7       2148.14       2337.22        29.55 o                         
  -2   2   7        378.37        346.04        10.08 o                         
  -1   2   7         27.31         22.83         4.17 o                         
   0   2   7        155.83        160.15         5.77 o                         
   1   2   7       1099.80       1055.23        16.28 o                         
   2   2   7         73.46         77.11         5.60 o                         
   3   2   7        225.76        228.14         7.95 o                         
   4   2   7        140.52        129.08         6.51 o                         
   5   2   7        234.41        242.55         8.94 o                         
   6   2   7        139.79        125.51         8.86 o                         
   7   2   7          8.83         21.91         9.92 o                         
   8   2   7        155.42        156.53        12.00 o                         
   9   2   7         34.84         23.06        10.58 o                         
 -10   3   7         39.18         38.62        10.94 o                         
  -9   3   7          0.82         -7.92         7.92 o                         
  -8   3   7        532.16        543.92        18.78 o                         
  -7   3   7         85.44         84.43         7.97 o                         
  -6   3   7         82.12         78.87         7.73 o                         
  -5   3   7        378.08        410.63        11.33 o                         
  -4   3   7        287.60        292.73        10.81 o                         
  -3   3   7        159.29        178.44         7.32 o                         
  -2   3   7          5.59          8.72         3.84 o                         
  -1   3   7         10.61          1.84         3.74 o                         
   0   3   7        903.62        862.46        14.21 o                         
   1   3   7       1647.40       1734.81        22.14 o                         
   2   3   7       2986.97       2948.30        34.62 o                         
   3   3   7       2145.13       2222.60        29.74 o                         
   4   3   7        720.30        737.37        13.35 o                         
   5   3   7          0.54          2.42         4.39 o                         
   6   3   7        153.13        161.91         8.46 o                         
   7   3   7          0.14         -2.03         6.55 o                         
   8   3   7         63.31         46.25         9.15 o                         
   9   3   7         11.53          9.20         8.85 o                         
 -10   4   7          5.79         -9.32         9.32 o                         
  -9   4   7         14.68          9.73         8.92 o                         
  -8   4   7          5.91          2.40        10.88 o                         
  -7   4   7        152.86        148.16         9.58 o                         
  -6   4   7         81.50         96.84         8.11 o                         
  -5   4   7        440.19        454.06        11.72 o                         
  -4   4   7         11.36         12.03         4.50 o                         
  -3   4   7        824.87        777.08        13.92 o                         
  -2   4   7        752.29        714.66        12.78 o                         
  -1   4   7        213.80        193.97         6.79 o                         
   0   4   7       6069.43       6388.08        68.75 o                         
   1   4   7        371.27        420.03         8.39 o                         
   2   4   7         48.69         47.98         4.42 o                         
   3   4   7       1077.99       1105.65        19.50 o                         
   4   4   7        169.57        171.77         7.51 o                         
   5   4   7        307.82        342.63        10.25 o                         
   6   4   7         21.95         17.48         5.80 o                         
   7   4   7          0.39         -5.37         5.37 o                         
   8   4   7          0.90         -7.35         7.35 o                         
   9   4   7         22.99         16.31         9.20 o                         
  -9   5   7         88.31         52.22        11.52 o                         
  -8   5   7         40.61         16.63         7.59 o                         
  -7   5   7        109.82         95.20        10.00 o                         
  -6   5   7        143.90        141.72         8.88 o                         
  -5   5   7        145.88        136.20         7.53 o                         
  -4   5   7        621.83        633.25        13.19 o                         
  -3   5   7         87.21        134.36         6.61 o                         
  -2   5   7         13.51          5.11         3.76 o                         
  -1   5   7        959.98        908.41        14.32 o                         
   0   5   7       2464.47       2572.90        30.97 o                         
   1   5   7        457.64        474.36        13.11 o                         
   2   5   7        962.66        928.47        13.57 o                         
   3   5   7        262.53        271.27        10.45 o                         
   4   5   7          1.72          3.70         3.03 o                         
   5   5   7         25.43         29.85         4.92 o                         
   6   5   7        304.34        332.41        12.13 o                         
   7   5   7         70.86         67.92         7.05 o                         
   8   5   7        161.93        159.94        13.31 o                         
   9   5   7          0.91         -2.06         8.59 o                         
  -9   6   7         63.41         39.66        10.58 o                         
  -8   6   7        111.77         92.70        10.80 o                         
  -7   6   7         37.96         23.33         6.99 o                         
  -6   6   7         61.35         59.50         7.07 o                         
  -5   6   7          0.40          1.33         5.44 o                         
  -4   6   7         51.49         59.55         6.01 o                         
  -3   6   7         43.16         35.99         4.64 o                         
  -2   6   7         50.16         44.37         5.59 o                         
  -1   6   7         41.62         34.38         4.13 o                         
   0   6   7        302.54        305.32         9.32 o                         
   1   6   7        448.20        462.88         8.77 o                         
   2   6   7         20.36         22.50         3.87 o                         
   3   6   7        256.38        270.99         7.75 o                         
   4   6   7        337.74        320.02         7.12 o                         
   5   6   7        100.82        105.35         5.92 o                         
   6   6   7        105.34        118.63         7.46 o                         
   7   6   7        200.54        204.18         9.79 o                         
   8   6   7          9.80          7.07         8.29 o                         
  -9   7   7          4.30         -7.52         8.45 o                         
  -8   7   7          0.02         -5.51         8.10 o                         
  -7   7   7         13.37         -2.13         9.19 o                         
  -6   7   7         12.64          6.12         5.80 o                         
  -5   7   7         12.52          4.34         4.88 o                         
  -4   7   7          0.01          0.39         4.34 o                         
  -3   7   7         24.36         32.95         5.13 o                         
  -2   7   7       1427.17       1370.34        20.14 o                         
  -1   7   7         91.60         69.55         5.71 o                         
   0   7   7          0.56          2.83         3.14 o                         
   1   7   7         87.86         66.98         4.81 o                         
   2   7   7        503.21        456.78         9.58 o                         
   3   7   7          0.39         -0.22         6.91 o                         
   4   7   7        652.31        627.30        22.36 o                         
   5   7   7        467.12        468.17        14.13 o                         
   6   7   7         85.55         82.43         7.41 o                         
   7   7   7         28.83         20.06         5.99 o                         
   8   7   7         50.17         50.10         6.90 o                         
  -9   8   7          0.00         -4.68         9.04 o                         
  -8   8   7          4.26         -4.76         8.16 o                         
  -7   8   7         10.73          0.59         7.92 o                         
  -6   8   7         85.83         83.08         8.11 o                         
  -5   8   7        209.94        209.17         9.45 o                         
  -4   8   7        181.46        193.24         8.77 o                         
  -3   8   7        229.77        229.78         9.35 o                         
  -2   8   7        270.32        262.72         9.50 o                         
  -1   8   7         39.09         39.37         4.61 o                         
   0   8   7       1454.38       1550.74        23.13 o                         
   1   8   7          8.81          4.58         2.95 o                         
   2   8   7         68.73         85.54        11.79 o                         
   3   8   7        286.26        346.25        17.71 o                         
   4   8   7          5.27          3.34         9.78 o                         
   5   8   7          0.13         -9.17        10.34 o                         
   6   8   7          3.21        -10.56        10.56 o                         
   7   8   7         29.40         14.94        20.44 o                         
   8   8   7          9.93         16.43         9.36 o                         
  -8   9   7        158.25        148.13        12.71 o                         
  -7   9   7        271.06        273.43        19.34 o                         
  -6   9   7        406.84        417.04        15.05 o                         
  -5   9   7        160.61        164.47         9.24 o                         
  -4   9   7        216.54        199.09         9.30 o                         
  -3   9   7        216.91        226.91        10.25 o                         
  -2   9   7        136.25        123.77         7.97 o                         
  -1   9   7         17.47         16.61         4.70 o                         
   0   9   7        194.68        191.30         9.17 o                         
   1   9   7        387.98        382.98        11.14 o                         
   2   9   7         74.22         62.38        12.47 o                         
   3   9   7          4.57         -7.48         7.48 o                         
   4   9   7         32.44         34.47        13.41 o                         
   5   9   7          3.79          5.31        11.99 o                         
   6   9   7        285.69        295.81        28.69 o                         
   7   9   7         23.01         15.23        19.23 o                         
  -8  10   7         12.72         10.38         9.62 o                         
  -7  10   7         59.06         66.18        10.37 o                         
  -6  10   7        117.35        107.29        10.61 o                         
  -5  10   7          2.71          0.31         9.00 o                         
  -4  10   7         28.02         31.48         6.15 o                         
  -3  10   7         46.50         53.98         6.52 o                         
  -2  10   7        652.24        656.41        17.20 o                         
  -1  10   7          3.44         -3.10         3.81 o                         
   0  10   7        438.70        415.94        11.05 o                         
   1  10   7        287.88        277.24        10.60 o                         
   2  10   7         47.29         50.29        10.04 o                         
   3  10   7        440.43        454.65        23.94 o                         
   4  10   7         14.81         15.13        11.28 o                         
   5  10   7         13.89         32.02        16.93 o                         
   6  10   7          9.49         27.49        17.67 o                         
   7  10   7         69.20         54.72        20.97 o                         
  -7  11   7          3.10          0.43         8.24 o                         
  -6  11   7        318.64        340.05        15.78 o                         
  -5  11   7          5.46         -1.38         6.39 o                         
  -4  11   7        159.38        153.39         9.79 o                         
  -3  11   7         68.61         65.02         7.04 o                         
  -2  11   7        106.59        109.81         7.81 o                         
  -1  11   7          1.29         -1.19         5.30 o                         
   0  11   7         14.49          8.26         4.76 o                         
   1  11   7         22.70         18.99         5.23 o                         
   2  11   7         94.39         92.98        15.02 o                         
   3  11   7         13.35          6.56        10.64 o                         
   4  11   7         55.51         52.77        26.48 o                         
   5  11   7          4.88          2.15        16.00 o                         
   6  11   7        408.31        437.83        37.62 o                         
  -6  12   7         38.10         28.65        10.63 o                         
  -5  12   7         85.01         87.91         9.08 o                         
  -4  12   7         61.88         45.16         8.43 o                         
  -3  12   7         57.35         74.74         8.26 o                         
  -2  12   7          1.70         -4.90         5.68 o                         
  -1  12   7        257.46        244.45        11.14 o                         
   0  12   7          0.06          1.92         4.40 o                         
   1  12   7        168.18        162.77         6.39 o                         
   2  12   7        324.56        330.26        26.86 o                         
   3  12   7        267.84        203.81        23.91 o                         
   4  12   7         14.96          8.94        12.97 o                         
   5  12   7        166.74        156.19        24.91 o                         
  -5  13   7         21.22         20.51         8.09 o                         
  -4  13   7          6.24          9.60         7.21 o                         
  -3  13   7         15.03         21.55         7.05 o                         
  -2  13   7        219.73        216.02        11.26 o                         
  -1  13   7         29.43         26.19         6.38 o                         
   0  13   7        103.76         78.42         6.71 o                         
   1  13   7          5.59         29.59        12.33 o                         
   2  13   7          3.14          8.67        11.11 o                         
   3  13   7        254.82        274.95        32.22 o                         
   4  13   7        168.07        160.56        36.25 o                         
  -4  14   7         22.36         21.22         7.80 o                         
  -3  14   7         76.09         85.14         8.32 o                         
  -2  14   7         38.44         19.93         7.07 o                         
  -1  14   7         22.97         22.48         7.47 o                         
   0  14   7         60.70         78.63         6.90 o                         
   1  14   7        180.72        215.62        18.28 o                         
   2  14   7        187.49        193.49        36.55 o                         
   3  14   7          0.12         -6.75        12.45 o                         
  -2  15   7         86.91         99.47         9.23 o                         
  -1  15   7         18.87         16.88         6.76 o                         
   0  15   7        107.34        104.45        16.04 o                         
   1  15   7         43.27         53.92        13.62 o                         
 -10   0   8          5.48         -4.19        14.22 o                         
  -9   0   8        247.21        237.41        21.57 o                         
  -8   0   8       1049.56       1063.03        36.10 o                         
  -7   0   8        941.87        951.40        28.18 o                         
  -6   0   8       2705.89       2840.60        53.88 o                         
  -5   0   8       1210.54       1340.45        30.18 o                         
  -4   0   8          8.95          2.78         6.05 o                         
  -3   0   8       4967.36       5427.43        86.11 o                         
  -2   0   8        138.21        133.36         8.76 o                         
  -1   0   8        542.46        493.99        14.25 o                         
   0   0   8          2.00         15.23         8.76 o                         
   1   0   8        114.74        136.12         9.89 o                         
   2   0   8          8.95         18.25         5.64 o                         
   3   0   8        439.40        404.76        15.72 o                         
   4   0   8        169.55        180.80        15.05 o                         
   5   0   8         37.11         31.51         7.30 o                         
   6   0   8        230.97        243.72        14.62 o                         
   7   0   8         51.51         49.69        12.08 o                         
   8   0   8         72.68         95.66        15.70 o                         
   9   0   8          5.58          6.81        16.70 o                         
 -10   1   8          6.58          5.96        10.33 o                         
  -9   1   8          0.23         -0.20         8.84 o                         
  -8   1   8          0.00         -1.96         7.77 o                         
  -7   1   8        140.37        133.90         9.31 o                         
  -6   1   8         65.96         80.44         7.83 o                         
  -5   1   8        390.21        431.64        12.05 o                         
  -4   1   8        790.09        878.21        15.63 o                         
  -3   1   8         32.76         41.88         5.05 o                         
  -2   1   8       1221.00       1245.31        19.46 o                         
  -1   1   8       2048.11       2134.46        26.57 o                         
   0   1   8       1051.09       1108.13        16.08 o                         
   1   1   8        959.98        972.67        14.78 o                         
   2   1   8        428.14        413.17         9.91 o                         
   3   1   8        303.10        303.68         8.48 o                         
   4   1   8         20.87         25.54         4.43 o                         
   5   1   8         21.21         16.19         5.48 o                         
   6   1   8        920.80        940.16        20.95 o                         
   7   1   8        194.01        199.90        12.23 o                         
   8   1   8          1.01          7.56         8.21 o                         
   9   1   8         82.70         97.09        11.78 o                         
 -10   2   8         64.92         29.33        10.68 o                         
  -9   2   8          4.97         -9.21         9.21 o                         
  -8   2   8        341.06        322.60        15.94 o                         
  -7   2   8        344.84        374.42        13.39 o                         
  -6   2   8        127.48        132.53         8.36 o                         
  -5   2   8        221.82        220.56         9.13 o                         
  -4   2   8          3.49          5.64         4.24 o                         
  -3   2   8       1127.72       1176.58        18.07 o                         
  -2   2   8        159.99        200.57         7.85 o                         
  -1   2   8          3.94         -2.11         3.69 o                         
   0   2   8         29.50         37.39         3.93 o                         
   1   2   8       3222.72       3144.02        36.69 o                         
   2   2   8       3617.75       3750.98        43.23 o                         
   3   2   8          7.00          1.89         3.32 o                         
   4   2   8        171.32        181.79         7.93 o                         
   5   2   8         36.30         36.74         5.15 o                         
   6   2   8          2.12          7.67         5.53 o                         
   7   2   8        127.02        158.02        11.37 o                         
   8   2   8         12.47          9.72         8.26 o                         
   9   2   8          4.73         -3.34        10.00 o                         
 -10   3   8          8.96         27.55        16.63 o                         
  -9   3   8          3.29         -6.49         8.62 o                         
  -8   3   8         81.81         61.36         9.81 o                         
  -7   3   8         99.07         96.12        10.44 o                         
  -6   3   8        551.25        555.18        13.87 o                         
  -5   3   8       1468.90       1516.29        24.70 o                         
  -4   3   8        369.98        362.29        12.25 o                         
  -3   3   8        232.36        225.38        11.23 o                         
  -2   3   8         18.31         25.85         4.44 o                         
  -1   3   8        545.59        528.74        10.57 o                         
   0   3   8       1533.65       1623.80        21.44 o                         
   1   3   8         99.18         97.48         5.27 o                         
   2   3   8         39.81         46.63         4.19 o                         
   3   3   8        320.25        318.43         8.60 o                         
   4   3   8         45.79         58.61         5.13 o                         
   5   3   8          1.75          3.68         5.58 o                         
   6   3   8        190.53        212.42        10.26 o                         
   7   3   8        300.54        285.63        16.76 o                         
   8   3   8        726.99        798.42        22.06 o                         
   9   3   8        215.43        210.46        14.58 o                         
 -10   4   8          0.00         -9.81         9.81 o                         
  -9   4   8         54.68         47.57        10.34 o                         
  -8   4   8         40.84         35.26         9.35 o                         
  -7   4   8        767.12        744.93        18.86 o                         
  -6   4   8         91.98        107.52        10.32 o                         
  -5   4   8          1.70         -2.24         4.27 o                         
  -4   4   8         76.77         71.43         6.54 o                         
  -3   4   8         81.61         89.58         6.13 o                         
  -2   4   8       2540.40       2510.31        31.29 o                         
  -1   4   8         13.87          7.22         3.84 o                         
   0   4   8       2309.18       2344.73        31.09 o                         
   1   4   8       3739.76       3686.83        42.25 o                         
   2   4   8        147.82        157.57         6.07 o                         
   3   4   8       2186.07       2146.71        29.68 o                         
   4   4   8        985.28        938.04        25.98 o                         
   5   4   8       2419.60       2479.99        32.77 o                         
   6   4   8         43.91         34.11         7.35 o                         
   7   4   8        655.97        698.81        19.03 o                         
   8   4   8         15.60         15.30         7.58 o                         
   9   4   8         91.46         78.69        11.02 o                         
  -9   5   8         25.98         17.62         9.23 o                         
  -8   5   8         23.99         20.55         8.44 o                         
  -7   5   8         88.93         67.96         8.46 o                         
  -6   5   8         13.97         -7.68         7.68 o                         
  -5   5   8         89.17         96.33         7.15 o                         
  -4   5   8         39.29         40.19         5.27 o                         
  -3   5   8        345.39        387.93        10.15 o                         
  -2   5   8        325.89        324.47        12.65 o                         
  -1   5   8       1424.07       1506.06        20.85 o                         
   0   5   8         51.31         60.09         4.50 o                         
   1   5   8        101.32         92.01         5.31 o                         
   2   5   8         19.92         11.99         6.08 o                         
   3   5   8       1137.30       1167.98        18.59 o                         
   4   5   8        985.31       1024.88        16.16 o                         
   5   5   8       1734.75       1686.17        26.40 o                         
   6   5   8       1310.09       1282.74        30.68 o                         
   7   5   8        143.76        142.63         9.42 o                         
   8   5   8         38.51         49.57        11.35 o                         
  -9   6   8        300.50        250.28        24.53 o                         
  -8   6   8         11.88          5.62        10.84 o                         
  -7   6   8        451.39        449.02        21.85 o                         
  -6   6   8         12.85         10.03         6.80 o                         
  -5   6   8         80.99         80.96         6.64 o                         
  -4   6   8       1129.62       1196.41        20.02 o                         
  -3   6   8        481.98        489.46        11.33 o                         
  -2   6   8        505.40        530.36        11.24 o                         
  -1   6   8        394.23        403.84         9.46 o                         
   0   6   8        283.62        315.71         8.23 o                         
   1   6   8         82.34         94.87         8.57 o                         
   2   6   8        745.38        780.45        12.80 o                         
   3   6   8        139.31        136.95         5.81 o                         
   4   6   8       2810.07       2821.14        36.39 o                         
   5   6   8          0.78          6.22         3.98 o                         
   6   6   8         95.65         91.23         8.90 o                         
   7   6   8         82.66         85.93        10.04 o                         
   8   6   8         20.24          8.81        13.99 o                         
  -9   7   8        228.46        217.48        15.63 o                         
  -8   7   8        132.57        136.07        12.93 o                         
  -7   7   8        922.42        956.13        25.16 o                         
  -6   7   8        347.49        372.23        13.96 o                         
  -5   7   8          6.60          6.85         6.24 o                         
  -4   7   8         95.55         93.13         9.58 o                         
  -3   7   8         54.90         57.83         5.63 o                         
  -2   7   8         43.30         60.04         7.93 o                         
  -1   7   8          0.32          2.15         3.66 o                         
   0   7   8        105.56         96.76         6.18 o                         
   1   7   8         71.18         59.39         4.09 o                         
   2   7   8       1170.26       1174.28        16.40 o                         
   3   7   8        723.30        771.45        18.18 o                         
   4   7   8        114.96        119.61         9.99 o                         
   5   7   8        319.85        341.09        11.20 o                         
   6   7   8        244.08        235.03         7.22 o                         
   7   7   8         20.53         22.31         4.60 o                         
   8   7   8          0.09          5.06         5.78 o                         
  -8   8   8         95.43         91.40        13.62 o                         
  -7   8   8         88.76         92.70        12.80 o                         
  -6   8   8        109.89         99.50         9.63 o                         
  -5   8   8          0.76         -1.58         5.14 o                         
  -4   8   8         31.14         30.09         5.56 o                         
  -3   8   8        168.32        195.48         9.09 o                         
  -2   8   8       1641.52       1570.12        23.23 o                         
  -1   8   8         31.32         26.33         4.51 o                         
   0   8   8          0.30          6.96         3.65 o                         
   1   8   8         11.11          1.66         3.00 o                         
   2   8   8          1.05         -0.91         3.38 o                         
   3   8   8        106.53        115.29        15.03 o                         
   4   8   8        281.58        273.18        29.62 o                         
   5   8   8        295.10        289.40        22.64 o                         
   6   8   8         56.94         49.49        15.38 o                         
   7   8   8        107.83         86.42        21.70 o                         
  -8   9   8        105.97        107.47        11.79 o                         
  -7   9   8          6.29         -4.42        10.47 o                         
  -6   9   8         22.66         -0.59         8.03 o                         
  -5   9   8        415.33        458.81        16.10 o                         
  -4   9   8          6.17          3.15         5.33 o                         
  -3   9   8         62.08         69.98         6.62 o                         
  -2   9   8         51.95         35.70         5.12 o                         
  -1   9   8         11.59          9.91         4.26 o                         
   0   9   8        140.19        131.84         9.48 o                         
   1   9   8          8.24          6.24         2.99 o                         
   2   9   8         69.80         47.32        13.80 o                         
   3   9   8         12.66          4.43         8.49 o                         
   4   9   8         29.85         50.49        11.13 o                         
   5   9   8          2.37          0.47        14.45 o                         
   6   9   8        188.93        195.61        25.98 o                         
   7   9   8          4.95         42.30        25.50 o                         
  -7  10   8         25.72         28.09         9.08 o                         
  -6  10   8          0.49         -4.87         6.90 o                         
  -5  10   8         41.73         40.98         7.93 o                         
  -4  10   8        423.75        462.29        14.76 o                         
  -3  10   8        179.46        180.05         9.46 o                         
  -2  10   8        211.51        237.13        10.86 o                         
  -1  10   8        832.30        824.57        15.39 o                         
   0  10   8        126.56        131.51         7.29 o                         
   1  10   8         49.28         61.76         5.05 o                         
   2  10   8        245.01        253.61        37.47 o                         
   3  10   8        120.44        125.03        18.75 o                         
   4  10   8         45.89         25.14        12.45 o                         
   5  10   8         44.95         31.79        17.94 o                         
   6  10   8         79.50        100.99        22.44 o                         
  -7  11   8         13.06         13.14         9.03 o                         
  -6  11   8          0.55          0.48         7.28 o                         
  -5  11   8         28.11         21.05         7.44 o                         
  -4  11   8        453.53        463.43        19.58 o                         
  -3  11   8        226.49        235.73        19.42 o                         
  -2  11   8        269.20        256.92        14.97 o                         
  -1  11   8        138.33        129.29        11.16 o                         
   0  11   8         32.66         49.79         6.10 o                         
   1  11   8         40.23         27.11         7.03 o                         
   2  11   8         57.58         88.11        13.26 o                         
   3  11   8        242.91        240.50        19.71 o                         
   4  11   8          1.55         13.73        15.30 o                         
   5  11   8          4.61          1.76        16.19 o                         
   6  11   8          0.01        -16.40        16.40 o                         
  -6  12   8          5.46          5.51         7.96 o                         
  -5  12   8         93.57         69.67         8.99 o                         
  -4  12   8         27.26         28.75         7.51 o                         
  -3  12   8          0.00         -2.72         6.10 o                         
  -2  12   8        209.18        208.31        11.03 o                         
  -1  12   8         20.06         19.15         6.50 o                         
   0  12   8          5.13          8.20         5.00 o                         
   1  12   8         17.00         15.88         4.22 o                         
   2  12   8         33.63         20.24        11.39 o                         
   3  12   8        119.10        146.60        17.38 o                         
   4  12   8          8.33         16.46        17.16 o                         
   5  12   8          0.07         23.55        18.31 o                         
  -5  13   8         23.56          9.17         7.69 o                         
  -4  13   8         45.73         40.40         7.82 o                         
  -3  13   8         50.54         50.05         8.53 o                         
  -2  13   8         55.87         60.31         7.92 o                         
  -1  13   8         17.59         19.12         7.27 o                         
   0  13   8         25.37         22.04         5.60 o                         
   1  13   8         67.35         85.63        14.26 o                         
   2  13   8         16.07         15.27        23.65 o                         
   3  13   8          0.09          8.10        14.44 o                         
   4  13   8         17.77         44.07        32.51 o                         
  -4  14   8          0.54         -5.61         7.77 o                         
  -3  14   8          3.19         10.87         7.58 o                         
  -2  14   8        561.16        591.53        17.27 o                         
  -1  14   8          0.03          1.44         7.75 o                         
   0  14   8          2.48         13.07         5.08 o                         
   1  14   8         35.99         38.58        19.62 o                         
   2  14   8          2.09          6.51        14.01 o                         
   3  14   8        102.75        106.63        21.63 o                         
 -10   1   9        121.63        138.75        14.36 o                         
  -9   1   9         71.97         70.46        11.89 o                         
  -8   1   9        156.18        151.34        13.44 o                         
  -7   1   9          2.00         -3.85         5.89 o                         
  -6   1   9         41.40         42.29         6.65 o                         
  -5   1   9        820.02        804.83        17.10 o                         
  -4   1   9        513.96        556.86        12.82 o                         
  -3   1   9       4146.96       4147.73        51.82 o                         
  -2   1   9        175.34        177.50         7.93 o                         
  -1   1   9       1483.49       1448.07        20.45 o                         
   0   1   9        631.73        689.55        12.28 o                         
   1   1   9          9.47         14.75         4.08 o                         
   2   1   9        193.56        177.11         7.11 o                         
   3   1   9        409.63        395.87        11.42 o                         
   4   1   9         77.42         82.58         6.45 o                         
   5   1   9         82.76         79.63         6.74 o                         
   6   1   9        291.08        291.66        14.56 o                         
   7   1   9        135.01        109.00        10.61 o                         
   8   1   9          6.49          7.03         8.48 o                         
   9   1   9         40.52         47.82        10.65 o                         
 -10   2   9          5.08         -9.35         9.35 o                         
  -9   2   9         42.85         44.17         9.67 o                         
  -8   2   9        143.63        150.73        12.60 o                         
  -7   2   9         11.31          3.74         6.60 o                         
  -6   2   9        183.87        195.26        16.24 o                         
  -5   2   9        427.86        408.42        11.87 o                         
  -4   2   9          1.21          0.35         4.29 o                         
  -3   2   9       4700.72       4730.29        54.47 o                         
  -2   2   9        430.28        437.48        10.25 o                         
  -1   2   9        397.50        381.43        10.21 o                         
   0   2   9         43.23         51.26         4.73 o                         
   1   2   9       3037.91       3278.70        38.96 o                         
   2   2   9          9.71          4.25         3.79 o                         
   3   2   9         62.29         58.87         5.18 o                         
   4   2   9          6.05          9.04         4.59 o                         
   5   2   9          7.78          6.53         4.83 o                         
   6   2   9        564.84        519.95        14.72 o                         
   7   2   9         43.40         50.90         8.59 o                         
   8   2   9        224.62        229.92        14.60 o                         
   9   2   9          9.52         23.34         9.97 o                         
 -10   3   9          0.45         -5.21        12.11 o                         
  -9   3   9         33.84         30.57        10.25 o                         
  -8   3   9        135.67        122.88        11.76 o                         
  -7   3   9        431.66        392.31        15.28 o                         
  -6   3   9         58.04         60.21         7.08 o                         
  -5   3   9        220.11        233.71         9.80 o                         
  -4   3   9         17.86         36.35         5.84 o                         
  -3   3   9       1987.59       1926.75        31.60 o                         
  -2   3   9        214.81        195.91         7.85 o                         
  -1   3   9        314.36        319.12        10.40 o                         
   0   3   9         13.27         12.57         3.72 o                         
   1   3   9        787.23        800.76        14.23 o                         
   2   3   9        657.04        629.83        12.47 o                         
   3   3   9        289.76        274.50         8.45 o                         
   4   3   9        141.73        138.38        11.49 o                         
   5   3   9         92.90         88.08         6.80 o                         
   6   3   9        127.12        129.17        11.59 o                         
   7   3   9         22.92         22.19         7.51 o                         
   8   3   9         90.45        110.46        11.01 o                         
  -9   4   9         18.15         24.16        11.85 o                         
  -8   4   9         22.87         21.90         9.54 o                         
  -7   4   9         12.11         25.31         7.87 o                         
  -6   4   9        243.90        262.58        11.90 o                         
  -5   4   9        455.32        447.85        12.23 o                         
  -4   4   9         19.79         15.73         4.75 o                         
  -3   4   9         92.23        116.55         6.66 o                         
  -2   4   9         18.87         15.92         4.25 o                         
  -1   4   9        487.04        491.52        10.60 o                         
   0   4   9          6.83          3.86         3.77 o                         
   1   4   9         68.97         52.63         4.54 o                         
   2   4   9         30.08         19.97         3.72 o                         
   3   4   9        688.47        724.72        13.15 o                         
   4   4   9        582.76        601.69        12.44 o                         
   5   4   9        355.86        334.68        10.36 o                         
   6   4   9          0.81         -5.84         5.84 o                         
   7   4   9         31.92         13.92         7.40 o                         
   8   4   9          1.94          2.73         7.92 o                         
  -9   5   9          0.91         -8.67         9.98 o                         
  -8   5   9          1.28        -10.86        10.86 o                         
  -7   5   9         23.21         19.45         7.77 o                         
  -6   5   9        175.33        166.92        10.21 o                         
  -5   5   9         10.97          8.59         6.59 o                         
  -4   5   9        103.36        108.78         7.05 o                         
  -3   5   9          1.87          3.82         4.26 o                         
  -2   5   9        204.63        199.42         7.90 o                         
  -1   5   9        179.16        188.83         7.44 o                         
   0   5   9        407.88        445.37        10.70 o                         
   1   5   9        104.53         98.46         5.30 o                         
   2   5   9       2196.56       2303.17        31.46 o                         
   3   5   9         45.43         35.63         4.36 o                         
   4   5   9        752.85        775.59        15.46 o                         
   5   5   9        243.42        246.32        12.40 o                         
   6   5   9        398.21        348.36        15.58 o                         
   7   5   9        290.74        282.62        13.33 o                         
   8   5   9         34.40         48.32         8.96 o                         
  -9   6   9         61.04         37.98        12.26 o                         
  -8   6   9          8.62         16.44         8.99 o                         
  -7   6   9          9.00         -6.92         6.92 o                         
  -6   6   9          4.15          0.86         6.06 o                         
  -5   6   9         63.87         74.38         7.66 o                         
  -4   6   9          0.44          0.01         4.56 o                         
  -3   6   9          0.02         25.88         5.26 o                         
  -2   6   9       1256.76       1301.15        19.92 o                         
  -1   6   9          9.58          6.87         3.85 o                         
   0   6   9          0.27          0.67         4.03 o                         
   1   6   9          2.02          4.27         4.69 o                         
   2   6   9        910.51        915.42        14.41 o                         
   3   6   9        139.56        146.35         6.96 o                         
   4   6   9         24.50         22.35         3.81 o                         
   5   6   9         19.95         33.60         5.30 o                         
   6   6   9         56.49         63.34         7.13 o                         
   7   6   9          0.50         -4.32         6.01 o                         
   8   6   9          6.55         -2.85         7.09 o                         
  -9   7   9          3.17          2.76         9.88 o                         
  -8   7   9        150.50        139.51        14.56 o                         
  -7   7   9         83.65         88.09        17.40 o                         
  -6   7   9        193.92        207.01        13.19 o                         
  -5   7   9         13.47         11.39         5.41 o                         
  -4   7   9        111.35        114.36         7.60 o                         
  -3   7   9         43.64         43.86         5.60 o                         
  -2   7   9        776.43        789.37        14.78 o                         
  -1   7   9       1147.33       1215.41        18.84 o                         
   0   7   9        752.92        826.96        14.54 o                         
   1   7   9         81.96         91.84         5.61 o                         
   2   7   9        153.05        162.95         6.97 o                         
   3   7   9         36.73         48.73         4.63 o                         
   4   7   9          3.84          0.59         2.34 o                         
   5   7   9        157.63        154.27         5.56 o                         
   6   7   9         14.53          6.83         4.81 o                         
   7   7   9         43.40         35.25         5.71 o                         
  -8   8   9         99.22         90.44        12.05 o                         
  -7   8   9         35.50         26.71         9.17 o                         
  -6   8   9        575.18        570.09        21.50 o                         
  -5   8   9         19.48         28.33         7.35 o                         
  -4   8   9       1699.06       1700.84        27.88 o                         
  -3   8   9        463.32        471.69        12.14 o                         
  -2   8   9        389.65        370.59        10.84 o                         
  -1   8   9        225.43        260.91        12.56 o                         
   0   8   9         74.77         77.27         5.42 o                         
   1   8   9         40.00         46.26         4.29 o                         
   2   8   9        194.46        202.07         8.07 o                         
   3   8   9        796.84        762.43        24.40 o                         
   4   8   9         88.25         97.88        14.55 o                         
   5   8   9         81.54        103.50        16.58 o                         
   6   8   9         17.30          0.72        13.57 o                         
   7   8   9          1.19          6.23        17.94 o                         
  -8   9   9          2.54         -8.64         9.38 o                         
  -7   9   9        230.24        244.03        16.63 o                         
  -6   9   9          0.01         -6.68         6.68 o                         
  -5   9   9        195.30        201.15        11.48 o                         
  -4   9   9        447.06        455.66        13.93 o                         
  -3   9   9        300.40        367.23        16.26 o                         
  -2   9   9        430.75        405.65        11.43 o                         
  -1   9   9         20.77          7.02         5.23 o                         
   0   9   9        278.11        306.20        11.67 o                         
   1   9   9        103.44        111.17         6.28 o                         
   2   9   9         70.27         37.47        11.14 o                         
   3   9   9          0.05         -9.24        10.40 o                         
   4   9   9        146.73        124.25        14.24 o                         
   5   9   9         70.96         97.44        20.17 o                         
   6   9   9        152.26        162.41        25.03 o                         
   7   9   9         17.28          7.26        19.28 o                         
  -7  10   9        117.90        131.60        12.57 o                         
  -6  10   9         11.28          1.42         7.52 o                         
  -5  10   9         25.33         11.21         7.17 o                         
  -4  10   9          5.18         10.40         6.47 o                         
  -3  10   9         52.04         48.82        10.22 o                         
  -2  10   9         72.75         66.38         7.42 o                         
  -1  10   9         40.96         27.43         6.08 o                         
   0  10   9          1.02          4.27         4.80 o                         
   1  10   9        125.43        131.77         5.52 o                         
   2  10   9        310.29        300.53        20.51 o                         
   3  10   9         27.97         33.56        11.88 o                         
   4  10   9          9.80          6.19        15.46 o                         
   5  10   9        126.43        123.61        22.03 o                         
   6  10   9         22.07          7.77        17.22 o                         
  -7  11   9         39.81         30.28         9.95 o                         
  -6  11   9        114.55        125.20        10.74 o                         
  -5  11   9        131.93        118.17         9.98 o                         
  -4  11   9         12.16         11.58         6.72 o                         
  -3  11   9        650.67        665.19        22.60 o                         
  -2  11   9          2.13          6.45         6.79 o                         
  -1  11   9          0.88         -5.16         5.16 o                         
   0  11   9          5.55          3.61         7.37 o                         
   1  11   9         27.23         29.59         7.28 o                         
   2  11   9          9.38          7.77        10.51 o                         
   3  11   9        208.42        208.58        19.13 o                         
   4  11   9        193.29        216.12        26.14 o                         
   5  11   9         87.10        120.22        22.93 o                         
  -6  12   9         25.89         11.12         8.58 o                         
  -5  12   9          2.19          8.19         8.81 o                         
  -4  12   9          0.46          4.67         7.04 o                         
  -3  12   9          1.31         -2.84         6.30 o                         
  -2  12   9         28.50         22.88         7.22 o                         
  -1  12   9         11.30         11.33         5.83 o                         
   0  12   9          3.08          4.68         5.01 o                         
   1  12   9          0.68         -2.42         4.94 o                         
   2  12   9         32.89         29.40        13.29 o                         
   3  12   9         71.90         63.78        14.86 o                         
   4  12   9          2.10        -15.01        15.01 o                         
   5  12   9         80.83         67.63        30.46 o                         
  -5  13   9          0.51         21.61         8.66 o                         
  -4  13   9         15.91         39.56         8.21 o                         
  -3  13   9         11.10         13.85         7.33 o                         
  -2  13   9         13.58          9.50         6.58 o                         
  -1  13   9          2.27          4.48         7.22 o                         
   0  13   9         71.96         71.51         6.48 o                         
   1  13   9         26.70         19.11        11.96 o                         
   2  13   9          7.07          1.42        11.53 o                         
   3  13   9         46.38         11.12        22.00 o                         
  -3  14   9         77.49         82.61         9.59 o                         
  -2  14   9          2.37          0.22         6.94 o                         
  -1  14   9          1.64         -0.67         6.59 o                         
   0  14   9          0.41          1.13         4.86 o                         
   1  14   9        100.49        109.13        16.42 o                         
   2  14   9          1.34         -2.66        13.33 o                         
 -10   0  10          1.17        -13.81        13.81 o                         
  -9   0  10        587.26        571.29        30.85 o                         
  -8   0  10       1147.59       1219.63        40.49 o                         
  -7   0  10          8.51         25.18        17.04 o                         
  -6   0  10        414.36        427.73        19.15 o                         
  -5   0  10       1632.27       1696.51        36.68 o                         
  -4   0  10         41.15         49.50         8.65 o                         
  -3   0  10       2313.10       2282.12        49.28 o                         
  -2   0  10        476.74        537.09        17.02 o                         
  -1   0  10        160.97        145.93         9.86 o                         
   0   0  10         43.17         30.49        10.99 o                         
   1   0  10         69.58         69.56         7.49 o                         
   2   0  10        406.22        326.78        12.65 o                         
   3   0  10         88.15         86.79         9.35 o                         
   4   0  10        123.48        125.19        10.45 o                         
   5   0  10         68.62         83.46        12.53 o                         
   6   0  10         11.85         29.97        18.37 o                         
   7   0  10         15.17         12.61        10.55 o                         
   8   0  10        234.83        240.78        21.21 o                         
 -10   1  10         17.88         21.83        10.93 o                         
  -9   1  10         99.25         77.90        11.67 o                         
  -8   1  10         95.29         99.64        13.65 o                         
  -7   1  10          3.80          7.44         7.46 o                         
  -6   1  10         85.85         74.54        10.29 o                         
  -5   1  10         12.32          4.08         4.84 o                         
  -4   1  10        885.91        881.20        16.33 o                         
  -3   1  10        156.64        164.65         8.38 o                         
  -2   1  10        667.37        684.68        13.32 o                         
  -1   1  10          8.70         17.94         4.24 o                         
   0   1  10        106.54        111.90         6.88 o                         
   1   1  10          3.52          5.98         3.95 o                         
   2   1  10        212.21        199.10         7.86 o                         
   3   1  10         42.43         45.58         5.19 o                         
   4   1  10         21.45         34.07         5.22 o                         
   5   1  10         91.07         74.94         6.72 o                         
   6   1  10        312.41        302.15        14.74 o                         
   7   1  10        124.76        133.45        11.40 o                         
   8   1  10          2.30          0.21         8.56 o                         
 -10   2  10         90.18         78.49        13.45 o                         
  -9   2  10          9.53         -7.46         9.13 o                         
  -8   2  10        404.98        405.74        18.30 o                         
  -7   2  10        147.80        173.71        12.18 o                         
  -6   2  10        873.57        875.52        21.38 o                         
  -5   2  10        350.30        325.52        11.38 o                         
  -4   2  10         54.76         49.21         5.86 o                         
  -3   2  10          0.02         -0.02         4.97 o                         
  -2   2  10       1761.53       1763.42        26.04 o                         
  -1   2  10        838.17        878.05        15.03 o                         
   0   2  10       1161.22       1254.27        18.84 o                         
   1   2  10        278.93        308.04         8.78 o                         
   2   2  10        285.10        270.79         8.72 o                         
   3   2  10         90.40         70.72         6.02 o                         
   4   2  10        136.57        129.11         7.79 o                         
   5   2  10         31.35         37.34         5.76 o                         
   6   2  10        329.90        327.18        14.65 o                         
   7   2  10         52.32         36.27         8.31 o                         
   8   2  10         22.39         21.69         9.03 o                         
 -10   3  10          0.00         -7.54        10.58 o                         
  -9   3  10         70.96         77.12        15.57 o                         
  -8   3  10        123.32        115.78        11.58 o                         
  -7   3  10         31.42         29.40         9.82 o                         
  -6   3  10          1.74         -2.94         5.35 o                         
  -5   3  10         14.15          9.87         5.32 o                         
  -4   3  10        155.17        130.73         7.46 o                         
  -3   3  10         36.92         55.14         5.54 o                         
  -2   3  10         61.42         64.71         5.62 o                         
  -1   3  10          0.10         -3.75         3.75 o                         
   0   3  10       1293.62       1339.48        19.59 o                         
   1   3  10          0.00         -3.33         3.33 o                         
   2   3  10        182.38        181.34         7.33 o                         
   3   3  10          5.76          3.67         3.93 o                         
   4   3  10          0.07         -3.57         4.90 o                         
   5   3  10        138.95        157.34         8.62 o                         
   6   3  10        933.09        980.79        20.62 o                         
   7   3  10         45.78         30.16         8.34 o                         
   8   3  10        102.80         96.28        11.13 o                         
  -9   4  10          0.60        -11.67        11.67 o                         
  -8   4  10         73.30         86.81        10.80 o                         
  -7   4  10         15.01         15.65         8.36 o                         
  -6   4  10          1.95          4.83         6.05 o                         
  -5   4  10        510.51        480.67        13.11 o                         
  -4   4  10         43.13         67.72         6.56 o                         
  -3   4  10         25.67         23.31         4.86 o                         
  -2   4  10        418.74        428.24        10.48 o                         
  -1   4  10        190.42        219.28         8.22 o                         
   0   4  10        264.49        259.22         8.36 o                         
   1   4  10        370.88        384.76         9.46 o                         
   2   4  10       1518.20       1540.31        21.88 o                         
   3   4  10        411.62        381.92         9.70 o                         
   4   4  10        860.62        832.59        18.61 o                         
   5   4  10         44.23         54.32         6.92 o                         
   6   4  10        544.52        595.96        15.37 o                         
   7   4  10        367.70        399.26        15.94 o                         
   8   4  10        247.37        252.30        14.48 o                         
  -9   5  10        142.74        134.49        14.63 o                         
  -8   5  10        107.22         91.46        11.13 o                         
  -7   5  10        110.17         82.93        10.31 o                         
  -6   5  10          7.14          7.36         7.04 o                         
  -5   5  10         16.15          6.39         5.36 o                         
  -4   5  10         11.07          4.79         4.85 o                         
  -3   5  10        468.42        460.14        13.43 o                         
  -2   5  10        683.27        687.02        13.60 o                         
  -1   5  10       1063.14       1040.88        16.98 o                         
   0   5  10        290.53        281.41         8.65 o                         
   1   5  10         38.60         20.97         3.96 o                         
   2   5  10         26.90         30.67         4.35 o                         
   3   5  10        258.75        275.61         9.44 o                         
   4   5  10         12.41         18.64         4.91 o                         
   5   5  10        222.56        203.63        10.11 o                         
   6   5  10         26.16         29.34         6.01 o                         
   7   5  10         83.20         86.43         9.69 o                         
   8   5  10        435.78        483.22        19.86 o                         
  -9   6  10         14.19         -9.07         9.32 o                         
  -8   6  10         89.92         87.09        12.21 o                         
  -7   6  10         58.14         58.00         9.78 o                         
  -6   6  10        922.56        904.24        20.49 o                         
  -5   6  10        216.01        220.29        10.30 o                         
  -4   6  10        104.35        101.21         7.96 o                         
  -3   6  10        286.66        292.97        10.36 o                         
  -2   6  10          5.38          0.52         4.08 o                         
  -1   6  10        246.78        254.26         8.97 o                         
   0   6  10         63.93         65.07         5.41 o                         
   1   6  10        206.59        200.17         7.46 o                         
   2   6  10        281.28        296.49        12.72 o                         
   3   6  10          0.36         -1.05         4.21 o                         
   4   6  10        711.48        774.40        14.09 o                         
   5   6  10         83.98         89.17         6.55 o                         
   6   6  10          7.06          6.77         5.10 o                         
   7   6  10         29.45         24.90         9.40 o                         
   8   6  10         82.28         67.70        12.06 o                         
  -9   7  10        141.86        126.13        18.57 o                         
  -8   7  10          9.88          9.35        10.78 o                         
  -7   7  10        215.27        199.74        17.34 o                         
  -6   7  10        125.32        132.45        11.62 o                         
  -5   7  10         74.24         71.86         9.97 o                         
  -4   7  10        151.20        145.72         8.49 o                         
  -3   7  10          2.71          7.14         4.83 o                         
  -2   7  10       1052.22       1037.31        25.03 o                         
  -1   7  10         98.48        123.85         6.88 o                         
   0   7  10        176.21        193.34         7.70 o                         
   1   7  10         71.17         83.45         9.61 o                         
   2   7  10        447.66        476.22        10.10 o                         
   3   7  10        731.11        711.72        15.53 o                         
   4   7  10        201.62        227.19         6.83 o                         
   5   7  10        374.45        355.81         9.91 o                         
   6   7  10         46.35         43.31         9.96 o                         
   7   7  10         12.40         14.06         5.02 o                         
  -8   8  10         94.93         86.68        13.50 o                         
  -7   8  10          0.60         -1.39         9.57 o                         
  -6   8  10         49.83         33.25         9.14 o                         
  -5   8  10         59.41         59.87         9.08 o                         
  -4   8  10        452.07        467.19        16.80 o                         
  -3   8  10        483.50        519.90        18.24 o                         
  -2   8  10        442.66        452.04        11.74 o                         
  -1   8  10       2049.10       2069.81        28.45 o                         
   0   8  10         44.47         40.42         4.97 o                         
   1   8  10         39.53         41.21         4.91 o                         
   2   8  10          3.80         -1.68         3.56 o                         
   3   8  10         73.45         64.26         7.49 o                         
   4   8  10         32.30          6.85        11.85 o                         
   5   8  10          3.39         -1.88        14.17 o                         
   6   8  10          2.27        -12.76        12.76 o                         
   7   8  10         25.50         10.11        27.56 o                         
  -8   9  10         82.54         79.64        12.25 o                         
  -7   9  10          9.67          3.21        11.78 o                         
  -6   9  10          2.35          1.02         7.43 o                         
  -5   9  10        357.03        320.88        16.27 o                         
  -4   9  10        259.44        243.87        13.59 o                         
  -3   9  10          7.93         14.21         7.13 o                         
  -2   9  10        158.09        142.58         8.20 o                         
  -1   9  10         72.48         66.24         6.17 o                         
   0   9  10          0.16          8.03         4.39 o                         
   1   9  10        592.73        612.17        12.34 o                         
   2   9  10          0.73          2.16         2.49 o                         
   3   9  10        208.10        160.93        14.81 o                         
   4   9  10        201.95        189.75        44.23 o                         
   5   9  10        108.39        144.58        23.12 o                         
   6   9  10         22.78         23.57        31.06 o                         
  -7  10  10         63.02         47.46        10.71 o                         
  -6  10  10        136.96        125.65        11.17 o                         
  -5  10  10         57.74         40.21         8.32 o                         
  -4  10  10          0.01         -0.18         7.46 o                         
  -3  10  10        123.27        106.80        13.43 o                         
  -2  10  10        579.90        584.13        17.16 o                         
  -1  10  10         81.94         73.99        12.00 o                         
   0  10  10          9.05          1.37         6.21 o                         
   1  10  10        908.11        854.16        17.35 o                         
   2  10  10          5.03         22.31        11.39 o                         
   3  10  10         10.25          2.18        10.84 o                         
   4  10  10         13.43         29.80        16.80 o                         
   5  10  10         41.86         58.17        19.82 o                         
   6  10  10         17.72         33.60        27.56 o                         
  -6  11  10         14.97          8.03         8.08 o                         
  -5  11  10          0.68         -2.29         7.28 o                         
  -4  11  10         54.62         47.83         8.37 o                         
  -3  11  10        220.86        220.70        13.42 o                         
  -2  11  10          7.40         16.08         6.52 o                         
  -1  11  10         89.06         96.26         8.16 o                         
   0  11  10        496.88        570.42        16.73 o                         
   1  11  10        472.51        468.68        12.81 o                         
   2  11  10        125.70        163.63        15.26 o                         
   3  11  10        134.69        109.65        23.73 o                         
   4  11  10         49.53         31.43        47.74 o                         
   5  11  10          1.33        -15.75        15.75 o                         
  -6  12  10          2.37         -9.41         9.64 o                         
  -5  12  10         10.37          4.51         8.04 o                         
  -4  12  10          5.05          1.86         7.53 o                         
  -3  12  10        111.94        131.14        10.43 o                         
  -2  12  10         42.83         49.34         7.84 o                         
  -1  12  10          8.36         12.08         7.32 o                         
   0  12  10         18.70         21.73         5.39 o                         
   1  12  10        110.67        154.58        17.12 o                         
   2  12  10         18.05         26.30        12.37 o                         
   3  12  10         27.63          8.30        15.30 o                         
   4  12  10         16.67          6.56        17.18 o                         
  -4  13  10         15.11         12.04         7.84 o                         
  -3  13  10         18.79         20.10         7.63 o                         
  -2  13  10          0.00          0.19         7.90 o                         
  -1  13  10         52.77         49.48        10.47 o                         
   0  13  10        159.72        123.86         7.66 o                         
   1  13  10          3.46          0.49        10.91 o                         
   2  13  10         48.34         46.75        14.83 o                         
   3  13  10         42.47         52.54        19.22 o                         
  -3  14  10         25.06         29.86         8.30 o                         
  -2  14  10          0.03          0.98         7.26 o                         
  -1  14  10          3.77          7.98         6.72 o                         
   0  14  10         44.99         44.02         6.29 o                         
   1  14  10         80.54         81.06        17.23 o                         
 -10   1  11          1.08          6.61        12.64 o                         
  -9   1  11         58.16         33.31        10.68 o                         
  -8   1  11         24.19         12.18         9.22 o                         
  -7   1  11        292.92        339.43        18.11 o                         
  -6   1  11        131.67        122.30         8.81 o                         
  -5   1  11          9.64         19.07         6.11 o                         
  -4   1  11        202.39        226.41        10.24 o                         
  -3   1  11        945.44        950.07        23.54 o                         
  -2   1  11       1155.81       1193.15        19.23 o                         
  -1   1  11       2843.24       2826.27        35.36 o                         
   0   1  11       1247.27       1244.42        19.04 o                         
   1   1  11        379.21        339.92         9.25 o                         
   2   1  11        301.59        310.55         9.45 o                         
   3   1  11       1795.16       1758.40        27.03 o                         
   4   1  11        127.48        113.65         7.95 o                         
   5   1  11         12.01         14.69         5.46 o                         
   6   1  11          4.23          8.58         6.92 o                         
   7   1  11         23.11         25.10         9.28 o                         
   8   1  11          7.56          4.23         8.91 o                         
  -9   2  11          0.07         -3.27         9.21 o                         
  -8   2  11        787.58        796.31        25.72 o                         
  -7   2  11          2.70         -7.40         7.44 o                         
  -6   2  11        127.32        123.05         8.80 o                         
  -5   2  11         82.19         81.81         8.31 o                         
  -4   2  11        240.33        327.52        11.19 o                         
  -3   2  11        311.89        334.26        10.52 o                         
  -2   2  11         68.35         73.63         5.87 o                         
  -1   2  11         17.30         18.57         6.10 o                         
   0   2  11        241.21        266.76         9.50 o                         
   1   2  11        127.13        108.46         6.68 o                         
   2   2  11        113.66        112.09         6.48 o                         
   3   2  11          0.98         10.06         4.68 o                         
   4   2  11       1387.44       1377.19        23.37 o                         
   5   2  11        171.43        170.91         9.53 o                         
   6   2  11        198.16        182.05        11.64 o                         
   7   2  11         14.42         24.18         8.24 o                         
   8   2  11         58.60         39.56         9.71 o                         
  -9   3  11         25.13         12.48         9.87 o                         
  -8   3  11         37.68         11.48         9.85 o                         
  -7   3  11        363.55        332.73        16.17 o                         
  -6   3  11        517.07        515.41        15.44 o                         
  -5   3  11        260.50        246.51        12.90 o                         
  -4   3  11         40.43         37.81         5.83 o                         
  -3   3  11         32.63         28.93         5.71 o                         
  -2   3  11         25.70         26.18         4.74 o                         
  -1   3  11        508.20        545.64        11.74 o                         
   0   3  11         31.12         25.75         4.56 o                         
   1   3  11        497.09        494.11        11.05 o                         
   2   3  11         16.40         13.77         4.41 o                         
   3   3  11        162.67        178.81         8.02 o                         
   4   3  11       1074.61       1060.05        18.85 o                         
   5   3  11          2.11         -5.41         5.41 o                         
   6   3  11         63.20         63.55         8.61 o                         
   7   3  11        129.42        116.90        12.85 o                         
   8   3  11         91.26         75.10        10.65 o                         
  -9   4  11         21.21         -3.35        10.80 o                         
  -8   4  11         28.70         17.42         9.37 o                         
  -7   4  11         88.74         83.98        10.62 o                         
  -6   4  11         64.19         50.62         8.02 o                         
  -5   4  11         16.69          7.43         6.45 o                         
  -4   4  11          9.77          4.63         4.81 o                         
  -3   4  11          0.31          5.00         4.68 o                         
  -2   4  11        380.36        394.02        10.53 o                         
  -1   4  11          0.00         -2.06         3.63 o                         
   0   4  11        144.22        162.16         7.28 o                         
   1   4  11        459.03        451.44        10.81 o                         
   2   4  11         98.45         83.66         5.70 o                         
   3   4  11         63.07         75.79         6.87 o                         
   4   4  11         32.00         46.28         6.13 o                         
   5   4  11         46.22         40.91         6.30 o                         
   6   4  11          6.10          4.55         6.41 o                         
   7   4  11         15.12         16.84         7.73 o                         
   8   4  11          0.83         -0.80         8.29 o                         
  -9   5  11          3.78         -2.91        10.85 o                         
  -8   5  11          9.17          0.14         9.01 o                         
  -7   5  11        115.16        103.72        10.76 o                         
  -6   5  11         74.35         60.39         8.39 o                         
  -5   5  11         24.69         21.71         6.41 o                         
  -4   5  11          3.67          7.95         5.22 o                         
  -3   5  11          0.84         -4.40         4.40 o                         
  -2   5  11        182.11        173.17         8.00 o                         
  -1   5  11        147.34        137.62         7.08 o                         
   0   5  11          0.02         -1.94         3.85 o                         
   1   5  11        224.95        212.94         8.06 o                         
   2   5  11         35.48         52.53         5.02 o                         
   3   5  11         42.23         40.89         6.73 o                         
   4   5  11         21.58         34.17         6.55 o                         
   5   5  11        378.21        369.82        11.79 o                         
   6   5  11          0.31          0.07         6.68 o                         
   7   5  11        505.10        545.78        17.96 o                         
  -9   6  11          3.20         10.13        10.93 o                         
  -8   6  11         96.27         74.01        14.35 o                         
  -7   6  11          3.46         17.52         9.43 o                         
  -6   6  11         35.53         25.01         7.76 o                         
  -5   6  11         49.54         46.01         6.88 o                         
  -4   6  11        552.47        514.30        13.46 o                         
  -3   6  11        638.92        670.37        15.63 o                         
  -2   6  11        541.26        543.37        14.37 o                         
  -1   6  11         13.74         10.72         4.67 o                         
   0   6  11        312.24        309.86         9.54 o                         
   1   6  11          0.92         -3.62         3.62 o                         
   2   6  11          6.32         10.16         4.29 o                         
   3   6  11         27.73         27.75         4.99 o                         
   4   6  11        271.79        264.15        11.51 o                         
   5   6  11         67.07         58.44         7.37 o                         
   6   6  11          8.61          8.00         5.72 o                         
   7   6  11         54.22         47.28         7.88 o                         
  -8   7  11         34.36         22.49        10.61 o                         
  -7   7  11          6.02          3.78        10.91 o                         
  -6   7  11        173.86        175.87        15.38 o                         
  -5   7  11        183.80        212.24        14.54 o                         
  -4   7  11         14.28         25.69         6.01 o                         
  -3   7  11        175.95        185.07        12.45 o                         
  -2   7  11        513.69        502.49        12.39 o                         
  -1   7  11       1349.51       1384.42        21.57 o                         
   0   7  11        113.32        100.92         7.01 o                         
   1   7  11         11.02          6.69         4.72 o                         
   2   7  11         62.83         53.36         4.81 o                         
   3   7  11         57.44         38.12         4.84 o                         
   4   7  11        621.94        591.17        16.53 o                         
   5   7  11        390.82        385.81        10.40 o                         
   6   7  11        129.35        119.37         6.89 o                         
   7   7  11        202.37        251.50        12.74 o                         
  -8   8  11          4.99        -10.19        11.65 o                         
  -7   8  11         32.66         21.52        10.78 o                         
  -6   8  11         55.50         19.13         7.88 o                         
  -5   8  11         17.49         11.06         7.27 o                         
  -4   8  11        270.75        240.81        12.40 o                         
  -3   8  11          5.06         -1.90         5.21 o                         
  -2   8  11       1916.06       1936.46        30.29 o                         
  -1   8  11         95.59         89.28         6.66 o                         
   0   8  11        394.16        394.89        10.74 o                         
   1   8  11        100.49         89.12         6.51 o                         
   2   8  11         41.65         32.14         4.15 o                         
   3   8  11        215.22        218.87         8.79 o                         
   4   8  11          2.59          6.59         3.64 o                         
   5   8  11          0.00          3.97         5.31 o                         
   6   8  11         95.06        103.42         5.18 o                         
  -7   9  11        201.14        209.24        15.14 o                         
  -6   9  11         38.71         17.40        10.50 o                         
  -5   9  11         26.76          4.96         7.51 o                         
  -4   9  11        462.26        488.74        19.80 o                         
  -3   9  11          3.06          3.17         7.93 o                         
  -2   9  11         18.75         11.42         8.22 o                         
  -1   9  11          0.17          0.23         5.54 o                         
   0   9  11        248.97        255.46        12.87 o                         
   1   9  11        340.65        348.31         9.89 o                         
   2   9  11        303.99        258.21         8.63 o                         
   3   9  11        127.08        134.67        16.50 o                         
   4   9  11         87.45        104.03        19.37 o                         
   5   9  11         93.69         98.41        50.63 o                         
   6   9  11          0.00         12.74        18.15 o                         
  -7  10  11        243.85        215.42        15.41 o                         
  -6  10  11         57.47         53.62         9.77 o                         
  -5  10  11         50.62         41.36         8.85 o                         
  -4  10  11         36.76         35.91         7.48 o                         
  -3  10  11        133.65        145.84        15.62 o                         
  -2  10  11        164.33        190.18        10.98 o                         
  -1  10  11         82.97         89.68         8.25 o                         
   0  10  11        292.14        222.06        14.50 o                         
   1  10  11         35.93         14.27         5.27 o                         
   2  10  11         19.33          5.82        15.09 o                         
   3  10  11        124.87        108.77        19.82 o                         
   4  10  11          1.16          7.70        16.06 o                         
   5  10  11         91.26         87.94        21.70 o                         
  -6  11  11         10.95          4.31         8.36 o                         
  -5  11  11          2.01         11.66         8.04 o                         
  -4  11  11        165.14        161.30        13.95 o                         
  -3  11  11         13.29         13.49         7.24 o                         
  -2  11  11          8.01         -2.25         6.43 o                         
  -1  11  11        277.19        241.93        11.50 o                         
   0  11  11          0.45          8.03         6.42 o                         
   1  11  11         48.73         44.67         4.80 o                         
   2  11  11        180.13        171.10        16.26 o                         
   3  11  11          5.62         22.91        16.26 o                         
   4  11  11          0.13          6.00        16.49 o                         
   5  11  11         37.76         29.51        19.05 o                         
  -5  12  11         69.97         56.48         9.90 o                         
  -4  12  11          0.35          1.36         7.63 o                         
  -3  12  11         14.89         12.45         8.04 o                         
  -2  12  11         78.66         82.89        11.45 o                         
  -1  12  11        110.13        116.67         9.08 o                         
   0  12  11         27.22         24.60         5.93 o                         
   1  12  11         96.27         89.80        15.92 o                         
   2  12  11         38.23         24.50        15.70 o                         
   3  12  11          0.44         32.37        37.35 o                         
   4  12  11         13.35         33.89        19.05 o                         
  -4  13  11          6.66         20.06         8.67 o                         
  -3  13  11          3.97          0.91         7.37 o                         
  -2  13  11          2.13          7.47         6.96 o                         
  -1  13  11          1.02          1.67         7.20 o                         
   0  13  11          5.33         12.58         5.54 o                         
   1  13  11         44.66         49.87        12.60 o                         
   2  13  11         16.82         -1.29        15.17 o                         
  -2  14  11         18.31         22.40        10.50 o                         
  -1  14  11         19.70         33.65         7.43 o                         
   0  14  11          0.03         -2.79         5.21 o                         
  -9   0  12        242.81        225.94        24.72 o                         
  -8   0  12         28.54         27.64        14.64 o                         
  -7   0  12          1.01         -2.67        13.73 o                         
  -6   0  12         44.65         46.73        10.62 o                         
  -5   0  12        299.86        327.09        26.55 o                         
  -4   0  12        154.25        187.44        13.07 o                         
  -3   0  12        815.07        699.71        21.15 o                         
  -2   0  12       3890.73       4019.07        68.32 o                         
  -1   0  12        577.48        525.56        16.83 o                         
   0   0  12          2.77          7.63         5.98 o                         
   1   0  12          3.00          5.06         6.55 o                         
   2   0  12       1376.34       1369.78        30.89 o                         
   3   0  12        429.01        394.42        16.85 o                         
   4   0  12       3404.37       3323.95        60.30 o                         
   5   0  12       2176.66       2320.35        56.92 o                         
   6   0  12         22.62         30.13        11.92 o                         
   7   0  12         45.54         38.78        12.40 o                         
   8   0  12         85.35         94.70        24.31 o                         
  -9   1  12         39.81         39.29        11.07 o                         
  -8   1  12          1.37          0.58         8.25 o                         
  -7   1  12          0.33         -9.15         9.15 o                         
  -6   1  12         98.11         90.61         8.41 o                         
  -5   1  12          0.99          4.80         5.63 o                         
  -4   1  12         34.59         42.02         5.87 o                         
  -3   1  12          2.87          4.25         4.17 o                         
  -2   1  12         12.26         10.77         4.77 o                         
  -1   1  12       1135.83       1177.41        19.18 o                         
   0   1  12        274.66        322.63        10.21 o                         
   1   1  12        155.83        152.08         7.38 o                         
   2   1  12          2.20         -1.73         4.18 o                         
   3   1  12         30.74         24.47         5.30 o                         
   4   1  12        589.17        587.18        13.97 o                         
   5   1  12        762.83        791.15        20.04 o                         
   6   1  12        129.12        143.35        11.23 o                         
   7   1  12        112.71        112.80        11.23 o                         
   8   1  12         49.11         48.42        10.42 o                         
  -9   2  12          4.19         16.56        10.32 o                         
  -8   2  12         96.22        111.50        12.06 o                         
  -7   2  12        117.75        124.93        13.09 o                         
  -6   2  12        279.75        349.32        14.71 o                         
  -5   2  12         44.99         29.45         6.86 o                         
  -4   2  12          1.26         -0.12         4.94 o                         
  -3   2  12       1147.05       1153.64        19.61 o                         
  -2   2  12          0.46          0.61         4.16 o                         
  -1   2  12       1763.15       1689.29        24.32 o                         
   0   2  12         29.40         29.98         4.78 o                         
   1   2  12        107.96        110.12         6.55 o                         
   2   2  12       2282.04       2262.03        30.47 o                         
   3   2  12         73.68         88.07         6.63 o                         
   4   2  12        420.01        415.66        12.32 o                         
   5   2  12        199.76        192.20        11.83 o                         
   6   2  12         32.86         34.56         9.57 o                         
   7   2  12        149.57        145.84        17.63 o                         
   8   2  12         29.65         33.29        10.82 o                         
  -9   3  12        100.69        113.29        13.49 o                         
  -8   3  12         57.87         73.79        11.40 o                         
  -7   3  12         20.32          8.89         9.46 o                         
  -6   3  12         47.42         50.77         8.34 o                         
  -5   3  12         89.67        103.01         8.54 o                         
  -4   3  12         93.71         97.94         7.36 o                         
  -3   3  12       2412.96       2404.36        32.75 o                         
  -2   3  12        839.00        798.46        18.80 o                         
  -1   3  12        693.84        673.43        13.70 o                         
   0   3  12         29.57         32.79         5.19 o                         
   1   3  12          9.22          3.80         4.08 o                         
   2   3  12         79.65         82.28         6.18 o                         
   3   3  12         34.41         32.70         5.28 o                         
   4   3  12        255.61        256.83        10.27 o                         
   5   3  12        466.98        484.32        14.39 o                         
   6   3  12         13.08         16.04         7.57 o                         
   7   3  12         69.14         47.93         9.26 o                         
   8   3  12         23.17         27.08         9.91 o                         
  -9   4  12          7.78          7.41        10.72 o                         
  -8   4  12         83.06         85.48        12.25 o                         
  -7   4  12         34.80         24.21         9.90 o                         
  -6   4  12         28.96          3.26         6.97 o                         
  -5   4  12        866.67        936.46        19.01 o                         
  -4   4  12        329.92        340.71        11.82 o                         
  -3   4  12         46.78         53.60         6.90 o                         
  -2   4  12        107.83        114.26         8.30 o                         
  -1   4  12         14.97         14.36         4.45 o                         
   0   4  12        629.68        616.20        12.85 o                         
   1   4  12         10.95          3.80         5.31 o                         
   2   4  12         80.29         80.48         6.08 o                         
   3   4  12         74.09         73.68         6.09 o                         
   4   4  12         12.11          6.33         5.08 o                         
   5   4  12          3.14         11.44         5.73 o                         
   6   4  12          2.52          4.64         6.84 o                         
   7   4  12         61.02         53.75         9.30 o                         
  -9   5  12         12.76          4.26        11.04 o                         
  -8   5  12          0.00         -8.97         8.97 o                         
  -7   5  12          9.26         20.23        10.00 o                         
  -6   5  12        394.95        359.87        14.96 o                         
  -5   5  12          4.46          1.90         5.72 o                         
  -4   5  12        118.00        120.46         8.92 o                         
  -3   5  12       4391.35       4467.84        58.56 o                         
  -2   5  12         47.80         46.59         5.86 o                         
  -1   5  12          2.59          1.79         4.33 o                         
   0   5  12          1.26          0.79         3.94 o                         
   1   5  12          9.62          8.89         4.34 o                         
   2   5  12        230.61        247.71         9.09 o                         
   3   5  12        574.09        570.93        13.10 o                         
   4   5  12        161.95        192.69        10.77 o                         
   5   5  12         31.46         27.61         7.08 o                         
   6   5  12         53.80         46.22         9.44 o                         
   7   5  12          3.98         10.47         8.84 o                         
  -8   6  12         11.45          1.70         9.47 o                         
  -7   6  12        253.14        256.96        27.64 o                         
  -6   6  12          0.36         -7.13         7.13 o                         
  -5   6  12       1130.56       1182.48        23.71 o                         
  -4   6  12       1437.04       1469.28        24.39 o                         
  -3   6  12         94.54         97.32         7.33 o                         
  -2   6  12        930.88        916.69        17.30 o                         
  -1   6  12        121.02        101.48         9.51 o                         
   0   6  12         53.87         63.66         6.71 o                         
   1   6  12        166.18        162.50         7.61 o                         
   2   6  12       1201.02       1185.82        22.45 o                         
   3   6  12          1.22         -1.73         5.49 o                         
   4   6  12         12.26          9.09         6.05 o                         
   5   6  12          9.68          4.08         6.53 o                         
   6   6  12         19.93         18.25         7.87 o                         
   7   6  12        326.94        356.40        17.31 o                         
  -8   7  12         58.51         65.70        12.40 o                         
  -7   7  12         92.28         88.28        15.87 o                         
  -6   7  12         92.65         86.56         9.88 o                         
  -5   7  12         58.08         44.50         8.33 o                         
  -4   7  12         33.22         31.93         7.19 o                         
  -3   7  12        560.42        586.83        14.36 o                         
  -2   7  12         31.80         34.15         5.92 o                         
  -1   7  12        324.18        309.10        10.78 o                         
   0   7  12        387.80        385.33        11.08 o                         
   1   7  12        118.32        111.88         6.78 o                         
   2   7  12          2.11          1.83         4.35 o                         
   3   7  12        804.15        789.82        15.12 o                         
   4   7  12          0.00          6.45         4.42 o                         
   5   7  12          9.56         12.80         7.25 o                         
   6   7  12        249.28        235.81         9.41 o                         
   7   7  12          6.75          8.93         8.09 o                         
  -8   8  12         20.12         11.05        11.12 o                         
  -7   8  12         19.23         19.17         9.88 o                         
  -6   8  12          0.29         -3.57         7.87 o                         
  -5   8  12         38.21         29.16         8.09 o                         
  -4   8  12        149.30        174.46        14.22 o                         
  -3   8  12          2.59         -3.29         6.06 o                         
  -2   8  12        793.52        783.33        20.57 o                         
  -1   8  12        480.87        464.57        12.68 o                         
   0   8  12         48.32         40.78         5.70 o                         
   1   8  12         50.47         61.58         7.89 o                         
   2   8  12        172.64        177.17         7.54 o                         
   3   8  12         68.28         80.53         7.39 o                         
   4   8  12        233.44        241.13         9.08 o                         
   5   8  12         30.16         15.78         6.34 o                         
   6   8  12         25.75         29.02        16.17 o                         
  -7   9  12          0.03         14.45        12.41 o                         
  -6   9  12         81.74         76.46         9.96 o                         
  -5   9  12         52.32         42.95         9.02 o                         
  -4   9  12        119.90        124.93        10.44 o                         
  -3   9  12        345.09        331.50        14.30 o                         
  -2   9  12          0.01          7.15         7.23 o                         
  -1   9  12        143.77        159.59        10.60 o                         
   0   9  12         16.02         20.14         7.60 o                         
   1   9  12          0.67          5.81         5.14 o                         
   2   9  12         38.83         43.97         4.42 o                         
   3   9  12         99.88         78.25         7.50 o                         
   4   9  12         27.60         -3.98        14.14 o                         
   5   9  12         32.75         31.93        27.31 o                         
   6   9  12          1.42        -10.28        17.42 o                         
  -7  10  12         22.02         12.70        10.14 o                         
  -6  10  12          0.40         -2.72        10.24 o                         
  -5  10  12         19.18         30.25         8.82 o                         
  -4  10  12         48.44         53.46         8.99 o                         
  -3  10  12         55.84         49.10         9.03 o                         
  -2  10  12        110.89         97.62        13.29 o                         
  -1  10  12         18.91         21.13         6.68 o                         
   0  10  12         36.96         21.03         7.83 o                         
   1  10  12         80.89         65.39         7.11 o                         
   2  10  12         38.97         55.16         4.74 o                         
   3  10  12          1.12          2.66        12.46 o                         
   4  10  12        326.78        285.23        29.22 o                         
   5  10  12         67.95         62.96        20.94 o                         
  -6  11  12         27.70         26.55         9.60 o                         
  -5  11  12         19.47         23.68         8.62 o                         
  -4  11  12         43.94         37.88         8.69 o                         
  -3  11  12         58.09         55.32         9.35 o                         
  -2  11  12         45.02         46.56         8.09 o                         
  -1  11  12          9.88         28.38         7.03 o                         
   0  11  12        127.05        145.89        10.61 o                         
   1  11  12        123.13        131.78         7.22 o                         
   2  11  12          0.00         -1.46        11.99 o                         
   3  11  12          1.86         21.54        16.19 o                         
   4  11  12         86.48        108.42        31.53 o                         
  -5  12  12          8.97         18.00         8.87 o                         
  -4  12  12         32.67         40.49        10.96 o                         
  -3  12  12         26.11         11.69         8.05 o                         
  -2  12  12         69.68         85.12         9.49 o                         
  -1  12  12         23.97         18.32         6.91 o                         
   0  12  12         23.14         28.09         6.24 o                         
   1  12  12         11.52          3.64        12.42 o                         
   2  12  12         16.39         17.24        13.59 o                         
   3  12  12          0.77         -3.26        16.20 o                         
  -3  13  12         87.60         85.78        10.82 o                         
  -2  13  12         43.80         45.92         8.54 o                         
  -1  13  12          1.44         -4.05         7.52 o                         
   0  13  12          9.40          7.87         5.55 o                         
   1  13  12          3.06          3.02        11.31 o                         
   2  13  12        139.06        110.87        54.01 o                         
  -9   1  13          3.14          0.94        10.40 o                         
  -8   1  13          0.63         -8.73        10.40 o                         
  -7   1  13        137.00        145.03        12.40 o                         
  -6   1  13         72.66         69.73         8.75 o                         
  -5   1  13         96.22        104.57         8.74 o                         
  -4   1  13         53.85         49.11         6.51 o                         
  -3   1  13        404.31        400.02        12.02 o                         
  -2   1  13         15.23         12.84         4.90 o                         
  -1   1  13       1012.44       1046.90        18.13 o                         
   0   1  13         11.59         14.85         4.48 o                         
   1   1  13        186.48        190.10         8.64 o                         
   2   1  13        334.21        350.80        11.42 o                         
   3   1  13       1219.84       1246.42        27.93 o                         
   4   1  13          0.82         -0.99         6.58 o                         
   5   1  13        816.64        823.99        31.75 o                         
   6   1  13          4.60         16.83         8.10 o                         
   7   1  13         84.17         90.81        10.93 o                         
  -9   2  13          0.01         -6.48        10.42 o                         
  -8   2  13         40.04         43.17        11.87 o                         
  -7   2  13         84.13        104.06        22.51 o                         
  -6   2  13        487.83        512.04        20.91 o                         
  -5   2  13          4.62          5.02         5.69 o                         
  -4   2  13          3.61          2.88         5.49 o                         
  -3   2  13        220.13        229.08        11.99 o                         
  -2   2  13        282.56        301.55        11.62 o                         
  -1   2  13        626.01        562.82        16.85 o                         
   0   2  13         43.24         36.91         5.20 o                         
   1   2  13        156.93        155.92         8.04 o                         
   2   2  13        275.28        246.21        10.07 o                         
   3   2  13        194.10        189.47         9.55 o                         
   4   2  13        571.13        565.42        15.24 o                         
   5   2  13        140.12        145.40        13.18 o                         
   6   2  13          8.76          7.29         7.63 o                         
   7   2  13          1.52         12.36         8.65 o                         
  -9   3  13         42.83         26.19        12.95 o                         
  -8   3  13        143.39        145.09        13.61 o                         
  -7   3  13         28.15         12.32         8.92 o                         
  -6   3  13        404.19        388.11        17.04 o                         
  -5   3  13          1.83         14.93         6.15 o                         
  -4   3  13        201.87        218.97        13.33 o                         
  -3   3  13        407.46        423.42        12.76 o                         
  -2   3  13          6.35         10.98         4.87 o                         
  -1   3  13         12.42          5.86         4.52 o                         
   0   3  13          9.70          4.59         5.36 o                         
   1   3  13         98.83        113.57         6.95 o                         
   2   3  13        152.11        154.06         8.09 o                         
   3   3  13        165.54        157.59         8.42 o                         
   4   3  13         19.75         17.39         6.10 o                         
   5   3  13         29.54         36.46         8.43 o                         
   6   3  13          0.23          2.78         7.38 o                         
   7   3  13         18.17         32.43         9.23 o                         
  -9   4  13          1.93         -9.63         9.63 o                         
  -8   4  13          0.80         -9.41         9.41 o                         
  -7   4  13        257.66        243.98        15.03 o                         
  -6   4  13        258.28        269.95        14.85 o                         
  -5   4  13        171.22        150.25        12.58 o                         
  -4   4  13        159.07        155.54         9.06 o                         
  -3   4  13        283.23        281.59        12.73 o                         
  -2   4  13        175.12        183.23         8.87 o                         
  -1   4  13         10.30          7.33         4.49 o                         
   0   4  13         35.41         26.85         5.09 o                         
   1   4  13        121.94        120.91         7.88 o                         
   2   4  13         23.76         16.43         6.83 o                         
   3   4  13        255.90        236.92         9.82 o                         
   4   4  13         80.52         84.21         8.26 o                         
   5   4  13         42.60         53.06         8.55 o                         
   6   4  13        266.20        246.66        13.44 o                         
   7   4  13         10.32         14.83         8.34 o                         
  -9   5  13         52.77         25.11        11.78 o                         
  -8   5  13        122.04        147.67        14.80 o                         
  -7   5  13         17.42          8.98         8.97 o                         
  -6   5  13        208.85        236.84        12.94 o                         
  -5   5  13          5.67          9.93         6.94 o                         
  -4   5  13        280.61        250.66        11.74 o                         
  -3   5  13        186.29        236.49        10.37 o                         
  -2   5  13        763.34        753.69        20.66 o                         
  -1   5  13        123.55        107.70         7.78 o                         
   0   5  13          4.14          7.14         4.43 o                         
   1   5  13         26.75         17.29         4.92 o                         
   2   5  13        307.07        295.71        10.84 o                         
   3   5  13          4.35         10.29         5.13 o                         
   4   5  13          2.09         -1.63         6.91 o                         
   5   5  13         50.15         36.16        10.24 o                         
   6   5  13         12.08          4.28         7.32 o                         
   7   5  13          3.29          3.69         7.94 o                         
  -8   6  13         45.62         17.94        10.75 o                         
  -7   6  13         95.00         50.07        11.19 o                         
  -6   6  13        111.04        127.59        11.35 o                         
  -5   6  13          1.03         -4.84         7.14 o                         
  -4   6  13        309.49        299.47        16.31 o                         
  -3   6  13         60.71         56.26         6.86 o                         
  -2   6  13       1375.50       1358.11        22.51 o                         
  -1   6  13         89.99         85.60         6.82 o                         
   0   6  13         37.93         30.28         5.69 o                         
   1   6  13        186.92        193.92         8.66 o                         
   2   6  13         13.00          7.36         4.77 o                         
   3   6  13        163.35        174.70        12.78 o                         
   4   6  13          7.01         11.95         8.59 o                         
   5   6  13        184.10        178.12        11.55 o                         
   6   6  13         52.76         49.19         9.40 o                         
   7   6  13         84.27         92.31        11.49 o                         
  -8   7  13          7.00         -1.14        13.75 o                         
  -7   7  13          8.66         13.39         9.32 o                         
  -6   7  13         26.03         28.24         9.00 o                         
  -5   7  13        112.59        139.38        11.33 o                         
  -4   7  13         53.49         43.70         9.24 o                         
  -3   7  13        895.63        981.68        29.00 o                         
  -2   7  13       1800.20       1826.46        27.74 o                         
  -1   7  13         20.84         16.13         5.55 o                         
   0   7  13        622.43        643.87        14.28 o                         
   1   7  13        328.30        297.37        10.13 o                         
   2   7  13          0.43         -3.26         6.20 o                         
   3   7  13         10.96         14.37         5.44 o                         
   4   7  13         58.38         50.96         9.15 o                         
   5   7  13         45.63         40.30         6.04 o                         
   6   7  13        143.35        164.44        15.60 o                         
  -7   8  13        312.78        325.22        20.09 o                         
  -6   8  13         21.48         23.92         8.76 o                         
  -5   8  13         25.67         28.90         8.48 o                         
  -4   8  13          1.80          0.34         8.25 o                         
  -3   8  13          2.06         10.38         6.89 o                         
  -2   8  13        110.89        110.21         9.56 o                         
  -1   8  13        190.00        204.19        11.15 o                         
   0   8  13        561.14        570.84        15.65 o                         
   1   8  13         73.97         71.52         7.66 o                         
   2   8  13        179.18        187.26         9.20 o                         
   3   8  13         19.13         15.80         6.08 o                         
   4   8  13          7.18         12.33         4.18 o                         
   5   8  13         53.16         63.73         5.39 o                         
   6   8  13         64.57         62.51         9.57 o                         
  -7   9  13          5.63         -9.27         9.27 o                         
  -6   9  13          7.78         10.70         8.56 o                         
  -5   9  13          0.05          1.93         7.57 o                         
  -4   9  13        160.96        184.59        12.20 o                         
  -3   9  13          1.72          3.76         7.30 o                         
  -2   9  13         24.73         11.26         6.66 o                         
  -1   9  13        696.20        788.01        19.32 o                         
   0   9  13        223.04        211.73        10.81 o                         
   1   9  13          1.44          6.45         7.16 o                         
   2   9  13          4.40         -2.86         4.80 o                         
   3   9  13         51.83         41.93         6.03 o                         
   4   9  13         98.93        130.21        22.39 o                         
   5   9  13          1.62          7.88        17.58 o                         
  -6  10  13        190.89        184.99        13.72 o                         
  -5  10  13         25.42         23.76         8.81 o                         
  -4  10  13         36.80         53.03         9.50 o                         
  -3  10  13         22.01         22.12         7.78 o                         
  -2  10  13        110.63         92.16        12.96 o                         
  -1  10  13         51.60         46.51         8.81 o                         
   0  10  13        120.04         93.84         9.09 o                         
   1  10  13         53.27         29.74         6.85 o                         
   2  10  13         95.30         81.00         9.20 o                         
   3  10  13          9.32         16.36        13.43 o                         
   4  10  13          0.38         -2.33        25.14 o                         
  -5  11  13         45.91         42.37        10.35 o                         
  -4  11  13         36.00         35.98         9.43 o                         
  -3  11  13          6.58         10.39         8.29 o                         
  -2  11  13        114.61        101.99        10.04 o                         
  -1  11  13        159.31        166.12        10.61 o                         
   0  11  13         43.83         49.52         8.74 o                         
   1  11  13          1.50          0.02         4.89 o                         
   2  11  13         17.72         18.81        13.89 o                         
   3  11  13          2.45         -3.25        24.66 o                         
   4  11  13        217.88        227.42        31.79 o                         
  -4  12  13         74.10         76.02        11.40 o                         
  -3  12  13         26.62         18.54         8.78 o                         
  -2  12  13        148.83        131.03        10.60 o                         
  -1  12  13          3.91          3.75         6.91 o                         
   0  12  13          0.00         -2.11         5.72 o                         
   1  12  13        102.23         96.08        10.81 o                         
   2  12  13         69.44         61.99        16.16 o                         
   3  12  13         51.39         48.94        29.13 o                         
  -2  13  13          2.12          5.74         7.89 o                         
  -1  13  13         24.19         19.86         8.52 o                         
   0  13  13          9.31         16.18         5.97 o                         
   1  13  13          0.33          7.29        14.74 o                         
  -9   0  14         13.05         -3.80        14.82 o                         
  -8   0  14         15.28         17.31        14.95 o                         
  -7   0  14         43.94         28.03        17.26 o                         
  -6   0  14          6.60         18.35        20.91 o                         
  -5   0  14         12.94         -4.20         8.64 o                         
  -4   0  14        319.04        309.87        17.15 o                         
  -3   0  14         56.14         42.73         8.96 o                         
  -2   0  14       1112.62       1160.69        28.62 o                         
  -1   0  14         32.95         22.04         6.74 o                         
   0   0  14       1120.73       1111.56        27.27 o                         
   1   0  14        113.81        107.00        10.26 o                         
   2   0  14        594.56        580.25        20.15 o                         
   3   0  14        363.62        391.17        18.27 o                         
   4   0  14         31.67          9.88        18.24 o                         
   5   0  14        242.14        233.99        22.47 o                         
   6   0  14         67.22         62.26        13.72 o                         
   7   0  14         25.29         42.83        14.10 o                         
  -9   1  14         23.69         23.55        11.58 o                         
  -8   1  14          7.30         -9.41         9.41 o                         
  -7   1  14          7.76         -3.18         8.77 o                         
  -6   1  14         50.72         34.76         8.72 o                         
  -5   1  14          7.60         14.65         6.02 o                         
  -4   1  14        595.80        594.11        15.75 o                         
  -3   1  14        101.74        118.39         7.93 o                         
  -2   1  14        285.41        340.20        14.67 o                         
  -1   1  14          2.87          8.63         5.02 o                         
   0   1  14        226.19        226.46         9.57 o                         
   1   1  14        278.79        296.77        10.83 o                         
   2   1  14          0.65          1.85         4.93 o                         
   3   1  14       1548.26       1529.76        24.61 o                         
   4   1  14         17.97         17.90         7.30 o                         
   5   1  14         13.13         28.22        10.91 o                         
   6   1  14        263.32        273.67        15.07 o                         
   7   1  14          3.26          3.49         8.51 o                         
  -9   2  14          0.92          6.39        11.00 o                         
  -8   2  14         26.57         22.76        10.24 o                         
  -7   2  14          8.20          9.05        12.77 o                         
  -6   2  14         20.66         26.34         8.24 o                         
  -5   2  14        288.64        300.26        12.78 o                         
  -4   2  14         50.63         57.19         6.85 o                         
  -3   2  14        130.65        125.74         8.96 o                         
  -2   2  14          6.40         -2.65         4.91 o                         
  -1   2  14        365.41        349.21        14.42 o                         
   0   2  14        131.22        134.42         7.79 o                         
   1   2  14         35.51         35.83         6.22 o                         
   2   2  14         60.41         62.81         6.63 o                         
   3   2  14          9.10          7.32         5.43 o                         
   4   2  14        345.69        355.03        20.37 o                         
   5   2  14        621.97        601.16        21.98 o                         
   6   2  14         75.00         61.48         9.59 o                         
   7   2  14         49.15         44.97        11.34 o                         
  -9   3  14          3.54         -0.59        15.10 o                         
  -8   3  14          3.49          5.22         9.98 o                         
  -7   3  14          0.20         -6.35         7.69 o                         
  -6   3  14         44.87         48.93         8.64 o                         
  -5   3  14        189.00        214.56        13.34 o                         
  -4   3  14         16.28         16.77         6.32 o                         
  -3   3  14        266.76        275.35        12.73 o                         
  -2   3  14        177.55        159.68         8.78 o                         
  -1   3  14       1128.57       1099.29        19.40 o                         
   0   3  14        141.96        143.13         8.25 o                         
   1   3  14          6.34         17.30         5.09 o                         
   2   3  14        719.17        722.74        15.36 o                         
   3   3  14        355.13        361.69        13.06 o                         
   4   3  14        110.45         98.12         9.14 o                         
   5   3  14        143.91        152.65        11.90 o                         
   6   3  14         72.93         60.48         9.58 o                         
   7   3  14          0.50          5.54         8.36 o                         
  -9   4  14          7.21         -0.69        17.36 o                         
  -8   4  14        191.13        210.25        17.92 o                         
  -7   4  14         25.89         17.47        10.28 o                         
  -6   4  14          9.28          1.61         7.68 o                         
  -5   4  14         10.32          5.51         9.15 o                         
  -4   4  14        390.22        366.28        13.06 o                         
  -3   4  14        257.91        279.90        11.64 o                         
  -2   4  14        134.06        139.57        14.86 o                         
  -1   4  14        865.14        847.43        16.81 o                         
   0   4  14        217.19        195.75        10.63 o                         
   1   4  14         51.08         38.95         5.67 o                         
   2   4  14        617.35        588.90        14.02 o                         
   3   4  14          6.28         -1.41         5.93 o                         
   4   4  14         35.15         28.40         7.34 o                         
   5   4  14         13.65          8.18         9.54 o                         
   6   4  14         10.01         13.36         7.96 o                         
   7   4  14         19.51         16.67         9.40 o                         
  -8   5  14        136.32        120.85        14.28 o                         
  -7   5  14        111.05         88.92        12.74 o                         
  -6   5  14         13.64          9.12         8.39 o                         
  -5   5  14        278.37        288.15        13.51 o                         
  -4   5  14        672.57        671.00        19.95 o                         
  -3   5  14         11.32         10.18         6.60 o                         
  -2   5  14       2715.14       2623.35        35.94 o                         
  -1   5  14        286.13        298.11        11.16 o                         
   0   5  14        879.35        865.72        18.74 o                         
   1   5  14          2.31          3.71         5.04 o                         
   2   5  14         51.22         49.69         6.16 o                         
   3   5  14          0.00         -2.97         5.09 o                         
   4   5  14         26.67         12.94         6.32 o                         
   5   5  14          7.48          5.30         6.88 o                         
   6   5  14         13.63          8.53         7.60 o                         
  -8   6  14         31.34         13.81        11.47 o                         
  -7   6  14        239.03        255.77        17.11 o                         
  -6   6  14         31.88         19.65         8.45 o                         
  -5   6  14        264.49        255.62        14.25 o                         
  -4   6  14         79.23         64.53        10.03 o                         
  -3   6  14        165.45        153.31        10.06 o                         
  -2   6  14        342.65        291.93        11.54 o                         
  -1   6  14          0.69         10.79         5.40 o                         
   0   6  14        252.32        240.45        10.08 o                         
   1   6  14          0.64          2.80         5.11 o                         
   2   6  14        429.73        456.13        13.91 o                         
   3   6  14          0.06          3.37         5.75 o                         
   4   6  14         16.71         22.66         9.07 o                         
   5   6  14         24.01         32.98         9.71 o                         
   6   6  14         71.74         65.22        10.85 o                         
  -8   7  14          5.34        -11.93        14.83 o                         
  -7   7  14         17.76         17.07        10.59 o                         
  -6   7  14         37.14         24.40         9.27 o                         
  -5   7  14          0.11          1.01         7.49 o                         
  -4   7  14         32.14         33.05         8.59 o                         
  -3   7  14        309.57        291.42        22.70 o                         
  -2   7  14          9.98         13.81         7.19 o                         
  -1   7  14          7.07          1.31         6.48 o                         
   0   7  14         30.37         22.37         7.17 o                         
   1   7  14        641.48        584.02        15.86 o                         
   2   7  14         34.32         36.64         7.34 o                         
   3   7  14        366.87        379.03        17.34 o                         
   4   7  14          4.18          4.54         8.69 o                         
   5   7  14          2.14          9.16         6.15 o                         
   6   7  14          1.57          4.65         6.63 o                         
  -7   8  14         72.49         70.05        12.26 o                         
  -6   8  14          3.87          8.41         8.71 o                         
  -5   8  14          4.98         -4.58         7.93 o                         
  -4   8  14         47.04         43.50         8.72 o                         
  -3   8  14         17.69         20.75         7.57 o                         
  -2   8  14        594.16        624.45        17.98 o                         
  -1   8  14        268.30        270.11        12.99 o                         
   0   8  14         28.19         30.90         7.07 o                         
   1   8  14         56.15         74.61         7.70 o                         
   2   8  14          3.21          5.15         8.31 o                         
   3   8  14        211.01        179.94         9.31 o                         
   4   8  14         26.76         28.12         5.19 o                         
   5   8  14         35.39         24.52         4.97 o                         
  -7   9  14          0.69        -10.77        10.77 o                         
  -6   9  14         48.81         41.02        12.88 o                         
  -5   9  14          7.53         13.91         9.05 o                         
  -4   9  14        182.47        179.79        12.61 o                         
  -3   9  14        212.77        258.30        34.65 o                         
  -2   9  14         77.99         64.55        11.10 o                         
  -1   9  14        207.07        207.65        13.09 o                         
   0   9  14          2.61         15.69         6.68 o                         
   1   9  14         13.06         16.10         7.18 o                         
   2   9  14          2.43          8.79         5.25 o                         
   3   9  14        108.10         99.09         8.01 o                         
   4   9  14         43.96         39.43        14.35 o                         
   5   9  14         54.50         38.25        17.34 o                         
  -6  10  14         58.12         51.12        10.91 o                         
  -5  10  14        184.98        210.95        14.62 o                         
  -4  10  14         81.98         93.55        10.58 o                         
  -3  10  14          2.24          5.86         7.53 o                         
  -2  10  14         37.89         37.05         8.27 o                         
  -1  10  14          5.69         -8.33         9.53 o                         
   0  10  14        154.00        135.39        11.81 o                         
   1  10  14         15.04         12.05         6.00 o                         
   2  10  14          8.34         -1.04         4.78 o                         
   3  10  14          0.21          9.18        14.41 o                         
   4  10  14        268.24        304.05        32.20 o                         
  -5  11  14         23.33         25.75         9.65 o                         
  -4  11  14          4.69          7.48         8.53 o                         
  -3  11  14         42.27         45.54         9.29 o                         
  -2  11  14         93.58         91.69        10.01 o                         
  -1  11  14         32.36         20.77         7.32 o                         
   0  11  14          0.01          1.79         8.16 o                         
   1  11  14         20.69         11.84         5.44 o                         
   2  11  14         27.63         14.36        14.03 o                         
   3  11  14         57.12         73.11        17.32 o                         
  -4  12  14          7.19         28.20        10.80 o                         
  -3  12  14         33.83         26.39         9.73 o                         
  -2  12  14         32.75         27.45         8.40 o                         
  -1  12  14        444.46        459.81        28.45 o                         
   0  12  14        355.76        379.63        14.07 o                         
   1  12  14          0.05          3.32         6.14 o                         
   2  12  14         65.80         83.64        17.86 o                         
  -9   1  15         13.79         15.37        11.57 o                         
  -8   1  15         24.66          4.93        10.37 o                         
  -7   1  15          4.83          8.77        11.92 o                         
  -6   1  15         84.90         99.67        10.93 o                         
  -5   1  15         24.97         18.45         7.07 o                         
  -4   1  15         92.34         82.33         8.14 o                         
  -3   1  15         33.89         45.79         6.63 o                         
  -2   1  15        168.57        165.50         9.06 o                         
  -1   1  15        124.58        107.25         7.62 o                         
   0   1  15        393.04        411.60        12.75 o                         
   1   1  15        382.50        390.64        21.88 o                         
   2   1  15        755.64        728.82        16.23 o                         
   3   1  15         30.14         24.53         6.75 o                         
   4   1  15        318.09        314.42        20.72 o                         
   5   1  15         53.98         54.23         9.59 o                         
   6   1  15         22.45         36.29         9.35 o                         
   7   1  15          0.84         10.21         9.35 o                         
  -9   2  15          8.50         -1.78        11.73 o                         
  -8   2  15         84.97         77.03        16.17 o                         
  -7   2  15          0.19         -4.36        11.62 o                         
  -6   2  15        444.94        501.02        25.42 o                         
  -5   2  15        126.69        120.82        11.07 o                         
  -4   2  15         20.76         23.38         6.53 o                         
  -3   2  15          0.90          0.63         5.31 o                         
  -2   2  15         34.48         24.45         5.55 o                         
  -1   2  15         37.20         35.97         6.03 o                         
   0   2  15        174.01        165.54         9.08 o                         
   1   2  15         75.23         64.69         6.68 o                         
   2   2  15        567.98        579.97        15.48 o                         
   3   2  15        697.58        705.70        17.83 o                         
   4   2  15         53.39         32.76         8.48 o                         
   5   2  15        166.51        181.94        13.53 o                         
   6   2  15          1.15         -0.37         8.33 o                         
   7   2  15         10.69         11.71         9.90 o                         
  -8   3  15          0.51          0.50        10.98 o                         
  -7   3  15         11.34          2.19         9.47 o                         
  -6   3  15          6.46          1.59         8.49 o                         
  -5   3  15          3.91         11.22         7.03 o                         
  -4   3  15       1567.81       1553.27        31.83 o                         
  -3   3  15        134.60        150.68        11.70 o                         
  -2   3  15        192.23        177.44        11.93 o                         
  -1   3  15         57.61         59.04         7.17 o                         
   0   3  15        113.99        122.36         9.46 o                         
   1   3  15        346.82        356.44        13.47 o                         
   2   3  15        570.88        589.64        14.87 o                         
   3   3  15        169.78        180.04        14.79 o                         
   4   3  15         75.65         79.85        10.01 o                         
   5   3  15         24.04         20.60         9.28 o                         
   6   3  15          7.38          8.06         8.27 o                         
  -8   4  15          0.30          3.77        11.94 o                         
  -7   4  15         20.54          6.04         9.86 o                         
  -6   4  15        174.48        180.10        14.30 o                         
  -5   4  15         26.61         27.12         7.61 o                         
  -4   4  15         30.90         20.99         8.46 o                         
  -3   4  15       1103.94       1143.48        21.48 o                         
  -2   4  15        434.05        432.37        19.01 o                         
  -1   4  15         46.66         40.60         6.13 o                         
   0   4  15         19.17         16.82         5.71 o                         
   1   4  15         10.75          9.22         5.33 o                         
   2   4  15         32.28         24.08         6.59 o                         
   3   4  15         80.21         85.68         8.27 o                         
   4   4  15          8.72         -3.69         7.12 o                         
   5   4  15         75.15         79.77        11.26 o                         
   6   4  15        167.01        164.70        16.21 o                         
  -8   5  15         12.65         -8.03        10.35 o                         
  -7   5  15        125.63        154.29        19.01 o                         
  -6   5  15        225.51        271.50        18.99 o                         
  -5   5  15        283.06        302.93        15.27 o                         
  -4   5  15        135.19        155.41        12.80 o                         
  -3   5  15        700.84        730.58        18.41 o                         
  -2   5  15         47.20         42.62        10.29 o                         
  -1   5  15        610.93        634.77        15.17 o                         
   0   5  15        859.27        873.97        18.86 o                         
   1   5  15        169.43        169.13        10.72 o                         
   2   5  15          1.78          2.03         6.12 o                         
   3   5  15        109.82        114.43        11.39 o                         
   4   5  15         69.19         83.92         9.93 o                         
   5   5  15          0.02          2.70         7.26 o                         
   6   5  15         35.82         41.15         8.93 o                         
  -8   6  15          2.23         13.77        11.95 o                         
  -7   6  15         23.58         17.24        11.09 o                         
  -6   6  15         33.61         46.75        14.11 o                         
  -5   6  15         65.06         74.76        10.69 o                         
  -4   6  15        346.89        359.87        17.18 o                         
  -3   6  15        206.28        236.71        14.44 o                         
  -2   6  15         39.02         43.67         9.14 o                         
  -1   6  15          1.72          5.75         8.33 o                         
   0   6  15         31.09         45.53         9.65 o                         
   1   6  15        108.00        121.96        10.73 o                         
   2   6  15         16.90          9.65         6.77 o                         
   3   6  15        488.97        512.83        26.86 o                         
   4   6  15          2.59         -0.13         7.67 o                         
   5   6  15         11.05         11.37        10.58 o                         
   6   6  15          0.29         -0.08         8.78 o                         
  -7   7  15          4.03          3.06        11.16 o                         
  -6   7  15        276.90        305.08        21.53 o                         
  -5   7  15          2.66          3.02         8.98 o                         
  -4   7  15        185.34        171.44        12.30 o                         
  -3   7  15        166.31        178.44        11.91 o                         
  -2   7  15        238.83        212.62        13.87 o                         
  -1   7  15         30.24         21.72         7.93 o                         
   0   7  15         19.50         15.74         7.52 o                         
   1   7  15         13.63          7.37         6.30 o                         
   2   7  15         91.17         78.46        11.57 o                         
   3   7  15         83.57         72.15        22.74 o                         
   4   7  15         36.02         37.85        11.87 o                         
   5   7  15         27.05         24.44         7.27 o                         
  -7   8  15          0.32          5.61        10.51 o                         
  -6   8  15          0.04         -9.12         9.12 o                         
  -5   8  15        117.50        113.67        12.86 o                         
  -4   8  15         85.28         83.82        10.34 o                         
  -3   8  15        196.22        229.43        13.33 o                         
  -2   8  15        192.62        171.47        11.71 o                         
  -1   8  15         32.90         19.96         7.54 o                         
   0   8  15         73.75         79.23         8.67 o                         
   1   8  15         75.79         69.19         8.11 o                         
   2   8  15        105.14         88.39         9.65 o                         
   3   8  15          6.47         -0.77         7.22 o                         
   4   8  15         25.12         23.39         5.90 o                         
   5   8  15          2.09          4.11         5.80 o                         
  -6   9  15         44.25         22.53        11.15 o                         
  -5   9  15         14.88         28.29        13.05 o                         
  -4   9  15         48.54         34.01         9.22 o                         
  -3   9  15          0.22         -2.74         7.19 o                         
  -2   9  15         25.40         21.07         7.95 o                         
  -1   9  15         35.28         39.18         8.46 o                         
   0   9  15        208.20        173.66        13.15 o                         
   1   9  15          3.45         12.67         7.99 o                         
   2   9  15        228.56        200.52        10.16 o                         
   3   9  15         10.15         -1.24         9.86 o                         
   4   9  15         10.28          9.38         4.09 o                         
  -5  10  15          4.39          9.27        10.05 o                         
  -4  10  15          4.17         11.88         9.34 o                         
  -3  10  15         20.15         23.70         8.85 o                         
  -2  10  15        208.12        197.61        12.52 o                         
  -1  10  15          1.15         -0.36         6.98 o                         
   0  10  15          8.33          8.72         7.04 o                         
   1  10  15         47.78         40.69         7.12 o                         
   2  10  15         92.01         73.38        10.48 o                         
   3  10  15          3.87          2.65        14.18 o                         
  -4  11  15          6.39          4.17         9.28 o                         
  -3  11  15         18.39         45.66        10.79 o                         
  -2  11  15        187.30        178.22        12.44 o                         
  -1  11  15          0.71         -6.08         8.20 o                         
   0  11  15          0.68         11.83         9.11 o                         
   1  11  15        129.40        125.11         8.72 o                         
   2  11  15          2.66         26.73        19.57 o                         
  -3  12  15         18.54         21.30        10.12 o                         
  -2  12  15         34.51         31.32         9.31 o                         
  -1  12  15         39.82         33.74         8.42 o                         
   0  12  15         12.67          4.72         7.32 o                         
   1  12  15         18.34         20.80         7.79 o                         
  -8   0  16         32.17         -0.58        20.08 o                         
  -7   0  16         18.81         22.61        14.32 o                         
  -6   0  16         44.08         15.62        11.69 o                         
  -5   0  16        188.79        184.44        18.60 o                         
  -4   0  16        531.81        510.21        22.55 o                         
  -3   0  16        172.52        158.31        17.65 o                         
  -2   0  16         41.80         33.48         9.59 o                         
  -1   0  16          8.38          4.93         7.26 o                         
   0   0  16        101.59         80.93        10.83 o                         
   1   0  16         91.29         78.10        10.13 o                         
   2   0  16         11.17         -0.83         8.65 o                         
   3   0  16       2814.27       2829.65        78.20 o                         
   4   0  16        351.68        377.43        25.31 o                         
   5   0  16        220.28        235.20        19.47 o                         
   6   0  16         63.62         39.30        16.66 o                         
  -8   1  16         62.69         31.13        11.29 o                         
  -7   1  16          5.11          5.47         9.39 o                         
  -6   1  16          0.00          7.08         7.61 o                         
  -5   1  16          0.64          8.74         8.56 o                         
  -4   1  16         40.42         25.18         6.59 o                         
  -3   1  16         43.48         38.18         6.99 o                         
  -2   1  16         42.14         51.45         8.36 o                         
  -1   1  16          0.96         -5.17         5.17 o                         
   0   1  16        222.03        212.70        10.20 o                         
   1   1  16        122.30        117.58         8.33 o                         
   2   1  16        337.19        334.45        21.12 o                         
   3   1  16         88.19         77.64         9.19 o                         
   4   1  16          3.11         -0.26         7.09 o                         
   5   1  16          4.14         -1.10         7.56 o                         
   6   1  16          1.56          6.78         8.75 o                         
  -8   2  16         55.55         53.59        12.48 o                         
  -7   2  16        109.41        124.62        13.29 o                         
  -6   2  16        244.72        284.66        18.52 o                         
  -5   2  16         30.06         37.68         8.91 o                         
  -4   2  16        318.28        311.09        13.89 o                         
  -3   2  16        370.14        353.12        13.23 o                         
  -2   2  16          1.53          2.90         6.22 o                         
  -1   2  16        204.81        196.74         9.94 o                         
   0   2  16         26.49         19.97         5.84 o                         
   1   2  16        475.59        477.70        14.90 o                         
   2   2  16         19.72         11.03         6.25 o                         
   3   2  16          3.37          1.31         6.64 o                         
   4   2  16        107.54        102.79        10.05 o                         
   5   2  16        117.73        138.51        13.79 o                         
   6   2  16          6.35         15.11         9.85 o                         
  -8   3  16        154.45        134.47        21.45 o                         
  -7   3  16         20.08          8.34        10.77 o                         
  -6   3  16        155.49        173.61        15.61 o                         
  -5   3  16        346.35        350.44        15.21 o                         
  -4   3  16         12.59         -0.60         7.54 o                         
  -3   3  16        177.63        189.92        10.39 o                         
  -2   3  16        277.28        256.64        11.50 o                         
  -1   3  16       1071.64       1019.95        26.11 o                         
   0   3  16       1229.44       1230.33        23.29 o                         
   1   3  16        291.52        318.13        13.88 o                         
   2   3  16        283.85        312.32        14.91 o                         
   3   3  16         20.42         12.65         7.28 o                         
   4   3  16        184.33        178.67        11.82 o                         
   5   3  16          0.19         -8.09         8.09 o                         
   6   3  16         88.48         92.81        11.29 o                         
  -8   4  16        110.88        114.38        14.96 o                         
  -7   4  16         86.91         68.05        12.22 o                         
  -6   4  16        155.39        160.10        16.52 o                         
  -5   4  16        356.54        366.47        17.14 o                         
  -4   4  16         85.33         89.05        10.70 o                         
  -3   4  16         11.19          4.85         6.84 o                         
  -2   4  16        230.67        213.42        10.75 o                         
  -1   4  16        593.03        574.34        15.29 o                         
   0   4  16         87.01         86.44         9.22 o                         
   1   4  16       1746.83       1722.77        33.51 o                         
   2   4  16         11.91         16.23         6.71 o                         
   3   4  16         48.25         57.64         8.55 o                         
   4   4  16          5.83         17.25         7.54 o                         
   5   4  16        206.13        265.45        19.21 o                         
   6   4  16          1.83         13.08         8.63 o                         
  -8   5  16         29.60         36.50        18.91 o                         
  -7   5  16          1.08        -10.45        10.80 o                         
  -6   5  16        135.95        128.18        18.61 o                         
  -5   5  16        156.96        152.16        12.82 o                         
  -4   5  16        259.23        259.38        14.56 o                         
  -3   5  16          0.55          4.67         9.58 o                         
  -2   5  16        502.83        495.41        16.65 o                         
  -1   5  16        342.27        336.40        14.00 o                         
   0   5  16       1271.79       1238.81        23.97 o                         
   1   5  16        316.86        298.90        14.45 o                         
   2   5  16        265.75        233.68        11.86 o                         
   3   5  16         88.94         76.90         9.43 o                         
   4   5  16        111.89        107.61        10.52 o                         
   5   5  16         18.31         11.12         7.99 o                         
   6   5  16         91.43        108.36        11.22 o                         
  -7   6  16          0.82        -10.01        10.01 o                         
  -6   6  16          1.04         -8.32         9.53 o                         
  -5   6  16          0.00         -5.89         9.71 o                         
  -4   6  16        201.15        233.75        13.91 o                         
  -3   6  16         87.60         97.21        10.07 o                         
  -2   6  16        107.09        114.90        10.54 o                         
  -1   6  16        156.38        189.42        12.78 o                         
   0   6  16         61.15         62.82         8.57 o                         
   1   6  16          7.80         15.92         6.85 o                         
   2   6  16         79.19        101.74         9.37 o                         
   3   6  16          9.91         18.09         9.60 o                         
   4   6  16        149.58        146.24        12.01 o                         
   5   6  16         80.80         95.99        11.13 o                         
  -7   7  16          0.57         14.30        11.79 o                         
  -6   7  16         19.27         37.40        11.14 o                         
  -5   7  16         35.93         20.24        11.20 o                         
  -4   7  16        136.57        124.80        11.39 o                         
  -3   7  16        148.80        154.76        12.05 o                         
  -2   7  16         41.05         39.17         8.25 o                         
  -1   7  16         39.05         46.27        11.06 o                         
   0   7  16        220.83        166.03        11.06 o                         
   1   7  16        120.13        130.80        12.90 o                         
   2   7  16         19.37         20.67         7.14 o                         
   3   7  16         41.14         29.56         7.36 o                         
   4   7  16         32.24         48.10        14.19 o                         
   5   7  16         49.60         43.38         8.76 o                         
  -6   8  16         12.15         20.93        11.58 o                         
  -5   8  16          0.06         -0.88         8.94 o                         
  -4   8  16         33.70         34.94        10.81 o                         
  -3   8  16         26.44         25.43         8.66 o                         
  -2   8  16        225.11        225.13        13.36 o                         
  -1   8  16         49.00         48.28         8.70 o                         
   0   8  16         14.15         12.01         7.36 o                         
   1   8  16         10.90          9.16         6.90 o                         
   2   8  16         26.97         21.64         8.22 o                         
   3   8  16        144.80        138.96        10.56 o                         
   4   8  16         23.97         21.98         7.07 o                         
  -6   9  16         18.85         30.30        13.26 o                         
  -5   9  16         13.69         16.16         9.55 o                         
  -4   9  16         58.43         50.26         9.96 o                         
  -3   9  16        237.17        251.09        14.39 o                         
  -2   9  16         23.93         12.64         8.09 o                         
  -1   9  16         25.52         24.05         8.10 o                         
   0   9  16         12.67          4.61         7.08 o                         
   1   9  16         60.09         51.60         8.18 o                         
   2   9  16          0.96         -0.03         6.36 o                         
   3   9  16         15.33          9.73         7.70 o                         
   4   9  16         41.34         25.19         6.08 o                         
  -5  10  16          3.33         13.50         9.84 o                         
  -4  10  16         60.85         43.86        10.06 o                         
  -3  10  16         95.71        113.76        11.42 o                         
  -2  10  16          4.81          9.41         8.20 o                         
  -1  10  16         13.27         12.80         8.02 o                         
   0  10  16          0.74          3.12         7.14 o                         
   1  10  16        142.90        152.31        11.96 o                         
   2  10  16        120.06        104.93         8.61 o                         
   3  10  16          1.91         -3.11         8.64 o                         
  -4  11  16          7.96         27.40        11.79 o                         
  -3  11  16          1.80          6.85         9.17 o                         
  -2  11  16        132.47        154.08        12.15 o                         
  -1  11  16         12.44          9.28         7.86 o                         
   0  11  16          3.80          5.16        10.48 o                         
   1  11  16          1.50          5.52         6.57 o                         
  -8   1  17         30.14         53.69        15.55 o                         
  -7   1  17         33.78         28.50        11.94 o                         
  -6   1  17          7.85          5.24        13.46 o                         
  -5   1  17        264.38        236.60        17.46 o                         
  -4   1  17         14.43         23.69         7.37 o                         
  -3   1  17          4.99          8.24         6.55 o                         
  -2   1  17        141.08        135.53        10.00 o                         
  -1   1  17        346.40        337.18        13.16 o                         
   0   1  17          0.14          0.16         5.52 o                         
   1   1  17         13.14         22.56         6.65 o                         
   2   1  17         11.95          7.21         7.25 o                         
   3   1  17        273.60        287.97        14.58 o                         
   4   1  17        300.29        329.67        15.84 o                         
   5   1  17        100.90        102.76        11.42 o                         
   6   1  17          0.38          4.23         8.98 o                         
  -8   2  17          2.73         -6.01        11.39 o                         
  -7   2  17          4.43          5.68        13.52 o                         
  -6   2  17         90.87         70.06        11.45 o                         
  -5   2  17         33.96         21.17         9.14 o                         
  -4   2  17         12.37         12.09         7.50 o                         
  -3   2  17          0.39         -5.86         5.86 o                         
  -2   2  17        941.37        907.53        26.79 o                         
  -1   2  17         14.52         18.81         6.41 o                         
   0   2  17          0.04          4.75         5.90 o                         
   1   2  17        720.15        753.00        18.69 o                         
   2   2  17         34.83         27.00         7.68 o                         
   3   2  17        192.84        192.21        19.22 o                         
   4   2  17          6.60          8.95         7.54 o                         
   5   2  17         63.74         43.75        11.38 o                         
   6   2  17         17.80         25.03        10.69 o                         
  -8   3  17          3.56         17.82        12.52 o                         
  -7   3  17          0.17          8.72        11.20 o                         
  -6   3  17        209.98        238.50        17.11 o                         
  -5   3  17          1.34          7.74         8.86 o                         
  -4   3  17          5.71          4.42         7.52 o                         
  -3   3  17          3.90         15.26         7.17 o                         
  -2   3  17          7.34         12.40         8.53 o                         
  -1   3  17        172.57        160.03        10.69 o                         
   0   3  17         24.56         40.58         7.32 o                         
   1   3  17        124.32         96.29        10.78 o                         
   2   3  17        275.38        271.12        13.85 o                         
   3   3  17          8.11          8.82         8.29 o                         
   4   3  17        165.77        181.27        12.95 o                         
   5   3  17          0.60         11.96         9.77 o                         
   6   3  17         69.68         91.16        12.43 o                         
  -8   4  17         78.46         64.24        14.45 o                         
  -7   4  17         67.52         58.43        13.66 o                         
  -6   4  17         41.84         61.46        12.16 o                         
  -5   4  17        155.83        177.32        15.82 o                         
  -4   4  17         63.28         57.98        11.14 o                         
  -3   4  17          4.41          7.67         8.61 o                         
  -2   4  17        120.97        127.30        11.00 o                         
  -1   4  17         20.01         18.17         7.09 o                         
   0   4  17          6.02         -3.33         8.45 o                         
   1   4  17        948.58        938.09        21.50 o                         
   2   4  17          8.92         10.98         7.09 o                         
   3   4  17         58.51         85.91        10.20 o                         
   4   4  17         57.97         58.58         9.96 o                         
   5   4  17         23.28         13.84        10.23 o                         
  -7   5  17          0.06         -1.33        10.97 o                         
  -6   5  17          0.19         -9.03        10.05 o                         
  -5   5  17        167.34        194.16        19.18 o                         
  -4   5  17        276.54        285.64        15.36 o                         
  -3   5  17          5.00          2.09         7.79 o                         
  -2   5  17        105.81        108.56        10.50 o                         
  -1   5  17        523.30        518.14        19.90 o                         
   0   5  17        540.22        614.41        20.91 o                         
   1   5  17         11.88          4.54         7.22 o                         
   2   5  17          9.77         13.88         7.66 o                         
   3   5  17         70.35         78.74         9.64 o                         
   4   5  17        185.27        237.20        15.05 o                         
   5   5  17         15.90         10.53         8.22 o                         
  -7   6  17         14.05          3.53        15.00 o                         
  -6   6  17         55.25         24.63        11.60 o                         
  -5   6  17         45.67         26.05         9.20 o                         
  -4   6  17          2.42         -1.16         8.19 o                         
  -3   6  17          5.38         11.55         8.16 o                         
  -2   6  17         39.33         29.52         8.55 o                         
  -1   6  17        484.08        537.03        19.62 o                         
   0   6  17         11.67          1.57         8.63 o                         
   1   6  17        131.09        123.17        10.36 o                         
   2   6  17         21.75         28.16        10.54 o                         
   3   6  17         11.32          8.92         7.58 o                         
   4   6  17         13.00         13.92         7.93 o                         
   5   6  17          2.47          4.00         9.42 o                         
  -6   7  17          1.31         14.37        11.39 o                         
  -5   7  17         79.78         70.96        11.60 o                         
  -4   7  17         99.07         75.08        11.11 o                         
  -3   7  17        854.03        851.42        23.08 o                         
  -2   7  17         92.86         86.65        10.15 o                         
  -1   7  17          1.40         -4.44         7.59 o                         
   0   7  17        129.65        133.16        13.15 o                         
   1   7  17         47.88         37.77        10.56 o                         
   2   7  17          1.01         -6.53         6.72 o                         
   3   7  17         19.42         24.87         8.09 o                         
   4   7  17         14.82          6.15         8.88 o                         
  -6   8  17          1.38          5.25        12.54 o                         
  -5   8  17         10.49         -0.01        17.21 o                         
  -4   8  17          8.79          1.51         8.59 o                         
  -3   8  17          2.77         -5.29         8.32 o                         
  -2   8  17          3.61         -0.55         8.17 o                         
  -1   8  17        135.34        146.76        11.58 o                         
   0   8  17         33.15         35.32         8.49 o                         
   1   8  17          2.58          9.52        11.08 o                         
   2   8  17          1.55         -6.21         6.21 o                         
   3   8  17         22.18         27.28        17.64 o                         
   4   8  17         76.86         79.70        14.82 o                         
  -5   9  17          7.40          7.74         9.50 o                         
  -4   9  17         15.06         15.32         9.53 o                         
  -3   9  17        149.61        154.89        13.69 o                         
  -2   9  17          0.06          3.69         7.88 o                         
  -1   9  17          0.03         -5.42         7.72 o                         
   0   9  17          1.27          8.73         7.68 o                         
   1   9  17          4.70         -7.04         8.00 o                         
   2   9  17         11.24         -4.96         7.50 o                         
   3   9  17         15.98         11.52         8.11 o                         
  -4  10  17          9.89          0.40         9.34 o                         
  -3  10  17          6.93          6.90         8.67 o                         
  -2  10  17         19.63         18.05         8.89 o                         
  -1  10  17         29.96         22.19         8.52 o                         
   0  10  17         29.20         34.33         8.54 o                         
   1  10  17          0.65         -0.01         8.69 o                         
   2  10  17          2.69         -2.96         6.41 o                         
  -2  11  17         93.02         80.27        18.37 o                         
  -1  11  17         76.04         83.50        10.53 o                         
   0  11  17        154.43        148.97        13.40 o                         
  -8   0  18         20.36         28.85        21.78 o                         
  -7   0  18          4.56         12.44        15.07 o                         
  -6   0  18         15.77          2.13        13.65 o                         
  -5   0  18         39.52          5.27        15.17 o                         
  -4   0  18        672.39        695.19        30.48 o                         
  -3   0  18        627.24        656.97        25.95 o                         
  -2   0  18       1191.50       1114.64        32.33 o                         
  -1   0  18          7.85         16.62         9.48 o                         
   0   0  18        247.58        284.61        20.77 o                         
   1   0  18         37.65         46.38        12.02 o                         
   2   0  18        423.27        438.64        49.51 o                         
   3   0  18         82.00        105.97        15.20 o                         
   4   0  18         53.56         54.92        14.10 o                         
   5   0  18         43.83         49.60        13.88 o                         
  -8   1  18        294.21        318.91        23.53 o                         
  -7   1  18         21.66         -1.14        11.29 o                         
  -6   1  18        165.16        145.20        15.22 o                         
  -5   1  18         16.04          8.65         8.98 o                         
  -4   1  18         39.61         35.83        14.69 o                         
  -3   1  18        369.97        329.80        13.80 o                         
  -2   1  18          2.27         -4.94         7.26 o                         
  -1   1  18          3.21          2.33         6.23 o                         
   0   1  18         45.24         54.54         8.03 o                         
   1   1  18        217.10        203.73        13.13 o                         
   2   1  18         12.08         14.02         7.78 o                         
   3   1  18        166.08        173.82        13.00 o                         
   4   1  18          0.39         -3.42         8.63 o                         
   5   1  18          3.54          0.73         9.26 o                         
  -8   2  18          1.62          9.67        13.23 o                         
  -7   2  18         25.37         25.80        17.79 o                         
  -6   2  18         29.92         41.20        11.83 o                         
  -5   2  18        198.26        227.17        24.01 o                         
  -4   2  18         14.05          8.42         8.30 o                         
  -3   2  18          1.54         -2.81         8.73 o                         
  -2   2  18        130.08        111.13        14.58 o                         
  -1   2  18        102.76        104.79         9.36 o                         
   0   2  18         31.42         41.25         7.83 o                         
   1   2  18        230.60        244.78        16.35 o                         
   2   2  18         63.11         57.96         9.52 o                         
   3   2  18         25.84         22.95         8.33 o                         
   4   2  18          1.86         -5.57         7.59 o                         
   5   2  18         27.93         29.77         9.42 o                         
  -7   3  18         84.27         75.95        13.95 o                         
  -6   3  18         76.76         71.94        15.17 o                         
  -5   3  18         39.31         35.46        10.93 o                         
  -4   3  18          1.78         10.55         8.25 o                         
  -3   3  18        134.23        161.51        13.66 o                         
  -2   3  18        624.38        636.33        19.62 o                         
  -1   3  18         13.18         25.90         8.28 o                         
   0   3  18        613.25        614.30        17.79 o                         
   1   3  18          0.68         -0.27         6.70 o                         
   2   3  18         12.06         40.74        10.08 o                         
   3   3  18        322.23        311.55        15.60 o                         
   4   3  18        181.75        152.46        13.29 o                         
   5   3  18         94.72         82.52        12.93 o                         
  -7   4  18        136.92        149.07        16.45 o                         
  -6   4  18        234.29        230.50        19.39 o                         
  -5   4  18        123.39        136.84        14.21 o                         
  -4   4  18        103.92        104.96        11.46 o                         
  -3   4  18          1.98          6.41         8.03 o                         
  -2   4  18         51.32         62.17        10.67 o                         
  -1   4  18        518.74        546.19        19.98 o                         
   0   4  18          2.37          6.27         7.28 o                         
   1   4  18         96.96         91.27        12.47 o                         
   2   4  18          3.76          3.09         9.72 o                         
   3   4  18          3.35         14.78         9.45 o                         
   4   4  18         60.93         69.01        18.84 o                         
   5   4  18          2.39          0.55        14.20 o                         
  -7   5  18        164.91        158.86        16.92 o                         
  -6   5  18         41.87         42.32        12.51 o                         
  -5   5  18          9.60         -0.64         9.13 o                         
  -4   5  18        273.45        292.28        16.10 o                         
  -3   5  18          2.15          4.14         8.01 o                         
  -2   5  18         85.08         62.31         9.95 o                         
  -1   5  18         31.59         35.20        11.96 o                         
   0   5  18          5.89          4.66         7.80 o                         
   1   5  18         47.24         26.20         8.64 o                         
   2   5  18        580.44        629.72        20.30 o                         
   3   5  18          4.32          9.15         8.12 o                         
   4   5  18         55.60         75.00        10.64 o                         
  -6   6  18         61.95         68.51        13.24 o                         
  -5   6  18        130.19        153.93        13.47 o                         
  -4   6  18         78.90         84.59        12.71 o                         
  -3   6  18         79.13         82.25        10.99 o                         
  -2   6  18         58.01         38.04         9.13 o                         
  -1   6  18          3.49         14.84         9.05 o                         
   0   6  18        162.99        161.86        11.95 o                         
   1   6  18        152.13        159.96        11.80 o                         
   2   6  18        167.00        150.33        12.20 o                         
   3   6  18         67.38         69.02        10.09 o                         
   4   6  18        100.17        116.89        11.40 o                         
  -6   7  18         29.62         28.72        11.88 o                         
  -5   7  18          7.15          6.48         9.92 o                         
  -4   7  18         24.06          8.41         9.32 o                         
  -3   7  18         27.98         21.13        12.49 o                         
  -2   7  18         14.49         11.21         8.65 o                         
  -1   7  18         58.48         54.44         8.94 o                         
   0   7  18         32.16         33.39         8.86 o                         
   1   7  18         10.72         -7.41         7.41 o                         
   2   7  18        119.00        115.99        11.12 o                         
   3   7  18          6.01          3.27         7.83 o                         
   4   7  18         13.24         16.05        11.39 o                         
  -5   8  18        140.37        159.01        15.26 o                         
  -4   8  18         45.82         42.23        10.67 o                         
  -3   8  18         95.36         96.47        11.41 o                         
  -2   8  18         33.42         35.55        10.13 o                         
  -1   8  18         31.07         34.01         9.27 o                         
   0   8  18         32.37         25.14         8.89 o                         
   1   8  18         27.81         35.78         8.35 o                         
   2   8  18        112.46        130.52        11.41 o                         
   3   8  18          1.20         -6.18         9.39 o                         
  -4   9  18          9.91          9.50         9.60 o                         
  -3   9  18        186.54        183.63        22.62 o                         
  -2   9  18         21.12         23.87        10.94 o                         
  -1   9  18          3.16          5.96         8.43 o                         
   0   9  18         21.15         41.10        13.44 o                         
   1   9  18         12.57         11.53         7.56 o                         
   2   9  18         34.65         25.37        10.00 o                         
  -3  10  18          6.67          7.25         9.27 o                         
  -2  10  18         76.26         98.40        13.16 o                         
  -1  10  18         22.79         32.56         9.58 o                         
   0  10  18          0.16         -3.48         7.92 o                         
   1  10  18          1.28         -9.64        14.58 o                         
  -7   1  19         74.49         58.66        13.97 o                         
  -6   1  19         26.53         30.88        13.21 o                         
  -5   1  19        103.24        116.13        16.03 o                         
  -4   1  19         39.55         17.56        11.63 o                         
  -3   1  19          1.09          0.25         8.32 o                         
  -2   1  19        759.48        706.99        22.85 o                         
  -1   1  19         39.99         46.13        13.37 o                         
   0   1  19          6.57          5.81         7.62 o                         
   1   1  19          0.21          6.23         7.94 o                         
   2   1  19         18.71          6.48         8.13 o                         
   3   1  19         17.74          8.14         9.24 o                         
   4   1  19         28.31         55.16        12.64 o                         
   5   1  19          1.61          5.67         9.48 o                         
  -7   2  19        127.05         85.74        15.06 o                         
  -6   2  19        164.88        175.68        16.46 o                         
  -5   2  19         68.20         82.74        12.93 o                         
  -4   2  19         62.16         50.11        11.94 o                         
  -3   2  19        139.88        163.82        15.90 o                         
  -2   2  19        197.48        168.01        12.85 o                         
  -1   2  19         42.12         33.36         8.25 o                         
   0   2  19        486.62        450.77        18.40 o                         
   1   2  19         10.98         15.08         8.27 o                         
   2   2  19        170.26        149.51        12.11 o                         
   3   2  19         30.94         16.53         8.66 o                         
   4   2  19          0.08         18.01         9.53 o                         
   5   2  19         73.44         59.02        13.87 o                         
  -7   3  19         92.38        109.31        43.76 o                         
  -6   3  19         34.68         21.86        13.65 o                         
  -5   3  19         11.25         12.51        11.81 o                         
  -4   3  19         47.10         58.41        12.71 o                         
  -3   3  19        127.48        128.92        11.76 o                         
  -2   3  19         67.55         63.61        14.47 o                         
  -1   3  19          5.63          4.33         8.21 o                         
   0   3  19          5.56          3.28        10.31 o                         
   1   3  19          0.85         -5.34        12.32 o                         
   2   3  19         45.62         44.62        11.13 o                         
   3   3  19        369.68        366.10        18.49 o                         
   4   3  19         78.14         98.64        14.67 o                         
  -7   4  19         43.09         24.94        19.99 o                         
  -6   4  19         13.96         33.78        12.16 o                         
  -5   4  19         22.02         19.72        11.94 o                         
  -4   4  19         44.06         37.84        10.16 o                         
  -3   4  19        254.38        257.40        16.41 o                         
  -2   4  19        146.87        162.49        14.23 o                         
  -1   4  19          0.95          4.39         8.04 o                         
   0   4  19         25.46         21.04         9.67 o                         
   1   4  19         17.04          0.91         8.53 o                         
   2   4  19         13.83         -2.45         8.64 o                         
   3   4  19        306.71        291.22        18.94 o                         
   4   4  19         53.23         48.44        10.99 o                         
  -6   5  19         51.75         80.40        14.25 o                         
  -5   5  19         76.74         58.51        12.91 o                         
  -4   5  19          6.52         14.43         9.61 o                         
  -3   5  19         24.21         33.52         9.84 o                         
  -2   5  19        204.32        216.71        15.38 o                         
  -1   5  19        540.86        549.16        20.60 o                         
   0   5  19         20.84         19.44         8.51 o                         
   1   5  19          5.70          5.50         8.69 o                         
   2   5  19          0.65          3.52         8.55 o                         
   3   5  19          1.89          3.44         8.95 o                         
   4   5  19        106.08        135.60        12.86 o                         
  -6   6  19         16.57         23.54        12.20 o                         
  -5   6  19         50.76         22.62        11.71 o                         
  -4   6  19         48.65         39.60        10.31 o                         
  -3   6  19        191.73        193.07        15.75 o                         
  -2   6  19          1.79         -1.37        10.29 o                         
  -1   6  19          0.36         17.93         8.64 o                         
   0   6  19         12.57          8.26         8.60 o                         
   1   6  19        166.13        148.47        13.03 o                         
   2   6  19         21.42         14.90         8.79 o                         
   3   6  19          7.58         -0.17         8.19 o                         
  -5   7  19         16.61         29.99        14.50 o                         
  -4   7  19          0.61          5.75         9.59 o                         
  -3   7  19        149.55        157.45        13.48 o                         
  -2   7  19         11.50          0.53         9.02 o                         
  -1   7  19        255.15        266.30        16.08 o                         
   0   7  19         73.81         51.53         9.67 o                         
   1   7  19          1.70          9.41         8.94 o                         
   2   7  19         94.39         70.42        10.59 o                         
   3   7  19          1.40         -8.03         8.03 o                         
  -4   8  19          0.45          1.33        10.72 o                         
  -3   8  19          9.00         -1.72         9.45 o                         
  -2   8  19         45.96         47.37        10.33 o                         
  -1   8  19         10.83         -1.29         9.08 o                         
   0   8  19        107.32         98.25        12.79 o                         
   1   8  19         25.26         29.86         9.72 o                         
   2   8  19        138.99        140.64        12.10 o                         
  -3   9  19         87.58        109.11        13.16 o                         
  -2   9  19          3.06         -4.96         9.16 o                         
  -1   9  19         49.25         34.57         9.84 o                         
   0   9  19          5.64          1.17         8.59 o                         
   1   9  19          3.96         -3.62         8.76 o                         
  -7   0  20         96.47         21.11        29.97 o                         
  -6   0  20         22.06         30.46        24.90 o                         
  -5   0  20        336.67        367.07        67.31 o                         
  -4   0  20        111.75        107.05        48.82 o                         
  -3   0  20         14.55         45.74        19.10 o                         
  -2   0  20         30.77         34.89        15.88 o                         
  -1   0  20        116.87        125.70        17.25 o                         
   0   0  20        391.64        372.70        24.75 o                         
   1   0  20        167.50        188.96        20.03 o                         
   2   0  20        159.51        157.07        22.39 o                         
   3   0  20         17.04         44.19        18.49 o                         
   4   0  20         44.72         44.20        15.38 o                         
  -7   1  20          0.68        -11.11        11.68 o                         
  -6   1  20          1.78          1.40        12.82 o                         
  -5   1  20        120.02        134.75        16.66 o                         
  -4   1  20          0.15         -5.69        11.18 o                         
  -3   1  20         15.64          9.57        10.72 o                         
  -2   1  20        317.72        326.96        18.47 o                         
  -1   1  20         42.23         40.80        10.39 o                         
   0   1  20        111.83        114.29        11.81 o                         
   1   1  20        995.34       1037.29        25.84 o                         
   2   1  20        116.41        118.19        11.72 o                         
   3   1  20         13.57         19.27         9.76 o                         
   4   1  20         31.65         29.07        10.30 o                         
  -7   2  20         14.09         19.99        22.48 o                         
  -6   2  20         94.39        129.94        15.90 o                         
  -5   2  20         12.77         13.25        11.25 o                         
  -4   2  20         12.12          5.33        11.48 o                         
  -3   2  20         72.94         92.32        15.94 o                         
  -2   2  20         17.84          6.50         9.63 o                         
  -1   2  20        378.14        390.97        22.42 o                         
   0   2  20        332.24        332.87        17.94 o                         
   1   2  20        113.82        110.09        11.76 o                         
   2   2  20         78.99         82.46        11.82 o                         
   3   2  20         95.66        104.20        12.77 o                         
   4   2  20         41.80         49.45        12.97 o                         
  -6   3  20         74.93         72.13        19.01 o                         
  -5   3  20        146.39        157.16        15.89 o                         
  -4   3  20          0.48         -0.76        11.87 o                         
  -3   3  20          6.47          2.42         9.14 o                         
  -2   3  20        329.12        335.07        17.33 o                         
  -1   3  20        376.26        379.88        19.33 o                         
   0   3  20         10.06          4.25         9.99 o                         
   1   3  20          0.00         10.78        10.36 o                         
   2   3  20        181.07        204.09        15.08 o                         
   3   3  20         57.74         60.67        11.56 o                         
   4   3  20          3.29         22.93        10.82 o                         
  -6   4  20         19.26         -0.89        14.24 o                         
  -5   4  20        158.55        155.76        15.38 o                         
  -4   4  20         91.47         71.94        11.95 o                         
  -3   4  20         12.80         10.62         9.20 o                         
  -2   4  20        114.92        103.63        11.59 o                         
  -1   4  20         28.94         26.80        10.56 o                         
   0   4  20         11.60          9.99         9.93 o                         
   1   4  20          0.03         -3.73         9.07 o                         
   2   4  20        211.32        219.85        28.22 o                         
   3   4  20        308.32        365.30        22.11 o                         
  -6   5  20         41.63         44.67        13.72 o                         
  -5   5  20        101.53        103.45        16.36 o                         
  -4   5  20         66.11         62.71        11.55 o                         
  -3   5  20         20.01          5.41         9.69 o                         
  -2   5  20         25.23         23.06        11.48 o                         
  -1   5  20        128.89        107.13        12.59 o                         
   0   5  20        182.89        180.55        15.35 o                         
   1   5  20          0.66         14.23         9.93 o                         
   2   5  20         16.79         26.46        11.65 o                         
   3   5  20          0.81          1.85         9.28 o                         
  -5   6  20         46.22         30.37        11.85 o                         
  -4   6  20        163.97        164.58        14.46 o                         
  -3   6  20          0.18         25.59        11.75 o                         
  -2   6  20          1.79         12.23         9.36 o                         
  -1   6  20         24.65         32.90         9.75 o                         
   0   6  20         10.81         29.13        10.26 o                         
   1   6  20         37.89         28.54        10.83 o                         
   2   6  20         30.54         51.38        10.76 o                         
  -4   7  20         70.25         86.71        12.68 o                         
  -3   7  20         82.43         87.53        12.50 o                         
  -2   7  20         79.35         86.28        12.09 o                         
  -1   7  20          6.84         -4.75         8.01 o                         
   0   7  20          3.76         -7.72         9.22 o                         
   1   7  20         11.97          7.56         9.31 o                         
   2   7  20         65.52         64.92        10.75 o                         
  -3   8  20          0.29         -7.14         9.44 o                         
  -2   8  20         18.78         19.66        10.02 o                         
  -1   8  20          4.79         25.99        11.48 o                         
   0   8  20          9.85          1.90        10.64 o                         
   1   8  20         30.43         18.95        15.63 o                         
  -6   1  21        191.58        207.53        20.96 o                         
  -5   1  21         96.66        142.06        18.01 o                         
  -4   1  21         17.04         28.13        12.92 o                         
  -3   1  21         15.20          9.50        14.00 o                         
  -2   1  21         71.46         50.31        12.64 o                         
  -1   1  21         76.69         93.99        12.64 o                         
   0   1  21         59.72         75.83        12.13 o                         
   1   1  21        212.91        231.78        16.39 o                         
   2   1  21        309.85        302.45        16.85 o                         
   3   1  21          0.46         -1.90         9.56 o                         
  -6   2  21         10.08        -10.60        13.01 o                         
  -5   2  21          1.16         -6.50        12.73 o                         
  -4   2  21        164.31        171.66        17.73 o                         
  -3   2  21         29.34         25.55        12.54 o                         
  -2   2  21         63.09         52.53        11.34 o                         
  -1   2  21        161.30        189.74        15.30 o                         
   0   2  21          9.72         15.53        10.63 o                         
   1   2  21          0.01         -1.16        10.06 o                         
   2   2  21        173.95        187.28        15.73 o                         
   3   2  21         22.57         40.07        11.17 o                         
  -6   3  21          0.17         -0.28        13.28 o                         
  -5   3  21         28.11         30.87        14.04 o                         
  -4   3  21         30.35         18.20        14.10 o                         
  -3   3  21         33.18         25.73        14.83 o                         
  -2   3  21         65.26         90.81        12.85 o                         
  -1   3  21         30.33         42.07        10.52 o                         
   0   3  21         15.31         16.85        10.15 o                         
   1   3  21          0.01         -9.31         9.31 o                         
   2   3  21         66.64         64.29        11.47 o                         
   3   3  21         21.10         16.44        10.41 o                         
  -5   4  21          0.97          4.75        11.77 o                         
  -4   4  21          6.08          1.64        12.72 o                         
  -3   4  21          2.35          3.56        10.62 o                         
  -2   4  21         62.13         68.73        15.98 o                         
  -1   4  21         76.66         68.14        13.34 o                         
   0   4  21        136.00        138.01        13.60 o                         
   1   4  21          9.10         12.12         9.47 o                         
   2   4  21         54.94         58.69        11.64 o                         
  -5   5  21          0.13        -15.03        15.03 o                         
  -4   5  21         37.01         31.76        12.24 o                         
  -3   5  21         51.20         53.18        13.42 o                         
  -2   5  21         22.60         17.15        11.68 o                         
  -1   5  21         32.60         11.32        10.59 o                         
   0   5  21        110.43        133.89        13.94 o                         
   1   5  21         51.95         51.60        10.82 o                         
   2   5  21          4.78         18.67        10.54 o                         
  -4   6  21         42.22         50.68        12.92 o                         
  -3   6  21          0.69          4.18        10.14 o                         
  -2   6  21          0.54          2.71         9.61 o                         
  -1   6  21          9.17          3.80        10.05 o                         
   0   6  21         36.73         45.35        11.47 o                         
   1   6  21         14.81          9.49        11.61 o                         
  -3   7  21          5.54         11.63        11.44 o                         
  -2   7  21          4.26          2.93         9.75 o                         
  -1   7  21         20.75         14.21        10.46 o                         
   0   7  21         67.50         42.07        11.80 o                         
  -5   0  22         68.18         60.97        23.69 o                         
  -4   0  22        659.60        680.65        42.55 o                         
  -3   0  22         53.15         27.35        18.57 o                         
  -2   0  22        182.30        204.37        26.17 o                         
  -1   0  22         11.27          9.43        25.62 o                         
   0   0  22         21.55         20.76        17.42 o                         
   1   0  22         59.63         42.58        15.72 o                         
   2   0  22        253.30        239.00        23.02 o                         
  -5   1  22          1.35         -2.56        11.57 o                         
  -4   1  22          0.34         -6.65        11.25 o                         
  -3   1  22          9.24          7.59        12.23 o                         
  -2   1  22          2.35          6.80        14.02 o                         
  -1   1  22         11.14         -9.89         9.89 o                         
   0   1  22        242.92        269.21        17.92 o                         
   1   1  22         73.16         45.79        13.15 o                         
   2   1  22         77.39         60.30        14.10 o                         
  -5   2  22         25.04         -5.71        12.89 o                         
  -4   2  22         16.43         12.75        13.31 o                         
  -3   2  22          3.78          2.39        14.52 o                         
  -2   2  22         51.72         76.46        14.58 o                         
  -1   2  22         35.59         44.65        12.37 o                         
   0   2  22         46.49         59.41        11.95 o                         
   1   2  22          0.59          3.36        11.21 o                         
   2   2  22        228.41        275.81        18.64 o                         
  -5   3  22         10.07        -13.37        13.37 o                         
  -4   3  22         24.32         12.40        12.54 o                         
  -3   3  22         73.38         75.92        15.68 o                         
  -2   3  22          4.44         -8.42        10.15 o                         
  -1   3  22          1.26          0.47        13.68 o                         
   0   3  22          0.01         13.35        13.68 o                         
   1   3  22         17.49         17.89        10.86 o                         
   2   3  22          1.23          0.64        10.79 o                         
  -4   4  22          0.44        -11.70        19.47 o                         
  -3   4  22         15.19          6.40        12.27 o                         
  -2   4  22          1.83          5.98        10.97 o                         
  -1   4  22          8.93         17.54        10.94 o                         
   0   4  22          8.71         10.78        10.61 o                         
   1   4  22         16.07         24.81        13.25 o                         
  -4   5  22        144.99        156.83        18.18 o                         
  -3   5  22          0.40         -3.39        11.01 o                         
  -2   5  22         16.72         13.30        13.20 o                         
  -1   5  22          0.19         -5.39        10.63 o                         
   0   5  22         44.18         56.10        12.00 o                         
   1   5  22         21.05         24.85        14.27 o                         
  -2   6  22         58.01         66.65        14.75 o                         
  -1   6  22         65.51         89.11        13.40 o                         
   0   6  22          7.14          9.35        13.92 o                         
  -4   1  23          5.11          6.23        12.62 o                         
  -3   1  23        318.98        411.95        25.05 o                         
  -2   1  23         10.97         10.96        14.13 o                         
  -1   1  23         11.92         30.62        13.29 o                         
   0   1  23        183.34        189.84        22.68 o                         
   1   1  23         66.39         47.11        12.92 o                         
  -4   2  23        184.06        185.06        19.68 o                         
  -3   2  23          1.66          9.39        12.85 o                         
  -2   2  23          7.29          2.44        12.50 o                         
  -1   2  23          3.85         -4.23        11.91 o                         
   0   2  23          6.57         10.05        11.53 o                         
   1   2  23         65.31         63.18        13.30 o                         
  -3   3  23         33.97         51.03        13.47 o                         
  -2   3  23          2.73         19.75        12.70 o                         
  -1   3  23          6.25         15.53        10.44 o                         
   0   3  23        129.76        105.54        14.15 o                         
  -3   4  23         26.28         26.79        15.77 o                         
  -2   4  23         93.30         66.16        13.28 o                         
  -1   4  23          0.10          6.24        11.11 o                         
  -2   0  24         12.30          5.87        19.10 o                         
                                                                                
