# Supplementary material for: Charge-enhanced pyri­dyl tri­fluoro­borate organocatalysts: crystal structures and reactivity
Source: Acta Crystallogr C Struct Chem. 2026 Jan 1;82(Pt 1):8–26. doi: 10.1107/S2053229625010629 (PMC12809446; doi:10.1107/S2053229625010629)
Supplement: Supplementary file 6 [file c-82-00008-1sup2.hkl]

data_1
#data_25048b_a                                                                  
_shelx_title ' 25048b_a.res in P2(1)2(1)2(1)'                                   
_shelx_refln_list_code          4                                               
_shelx_F_calc_maximum       91.65                                               
_exptl_crystal_F_000       368.00                                               
_reflns_d_resolution_high  0.7503                                               
                                                                                
loop_                                                                           
 _space_group_symop_operation_xyz                                               
 'x, y, z'                                                                      
 '-x+1/2, -y, z+1/2'                                                            
 '-x, y+1/2, -z+1/2'                                                            
 'x+1/2, -y+1/2, -z'                                                            
                                                                                
_cell_length_a     5.8637                                                       
_cell_length_b     7.2260                                                       
_cell_length_c    16.5602                                                       
_cell_angle_alpha  90.000                                                       
_cell_angle_beta   90.000                                                       
_cell_angle_gamma  90.000                                                       
                                                                                
_shelx_F_squared_multiplier     1.000                                           
                                                                                
loop_                                                                           
 _refln_index_h                                                                 
 _refln_index_k                                                                 
 _refln_index_l                                                                 
 _refln_F_squared_calc                                                          
 _refln_F_squared_meas                                                          
 _refln_F_squared_sigma                                                         
 _refln_observed_status                                                         
   2   0   0         32.62         44.24         1.19 o                         
   4   0   0       1261.59       1297.62        23.61 o                         
   6   0   0        663.07        664.68        18.00 o                         
   1   1   0       2300.92       2346.46        64.21 o                         
   2   1   0        159.05        169.09         1.92 o                         
   3   1   0       3278.19       3222.28        51.20 o                         
   4   1   0        319.24        316.92         4.41 o                         
   5   1   0          2.80          4.53         0.68 o                         
   6   1   0         14.64         12.75         1.16 o                         
   7   1   0        418.28        452.83         9.22 o                         
   0   2   0       8399.42       8014.44       219.29 o                         
   1   2   0          6.09          5.37         0.31 o                         
   2   2   0        665.28        635.51         7.00 o                         
   3   2   0        816.66        865.01         9.43 o                         
   4   2   0       2479.71       2484.77        54.50 o                         
   5   2   0        111.57        107.92         3.16 o                         
   6   2   0        660.44        679.47        13.11 o                         
   7   2   0         44.31         46.61         2.38 o                         
   1   3   0       7841.69       7531.52        93.47 o                         
   2   3   0       1054.61       1153.13        18.77 o                         
   3   3   0        710.82        742.94         8.05 o                         
   4   3   0          2.13          2.02         0.54 o                         
   5   3   0        102.23        110.51         2.72 o                         
   6   3   0         26.27         26.09         2.73 o                         
   7   3   0        205.98        203.15        12.32 o                         
   0   4   0        321.71        282.80         4.65 o                         
   1   4   0        886.82        973.31         8.76 o                         
   2   4   0       2146.22       2146.29        48.01 o                         
   3   4   0          0.03          0.54         0.35 o                         
   4   4   0       1237.00       1278.49        15.82 o                         
   5   4   0         16.90         18.47         1.42 o                         
   6   4   0        264.80        266.12         8.08 o                         
   7   4   0          0.57          1.31         2.80 o                         
   1   5   0        750.97        772.35         7.53 o                         
   2   5   0        371.95        413.59         5.22 o                         
   3   5   0        540.40        526.80         8.17 o                         
   4   5   0        192.23        193.82         3.94 o                         
   5   5   0          2.18          3.36         1.00 o                         
   6   5   0         20.37         21.04         1.95 o                         
   0   6   0       3282.32       3257.16       103.85 o                         
   1   6   0          2.84          3.54         0.65 o                         
   2   6   0          3.44          4.82         0.77 o                         
   3   6   0         11.68         12.83         1.70 o                         
   4   6   0        240.50        242.25         5.40 o                         
   5   6   0        104.80        102.58         3.60 o                         
   6   6   0        154.59        167.39         7.34 o                         
   1   7   0          0.46          0.47         0.59 o                         
   2   7   0          0.22          0.57         0.64 o                         
   3   7   0        808.46        828.18        14.80 o                         
   4   7   0          0.03         -0.05         0.67 o                         
   5   7   0          0.07          0.96         1.08 o                         
   0   8   0        250.62        274.50         9.53 o                         
   1   8   0          9.14          7.47         1.26 o                         
   2   8   0          4.89          4.44         0.99 o                         
   3   8   0          2.85          1.44         1.19 o                         
   4   8   0        210.51        215.24         8.43 o                         
   1   9   0        445.64        450.92        10.69 o                         
   2   9   0          2.93          2.18         1.20 o                         
   1   0   1        518.33        523.25        12.24 o                         
   2   0   1       2447.96       2402.50        31.19 o                         
   3   0   1        411.69        444.95         5.04 o                         
   4   0   1         82.84        100.96         1.81 o                         
   5   0   1        413.35        419.81         6.94 o                         
   6   0   1         28.09         28.62         2.71 o                         
   7   0   1         40.29         38.74         3.26 o                         
  -7   1   1         24.74         27.50         1.94 o                         
  -6   1   1         31.50         33.57         2.18 o                         
  -5   1   1        543.27        563.36         9.21 o                         
  -4   1   1         92.17         96.54         1.65 o                         
  -3   1   1        375.80        427.90         5.26 o                         
  -2   1   1         32.25         26.91         0.68 o                         
  -1   1   1       1269.37       1254.84        17.76 o                         
   0   1   1         20.12         21.49         0.43 o                         
   1   1   1       1364.95       1334.09        18.40 o                         
   2   1   1         35.84         29.74         0.77 o                         
   3   1   1        357.95        406.65         4.98 o                         
   4   1   1         90.54         97.09         1.98 o                         
   5   1   1        541.28        548.32         7.26 o                         
   6   1   1         29.91         27.64         1.80 o                         
   7   1   1         22.29         24.28         2.18 o                         
  -7   2   1         21.95         21.50         1.87 o                         
  -6   2   1        119.54        115.34         2.81 o                         
  -5   2   1        146.74        142.80         5.74 o                         
  -4   2   1        184.53        183.03         2.70 o                         
  -3   2   1        289.67        308.47         3.34 o                         
  -2   2   1       1012.37       1003.01        32.41 o                         
  -1   2   1       5513.06       5466.21        64.48 o                         
   0   2   1       5057.39       4900.05        66.51 o                         
   1   2   1       5508.48       5385.03        63.84 o                         
   2   2   1       1036.34        951.74        31.45 o                         
   3   2   1        287.81        304.18         3.12 o                         
   4   2   1        170.87        169.28         2.68 o                         
   5   2   1        148.06        144.26         3.36 o                         
   6   2   1        116.39        114.12         4.58 o                         
   7   2   1         21.21         18.99         3.01 o                         
  -7   3   1         15.42         11.53         3.76 o                         
  -6   3   1        111.99        113.75         7.17 o                         
  -5   3   1         75.03         77.35         2.28 o                         
  -4   3   1         38.71         34.88         1.34 o                         
  -3   3   1        350.22        351.61         4.60 o                         
  -2   3   1        167.15        201.80         2.77 o                         
  -1   3   1       1150.19       1175.86        38.61 o                         
   0   3   1        173.56        166.44         2.01 o                         
   1   3   1       1227.84       1262.74        28.72 o                         
   2   3   1        157.09        190.90         2.52 o                         
   3   3   1        338.38        347.66         4.53 o                         
   4   3   1         41.10         36.65         0.92 o                         
   5   3   1         80.96         80.52         2.53 o                         
   6   3   1        111.44        111.48         4.41 o                         
   7   3   1         16.95         22.97         4.89 o                         
  -7   4   1         26.94         19.30         4.80 o                         
  -6   4   1        206.67        212.74         6.29 o                         
  -5   4   1        163.52        148.57         3.60 o                         
  -4   4   1        331.38        329.27         5.53 o                         
  -3   4   1         82.08         82.48         1.76 o                         
  -2   4   1        769.01        786.38         8.29 o                         
  -1   4   1        698.42        745.45         6.94 o                         
   0   4   1         18.58         22.22         0.85 o                         
   1   4   1        703.22        746.37         7.04 o                         
   2   4   1        730.31        737.88         7.22 o                         
   3   4   1         84.15         85.03         1.81 o                         
   4   4   1        324.71        323.68         4.51 o                         
   5   4   1        161.10        149.79         3.90 o                         
   6   4   1        212.35        200.70         7.12 o                         
   7   4   1         26.27         34.76         6.46 o                         
  -6   5   1         21.74         23.67         2.05 o                         
  -5   5   1        187.38        180.64         4.32 o                         
  -4   5   1        161.60        151.80         3.32 o                         
  -3   5   1         11.76         13.17         1.10 o                         
  -2   5   1        547.51        543.40         6.69 o                         
  -1   5   1        311.50        301.72         3.65 o                         
   0   5   1        141.05        129.08         2.13 o                         
   1   5   1        329.46        326.80         3.92 o                         
   2   5   1        540.77        549.96         6.19 o                         
   3   5   1         10.33         10.83         1.04 o                         
   4   5   1        165.12        163.50         3.94 o                         
   5   5   1        177.07        182.58         4.60 o                         
   6   5   1         20.14         20.64         2.35 o                         
  -6   6   1        118.32        114.29        10.45 o                         
  -5   6   1         78.60         69.03         3.70 o                         
  -4   6   1         35.07         36.63         2.21 o                         
  -3   6   1         82.89         77.52         3.38 o                         
  -2   6   1        822.28        816.56        11.84 o                         
  -1   6   1        142.81        147.97         3.12 o                         
   0   6   1        159.18        166.73         3.38 o                         
   1   6   1        152.86        154.07         4.44 o                         
   2   6   1        837.91        836.15        11.72 o                         
   3   6   1         78.22         80.42         4.30 o                         
   4   6   1         40.30         41.00         2.44 o                         
   5   6   1         77.58         75.17         2.47 o                         
   6   6   1        118.54        129.33        11.14 o                         
  -5   7   1        207.05        221.97         7.11 o                         
  -4   7   1          4.00          3.22         1.18 o                         
  -3   7   1        105.22         97.09         3.65 o                         
  -2   7   1        357.08        344.05         6.36 o                         
  -1   7   1        183.74        186.99         4.42 o                         
   0   7   1         59.17         60.87         2.60 o                         
   1   7   1        195.33        198.38         4.58 o                         
   2   7   1        360.41        359.77         7.16 o                         
   3   7   1         98.44         90.96         4.59 o                         
   4   7   1          5.05          4.57         1.60 o                         
   5   7   1        199.39        207.33         5.86 o                         
  -4   8   1        102.07        107.59         4.92 o                         
  -3   8   1        254.40        260.73         7.34 o                         
  -2   8   1        432.01        451.19         8.07 o                         
  -1   8   1         49.15         50.42         2.80 o                         
   0   8   1         15.35         17.23         2.09 o                         
   1   8   1         50.42         48.44         3.10 o                         
   2   8   1        439.69        450.73         8.09 o                         
   3   8   1        247.66        244.75         6.35 o                         
   4   8   1         96.43         92.34         4.63 o                         
  -2   9   1         13.15         11.51         1.87 o                         
  -1   9   1        143.19        150.05         5.75 o                         
   0   9   1         58.74         61.57         3.78 o                         
   1   9   1        139.85        140.35         5.10 o                         
   2   9   1         14.75         13.27         1.94 o                         
   0   0   2       2170.39       2145.27        43.38 o                         
   1   0   2       1832.35       1755.50        28.56 o                         
   2   0   2       1595.82       1659.88        23.10 o                         
   3   0   2         12.13         20.04         0.73 o                         
   4   0   2        202.97        180.15         2.66 o                         
   5   0   2         82.15         78.71         1.58 o                         
   6   0   2        317.43        317.68         6.63 o                         
   7   0   2         76.24         73.53         4.25 o                         
  -7   1   2        230.48        244.40         6.39 o                         
  -6   1   2        108.03        105.04         3.30 o                         
  -5   1   2        208.93        205.06         3.17 o                         
  -4   1   2        391.67        375.24         4.90 o                         
  -3   1   2       5639.65       5807.95       121.80 o                         
  -2   1   2        646.27        706.93        16.46 o                         
   0   1   2        374.52        376.02         8.39 o                         
   2   1   2        632.17        693.35        17.86 o                         
   3   1   2       5675.87       5543.00        67.35 o                         
   4   1   2        378.51        361.63         5.14 o                         
   5   1   2        209.14        210.77         4.26 o                         
   6   1   2        119.69        123.37         2.78 o                         
   7   1   2        229.51        240.71         9.01 o                         
  -7   2   2         11.65          8.56         1.58 o                         
  -6   2   2        169.86        160.83         5.24 o                         
  -5   2   2        288.05        300.34         4.54 o                         
  -4   2   2        872.37        884.93         9.78 o                         
  -3   2   2        220.92        209.72         2.77 o                         
  -2   2   2       1206.04       1240.31        39.39 o                         
  -1   2   2        431.65        441.71         4.40 o                         
   0   2   2       2841.07       2723.80        48.81 o                         
   1   2   2        418.40        423.90         4.11 o                         
   3   2   2        242.20        230.75         2.80 o                         
   4   2   2        842.37        865.72         9.63 o                         
   5   2   2        288.96        289.43         6.05 o                         
   6   2   2        185.19        176.56         5.08 o                         
   7   2   2          9.64          9.74         2.49 o                         
  -7   3   2        287.94        308.39        15.81 o                         
  -6   3   2        211.36        216.37         4.69 o                         
  -5   3   2        257.00        247.60         4.20 o                         
  -4   3   2         71.70         72.34         1.55 o                         
  -3   3   2        211.91        194.21         2.75 o                         
  -2   3   2         43.23         47.62         1.07 o                         
  -1   3   2       3318.33       3315.13        45.83 o                         
   0   3   2        471.38        450.25         5.23 o                         
   1   3   2       3324.58       3243.85        59.21 o                         
   2   3   2         46.91         51.08         1.01 o                         
   3   3   2        222.08        200.87         2.63 o                         
   4   3   2         60.68         62.37         1.42 o                         
   5   3   2        257.88        232.37         4.80 o                         
   6   3   2        210.36        232.97         7.22 o                         
   7   3   2        281.19        301.76        16.07 o                         
  -7   4   2         35.52         38.61         6.73 o                         
  -6   4   2        124.86        122.51         4.43 o                         
  -5   4   2        138.30        138.82         4.36 o                         
  -4   4   2       1200.67       1218.73        15.46 o                         
  -3   4   2        434.15        429.37         4.88 o                         
  -2   4   2        674.94        693.47         7.60 o                         
  -1   4   2       1122.39       1212.45        14.14 o                         
   0   4   2        477.37        471.81         4.68 o                         
   1   4   2       1159.72       1222.74        12.74 o                         
   2   4   2        674.32        705.73         7.06 o                         
   3   4   2        421.79        416.96         5.11 o                         
   4   4   2       1209.60       1218.64        13.46 o                         
   5   4   2        141.58        135.96         4.04 o                         
   6   4   2        130.58        134.92         4.76 o                         
   7   4   2         41.18         49.61         7.86 o                         
  -6   5   2         95.48         99.05         3.69 o                         
  -5   5   2         55.12         46.37         2.26 o                         
  -4   5   2         38.70         37.43         1.67 o                         
  -3   5   2        736.97        746.58         9.89 o                         
  -2   5   2        631.32        647.51         7.24 o                         
  -1   5   2        226.37        222.44         3.10 o                         
   0   5   2         88.49         88.35         2.12 o                         
   1   5   2        233.07        237.69         3.05 o                         
   2   5   2        645.15        682.57         7.48 o                         
   3   5   2        722.70        740.69         9.91 o                         
   4   5   2         47.03         47.14         2.07 o                         
   5   5   2         57.06         50.62         1.79 o                         
   6   5   2         87.83         93.55         4.41 o                         
  -6   6   2        126.86        127.04         5.27 o                         
  -5   6   2          0.15          2.04         0.92 o                         
  -4   6   2        269.23        261.15         5.60 o                         
  -3   6   2        404.58        411.39         9.54 o                         
  -2   6   2        178.44        173.65         4.44 o                         
  -1   6   2        197.08        189.14         4.38 o                         
   0   6   2       1911.65       1885.43        19.56 o                         
   1   6   2        208.00        197.30         3.38 o                         
   2   6   2        169.78        171.25         4.18 o                         
   3   6   2        390.31        398.14         7.12 o                         
   4   6   2        279.82        279.46         6.03 o                         
   5   6   2          0.12          0.37         0.62 o                         
   6   6   2        126.34        125.69        10.05 o                         
  -5   7   2         34.40         41.65         3.07 o                         
  -4   7   2         53.35         49.47         2.91 o                         
  -3   7   2        488.31        493.12         9.25 o                         
  -2   7   2         14.65         14.79         1.32 o                         
  -1   7   2         75.59         75.39         3.01 o                         
   0   7   2         20.76         23.72         1.92 o                         
   1   7   2         84.08         85.41         3.80 o                         
   2   7   2         12.07         12.26         1.33 o                         
   3   7   2        492.47        513.20         8.96 o                         
   4   7   2         48.25         47.95         3.05 o                         
   5   7   2         33.70         31.12         2.33 o                         
  -4   8   2         98.32         96.45         7.90 o                         
  -3   8   2        326.61        321.30         9.55 o                         
  -2   8   2        106.88        108.85         3.57 o                         
  -1   8   2         88.71         90.24         3.82 o                         
   0   8   2       1098.53       1166.74        18.51 o                         
   1   8   2         88.19         93.51         4.57 o                         
   2   8   2        103.68        104.61         3.67 o                         
   3   8   2        341.99        347.35         8.79 o                         
   4   8   2         95.30         90.86         4.47 o                         
  -2   9   2         31.79         30.29         3.85 o                         
  -1   9   2         52.98         60.84         3.75 o                         
   0   9   2        144.30        145.80         6.31 o                         
   1   9   2         52.38         58.26         3.69 o                         
   2   9   2         28.81         28.28         2.99 o                         
   1   0   3       5124.52       4868.58        60.96 o                         
   2   0   3       1624.41       1551.82        21.86 o                         
   3   0   3        158.82        155.10         2.54 o                         
   4   0   3        213.22        222.37         2.96 o                         
   5   0   3        497.29        492.00         6.12 o                         
   6   0   3        243.73        224.49         5.32 o                         
   7   0   3          3.02          2.87         1.19 o                         
  -7   1   3         48.51         41.29         3.01 o                         
  -6   1   3        255.58        266.91         6.84 o                         
  -5   1   3         73.95         77.22         1.95 o                         
  -4   1   3       1043.48       1061.27        14.15 o                         
  -3   1   3         14.66         14.95         0.75 o                         
  -2   1   3       3978.96       3919.11        58.93 o                         
  -1   1   3        530.73        526.64        16.55 o                         
   0   1   3         58.13         57.51         1.12 o                         
   1   1   3        497.44        487.87        11.70 o                         
   2   1   3       3949.05       3809.87        72.31 o                         
   3   1   3         13.05         13.95         0.74 o                         
   4   1   3       1032.16       1041.51        10.48 o                         
   5   1   3         87.97         89.30         1.94 o                         
   6   1   3        241.13        246.77         4.50 o                         
   7   1   3         49.37         48.05         4.11 o                         
  -7   2   3         29.51         24.77         3.19 o                         
  -6   2   3        201.42        211.29         5.17 o                         
  -5   2   3        934.64        924.16        12.39 o                         
  -4   2   3        100.83         98.86         2.08 o                         
  -3   2   3        583.98        579.49         6.63 o                         
  -2   2   3        428.41        409.18         4.00 o                         
  -1   2   3       1202.16       1178.08        21.88 o                         
   0   2   3       2200.38       2307.57        40.91 o                         
   1   2   3       1232.12       1210.65        22.36 o                         
   2   2   3        424.95        410.87         4.63 o                         
   3   2   3        582.86        591.07         6.40 o                         
   4   2   3         95.75         91.96         1.92 o                         
   5   2   3        968.12        958.00        12.81 o                         
   6   2   3        196.11        197.37         4.86 o                         
   7   2   3         26.92         24.79         1.79 o                         
  -6   3   3         67.62         66.49         2.75 o                         
  -5   3   3        187.31        180.58         3.37 o                         
  -4   3   3        883.18        904.60        10.65 o                         
  -3   3   3         25.76         26.34         0.95 o                         
  -2   3   3       2217.45       2166.79        35.07 o                         
  -1   3   3        863.47        863.71        11.00 o                         
   0   3   3         43.25         53.10         1.22 o                         
   1   3   3        854.01        840.18         8.82 o                         
   2   3   3       2225.48       2253.32        42.70 o                         
   3   3   3         24.81         26.58         0.94 o                         
   4   3   3        867.30        901.89        10.19 o                         
   5   3   3        187.32        184.91         3.78 o                         
   6   3   3         61.17         50.83         3.57 o                         
  -7   4   3        104.52        113.63         9.78 o                         
  -6   4   3         63.80         60.25         5.82 o                         
  -5   4   3        422.14        418.98         7.88 o                         
  -4   4   3        122.88        125.02         2.94 o                         
  -3   4   3        512.87        531.32         6.30 o                         
  -2   4   3        166.28        155.51         2.07 o                         
  -1   4   3       1330.00       1330.18        16.55 o                         
   0   4   3          0.61          0.69         0.34 o                         
   1   4   3       1313.18       1326.19        16.56 o                         
   2   4   3        155.14        143.42         2.09 o                         
   3   4   3        503.79        510.69         5.79 o                         
   4   4   3        135.30        133.63         2.51 o                         
   5   4   3        421.79        422.25         6.40 o                         
   6   4   3         58.02         67.33         4.28 o                         
   7   4   3        109.62        120.53        10.39 o                         
  -6   5   3         87.07         93.75        12.40 o                         
  -5   5   3        222.84        210.86         5.37 o                         
  -4   5   3        169.93        160.12         3.39 o                         
  -3   5   3         76.03         71.71         2.00 o                         
  -2   5   3        427.26        417.39         5.35 o                         
  -1   5   3        337.72        333.78         4.49 o                         
   0   5   3        211.39        221.43         3.14 o                         
   1   5   3        356.28        363.98         4.42 o                         
   2   5   3        448.79        446.57         5.45 o                         
   3   5   3         79.44         75.63         2.33 o                         
   4   5   3        166.33        154.90         4.46 o                         
   5   5   3        221.46        220.28         4.80 o                         
   6   5   3         95.23         93.80         4.67 o                         
  -6   6   3          6.43          7.93         1.62 o                         
  -5   6   3        320.51        323.87         6.61 o                         
  -4   6   3         26.92         25.46         1.84 o                         
  -3   6   3        161.75        157.31         4.90 o                         
  -2   6   3        464.52        465.03         8.04 o                         
  -1   6   3        803.12        828.31        10.83 o                         
   0   6   3         31.60         35.49         1.65 o                         
   1   6   3        795.83        815.60         9.25 o                         
   2   6   3        439.55        435.76         6.13 o                         
   3   6   3        161.45        157.04         3.38 o                         
   4   6   3         27.21         27.13         2.38 o                         
   5   6   3        316.68        321.45         5.78 o                         
   6   6   3          7.06          4.88         3.56 o                         
  -5   7   3        216.33        210.47         7.94 o                         
  -4   7   3        105.40         98.89         3.83 o                         
  -3   7   3         15.83         19.15         2.62 o                         
  -2   7   3        188.62        187.72         4.27 o                         
  -1   7   3         73.29         72.45         3.16 o                         
   0   7   3         40.81         40.89         2.15 o                         
   1   7   3         73.32         68.86         2.75 o                         
   2   7   3        174.86        177.72         4.35 o                         
   3   7   3         16.11         15.43         1.62 o                         
   4   7   3        108.05        105.12         3.94 o                         
   5   7   3        223.55        237.44         6.65 o                         
  -4   8   3         26.91         27.18         2.33 o                         
  -3   8   3        126.06        121.68         5.40 o                         
  -2   8   3        115.44        108.50         3.92 o                         
  -1   8   3        245.76        256.23         6.59 o                         
   0   8   3         10.75         11.37         1.79 o                         
   1   8   3        253.62        258.78         6.55 o                         
   2   8   3        117.08        118.22         4.03 o                         
   3   8   3        133.45        120.37         6.33 o                         
   4   8   3         25.03         25.96         2.62 o                         
  -2   9   3        150.99        147.64         7.17 o                         
  -1   9   3        107.45        109.26         5.27 o                         
   0   9   3          5.33          9.17         1.66 o                         
   1   9   3        107.94        103.44         4.90 o                         
   2   9   3        137.78        136.76         9.29 o                         
   0   0   4       5643.21       5631.86       122.38 o                         
   1   0   4       4772.01       4519.23        53.34 o                         
   2   0   4         42.42         49.36         1.05 o                         
   3   0   4          7.61          5.96         0.53 o                         
   4   0   4          4.79          4.27         0.43 o                         
   5   0   4        196.94        204.54         4.52 o                         
   6   0   4         36.70         38.39         1.86 o                         
   7   0   4        137.91        151.79         8.04 o                         
  -7   1   4         39.95         35.99         2.75 o                         
  -6   1   4        242.48        249.79         4.43 o                         
  -5   1   4         30.41         31.95         1.51 o                         
  -4   1   4        206.34        217.41         3.69 o                         
  -3   1   4        114.61        101.79         1.85 o                         
  -2   1   4        987.57        954.35        22.36 o                         
  -1   1   4         34.08         32.64         0.93 o                         
   0   1   4         26.53         35.48         0.90 o                         
   1   1   4         31.78         33.13         0.90 o                         
   2   1   4        970.19        936.56        17.85 o                         
   3   1   4        117.91        104.44         1.82 o                         
   4   1   4        181.45        185.99         4.06 o                         
   5   1   4         29.98         28.35         1.76 o                         
   6   1   4        242.55        244.41         5.57 o                         
   7   1   4         38.43         37.19         6.94 o                         
  -7   2   4        263.49        256.22         8.44 o                         
  -6   2   4        177.87        173.26         3.29 o                         
  -5   2   4        132.35        115.69         2.94 o                         
  -4   2   4        305.49        306.50         5.64 o                         
  -3   2   4       1444.00       1446.04        27.14 o                         
  -2   2   4        763.10        782.27         8.19 o                         
  -1   2   4        339.27        314.22         3.33 o                         
   0   2   4         35.53         24.02         0.88 o                         
   1   2   4        317.01        288.95         3.57 o                         
   2   2   4        757.31        789.72         9.31 o                         
   3   2   4       1490.48       1474.51        33.61 o                         
   4   2   4        311.18        313.95         4.40 o                         
   5   2   4        132.41        117.41         4.01 o                         
   6   2   4        174.23        168.25         4.22 o                         
   7   2   4        255.47        239.05        14.06 o                         
  -7   3   4         72.23         62.36         7.42 o                         
  -6   3   4         65.87         60.87         1.79 o                         
  -5   3   4          2.37          2.29         0.55 o                         
  -4   3   4         14.92         15.88         1.22 o                         
  -3   3   4         20.17         19.12         0.81 o                         
  -2   3   4        394.18        426.75         4.42 o                         
  -1   3   4        911.20        941.16        11.17 o                         
   0   3   4       2619.39       2569.28        38.74 o                         
   1   3   4        905.25        947.11        11.93 o                         
   2   3   4        391.39        429.58         4.99 o                         
   3   3   4         23.22         22.77         0.95 o                         
   4   3   4         24.04         26.20         2.12 o                         
   5   3   4          2.92          2.77         0.64 o                         
   6   3   4         69.57         71.76         9.96 o                         
   7   3   4         77.29         81.58         7.05 o                         
  -6   4   4        184.98        196.33         5.45 o                         
  -5   4   4         62.05         63.39         4.45 o                         
  -4   4   4        100.15         97.45         2.29 o                         
  -3   4   4       1268.81       1277.24        13.34 o                         
  -2   4   4        565.29        566.50         5.54 o                         
  -1   4   4         84.78         90.63         1.80 o                         
   0   4   4         15.81         14.37         0.85 o                         
   1   4   4         69.64         74.33         1.51 o                         
   2   4   4        568.05        565.66         6.12 o                         
   3   4   4       1226.74       1244.08        11.95 o                         
   4   4   4        101.66        100.59         2.53 o                         
   5   4   4         62.37         65.04         4.47 o                         
   6   4   4        178.37        185.94         5.83 o                         
  -6   5   4        210.24        220.37         7.37 o                         
  -5   5   4         44.00         36.43         2.16 o                         
  -4   5   4        450.56        455.66         7.03 o                         
  -3   5   4         73.52         71.05         2.16 o                         
  -2   5   4        203.15        198.64         3.33 o                         
  -1   5   4        263.19        262.70         3.51 o                         
   0   5   4        504.67        511.59         5.76 o                         
   1   5   4        270.77        277.57         3.55 o                         
   2   5   4        207.67        201.64         3.27 o                         
   3   5   4         76.10         76.28         2.42 o                         
   4   5   4        478.54        489.47         9.79 o                         
   5   5   4         41.84         37.77         2.23 o                         
   6   5   4        204.23        231.66         8.62 o                         
  -5   6   4        107.24        109.40         5.08 o                         
  -4   6   4         22.94         21.75         1.91 o                         
  -3   6   4         12.62         15.50         1.28 o                         
  -2   6   4        143.76        142.01         3.07 o                         
  -1   6   4        830.75        845.82        11.07 o                         
   0   6   4        444.19        437.67         6.44 o                         
   1   6   4        838.72        836.54         9.99 o                         
   2   6   4        137.74        138.22         3.03 o                         
   3   6   4          6.28          6.36         0.82 o                         
   4   6   4         26.80         26.48         1.94 o                         
   5   6   4        107.56        112.29         3.47 o                         
  -5   7   4         36.40         34.16         3.05 o                         
  -4   7   4        384.94        377.72         8.45 o                         
  -3   7   4        289.32        293.83         7.21 o                         
  -2   7   4        547.62        556.96        11.58 o                         
  -1   7   4         97.89         98.27         3.46 o                         
   0   7   4         35.12         35.57         2.11 o                         
   1   7   4        104.61        100.43         3.15 o                         
   2   7   4        540.53        537.57         8.93 o                         
   3   7   4        292.30        291.78         5.75 o                         
   4   7   4        387.99        387.77         8.08 o                         
   5   7   4         36.38         32.36         2.61 o                         
  -4   8   4         30.37         28.08         2.37 o                         
  -3   8   4        132.78        137.84         4.63 o                         
  -2   8   4        145.51        144.57         5.31 o                         
  -1   8   4        410.71        412.82         7.91 o                         
   0   8   4         29.39         28.47         2.74 o                         
   1   8   4        401.68        406.36         9.62 o                         
   2   8   4        139.15        137.57         5.82 o                         
   3   8   4        138.43        150.80         4.93 o                         
   4   8   4         30.77         28.87         2.52 o                         
  -2   9   4         18.58         16.17         2.13 o                         
  -1   9   4         81.37         78.37         5.28 o                         
   0   9   4        236.47        235.74         7.26 o                         
   1   9   4         80.26         72.85         4.90 o                         
   2   9   4         16.51         14.13         1.99 o                         
   1   0   5       6135.71       5772.39        68.00 o                         
   2   0   5         55.32         47.33         1.06 o                         
   3   0   5        477.75        492.38         6.09 o                         
   4   0   5        136.56        129.46         2.19 o                         
   5   0   5       2203.81       2206.85        25.53 o                         
   6   0   5        240.49        221.93         5.17 o                         
   7   0   5         69.86         82.54         6.29 o                         
  -7   1   5         53.59         46.97         2.69 o                         
  -6   1   5         94.73         94.34         2.37 o                         
  -5   1   5        312.81        310.27         5.81 o                         
  -4   1   5        400.56        412.13         6.20 o                         
  -3   1   5        170.75        187.82         2.78 o                         
  -2   1   5       2717.56       2810.66        47.05 o                         
   0   1   5        168.22        175.59         2.58 o                         
   1   1   5        872.75        925.01        30.66 o                         
   2   1   5       2694.19       2692.56        45.40 o                         
   3   1   5        171.64        192.66         3.29 o                         
   4   1   5        407.27        420.27         4.89 o                         
   5   1   5        311.64        305.05         5.88 o                         
   6   1   5        103.03         99.60         3.17 o                         
   7   1   5         52.40         45.97         2.12 o                         
  -7   2   5         19.96         24.67         2.79 o                         
  -6   2   5         52.21         51.05         2.07 o                         
  -5   2   5       1155.69       1196.74        19.88 o                         
  -4   2   5        186.38        193.84         3.01 o                         
  -3   2   5         88.19         81.17         1.59 o                         
  -2   2   5        633.93        671.43         7.22 o                         
  -1   2   5       5097.21       4957.61        67.19 o                         
   0   2   5       1195.83       1244.56        23.12 o                         
   1   2   5       5119.64       5129.53        64.06 o                         
   2   2   5        636.91        671.70         8.13 o                         
   3   2   5         96.17         89.24         1.74 o                         
   4   2   5        188.23        190.00         3.38 o                         
   5   2   5       1131.75       1187.20        14.87 o                         
   6   2   5         52.73         51.54         2.08 o                         
   7   2   5         18.90         17.10         3.00 o                         
  -7   3   5         15.40         18.17         4.37 o                         
  -6   3   5        197.57        196.59         4.61 o                         
  -5   3   5         79.98         72.34         2.39 o                         
  -4   3   5        355.72        340.92         6.44 o                         
  -3   3   5        523.50        545.48         5.96 o                         
  -2   3   5       2342.24       2256.05        36.30 o                         
  -1   3   5        255.55        275.93         3.49 o                         
   0   3   5         17.53         19.02         0.87 o                         
   1   3   5        255.87        284.58         3.67 o                         
   2   3   5       2344.68       2327.62        37.10 o                         
   3   3   5        517.54        548.54         7.36 o                         
   4   3   5        369.40        347.89         5.83 o                         
   5   3   5         80.84         75.19         2.46 o                         
   6   3   5        201.67        204.31         3.90 o                         
   7   3   5         14.95         15.23         3.93 o                         
  -6   4   5         61.26         68.05         5.86 o                         
  -5   4   5        652.29        658.07        13.71 o                         
  -4   4   5        338.47        332.44         5.54 o                         
  -3   4   5        215.57        204.98         4.06 o                         
  -2   4   5         18.58         19.06         0.86 o                         
  -1   4   5       1610.63       1593.22        23.13 o                         
   0   4   5          0.02          1.07         0.33 o                         
   1   4   5       1578.71       1582.33        25.32 o                         
   2   4   5         18.69         20.14         0.98 o                         
   3   4   5        222.30        212.53         3.37 o                         
   4   4   5        341.27        338.34         5.54 o                         
   5   4   5        642.62        656.26         9.63 o                         
   6   4   5         60.39         56.30         5.28 o                         
  -6   5   5         84.74         84.75         5.47 o                         
  -5   5   5         43.25         38.75         2.04 o                         
  -4   5   5        439.73        429.24         6.40 o                         
  -3   5   5         21.67         20.96         1.51 o                         
  -2   5   5        607.73        625.56         7.43 o                         
  -1   5   5        165.51        158.03         2.57 o                         
   0   5   5        112.80        113.47         2.18 o                         
   1   5   5        166.79        163.02         2.77 o                         
   2   5   5        623.14        639.49         7.47 o                         
   3   5   5         20.28         23.04         1.37 o                         
   4   5   5        444.37        455.41         8.68 o                         
   5   5   5         42.67         39.89         2.72 o                         
   6   5   5         83.81         91.79         4.73 o                         
  -5   6   5        345.06        365.88         8.85 o                         
  -4   6   5         46.90         40.13         2.17 o                         
  -3   6   5        355.23        345.91         7.97 o                         
  -2   6   5         60.81         59.49         1.81 o                         
  -1   6   5       1006.36       1016.29        12.92 o                         
   0   6   5        262.97        265.22         4.36 o                         
   1   6   5        994.23        996.50        11.68 o                         
   2   6   5         59.66         62.08         2.20 o                         
   3   6   5        356.80        350.58         5.53 o                         
   4   6   5         45.38         41.53         2.28 o                         
   5   6   5        340.73        354.22         8.23 o                         
  -5   7   5         18.81         17.92         2.25 o                         
  -4   7   5        194.34        185.94         6.09 o                         
  -3   7   5         69.33         73.10         3.40 o                         
  -2   7   5        131.12        134.20         2.91 o                         
  -1   7   5          3.46          4.19         0.95 o                         
   0   7   5         35.79         33.61         2.39 o                         
   1   7   5          3.29          2.28         0.78 o                         
   2   7   5        137.34        136.89         3.38 o                         
   3   7   5         74.40         78.63         2.87 o                         
   4   7   5        191.79        180.52         5.13 o                         
   5   7   5         18.05         16.02         2.17 o                         
  -3   8   5         78.19         67.74         3.94 o                         
  -2   8   5          7.86          9.03         1.17 o                         
  -1   8   5        402.36        418.12         7.24 o                         
   0   8   5          0.03          1.35         0.93 o                         
   1   8   5        408.10        412.40         8.05 o                         
   2   8   5          7.30          6.99         1.59 o                         
   3   8   5         75.56         72.91         4.42 o                         
  -2   9   5        268.14        273.85         9.93 o                         
  -1   9   5          2.09          2.82         1.33 o                         
   0   9   5         40.47         47.20         4.37 o                         
   1   9   5          2.61          2.62         1.33 o                         
   2   9   5        274.93        284.89         7.93 o                         
   0   0   6         23.13         18.17         1.11 o                         
   1   0   6       2409.69       2434.98        47.56 o                         
   2   0   6       1637.46       1663.70        25.48 o                         
   3   0   6         94.37        100.72         2.13 o                         
   4   0   6         65.47         63.55         2.29 o                         
   5   0   6        126.28        128.54         4.74 o                         
   6   0   6         82.45         77.14         3.67 o                         
   7   0   6        191.67        175.29         7.08 o                         
  -7   1   6         34.47         28.88         2.58 o                         
  -6   1   6         59.69         64.52         1.97 o                         
  -5   1   6        175.77        162.87         3.19 o                         
  -4   1   6        782.56        775.46         9.81 o                         
  -3   1   6        177.52        168.03         2.68 o                         
  -2   1   6        261.59        239.52         3.45 o                         
  -1   1   6       1630.83       1753.19        38.43 o                         
   0   1   6        211.86        201.12         2.92 o                         
   1   1   6       1636.33       1734.51        28.15 o                         
   2   1   6        264.98        239.28         3.40 o                         
   3   1   6        173.06        167.67         2.59 o                         
   4   1   6        762.63        762.10         8.28 o                         
   5   1   6        174.38        164.32         3.99 o                         
   6   1   6         70.83         73.69         2.88 o                         
   7   1   6         35.21         28.74         3.14 o                         
  -7   2   6         68.70         65.77         7.69 o                         
  -6   2   6        173.73        166.51         3.94 o                         
  -5   2   6        107.45        103.98         3.84 o                         
  -4   2   6        527.96        523.43         6.85 o                         
  -3   2   6        832.38        822.45        11.90 o                         
  -2   2   6        123.19        123.75         1.91 o                         
  -1   2   6        109.08        108.13         2.00 o                         
   0   2   6       1294.37       1275.07        40.79 o                         
   1   2   6         97.70         93.73         1.89 o                         
   2   2   6        123.61        121.27         2.18 o                         
   3   2   6        850.22        824.30         8.95 o                         
   4   2   6        535.35        548.31         7.81 o                         
   5   2   6        107.18        111.25         2.60 o                         
   6   2   6        169.71        161.34         4.45 o                         
   7   2   6         68.42         63.62         5.68 o                         
  -7   3   6         63.56         63.23         7.51 o                         
  -6   3   6        292.59        292.40         5.81 o                         
  -5   3   6        103.53         97.04         2.93 o                         
  -4   3   6        256.69        256.18         4.27 o                         
  -3   3   6         88.45         91.13         1.71 o                         
  -2   3   6        205.11        208.30         2.82 o                         
  -1   3   6        309.08        319.68         3.83 o                         
   0   3   6       2235.50       2157.68        35.84 o                         
   1   3   6        297.67        319.19         4.51 o                         
   2   3   6        204.56        208.23         3.41 o                         
   3   3   6         89.95         90.80         3.88 o                         
   4   3   6        228.54        220.41         4.08 o                         
   5   3   6        100.63         96.54         2.81 o                         
   6   3   6        294.16        313.52         9.09 o                         
  -6   4   6          5.54          4.65         0.85 o                         
  -5   4   6         84.40         82.50         2.38 o                         
  -4   4   6        485.93        482.52         7.00 o                         
  -3   4   6       1212.59       1221.92        13.27 o                         
  -2   4   6          4.93          5.13         0.51 o                         
  -1   4   6         34.62         33.47         1.36 o                         
   0   4   6       2644.06       2703.59        44.56 o                         
   1   4   6         29.64         30.46         1.25 o                         
   2   4   6          5.62          5.39         0.66 o                         
   3   4   6       1243.57       1239.27        14.22 o                         
   4   4   6        480.57        484.78         7.78 o                         
   5   4   6         84.31         80.58         2.75 o                         
   6   4   6          5.59          5.35         1.07 o                         
  -6   5   6         84.02         82.91         5.56 o                         
  -5   5   6          7.02          4.43         0.83 o                         
  -4   5   6         81.24         84.73         2.79 o                         
  -3   5   6        212.16        218.72         3.96 o                         
  -2   5   6         69.27         63.78         1.71 o                         
  -1   5   6        127.67        128.20         2.71 o                         
   0   5   6        301.82        302.70         4.61 o                         
   1   5   6        120.14        120.56         3.94 o                         
   2   5   6         70.80         65.60         2.11 o                         
   3   5   6        220.24        218.67         3.73 o                         
   4   5   6         75.06         80.88         3.27 o                         
   5   5   6          7.44          7.08         1.12 o                         
   6   5   6         83.63         87.44         3.43 o                         
  -5   6   6          4.93          5.34         1.12 o                         
  -4   6   6        219.68        223.56         5.07 o                         
  -3   6   6        278.39        280.08         5.63 o                         
  -2   6   6         63.74         62.09         1.90 o                         
  -1   6   6        877.64        881.88        11.59 o                         
   0   6   6        123.85        128.98         3.04 o                         
   1   6   6        867.40        862.08        11.02 o                         
   2   6   6         64.79         61.96         2.24 o                         
   3   6   6        270.56        275.77         4.68 o                         
   4   6   6        213.22        203.72         4.98 o                         
   5   6   6          4.90          6.46         1.69 o                         
  -4   7   6        211.09        220.58         8.56 o                         
  -3   7   6         77.10         71.54         3.35 o                         
  -2   7   6        280.92        285.11         4.75 o                         
  -1   7   6         28.61         27.60         1.78 o                         
   0   7   6          4.18          4.46         1.18 o                         
   1   7   6         30.34         32.52         2.43 o                         
   2   7   6        290.46        289.88         5.84 o                         
   3   7   6         76.19         72.33         2.50 o                         
   4   7   6        204.29        204.47         6.52 o                         
  -3   8   6        182.95        183.61         6.02 o                         
  -2   8   6        238.46        246.91         4.52 o                         
  -1   8   6        334.62        328.65         6.86 o                         
   0   8   6         56.42         57.74         3.35 o                         
   1   8   6        346.18        339.92         7.19 o                         
   2   8   6        244.04        244.01         6.89 o                         
   3   8   6        179.20        196.07         6.26 o                         
  -1   9   6         26.14         24.12         3.61 o                         
   0   9   6        358.29        376.12         9.96 o                         
   1   9   6         22.70         25.55         2.60 o                         
   1   0   7       1836.38       1886.74        36.65 o                         
   2   0   7         44.14         48.93         1.21 o                         
   3   0   7         70.79         60.07         1.35 o                         
   4   0   7        326.55        331.23         6.02 o                         
   5   0   7        201.80        202.36         8.28 o                         
   6   0   7        119.15        116.70         2.98 o                         
   7   0   7          0.07          1.40         1.22 o                         
  -7   1   7          6.79          8.81         1.47 o                         
  -6   1   7         56.30         56.68         2.45 o                         
  -5   1   7         99.17         99.72         2.66 o                         
  -4   1   7        634.99        631.98         7.70 o                         
  -3   1   7        326.35        326.27         4.78 o                         
  -2   1   7       1664.53       1689.76        54.93 o                         
  -1   1   7        185.36        195.54         3.39 o                         
   0   1   7       1913.34       2002.66        40.66 o                         
   1   1   7        165.19        182.19         2.60 o                         
   2   1   7       1621.61       1623.12        53.01 o                         
   3   1   7        332.83        337.59         5.23 o                         
   4   1   7        643.91        654.80         7.49 o                         
   5   1   7         86.35         85.00         3.86 o                         
   6   1   7         55.73         54.28         3.08 o                         
  -7   2   7         49.87         48.71         3.92 o                         
  -6   2   7         35.22         29.88         2.63 o                         
  -5   2   7        549.89        572.36         9.55 o                         
  -4   2   7        245.19        252.60         4.53 o                         
  -3   2   7        811.94        819.04         9.53 o                         
  -2   2   7        252.63        250.85         3.32 o                         
  -1   2   7       1813.78       1850.96        31.41 o                         
   0   2   7        389.68        422.68         5.14 o                         
   1   2   7       1884.02       1885.24        31.83 o                         
   2   2   7        263.92        267.47         4.10 o                         
   3   2   7        823.83        855.56         9.37 o                         
   4   2   7        257.46        262.95         4.08 o                         
   5   2   7        551.27        554.65         8.11 o                         
   6   2   7         37.78         33.76         2.94 o                         
   7   2   7         49.28         50.73         5.28 o                         
  -6   3   7         40.61         47.25         2.28 o                         
  -5   3   7         92.50         98.89         2.61 o                         
  -4   3   7        332.64        326.79         5.09 o                         
  -3   3   7        115.03        104.11         2.47 o                         
  -2   3   7        680.24        682.07         7.03 o                         
  -1   3   7        132.89        142.13         2.37 o                         
   0   3   7        522.31        550.15         8.63 o                         
   1   3   7        119.59        129.92         2.55 o                         
   2   3   7        652.17        673.12         9.41 o                         
   3   3   7        112.84        102.82         3.13 o                         
   4   3   7        330.34        327.73         5.07 o                         
   5   3   7         87.72         91.27         3.10 o                         
   6   3   7         42.47         45.20         2.53 o                         
  -6   4   7          5.99          7.46         1.92 o                         
  -5   4   7        333.03        328.10         5.86 o                         
  -4   4   7         51.54         49.67         2.34 o                         
  -3   4   7         90.15         94.94         1.99 o                         
  -2   4   7        606.12        599.46         8.34 o                         
  -1   4   7        999.05        965.15        10.12 o                         
   0   4   7         74.28         73.14         1.72 o                         
   1   4   7        977.20        958.60        10.68 o                         
   2   4   7        613.36        618.16         7.95 o                         
   3   4   7         93.74         96.19         2.80 o                         
   4   4   7         48.29         50.12         2.19 o                         
   5   4   7        345.07        336.84         6.86 o                         
   6   4   7          7.90          7.75         1.16 o                         
  -6   5   7         97.43         96.56         6.27 o                         
  -5   5   7         58.71         54.22         2.64 o                         
  -4   5   7        164.48        164.97         3.81 o                         
  -3   5   7        168.36        171.81         2.85 o                         
  -2   5   7        937.97        937.94        13.07 o                         
  -1   5   7          8.53         11.50         1.08 o                         
   0   5   7         72.67         71.47         2.19 o                         
   1   5   7         10.99         13.70         1.11 o                         
   2   5   7        958.26        958.67        11.04 o                         
   3   5   7        160.38        156.25         3.30 o                         
   4   5   7        155.70        157.22         5.49 o                         
   5   5   7         60.60         62.77         3.94 o                         
   6   5   7         98.19         93.69         3.85 o                         
  -5   6   7        140.80        135.53        10.32 o                         
  -4   6   7         30.65         32.52         1.77 o                         
  -3   6   7         56.01         55.76         1.79 o                         
  -2   6   7        283.96        292.95         4.68 o                         
  -1   6   7        302.07        306.56         5.41 o                         
   0   6   7         16.98         20.19         1.61 o                         
   1   6   7        276.65        271.77         4.99 o                         
   2   6   7        297.55        293.98         4.93 o                         
   3   6   7         61.34         57.48         2.19 o                         
   4   6   7         30.54         31.63         2.49 o                         
   5   6   7        145.48        150.11         4.66 o                         
  -4   7   7         47.75         50.20         2.55 o                         
  -3   7   7         10.00          9.12         1.20 o                         
  -2   7   7        731.73        740.27        10.79 o                         
  -1   7   7         51.79         48.71         2.40 o                         
   0   7   7         18.07         19.38         1.72 o                         
   1   7   7         51.58         51.59         3.12 o                         
   2   7   7        729.54        730.50        10.36 o                         
   3   7   7          8.39          6.25         1.05 o                         
   4   7   7         50.06         48.46         3.49 o                         
  -3   8   7        182.21        185.28         5.50 o                         
  -2   8   7        162.83        159.48         4.80 o                         
  -1   8   7         60.69         60.37         3.88 o                         
   0   8   7         28.52         24.91         2.24 o                         
   1   8   7         58.95         54.41         3.16 o                         
   2   8   7        159.39        152.29         4.63 o                         
   3   8   7        188.33        191.33         8.16 o                         
  -1   9   7         69.23         64.35         3.77 o                         
   0   9   7          0.22          2.62         1.25 o                         
   1   9   7         72.52         79.11         4.71 o                         
   0   0   8       7189.37       7017.08       122.19 o                         
   1   0   8       2323.42       2412.95        37.51 o                         
   2   0   8          1.64          3.30         0.44 o                         
   3   0   8         11.35          9.58         0.88 o                         
   4   0   8       1484.15       1541.56        24.32 o                         
   5   0   8         33.85         33.79         1.69 o                         
   6   0   8        470.44        489.87        15.01 o                         
   7   0   8        107.79        105.07         8.56 o                         
  -7   1   8        108.16        106.64         8.12 o                         
  -6   1   8        118.14        117.79         4.34 o                         
  -5   1   8        144.89        153.28         4.30 o                         
  -4   1   8        549.10        556.85         6.74 o                         
  -3   1   8       1444.89       1404.47        17.29 o                         
  -2   1   8        798.78        847.25        10.15 o                         
  -1   1   8        117.66        109.90         2.73 o                         
   0   1   8        201.53        189.98         3.04 o                         
   1   1   8        113.21        101.13         1.86 o                         
   2   1   8        795.62        845.42         9.69 o                         
   3   1   8       1408.46       1418.60        19.04 o                         
   4   1   8        540.35        540.72         6.87 o                         
   5   1   8        142.94        142.74         2.56 o                         
   6   1   8        119.80        118.27         3.62 o                         
   7   1   8        112.14        100.44         6.64 o                         
  -7   2   8        130.79        130.47         6.02 o                         
  -6   2   8        111.69        106.11         3.71 o                         
  -5   2   8         10.40         11.46         1.15 o                         
  -4   2   8        976.45        975.95        18.86 o                         
  -3   2   8        268.23        268.93         4.09 o                         
  -2   2   8        392.16        403.65         5.99 o                         
  -1   2   8        149.00        147.80         2.53 o                         
   0   2   8       4075.35       4063.55        57.19 o                         
   1   2   8        141.35        138.89         2.63 o                         
   2   2   8        397.29        385.72         4.77 o                         
   3   2   8        282.91        285.92         5.18 o                         
   4   2   8       1011.28       1017.68        11.58 o                         
   5   2   8          9.95          8.03         0.97 o                         
   6   2   8        103.88         87.90         6.13 o                         
   7   2   8        123.18        130.02         7.48 o                         
  -6   3   8        218.26        231.55         5.93 o                         
  -5   3   8        139.05        132.09         3.35 o                         
  -4   3   8         72.64         74.42         2.10 o                         
  -3   3   8        931.39        946.53        10.57 o                         
  -2   3   8         69.43         65.61         1.58 o                         
  -1   3   8        814.57        820.99         9.55 o                         
   0   3   8       3221.10       3298.95        56.23 o                         
   1   3   8        822.87        840.17        10.60 o                         
   2   3   8         74.69         69.37         2.02 o                         
   3   3   8        910.51        924.46        11.63 o                         
   4   3   8         72.06         71.68         2.24 o                         
   5   3   8        137.04        129.14         5.98 o                         
   6   3   8        226.24        234.39         5.31 o                         
  -6   4   8         59.39         58.67         3.50 o                         
  -5   4   8         14.61         13.20         1.28 o                         
  -4   4   8        496.44        508.52         7.93 o                         
  -3   4   8        687.45        675.32         8.15 o                         
  -2   4   8         80.87         83.38         2.05 o                         
  -1   4   8         47.07         53.01         1.75 o                         
   0   4   8        543.93        509.36         6.25 o                         
   1   4   8         49.90         59.60         1.96 o                         
   2   4   8         79.22         78.60         2.28 o                         
   3   4   8        657.62        663.15         9.89 o                         
   4   4   8        500.38        496.60         7.42 o                         
   5   4   8         13.82         12.45         1.53 o                         
   6   4   8         59.33         64.82         3.52 o                         
  -6   5   8         79.69         84.32         5.98 o                         
  -5   5   8          9.79          8.72         1.55 o                         
  -4   5   8        177.44        176.11         4.18 o                         
  -3   5   8        505.79        518.07         7.19 o                         
  -2   5   8        333.45        345.46         5.83 o                         
  -1   5   8        347.97        359.92         5.80 o                         
   0   5   8        670.87        692.37        10.17 o                         
   1   5   8        343.78        356.71         5.62 o                         
   2   5   8        344.74        341.53         6.42 o                         
   3   5   8        512.79        500.05         7.20 o                         
   4   5   8        179.88        175.71         3.91 o                         
   5   5   8          9.12          9.02         1.30 o                         
   6   5   8         82.02         86.03         3.93 o                         
  -5   6   8         41.47         37.01         3.78 o                         
  -4   6   8        219.81        222.18         4.79 o                         
  -3   6   8        139.87        134.20         2.72 o                         
  -2   6   8         28.90         31.38         1.63 o                         
  -1   6   8        131.07        115.97         3.07 o                         
   0   6   8        664.88        652.34         9.58 o                         
   1   6   8        134.51        123.27         3.47 o                         
   2   6   8         25.22         25.03         1.89 o                         
   3   6   8        135.57        134.03         3.73 o                         
   4   6   8        222.81        223.09         4.81 o                         
   5   6   8         43.34         42.90         3.23 o                         
  -4   7   8        120.47        130.64         3.70 o                         
  -3   7   8        179.14        168.19         5.52 o                         
  -2   7   8         46.59         46.91         1.98 o                         
  -1   7   8        145.41        141.57         3.63 o                         
   0   7   8        157.42        147.15         4.31 o                         
   1   7   8        135.93        136.04         4.07 o                         
   2   7   8         47.03         47.22         2.84 o                         
   3   7   8        175.88        174.86         4.33 o                         
   4   7   8        118.72        113.43         6.73 o                         
  -3   8   8         88.57         83.08         3.95 o                         
  -2   8   8         35.58         37.65         2.16 o                         
  -1   8   8        104.99        105.24         3.99 o                         
   0   8   8        293.21        286.73         6.94 o                         
   1   8   8         95.57         94.83         4.20 o                         
   2   8   8         32.54         37.84         2.73 o                         
   3   8   8         92.53         92.11         5.69 o                         
   1   0   9          4.61          5.80         0.62 o                         
   2   0   9        116.54         98.58         2.07 o                         
   3   0   9         56.48         64.54         1.67 o                         
   4   0   9          3.90          3.62         0.62 o                         
   5   0   9          0.43          0.14         0.32 o                         
   6   0   9        235.45        249.47         6.00 o                         
   7   0   9        174.77        190.91         7.72 o                         
  -7   1   9         64.46         71.26         4.48 o                         
  -6   1   9        103.55         97.39         6.34 o                         
  -5   1   9        315.91        309.40         5.87 o                         
  -4   1   9         51.06         49.11         1.67 o                         
  -3   1   9         57.62         61.31         1.65 o                         
  -2   1   9        531.43        520.67         7.40 o                         
  -1   1   9        789.28        838.07        10.93 o                         
   0   1   9        465.15        442.52         5.79 o                         
   1   1   9        801.72        831.91         9.15 o                         
   2   1   9        509.39        493.81         6.06 o                         
   3   1   9         50.95         53.58         1.67 o                         
   4   1   9         54.44         55.06         1.97 o                         
   5   1   9        324.06        323.27         5.31 o                         
   6   1   9        102.65         98.70         4.38 o                         
   7   1   9         66.52         69.87         5.85 o                         
  -6   2   9         58.38         57.62         6.11 o                         
  -5   2   9          0.15         -0.11         0.33 o                         
  -4   2   9         84.82         81.93         3.13 o                         
  -3   2   9        552.16        560.77         7.27 o                         
  -2   2   9        644.31        659.84         8.55 o                         
  -1   2   9        334.50        325.30         4.46 o                         
   0   2   9          2.92          5.57         0.66 o                         
   1   2   9        352.49        342.37         4.73 o                         
   2   2   9        638.09        642.87         7.23 o                         
   3   2   9        560.58        565.70         7.36 o                         
   4   2   9         71.98         74.07         2.03 o                         
   5   2   9          0.50         -0.27         0.51 o                         
   6   2   9         60.92         60.81         3.75 o                         
  -6   3   9         43.21         44.16         2.80 o                         
  -5   3   9        363.74        387.83         7.79 o                         
  -4   3   9         25.72         25.18         1.51 o                         
  -3   3   9        116.40        120.16         2.25 o                         
  -2   3   9        449.95        459.76         5.27 o                         
  -1   3   9        155.31        153.19         2.62 o                         
   0   3   9        344.60        356.70         5.57 o                         
   1   3   9        174.38        169.66         3.41 o                         
   2   3   9        454.46        466.87         6.48 o                         
   3   3   9        107.56        107.94         2.78 o                         
   4   3   9         23.04         21.75         1.73 o                         
   5   3   9        370.58        359.07         7.77 o                         
   6   3   9         43.72         41.83         2.44 o                         
  -6   4   9        120.71        112.47         8.66 o                         
  -5   4   9         76.26         78.39         2.90 o                         
  -4   4   9         20.84         22.07         1.48 o                         
  -3   4   9        141.07        137.32         3.29 o                         
  -2   4   9        626.25        640.40         8.63 o                         
  -1   4   9        435.99        428.39         6.06 o                         
   0   4   9         10.93         10.84         0.91 o                         
   1   4   9        416.53        398.11         6.62 o                         
   2   4   9        633.19        649.58         9.76 o                         
   3   4   9        141.47        141.20         3.57 o                         
   4   4   9         22.08         22.26         1.51 o                         
   5   4   9         73.65         73.06         3.67 o                         
   6   4   9        114.38        106.05         4.60 o                         
  -5   5   9        130.18        134.66        11.44 o                         
  -4   5   9        152.87        150.94         3.10 o                         
  -3   5   9         33.37         32.23         1.67 o                         
  -2   5   9        837.74        839.91        11.62 o                         
  -1   5   9        438.22        452.02         6.94 o                         
   0   5   9         41.69         35.83         2.16 o                         
   1   5   9        442.80        442.48         6.64 o                         
   2   5   9        862.28        850.50        10.83 o                         
   3   5   9         31.15         30.79         1.89 o                         
   4   5   9        146.65        149.20         4.46 o                         
   5   5   9        139.54        147.50         4.93 o                         
  -5   6   9         54.11         61.40        13.36 o                         
  -4   6   9        119.64        118.79         3.82 o                         
  -3   6   9         53.03         52.90         1.82 o                         
  -2   6   9        187.46        185.10         4.40 o                         
  -1   6   9        352.06        343.32         7.55 o                         
   0   6   9         93.99         99.15         3.29 o                         
   1   6   9        343.70        340.01         6.88 o                         
   2   6   9        173.87        178.94         5.60 o                         
   3   6   9         49.28         47.76         2.30 o                         
   4   6   9        114.34        109.69         3.60 o                         
   5   6   9         52.65         47.38         4.44 o                         
  -4   7   9         15.86         16.50         1.53 o                         
  -3   7   9        108.87        107.81         4.30 o                         
  -2   7   9          2.74          1.61         0.82 o                         
  -1   7   9        244.87        255.98         5.51 o                         
   0   7   9        166.98        170.62         4.96 o                         
   1   7   9        248.84        252.65         7.48 o                         
   2   7   9          3.04          1.39         1.11 o                         
   3   7   9        108.68        107.03         4.96 o                         
   4   7   9         15.66         19.38         2.48 o                         
  -2   8   9        256.20        265.68         5.71 o                         
  -1   8   9        131.60        125.80         3.94 o                         
   0   8   9          0.22         -0.70         0.70 o                         
   1   8   9        139.27        137.71         5.16 o                         
   2   8   9        256.94        262.31         6.97 o                         
   0   0  10       3365.62       3259.94        70.84 o                         
   1   0  10        334.32        324.81         5.31 o                         
   2   0  10        112.24        123.08         2.33 o                         
   3   0  10         32.79         33.25         1.26 o                         
   4   0  10         24.16         25.45         1.72 o                         
   5   0  10          2.30          1.88         0.60 o                         
   6   0  10        412.03        419.03         8.47 o                         
  -6   1  10         22.37         22.31         2.00 o                         
  -5   1  10         49.82         48.66         1.73 o                         
  -4   1  10         45.86         47.82         1.67 o                         
  -3   1  10       2068.28       2073.07        33.29 o                         
  -2   1  10         48.78         48.92         1.74 o                         
  -1   1  10        765.72        791.48        10.60 o                         
   0   1  10         65.15         57.91         1.90 o                         
   1   1  10        792.99        838.28         9.47 o                         
   2   1  10         48.99         44.96         1.66 o                         
   3   1  10       2074.80       2065.32        29.85 o                         
   4   1  10         45.67         49.67         1.83 o                         
   5   1  10         50.26         46.11         1.79 o                         
   6   1  10         22.02         14.29         3.02 o                         
  -6   2  10        288.74        308.43         7.20 o                         
  -5   2  10        127.14        128.41         3.34 o                         
  -4   2  10        650.74        668.86        10.06 o                         
  -3   2  10        375.90        365.48         5.30 o                         
  -2   2  10        100.44        110.83         2.52 o                         
  -1   2  10         52.43         50.79         1.86 o                         
   0   2  10       1569.33       1595.55        23.62 o                         
   1   2  10         51.68         56.09         1.90 o                         
   2   2  10        106.50        116.60         2.24 o                         
   3   2  10        375.50        368.56         6.28 o                         
   4   2  10        633.93        627.59         9.14 o                         
   5   2  10        129.50        132.42         3.00 o                         
   6   2  10        286.19        299.27         8.80 o                         
  -6   3  10        107.63        122.43         6.68 o                         
  -5   3  10        113.71        103.19         2.76 o                         
  -4   3  10         35.32         38.53         1.96 o                         
  -3   3  10        581.79        589.19         8.04 o                         
  -2   3  10        264.15        260.50         4.34 o                         
  -1   3  10        585.85        572.32         7.53 o                         
   0   3  10        309.65        285.71         4.32 o                         
   1   3  10        599.22        585.49         7.32 o                         
   2   3  10        258.86        259.09         4.66 o                         
   3   3  10        587.62        582.32         8.39 o                         
   4   3  10         34.23         36.71         2.34 o                         
   5   3  10        112.90         90.99         4.40 o                         
   6   3  10        104.79        113.19         8.36 o                         
  -6   4  10        100.89        111.19         7.16 o                         
  -5   4  10        160.84        165.42         4.93 o                         
  -4   4  10        681.89        676.74        10.70 o                         
  -3   4  10        157.82        159.34         3.16 o                         
  -2   4  10        310.07        301.08         4.75 o                         
  -1   4  10         42.93         43.20         1.97 o                         
   0   4  10       1343.37       1390.23        16.84 o                         
   1   4  10         45.21         44.05         2.09 o                         
   2   4  10        303.76        300.23         6.16 o                         
   3   4  10        159.81        152.58         3.88 o                         
   4   4  10        680.32        678.01        10.48 o                         
   5   4  10        165.32        178.71         5.53 o                         
   6   4  10        105.45        116.22         5.56 o                         
  -5   5  10         24.00         19.91         2.37 o                         
  -4   5  10         52.49         53.49         1.37 o                         
  -3   5  10        260.76        269.59         4.96 o                         
  -2   5  10         33.75         33.55         1.92 o                         
  -1   5  10        255.38        249.85         4.73 o                         
   0   5  10        111.68        103.49         2.89 o                         
   1   5  10        260.32        264.42         6.41 o                         
   2   5  10         35.53         37.86         2.47 o                         
   3   5  10        266.81        256.01         5.92 o                         
   4   5  10         50.50         54.98         2.66 o                         
   5   5  10         24.03         19.01         2.02 o                         
  -4   6  10        255.11        268.16         6.23 o                         
  -3   6  10         91.56         91.03         2.44 o                         
  -2   6  10         78.78         77.26         3.31 o                         
  -1   6  10         41.39         42.73         2.35 o                         
   0   6  10        714.50        753.32        13.00 o                         
   1   6  10         38.32         41.71         2.85 o                         
   2   6  10         77.55         72.15         3.42 o                         
   3   6  10         90.08         93.28         4.00 o                         
   4   6  10        249.14        254.39         7.15 o                         
  -4   7  10         59.25         48.42         3.67 o                         
  -3   7  10        274.18        278.12         5.69 o                         
  -2   7  10         83.09         85.60         2.77 o                         
  -1   7  10        174.20        176.81         5.35 o                         
   0   7  10          3.04          3.69         1.25 o                         
   1   7  10        186.40        189.91         5.45 o                         
   2   7  10         88.03         88.39         4.02 o                         
   3   7  10        281.31        273.53         8.64 o                         
   4   7  10         56.38         53.62         4.12 o                         
  -2   8  10         11.80         12.35         1.73 o                         
  -1   8  10         48.37         42.84         2.60 o                         
   0   8  10        255.70        254.09         6.68 o                         
   1   8  10         47.96         49.33         3.41 o                         
   2   8  10         12.77         10.46         1.89 o                         
   1   0  11         55.21         60.15         2.01 o                         
   2   0  11        763.20        782.55         8.98 o                         
   3   0  11         43.43         35.02         1.63 o                         
   4   0  11       1332.20       1376.62        20.13 o                         
   5   0  11        172.08        179.26         3.82 o                         
   6   0  11        186.97        185.94         6.39 o                         
  -6   1  11         74.34         80.42         4.16 o                         
  -5   1  11         56.30         62.60         2.13 o                         
  -4   1  11        168.09        154.82         4.19 o                         
  -3   1  11        375.34        365.99         6.89 o                         
  -2   1  11        447.81        460.03         6.59 o                         
  -1   1  11        290.25        283.07         4.67 o                         
   0   1  11        477.18        486.19         6.59 o                         
   1   1  11        269.81        264.42         3.84 o                         
   2   1  11        452.79        480.55         6.23 o                         
   3   1  11        370.57        372.65         5.24 o                         
   4   1  11        166.00        158.25         3.25 o                         
   5   1  11         49.01         51.01         2.14 o                         
   6   1  11         71.92         73.43         6.06 o                         
  -6   2  11         76.78         76.11         6.67 o                         
  -5   2  11         80.82         82.03         2.21 o                         
  -4   2  11        121.73        125.45         3.24 o                         
  -3   2  11        253.85        239.14         3.82 o                         
  -2   2  11       1001.95       1015.03        14.33 o                         
  -1   2  11        710.15        715.44         8.88 o                         
   0   2  11        161.80        179.56         3.38 o                         
   1   2  11        701.83        702.58         8.46 o                         
   2   2  11       1018.89       1016.47        11.97 o                         
   3   2  11        251.53        232.58         4.07 o                         
   4   2  11        129.38        137.02         3.27 o                         
   5   2  11         86.12         83.50         3.28 o                         
   6   2  11         73.58         71.18         4.24 o                         
  -6   3  11         75.27         80.57         7.51 o                         
  -5   3  11        616.49        641.27         9.95 o                         
  -4   3  11        148.87        146.55         3.66 o                         
  -3   3  11         23.28         21.24         1.46 o                         
  -2   3  11         40.86         46.11         1.77 o                         
  -1   3  11        347.29        342.86         5.53 o                         
   0   3  11          2.30          2.62         0.57 o                         
   1   3  11        354.19        346.65         5.45 o                         
   2   3  11         45.76         49.42         2.61 o                         
   3   3  11         24.39         22.78         1.69 o                         
   4   3  11        145.66        136.75         4.89 o                         
   5   3  11        612.50        632.92        11.81 o                         
   6   3  11         76.08         82.56         4.53 o                         
  -5   4  11        147.29        161.13         4.04 o                         
  -4   4  11         31.40         34.53         2.19 o                         
  -3   4  11        313.03        315.88         5.10 o                         
  -2   4  11       1006.30       1010.66        12.60 o                         
  -1   4  11        471.89        458.43         7.48 o                         
   0   4  11          1.23          1.46         0.65 o                         
   1   4  11        475.99        479.30         7.97 o                         
   2   4  11        963.47        967.57        13.75 o                         
   3   4  11        313.54        311.95         6.76 o                         
   4   4  11         38.97         39.22         2.40 o                         
   5   4  11        143.28        145.69         4.51 o                         
  -5   5  11        289.18        297.28        12.27 o                         
  -4   5  11         45.68         48.43         2.52 o                         
  -3   5  11        107.99        106.40         2.66 o                         
  -2   5  11         48.36         51.99         3.22 o                         
  -1   5  11        397.22        386.44         6.47 o                         
   0   5  11        217.90        209.10         4.47 o                         
   1   5  11        426.14        408.52         8.04 o                         
   2   5  11         46.58         45.40         2.83 o                         
   3   5  11        110.69        103.66         3.61 o                         
   4   5  11         45.79         47.31         2.61 o                         
   5   5  11        284.72        272.89         7.64 o                         
  -4   6  11        363.45        373.95         6.81 o                         
  -3   6  11         40.66         38.15         2.02 o                         
  -2   6  11        173.46        165.86         5.07 o                         
  -1   6  11        156.10        166.80         4.20 o                         
   0   6  11         23.79         21.70         1.86 o                         
   1   6  11        159.06        150.54         4.27 o                         
   2   6  11        168.12        165.03         4.61 o                         
   3   6  11         40.33         36.54         2.54 o                         
   4   6  11        369.72        383.33         8.56 o                         
  -3   7  11        224.47        230.25         5.76 o                         
  -2   7  11         22.22         21.41         1.61 o                         
  -1   7  11        372.99        384.58         8.19 o                         
   0   7  11         57.03         50.93         3.19 o                         
   1   7  11        374.85        380.68         8.42 o                         
   2   7  11         22.15         18.19         2.11 o                         
   3   7  11        219.40        219.25         6.95 o                         
  -1   8  11         62.58         59.16         4.57 o                         
   0   8  11         56.90         48.68         3.18 o                         
   1   8  11         59.64         65.40         4.34 o                         
   0   0  12        204.07        220.46         5.15 o                         
   1   0  12        256.43        250.99         4.24 o                         
   2   0  12         38.70         34.21         1.58 o                         
   3   0  12         38.58         38.07         1.94 o                         
   4   0  12        160.52        172.39         4.45 o                         
   5   0  12         68.99         63.88         2.42 o                         
   6   0  12        350.67        345.27        17.01 o                         
  -6   1  12          0.22         -0.33         0.79 o                         
  -5   1  12         27.94         28.20         1.70 o                         
  -4   1  12         21.19         17.18         1.22 o                         
  -3   1  12        535.71        537.30         8.65 o                         
  -2   1  12          9.02          6.49         0.91 o                         
  -1   1  12        457.20        441.97         6.23 o                         
   0   1  12        184.79        186.98         3.60 o                         
   1   1  12        448.76        433.20         5.88 o                         
   2   1  12          7.93          7.59         0.86 o                         
   3   1  12        517.19        524.09         7.21 o                         
   4   1  12         26.71         27.13         1.57 o                         
   5   1  12         28.55         27.84         1.91 o                         
   6   1  12          0.47         -0.19         0.55 o                         
  -6   2  12        121.83        120.78         4.31 o                         
  -5   2  12         35.62         36.02         2.46 o                         
  -4   2  12        377.25        375.67         7.47 o                         
  -3   2  12        203.32        195.44         3.56 o                         
  -2   2  12        357.11        354.02         6.46 o                         
  -1   2  12        260.96        258.47         4.89 o                         
   0   2  12        681.72        688.43         9.46 o                         
   1   2  12        255.46        251.35         4.69 o                         
   2   2  12        350.68        336.92         5.69 o                         
   3   2  12        199.25        194.86         3.76 o                         
   4   2  12        402.16        402.54         7.05 o                         
   5   2  12         34.70         31.04         1.64 o                         
   6   2  12        119.07        115.98         4.39 o                         
  -6   3  12         19.85         21.74         2.03 o                         
  -5   3  12          5.54          7.17         1.04 o                         
  -4   3  12          5.31          4.20         1.05 o                         
  -3   3  12        153.55        154.52         3.35 o                         
  -2   3  12         59.26         58.61         2.26 o                         
  -1   3  12        231.51        209.96         4.40 o                         
   0   3  12         83.32         78.81         2.80 o                         
   1   3  12        227.53        210.67         4.55 o                         
   2   3  12         62.46         68.11         2.84 o                         
   3   3  12        159.63        164.36         4.16 o                         
   4   3  12          7.61          4.83         1.04 o                         
   5   3  12          6.05          4.15         1.45 o                         
   6   3  12         16.69         17.50         2.46 o                         
  -5   4  12         73.08         83.44         3.41 o                         
  -4   4  12        189.12        189.91         7.64 o                         
  -3   4  12        143.37        144.96         5.08 o                         
  -2   4  12        346.44        331.89         5.49 o                         
  -1   4  12         48.74         43.07         2.07 o                         
   0   4  12        392.18        401.40         6.54 o                         
   1   4  12         52.85         47.88         2.53 o                         
   2   4  12        334.13        320.55         6.33 o                         
   3   4  12        143.85        143.69         4.41 o                         
   4   4  12        184.60        184.16         7.06 o                         
   5   4  12         71.77         77.64         3.95 o                         
  -5   5  12         44.74         43.50         3.71 o                         
  -4   5  12         15.58         16.11         1.98 o                         
  -3   5  12        585.70        589.88         9.76 o                         
  -2   5  12         62.07         60.30         2.39 o                         
  -1   5  12        148.27        145.96         3.86 o                         
   0   5  12        129.91        134.16         4.06 o                         
   1   5  12        143.20        132.55         5.56 o                         
   2   5  12         63.39         64.09         4.19 o                         
   3   5  12        605.66        615.39        12.16 o                         
   4   5  12         16.55         13.16         1.98 o                         
   5   5  12         44.02         42.71         3.82 o                         
  -4   6  12         17.69         15.89         1.49 o                         
  -3   6  12         23.84         25.47         1.98 o                         
  -2   6  12        198.61        197.07         5.13 o                         
  -1   6  12         40.30         43.56         2.47 o                         
   0   6  12        177.17        167.82         4.43 o                         
   1   6  12         37.04         38.89         2.56 o                         
   2   6  12        189.16        175.98         4.91 o                         
   3   6  12         19.52         21.26         2.23 o                         
   4   6  12         22.82         20.45         2.52 o                         
  -3   7  12        427.00        460.95        21.42 o                         
  -2   7  12         23.08         20.96         1.72 o                         
  -1   7  12         69.39         69.81         3.23 o                         
   0   7  12        135.61        137.51         4.25 o                         
   1   7  12         65.58         69.01         4.20 o                         
   2   7  12         22.56         23.49         2.40 o                         
   3   7  12        420.17        419.60         9.40 o                         
   0   8  12        220.65        224.17         5.87 o                         
   1   0  13       1289.46       1312.33        18.42 o                         
   2   0  13          0.26          0.02         0.54 o                         
   3   0  13          0.55         -0.27         0.55 o                         
   4   0  13        128.60        133.33         5.20 o                         
   5   0  13        769.90        814.67        13.34 o                         
   6   0  13         92.33         89.61         4.11 o                         
  -6   1  13         15.42         16.97         2.02 o                         
  -5   1  13        283.26        292.18         6.04 o                         
  -4   1  13         37.27         39.58         3.08 o                         
  -3   1  13        253.06        238.23         5.41 o                         
  -2   1  13        840.91        828.49        12.45 o                         
  -1   1  13       1957.53       1975.08        32.18 o                         
   0   1  13        242.25        237.37         6.14 o                         
   1   1  13       1924.97       1895.57        27.89 o                         
   2   1  13        873.36        873.03        11.49 o                         
   3   1  13        250.22        236.81         4.85 o                         
   4   1  13         37.98         39.03         2.19 o                         
   5   1  13        288.67        295.33         6.38 o                         
   6   1  13         15.85         15.29         1.81 o                         
  -6   2  13          7.41          9.62         1.58 o                         
  -5   2  13        376.66        390.04         8.82 o                         
  -4   2  13        181.55        173.22         4.20 o                         
  -3   2  13        160.73        170.40         3.96 o                         
  -2   2  13        247.70        258.05         5.83 o                         
  -1   2  13       1031.23       1057.86        15.38 o                         
   0   2  13       1061.47       1091.93        14.72 o                         
   1   2  13        988.47       1000.71        13.02 o                         
   2   2  13        271.91        276.62         5.12 o                         
   3   2  13        158.64        165.33         3.50 o                         
   4   2  13        176.04        180.25         4.28 o                         
   5   2  13        372.83        373.71         7.39 o                         
   6   2  13          7.03         11.76         2.35 o                         
  -5   3  13        337.13        347.89         6.62 o                         
  -4   3  13        371.37        387.71         7.87 o                         
  -3   3  13        156.64        148.42         5.27 o                         
  -2   3  13        551.54        534.40         9.06 o                         
  -1   3  13        426.53        437.14         7.34 o                         
   0   3  13        506.34        486.63         8.03 o                         
   1   3  13        418.42        429.60         7.47 o                         
   2   3  13        561.21        561.37         8.61 o                         
   3   3  13        152.27        146.08         3.79 o                         
   4   3  13        371.20        386.50         7.16 o                         
   5   3  13        335.19        348.24         7.41 o                         
  -5   4  13         82.01         81.71         3.63 o                         
  -4   4  13         38.88         36.73         2.50 o                         
  -3   4  13        184.15        182.22         4.37 o                         
  -2   4  13        254.18        255.34         5.08 o                         
  -1   4  13        425.15        429.38         6.87 o                         
   0   4  13        222.00        213.40         4.82 o                         
   1   4  13        412.41        420.75        10.71 o                         
   2   4  13        250.71        240.94         5.91 o                         
   3   4  13        194.18        192.76         4.85 o                         
   4   4  13         41.29         37.00         2.84 o                         
   5   4  13         85.67         81.93         4.49 o                         
  -4   5  13        104.13        105.05         5.42 o                         
  -3   5  13          1.06          1.53         0.65 o                         
  -2   5  13        321.01        321.83         5.69 o                         
  -1   5  13        542.74        546.73         8.39 o                         
   0   5  13         18.57         15.43         1.45 o                         
   1   5  13        567.86        574.14         9.03 o                         
   2   5  13        304.12        314.89         6.82 o                         
   3   5  13          1.62          2.77         1.12 o                         
   4   5  13        107.63        100.88         5.10 o                         
  -4   6  13         18.24         19.12         2.78 o                         
  -3   6  13         60.82         56.09         2.38 o                         
  -2   6  13        236.46        225.89         4.91 o                         
  -1   6  13        297.44        295.26         6.19 o                         
   0   6  13         42.51         38.39         2.46 o                         
   1   6  13        294.94        288.11         6.44 o                         
   2   6  13        224.24        223.33         7.49 o                         
   3   6  13         66.15         66.05         3.84 o                         
   4   6  13         17.84         16.14         2.08 o                         
  -2   7  13        122.01        122.64         4.79 o                         
  -1   7  13         66.54         69.40         3.39 o                         
   0   7  13         29.37         25.98         3.09 o                         
   1   7  13         63.89         61.28         3.35 o                         
   2   7  13        123.53        125.67         6.07 o                         
   0   0  14        131.61        123.23         7.02 o                         
   1   0  14          2.15          0.27         0.60 o                         
   2   0  14          8.91          7.16         1.03 o                         
   3   0  14         66.91         79.85         3.38 o                         
   4   0  14          5.23          6.71         1.09 o                         
   5   0  14         11.12          7.36         1.36 o                         
   6   0  14         12.11         14.19         1.94 o                         
  -5   1  14          6.93          5.66         1.03 o                         
  -4   1  14        410.77        400.26         9.02 o                         
  -3   1  14         28.16         30.94         1.98 o                         
  -2   1  14        137.26        128.12         3.57 o                         
  -1   1  14        108.44        102.77         3.64 o                         
   0   1  14       1273.53       1283.52        18.24 o                         
   1   1  14        114.85        100.13         3.23 o                         
   2   1  14        145.87        138.16         4.17 o                         
   3   1  14         25.66         26.67         2.31 o                         
   4   1  14        408.15        403.76         9.07 o                         
   5   1  14          7.35          6.35         1.24 o                         
  -5   2  14         46.47         46.22         2.65 o                         
  -4   2  14         18.58         18.90         1.66 o                         
  -3   2  14        137.48        151.94         5.09 o                         
  -2   2  14         71.58         64.89         2.90 o                         
  -1   2  14         64.67         69.52         3.02 o                         
   0   2  14         82.61         76.75         3.91 o                         
   1   2  14         76.17         74.97         3.26 o                         
   2   2  14         75.19         67.82         2.92 o                         
   3   2  14        129.62        129.81         4.98 o                         
   4   2  14         21.55         22.77         1.73 o                         
   5   2  14         46.89         47.32         2.86 o                         
  -5   3  14         14.65         17.61         1.78 o                         
  -4   3  14         71.46         73.94         8.17 o                         
  -3   3  14        173.51        172.62         3.66 o                         
  -2   3  14        112.68        114.54         3.56 o                         
  -1   3  14        298.63        287.45         6.12 o                         
   0   3  14        663.64        633.34         9.93 o                         
   1   3  14        302.10        282.56         5.80 o                         
   2   3  14        115.81        119.26         5.56 o                         
   3   3  14        166.34        172.31         5.15 o                         
   4   3  14         69.05         66.38         3.35 o                         
   5   3  14         14.04         16.46         2.02 o                         
  -5   4  14         38.05         40.88         4.18 o                         
  -4   4  14         15.28         15.81         1.99 o                         
  -3   4  14        206.63        197.25         5.12 o                         
  -2   4  14         32.62         34.20         2.24 o                         
  -1   4  14        280.15        286.23         7.51 o                         
   0   4  14         39.61         44.71         2.74 o                         
   1   4  14        267.08        281.97         6.63 o                         
   2   4  14         35.65         36.53         2.63 o                         
   3   4  14        209.29        212.43         6.23 o                         
   4   4  14         17.89         16.13         1.92 o                         
   5   4  14         39.11         38.08         3.80 o                         
  -4   5  14        187.10        191.69        15.21 o                         
  -3   5  14         24.41         26.36         2.20 o                         
  -2   5  14         27.06         27.64         2.14 o                         
  -1   5  14        132.15        129.59         3.51 o                         
   0   5  14        105.12        108.04         3.41 o                         
   1   5  14        135.74        133.20         3.74 o                         
   2   5  14         25.11         27.55         2.09 o                         
   3   5  14         22.51         23.32         2.13 o                         
   4   5  14        180.70        189.16         6.29 o                         
  -3   6  14        158.57        160.85         4.01 o                         
  -2   6  14         15.71         16.51         1.66 o                         
  -1   6  14        243.98        241.86         5.20 o                         
   0   6  14         77.57         68.07         3.89 o                         
   1   6  14        245.63        249.00         5.27 o                         
   2   6  14         17.09         18.30         1.91 o                         
   3   6  14        166.58        157.93         6.01 o                         
  -2   7  14        172.77        178.68         6.52 o                         
  -1   7  14         77.60         82.13         4.87 o                         
   0   7  14         62.32         65.86         3.53 o                         
   1   7  14         80.80         71.95         3.74 o                         
   2   7  14        175.78        179.00         6.55 o                         
   1   0  15         40.75         46.45         2.89 o                         
   2   0  15        183.84        162.76         7.22 o                         
   3   0  15         16.42         19.01         2.82 o                         
   4   0  15        100.91         91.22         3.47 o                         
   5   0  15        737.80        799.42        12.88 o                         
  -5   1  15         54.01         54.64         3.16 o                         
  -4   1  15         85.64         86.39         3.29 o                         
  -3   1  15        169.11        154.52         4.49 o                         
  -2   1  15       1222.85       1212.53        18.91 o                         
  -1   1  15         94.88         85.11         3.65 o                         
   0   1  15          1.78          1.13         0.76 o                         
   1   1  15         92.53         89.21         3.24 o                         
   2   1  15       1221.76       1191.67        17.56 o                         
   3   1  15        170.23        162.72         4.75 o                         
   4   1  15         79.37         86.95         3.70 o                         
   5   1  15         54.50         57.04         4.16 o                         
  -5   2  15        206.28        204.46         5.42 o                         
  -4   2  15        178.00        180.68         5.67 o                         
  -3   2  15         55.06         59.27         4.08 o                         
  -2   2  15        379.95        365.90         9.60 o                         
  -1   2  15        620.45        623.22        11.28 o                         
   0   2  15         39.79         35.52         2.35 o                         
   1   2  15        625.78        644.31        10.95 o                         
   2   2  15        382.21        366.15         8.42 o                         
   3   2  15         53.25         53.31         2.88 o                         
   4   2  15        175.77        171.71         5.48 o                         
   5   2  15        205.50        206.20         7.10 o                         
  -5   3  15         22.65         20.94         1.90 o                         
  -4   3  15        319.21        336.48         7.64 o                         
  -3   3  15          6.90          5.87         0.87 o                         
  -2   3  15        127.39        128.62         4.10 o                         
  -1   3  15         84.39         79.31         3.50 o                         
   0   3  15        186.31        187.80         4.57 o                         
   1   3  15         83.91         77.73         4.55 o                         
   2   3  15        134.38        135.16         3.93 o                         
   3   3  15          7.22          8.39         1.40 o                         
   4   3  15        315.90        331.87         7.32 o                         
   5   3  15         23.69         29.66         3.04 o                         
  -4   4  15         68.41         78.51         4.15 o                         
  -3   4  15        178.85        180.45         4.22 o                         
  -2   4  15         74.80         76.13         2.89 o                         
  -1   4  15        472.42        470.50         7.67 o                         
   0   4  15          0.12          0.30         0.74 o                         
   1   4  15        484.25        478.35         8.92 o                         
   2   4  15         72.47         69.03         3.38 o                         
   3   4  15        180.40        197.64         5.52 o                         
   4   4  15         69.88         70.42         7.35 o                         
  -4   5  15        138.70        153.80         5.36 o                         
  -3   5  15        230.86        226.27         4.80 o                         
  -2   5  15        490.58        502.53         8.54 o                         
  -1   5  15         49.05         50.90         2.58 o                         
   0   5  15        149.80        146.67         4.71 o                         
   1   5  15         50.54         49.09         3.00 o                         
   2   5  15        490.40        504.24         8.81 o                         
   3   5  15        225.54        239.17         7.15 o                         
   4   5  15        137.69        139.61         6.24 o                         
  -3   6  15          6.78          9.69         1.38 o                         
  -2   6  15         40.19         43.86         2.38 o                         
  -1   6  15         37.73         37.47         2.38 o                         
   0   6  15         48.63         51.67         4.16 o                         
   1   6  15         42.12         41.10         2.80 o                         
   2   6  15         40.42         33.89         2.59 o                         
   3   6  15          7.24          6.63         1.75 o                         
   0   7  15          1.68          2.41         1.11 o                         
   0   0  16        760.59        795.35        20.13 o                         
   1   0  16        296.42        292.06         8.60 o                         
   2   0  16         14.04         11.81         1.57 o                         
   3   0  16        544.35        531.47        12.71 o                         
   4   0  16        173.09        170.93         5.49 o                         
   5   0  16         70.44         81.42         3.75 o                         
  -5   1  16         33.89         43.39         4.04 o                         
  -4   1  16        281.09        311.64         6.86 o                         
  -3   1  16         35.57         35.28         2.10 o                         
  -2   1  16         38.62         40.19         2.41 o                         
  -1   1  16          7.56          5.52         1.10 o                         
   0   1  16        426.58        410.84        13.62 o                         
   1   1  16          8.56          6.58         1.21 o                         
   2   1  16         36.19         37.11         2.72 o                         
   3   1  16         36.29         38.63         3.17 o                         
   4   1  16        281.64        290.35         9.03 o                         
   5   1  16         32.88         36.19         3.41 o                         
  -5   2  16         11.70         13.26         1.77 o                         
  -4   2  16        157.84        170.14         4.49 o                         
  -3   2  16        436.67        428.14         9.69 o                         
  -2   2  16         10.90         10.20         1.44 o                         
  -1   2  16        291.23        287.32         6.96 o                         
   0   2  16         31.86         38.73         2.85 o                         
   1   2  16        280.50        285.78         7.12 o                         
   2   2  16         10.91         10.84         1.50 o                         
   3   2  16        435.91        435.84         9.31 o                         
   4   2  16        159.70        172.48         7.78 o                         
   5   2  16         11.53         12.81         2.60 o                         
  -4   3  16        267.54        290.92         9.68 o                         
  -3   3  16         86.17         83.11         2.80 o                         
  -2   3  16         29.38         24.38         2.15 o                         
  -1   3  16        159.90        148.70         4.50 o                         
   0   3  16        412.12        411.93         8.26 o                         
   1   3  16        163.53        151.32         4.23 o                         
   2   3  16         32.21         32.82         2.36 o                         
   3   3  16         84.32         81.76         3.76 o                         
   4   3  16        262.11        268.90         7.55 o                         
  -4   4  16         30.29         28.10         2.71 o                         
  -3   4  16        275.57        275.41         6.37 o                         
  -2   4  16         80.67         85.64         3.26 o                         
  -1   4  16         89.59         88.88         3.56 o                         
   0   4  16         11.51         12.08         1.45 o                         
   1   4  16         92.61         95.96         4.05 o                         
   2   4  16         80.50         85.72         3.87 o                         
   3   4  16        275.43        271.85         7.49 o                         
   4   4  16         29.61         29.66         3.64 o                         
  -3   5  16         43.55         40.98         3.48 o                         
  -2   5  16         62.58         59.95         3.24 o                         
  -1   5  16          8.60          8.75         1.33 o                         
   0   5  16        686.36        704.80        10.76 o                         
   1   5  16         10.04         11.64         1.52 o                         
   2   5  16         67.05         64.67         4.43 o                         
   3   5  16         43.04         48.83         4.27 o                         
  -2   6  16         38.47         33.28         3.56 o                         
  -1   6  16         44.21         44.18         3.26 o                         
   0   6  16        217.05        230.31         5.77 o                         
   1   6  16         37.98         37.84         2.77 o                         
   2   6  16         40.27         35.70         2.75 o                         
   1   0  17        157.60        145.10         4.70 o                         
   2   0  17        107.85        105.33         3.99 o                         
   3   0  17         63.63         66.73         3.56 o                         
   4   0  17          2.98          3.42         1.02 o                         
  -4   1  17         33.47         37.14         1.97 o                         
  -3   1  17          4.79          5.23         1.02 o                         
  -2   1  17        402.86        408.67         9.10 o                         
  -1   1  17        172.41        166.60         5.55 o                         
   0   1  17         27.42         27.90         2.24 o                         
   1   1  17        185.64        179.02         5.44 o                         
   2   1  17        396.02        398.40         8.26 o                         
   3   1  17          5.51          5.49         1.29 o                         
   4   1  17         39.13         40.28         3.28 o                         
  -4   2  17         15.28         13.78         2.38 o                         
  -3   2  17        100.94        103.77         4.74 o                         
  -2   2  17        146.36        149.96         7.82 o                         
  -1   2  17         86.14         87.17         4.29 o                         
   0   2  17        195.51        189.24         6.63 o                         
   1   2  17         89.40         92.78         3.99 o                         
   2   2  17        138.85        146.58         4.54 o                         
   3   2  17        106.35        102.29         4.33 o                         
   4   2  17         15.19         13.24         1.79 o                         
  -4   3  17        122.02        124.86         6.75 o                         
  -3   3  17         43.75         39.89         2.24 o                         
  -2   3  17        217.21        202.69         6.54 o                         
  -1   3  17         30.74         29.38         3.12 o                         
   0   3  17          0.81          0.58         0.70 o                         
   1   3  17         34.85         30.12         2.43 o                         
   2   3  17        211.44        200.41         5.19 o                         
   3   3  17         42.57         40.99         2.88 o                         
   4   3  17        122.52        123.86         7.55 o                         
  -3   4  17         14.13         13.09         1.35 o                         
  -2   4  17         50.02         57.59         3.92 o                         
  -1   4  17        213.04        220.82         6.07 o                         
   0   4  17        268.42        274.87         6.23 o                         
   1   4  17        202.97        208.90         5.47 o                         
   2   4  17         53.97         52.67         3.63 o                         
   3   4  17         15.55         16.37         2.17 o                         
  -2   5  17        179.22        190.73         5.26 o                         
  -1   5  17         96.99         94.94         4.47 o                         
   0   5  17          5.98          6.04         1.33 o                         
   1   5  17         88.62         91.63         4.41 o                         
   2   5  17        187.06        189.72         6.81 o                         
  -1   6  17        129.36        129.06         5.64 o                         
   0   6  17        101.74         99.82         4.32 o                         
   1   6  17        123.49        116.64         5.26 o                         
   0   0  18        593.91        636.58        15.85 o                         
   1   0  18         86.65         83.02         4.75 o                         
   2   0  18          3.95          3.04         1.13 o                         
   3   0  18         61.46         59.38         4.94 o                         
   4   0  18         26.40         24.37         2.12 o                         
  -4   1  18        269.71        282.14         6.97 o                         
  -3   1  18        411.64        412.49         8.81 o                         
  -2   1  18        103.82        101.38         5.28 o                         
  -1   1  18         62.83         60.69         3.32 o                         
   0   1  18        561.26        557.00        10.27 o                         
   1   1  18         59.59         51.88         4.01 o                         
   2   1  18        104.57        110.08         4.69 o                         
   3   1  18        416.28        418.08        14.78 o                         
   4   1  18        270.51        285.59        12.56 o                         
  -4   2  18         78.99         74.95         4.04 o                         
  -3   2  18        137.60        141.70         6.28 o                         
  -2   2  18         87.36         91.15         3.99 o                         
  -1   2  18         62.51         66.25         3.45 o                         
   0   2  18        369.87        379.58         8.01 o                         
   1   2  18         62.43         60.22         3.42 o                         
   2   2  18         84.33         82.98         4.32 o                         
   3   2  18        138.39        133.53         4.89 o                         
   4   2  18         72.83         60.12         4.94 o                         
  -3   3  18         97.16         94.77         6.27 o                         
  -2   3  18         31.40         38.18         2.89 o                         
  -1   3  18        210.85        198.61         5.99 o                         
   0   3  18        491.12        495.46         9.73 o                         
   1   3  18        213.09        215.04         5.84 o                         
   2   3  18         31.54         35.07         2.95 o                         
   3   3  18         99.24         94.14         6.61 o                         
  -3   4  18        189.61        182.85         4.88 o                         
  -2   4  18         79.95         73.35         3.68 o                         
  -1   4  18         25.25         26.07         2.50 o                         
   0   4  18        110.34        110.56         6.30 o                         
   1   4  18         22.57         24.20         2.52 o                         
   2   4  18         77.73         77.51         4.59 o                         
   3   4  18        189.99        207.89         7.61 o                         
  -2   5  18          0.95          0.14         0.98 o                         
  -1   5  18         94.89         88.38         6.02 o                         
   0   5  18        288.68        297.26         8.24 o                         
   1   5  18         95.61         91.64         5.13 o                         
   2   5  18          0.83          0.53         1.24 o                         
   1   0  19          1.94          4.41         1.17 o                         
   2   0  19        146.79        154.92         4.69 o                         
   3   0  19          2.44          0.95         0.98 o                         
  -3   1  19         43.61         42.41         3.44 o                         
  -2   1  19         30.12         30.76         2.31 o                         
  -1   1  19        304.08        313.33         7.14 o                         
   0   1  19          0.48         -0.68         0.68 o                         
   1   1  19        318.61        323.47         7.37 o                         
   2   1  19         28.96         27.29         2.31 o                         
   3   1  19         45.32         35.71         3.10 o                         
  -3   2  19          2.22          1.22         0.98 o                         
  -2   2  19        271.83        294.19         7.33 o                         
  -1   2  19          1.60          1.05         0.94 o                         
   0   2  19         60.68         62.35         3.57 o                         
   1   2  19          1.12          0.25         0.75 o                         
   2   2  19        256.40        254.38         7.22 o                         
   3   2  19          2.58          3.36         2.07 o                         
  -3   3  19         14.77         17.04         2.69 o                         
  -2   3  19         56.97         66.58         6.50 o                         
  -1   3  19        188.12        191.82         6.62 o                         
   0   3  19          2.23          1.50         1.17 o                         
   1   3  19        196.12        203.19         7.03 o                         
   2   3  19         60.56         71.42         4.84 o                         
   3   3  19         14.70         16.45         2.54 o                         
  -2   4  19        119.58        121.07         6.19 o                         
  -1   4  19         34.36         42.15         4.35 o                         
   0   4  19         60.94         63.64         4.54 o                         
   1   4  19         29.72         26.26         2.93 o                         
   2   4  19        124.86        122.97         5.69 o                         
   0   0  20        199.76        191.86         9.30 o                         
   1   0  20         76.68         85.80         4.50 o                         
   2   0  20          0.66         -0.81         0.81 o                         
   3   0  20        123.50        122.54         6.07 o                         
  -3   1  20        413.91        414.39        24.66 o                         
  -2   1  20         23.66         30.14         2.98 o                         
  -1   1  20        115.88        112.67         4.84 o                         
   0   1  20        306.13        348.59         9.53 o                         
   1   1  20        116.72        127.41        10.02 o                         
   2   1  20         24.50         26.28         3.25 o                         
   3   1  20        422.73        458.42        16.36 o                         
  -2   2  20         46.35         49.36         3.81 o                         
  -1   2  20         25.98         30.19         3.05 o                         
   0   2  20        151.39        143.19         5.75 o                         
   1   2  20         26.48         28.69         3.04 o                         
   2   2  20         42.48         43.52         3.79 o                         
  -2   3  20         26.66         22.20         3.78 o                         
  -1   3  20        159.99        162.95         8.19 o                         
   0   3  20          0.16          1.49         1.21 o                         
   1   3  20        157.72        165.25         7.46 o                         
   2   3  20         27.81         26.19         6.03 o                         
   0   4  20        105.82        113.46         6.26 o                         
   1   0  21         79.52         75.23         5.49 o                         
   2   0  21        109.65         97.43         5.47 o                         
  -2   1  21         14.50          9.96         2.24 o                         
  -1   1  21        357.13        340.40        12.68 o                         
   0   1  21        114.53        120.46         6.34 o                         
   1   1  21        357.42        380.12        11.87 o                         
   2   1  21         15.98          9.22         2.69 o                         
  -1   2  21        103.81         99.97        13.27 o                         
   0   2  21          3.30         -0.40         1.20 o                         
   1   2  21        100.79         99.32        11.47 o                         
   0   0  22        229.97        224.67        10.75 o                         
                                                                                
