# Supplementary material for: Charge-enhanced pyri­dyl tri­fluoro­borate organocatalysts: crystal structures and reactivity
Source: Acta Crystallogr C Struct Chem. 2026 Jan 1;82(Pt 1):8–26. doi: 10.1107/S2053229625010629 (PMC12809446; doi:10.1107/S2053229625010629)
Supplement: Supplementary file 7 [file c-82-00008-2sup3.hkl]

data_2
#data_25049b_c                                                                  
_shelx_title ' 25049b_c.res in P2(1)/c'                                         
_shelx_refln_list_code          4                                               
_shelx_F_calc_maximum      115.68                                               
_exptl_crystal_F_000       408.00                                               
_reflns_d_resolution_high  0.7909                                               
                                                                                
loop_                                                                           
 _space_group_symop_operation_xyz                                               
 'x, y, z'                                                                      
 '-x, y+1/2, -z+1/2'                                                            
 '-x, -y, -z'                                                                   
 'x, -y-1/2, z-1/2'                                                             
                                                                                
_cell_length_a    10.8271                                                       
_cell_length_b     8.5041                                                       
_cell_length_c     8.8435                                                       
_cell_angle_alpha  90.000                                                       
_cell_angle_beta   90.043                                                       
_cell_angle_gamma  90.000                                                       
                                                                                
_shelx_F_squared_multiplier     1.000                                           
                                                                                
loop_                                                                           
 _refln_index_h                                                                 
 _refln_index_k                                                                 
 _refln_index_l                                                                 
 _refln_F_squared_calc                                                          
 _refln_F_squared_meas                                                          
 _refln_F_squared_sigma                                                         
 _refln_observed_status                                                         
   2   0   0       7656.36       8279.01       149.95 o                         
   3   0   0       2591.53       2633.63        50.03 o                         
   4   0   0       5678.20       6457.80       110.37 o                         
   5   0   0       6440.30       6790.16       124.83 o                         
   6   0   0        522.31        503.84        16.08 o                         
   7   0   0       1525.13       1574.79        29.28 o                         
   8   0   0         60.80         58.71         3.34 o                         
   9   0   0        362.36        336.47         9.01 o                         
  10   0   0         58.36         52.61         3.99 o                         
  11   0   0          0.17          4.77         3.53 o                         
  12   0   0         23.21         31.44         5.06 o                         
  13   0   0        131.78        151.78        10.17 o                         
   1   1   0        358.69        386.27        10.57 o                         
   2   1   0        540.74        531.83         7.95 o                         
   3   1   0        310.30        313.13        10.22 o                         
   4   1   0          4.38          2.47         3.46 o                         
   5   1   0       5178.72       5335.37        65.73 o                         
   6   1   0       2624.79       2606.74        32.54 o                         
   7   1   0       2587.36       2671.75        34.20 o                         
   8   1   0        540.31        546.93         8.63 o                         
   9   1   0        102.48        106.85         3.42 o                         
  10   1   0        196.61        211.63         5.57 o                         
  11   1   0       1215.31       1236.63        20.92 o                         
  12   1   0        376.27        410.00         9.74 o                         
  13   1   0        403.07        412.21        12.57 o                         
   0   2   0        321.75        330.27        13.98 o                         
   1   2   0       1805.64       1818.06        24.51 o                         
   2   2   0       1747.94       1774.99        21.55 o                         
   3   2   0       1711.09       1749.63        22.40 o                         
   4   2   0        738.27        751.52        16.75 o                         
   5   2   0          6.31          6.82         5.56 o                         
   6   2   0        325.37        327.47         6.50 o                         
   7   2   0       1000.99       1022.91        16.12 o                         
   8   2   0       1448.19       1460.28        20.73 o                         
   9   2   0       1012.53       1038.74        16.79 o                         
  10   2   0        940.03        936.20        15.03 o                         
  11   2   0        269.84        273.76         7.92 o                         
  12   2   0         25.82         24.02         4.48 o                         
  13   2   0          6.43          4.28         4.73 o                         
   1   3   0        261.55        277.80        11.16 o                         
   2   3   0       1600.12       1628.76        20.90 o                         
   3   3   0       1648.64       1545.25        21.93 o                         
   4   3   0       5287.99       5527.48        68.45 o                         
   5   3   0       1087.22       1126.80        25.88 o                         
   6   3   0        345.01        335.76         7.01 o                         
   7   3   0         71.06         77.44         3.16 o                         
   8   3   0         99.41         99.22         3.27 o                         
   9   3   0          3.15          2.56         1.82 o                         
  10   3   0         48.95         47.36         2.93 o                         
  11   3   0        115.67        125.31         4.73 o                         
  12   3   0        871.20        981.35        21.03 o                         
  13   3   0        420.47        455.66        13.42 o                         
   0   4   0       5405.02       5526.05        90.80 o                         
   1   4   0       4692.49       4880.71        65.68 o                         
   2   4   0       4800.40       5182.68        62.77 o                         
   3   4   0        320.90        306.98        12.98 o                         
   4   4   0        728.18        755.33        21.44 o                         
   5   4   0       2958.86       3004.81        40.95 o                         
   6   4   0       1895.96       1908.08        24.77 o                         
   7   4   0       2952.44       3019.98        43.09 o                         
   8   4   0        201.16        204.81         4.54 o                         
   9   4   0         78.12         87.09         3.43 o                         
  10   4   0          0.53          0.77         2.36 o                         
  11   4   0         88.73         96.62         5.63 o                         
  12   4   0        131.21        127.21         8.44 o                         
   1   5   0        518.44        542.11        43.60 o                         
   2   5   0        144.28        136.55         8.88 o                         
   3   5   0        222.54        258.10        13.10 o                         
   4   5   0        911.31        897.88        17.93 o                         
   5   5   0       1461.33       1450.01        20.52 o                         
   6   5   0       1907.76       1903.07        30.50 o                         
   7   5   0       1883.19       1951.92        27.49 o                         
   8   5   0        677.91        667.63        12.17 o                         
   9   5   0          1.41          2.60         2.34 o                         
  10   5   0        221.94        234.89         6.40 o                         
  11   5   0        758.62        796.80        17.82 o                         
  12   5   0       1389.91       1493.53        40.41 o                         
   0   6   0       1996.52       2139.29        43.20 o                         
   1   6   0       2004.12       2092.87        31.45 o                         
   2   6   0        327.58        307.48         5.98 o                         
   3   6   0         70.02         75.08         3.70 o                         
   4   6   0          1.15          1.19         1.36 o                         
   5   6   0        124.47        129.03         3.54 o                         
   6   6   0        199.20        207.52         4.86 o                         
   7   6   0        193.12        206.57         5.98 o                         
   8   6   0        895.67        959.51        15.49 o                         
   9   6   0        397.39        408.03         9.73 o                         
  10   6   0        317.90        314.41        11.11 o                         
  11   6   0        123.05        117.44         5.87 o                         
   1   7   0        503.11        494.74         8.25 o                         
   2   7   0        891.38        889.48        13.50 o                         
   3   7   0       1886.28       1924.90        29.69 o                         
   4   7   0        422.42        416.11         8.66 o                         
   5   7   0        624.63        608.08        11.22 o                         
   6   7   0        574.52        556.89        11.02 o                         
   7   7   0          4.24          9.79         2.72 o                         
   8   7   0          9.82         14.84         3.08 o                         
   9   7   0         53.19         51.40         4.52 o                         
  10   7   0        108.84        108.16         7.56 o                         
   0   8   0       2854.90       2930.32        74.03 o                         
   1   8   0        675.93        647.65        12.31 o                         
   2   8   0        255.25        248.45         6.41 o                         
   3   8   0         16.36         14.24         2.49 o                         
   4   8   0         31.99         32.92         3.16 o                         
   5   8   0         32.68         33.68         3.68 o                         
   6   8   0         83.39         96.19         5.34 o                         
   7   8   0        161.93        172.46         7.81 o                         
   8   8   0        676.84        673.91        16.10 o                         
   9   8   0        418.83        447.86        23.01 o                         
   1   9   0         26.15         23.85         3.02 o                         
   2   9   0         12.91         14.86         2.62 o                         
   3   9   0          7.86          6.64         2.46 o                         
   4   9   0        113.80        134.79         5.55 o                         
   5   9   0        822.80        786.46        18.53 o                         
   6   9   0        486.25        473.45        15.09 o                         
   7   9   0        789.78        838.34        22.98 o                         
   0  10   0        844.82        851.51        25.80 o                         
   1  10   0        402.17        393.97        10.88 o                         
   2  10   0        690.46        715.39        17.68 o                         
   3  10   0         48.99         60.05         6.22 o                         
   4  10   0          6.10          5.52         4.26 o                         
 -13   1   1          0.49         -2.73         3.53 o                         
 -12   1   1          7.40          7.00         3.44 o                         
 -11   1   1        246.71        239.15         6.15 o                         
 -10   1   1          7.25          7.59         2.47 o                         
  -9   1   1         19.65         21.77         2.56 o                         
  -8   1   1        120.91        132.86         3.38 o                         
  -7   1   1        945.90        959.29        17.60 o                         
  -6   1   1        214.42        215.27         8.80 o                         
  -5   1   1        565.57        561.67        16.33 o                         
  -4   1   1       2544.74       2722.00        37.11 o                         
  -3   1   1        866.74        863.05        12.59 o                         
  -2   1   1        198.95        200.78         5.98 o                         
  -1   1   1       1156.82       1191.38        17.91 o                         
   0   1   1         45.57         36.65         1.53 o                         
   1   1   1       1186.40       1199.32        15.35 o                         
   2   1   1        194.51        193.53         7.78 o                         
   3   1   1        892.18        879.55        11.33 o                         
   4   1   1       2574.22       2712.67        32.21 o                         
   5   1   1        554.57        530.72        15.11 o                         
   6   1   1        218.52        208.48         8.62 o                         
   7   1   1        960.77        960.46        14.31 o                         
   8   1   1        123.48        122.91         2.97 o                         
   9   1   1         19.14         22.67         1.80 o                         
  10   1   1          6.95          8.91         1.91 o                         
  11   1   1        247.81        246.49         6.36 o                         
  12   1   1          7.47          2.10         4.72 o                         
  13   1   1          0.47         -4.45         5.05 o                         
 -13   2   1          0.01          0.57         4.00 o                         
 -12   2   1         18.38         14.99         3.74 o                         
 -11   2   1         18.19         11.10         2.64 o                         
 -10   2   1         11.35          9.41         2.23 o                         
  -9   2   1         59.52         65.08         2.87 o                         
  -8   2   1        113.42        106.41         3.34 o                         
  -7   2   1        139.42        118.52         3.30 o                         
  -6   2   1        259.08        267.96        10.24 o                         
  -5   2   1          0.54          0.68         4.99 o                         
  -4   2   1        227.13        233.40         6.09 o                         
  -3   2   1       1182.30       1144.46        15.29 o                         
  -2   2   1        106.29        108.09         5.27 o                         
  -1   2   1        226.25        252.80         6.41 o                         
   0   2   1      13382.03      13755.21       158.33 o                         
   1   2   1        227.15        243.56         6.36 o                         
   2   2   1         89.30         92.49         3.97 o                         
   3   2   1       1200.43       1184.20        19.36 o                         
   4   2   1        213.70        216.93         7.95 o                         
   5   2   1          0.46          1.10         5.03 o                         
   6   2   1        256.48        263.26        10.25 o                         
   7   2   1        142.24        120.34         3.05 o                         
   8   2   1        111.17        100.89         2.76 o                         
   9   2   1         60.41         63.38         2.53 o                         
  10   2   1         10.94          9.07         1.99 o                         
  11   2   1         18.69         16.22         2.82 o                         
  12   2   1         16.19          9.57         7.21 o                         
  13   2   1          0.01         -3.42         5.16 o                         
 -13   3   1         19.72         21.95         8.83 o                         
 -12   3   1        277.81        320.72         9.21 o                         
 -11   3   1         23.86         22.80         2.97 o                         
 -10   3   1          8.78          8.71         2.45 o                         
  -9   3   1         75.80         78.15         3.14 o                         
  -8   3   1        175.27        180.37         4.28 o                         
  -7   3   1        404.07        411.40         7.58 o                         
  -6   3   1         94.11         95.14         3.51 o                         
  -5   3   1         14.41         15.76         2.92 o                         
  -4   3   1         22.48         34.98         3.81 o                         
  -3   3   1       1502.08       1664.77        23.42 o                         
  -2   3   1        970.26       1015.56        24.08 o                         
  -1   3   1        883.10        934.18        13.33 o                         
   0   3   1        290.15        261.72         5.16 o                         
   1   3   1        971.59       1035.18        13.42 o                         
   2   3   1        897.92        921.15        13.12 o                         
   3   3   1       1505.97       1701.12        28.83 o                         
   4   3   1         21.77         31.89         6.69 o                         
   5   3   1         13.83         13.22         4.09 o                         
   6   3   1        106.97        104.69        10.04 o                         
   7   3   1        356.12        349.00         5.62 o                         
   8   3   1        194.77        191.87         4.14 o                         
   9   3   1         65.62         61.66         2.83 o                         
  10   3   1          8.02          6.31         2.35 o                         
  11   3   1         24.79         23.60         3.46 o                         
  12   3   1        278.96        314.46        11.60 o                         
  13   3   1         20.92         12.34        10.58 o                         
 -12   4   1          1.22          1.35         3.48 o                         
 -11   4   1         17.84         19.31         3.44 o                         
 -10   4   1        126.56        133.32         4.30 o                         
  -9   4   1         57.73         61.09         3.10 o                         
  -8   4   1         37.89         41.59         2.46 o                         
  -7   4   1         17.31         19.57         1.75 o                         
  -6   4   1         49.89         54.81         2.75 o                         
  -5   4   1        489.92        485.04        12.17 o                         
  -4   4   1        536.66        532.58        13.99 o                         
  -3   4   1        348.72        344.61        13.32 o                         
  -2   4   1         30.37         33.53         6.10 o                         
  -1   4   1        665.92        676.58        21.84 o                         
   0   4   1       2065.57       2184.87        27.20 o                         
   1   4   1        712.16        730.52        23.57 o                         
   2   4   1         26.72         29.05         5.63 o                         
   3   4   1        342.45        345.58        14.44 o                         
   4   4   1        534.71        526.92        16.21 o                         
   5   4   1        540.83        517.56         8.43 o                         
   6   4   1         47.09         48.20         2.09 o                         
   7   4   1         14.28         14.38         1.55 o                         
   8   4   1         36.82         34.12         2.38 o                         
   9   4   1         63.14         59.02         3.24 o                         
  10   4   1        124.51        124.92         4.36 o                         
  11   4   1         21.09         16.77         3.83 o                         
  12   4   1          1.25          0.61         3.95 o                         
 -12   5   1        166.34        173.53        19.69 o                         
 -11   5   1          3.17          1.19         3.55 o                         
 -10   5   1         26.83         27.59         3.36 o                         
  -9   5   1          5.09          5.93         2.56 o                         
  -8   5   1         24.92         22.19         2.23 o                         
  -7   5   1          7.83          7.42         1.74 o                         
  -6   5   1        134.68        131.20         4.13 o                         
  -5   5   1          4.29          3.97         1.40 o                         
  -4   5   1        293.51        297.16        14.42 o                         
  -3   5   1        161.29        185.43        15.97 o                         
  -2   5   1         15.36         21.29         5.64 o                         
  -1   5   1         83.50         78.18         5.78 o                         
   0   5   1         38.92         45.87         7.04 o                         
   1   5   1         82.84         74.67         5.51 o                         
   2   5   1         12.78         12.83        14.65 o                         
   3   5   1        160.99        185.33        10.70 o                         
   4   5   1        291.19        295.00        11.62 o                         
   5   5   1          3.59          3.53         1.31 o                         
   6   5   1        132.45        132.07         3.47 o                         
   7   5   1          8.74          9.29         1.99 o                         
   8   5   1         26.94         29.31         2.76 o                         
   9   5   1          6.02          3.51         2.25 o                         
  10   5   1         27.44         26.97         3.06 o                         
  11   5   1          3.77         -3.07         3.70 o                         
  12   5   1        164.79        189.40        22.48 o                         
 -11   6   1          5.53          5.04         3.94 o                         
 -10   6   1         73.61         80.79         5.31 o                         
  -9   6   1         10.63          5.06         3.00 o                         
  -8   6   1        577.21        564.57        12.07 o                         
  -7   6   1        337.33        343.38         7.33 o                         
  -6   6   1         68.17         72.29         3.20 o                         
  -5   6   1        212.58        216.63         5.29 o                         
  -4   6   1          9.77         10.60         1.58 o                         
  -3   6   1         49.84         63.33         3.39 o                         
  -2   6   1        254.11        266.82        10.87 o                         
  -1   6   1          4.89          3.88         4.35 o                         
   0   6   1         76.19         78.69         7.48 o                         
   1   6   1          5.30          4.22         3.91 o                         
   2   6   1        250.42        266.12         7.57 o                         
   3   6   1         60.43         66.60         2.93 o                         
   4   6   1          8.60          8.94         1.49 o                         
   5   6   1        204.04        214.76         4.63 o                         
   6   6   1         59.61         61.36         3.02 o                         
   7   6   1        340.14        351.42         7.44 o                         
   8   6   1        571.11        557.18        10.24 o                         
   9   6   1         12.30          7.84         2.75 o                         
  10   6   1         67.36         62.45         5.12 o                         
  11   6   1          6.38          1.75         4.25 o                         
 -10   7   1          5.93          4.25         4.04 o                         
  -9   7   1          0.72          1.41         3.87 o                         
  -8   7   1         58.46         60.27         4.27 o                         
  -7   7   1         86.38         87.19         4.51 o                         
  -6   7   1         18.87         20.94         3.32 o                         
  -5   7   1         18.40         17.13         2.84 o                         
  -4   7   1        111.59        111.02         4.87 o                         
  -3   7   1         48.34         48.05         2.97 o                         
  -2   7   1         41.23         39.86         2.61 o                         
  -1   7   1         48.93         54.89         2.70 o                         
   0   7   1          0.11         -1.19         1.19 o                         
   1   7   1         40.35         42.50         2.23 o                         
   2   7   1         40.22         37.40         2.39 o                         
   3   7   1         44.36         47.39         2.66 o                         
   4   7   1        110.61        101.25         3.82 o                         
   5   7   1         17.85         16.48         2.32 o                         
   6   7   1         15.71         17.94         2.62 o                         
   7   7   1         91.14         91.06         4.16 o                         
   8   7   1         48.38         45.89         4.26 o                         
   9   7   1          0.60         -0.56         3.37 o                         
  10   7   1          5.37          2.25         4.30 o                         
  -9   8   1         76.55         94.18        16.46 o                         
  -8   8   1        309.17        304.05         9.38 o                         
  -7   8   1        125.30        144.90        12.38 o                         
  -6   8   1        129.84        141.09         5.82 o                         
  -5   8   1        305.32        310.81         7.44 o                         
  -4   8   1        148.46        143.95         5.78 o                         
  -3   8   1         27.60         29.06         2.81 o                         
  -2   8   1        207.82        208.07         5.25 o                         
  -1   8   1         34.57         37.08         2.89 o                         
   0   8   1        319.26        316.38         6.93 o                         
   1   8   1         31.47         31.65         3.08 o                         
   2   8   1        205.17        202.46         6.58 o                         
   3   8   1         31.55         30.53         2.92 o                         
   4   8   1        159.05        159.15         6.17 o                         
   5   8   1        317.89        312.71         8.46 o                         
   6   8   1        139.34        149.95         6.33 o                         
   7   8   1        133.10        151.12         7.25 o                         
   8   8   1        308.30        324.76         9.85 o                         
  -7   9   1         39.03         51.27         5.41 o                         
  -6   9   1          6.70          8.65         3.95 o                         
  -5   9   1          3.76          3.11         3.47 o                         
  -4   9   1         22.25         14.82         3.05 o                         
  -3   9   1        110.70        124.28         4.88 o                         
  -2   9   1        111.43        119.56         5.06 o                         
  -1   9   1         46.50         50.18         3.84 o                         
   0   9   1          0.95          2.44         2.53 o                         
   1   9   1         38.43         42.08         3.38 o                         
   2   9   1        105.13        102.45         4.94 o                         
   3   9   1        108.70        112.20         7.31 o                         
   4   9   1         21.94         18.96         3.22 o                         
   5   9   1          4.19          5.81         3.69 o                         
   6   9   1          6.37          2.20         4.53 o                         
   7   9   1         36.61         35.34         4.95 o                         
  -4  10   1         25.15         23.78         4.11 o                         
  -3  10   1         40.37         46.83         5.02 o                         
  -2  10   1          3.02          3.66         3.28 o                         
  -1  10   1         14.02         14.25         3.55 o                         
   0  10   1        276.22        250.75         8.32 o                         
   1  10   1         11.59          8.94         3.21 o                         
   2  10   1          3.31          2.94         3.37 o                         
   3  10   1         33.89         31.16         4.55 o                         
   4  10   1         20.81         23.41         4.20 o                         
 -13   0   2          4.74          3.55         5.45 o                         
 -12   0   2        124.21        141.51        12.22 o                         
 -11   0   2        458.96        456.98        15.16 o                         
 -10   0   2        923.86        947.37        21.89 o                         
  -9   0   2        555.48        564.96        13.77 o                         
  -8   0   2        563.37        599.25        14.35 o                         
  -7   0   2       1574.15       1501.34        28.21 o                         
  -6   0   2       1122.05       1157.68        48.15 o                         
  -5   0   2         10.54         10.07        14.39 o                         
  -4   0   2       1107.10       1096.31        20.38 o                         
  -3   0   2       4589.15       4871.58        88.46 o                         
  -2   0   2       2520.51       2399.42        49.01 o                         
  -1   0   2       3860.74       3654.72        74.55 o                         
   0   0   2       5691.01       5419.16       114.20 o                         
   1   0   2       3717.57       3712.88        75.29 o                         
   2   0   2       2480.60       2389.02        39.32 o                         
   3   0   2       4627.36       4588.49        73.73 o                         
   4   0   2       1021.71       1012.83        24.33 o                         
   5   0   2          9.21          9.97         5.32 o                         
   6   0   2       1128.28       1089.43        41.47 o                         
   7   0   2       1596.52       1459.33        27.87 o                         
   8   0   2        556.28        556.72        11.92 o                         
   9   0   2        578.66        549.41        14.61 o                         
  10   0   2        903.44        912.06        20.91 o                         
  11   0   2        477.32        446.58        13.53 o                         
  12   0   2        116.85        105.80        10.21 o                         
  13   0   2          5.20          0.03         7.33 o                         
 -13   1   2        293.73        309.30        10.01 o                         
 -12   1   2        529.62        567.53        12.65 o                         
 -11   1   2         43.23         37.05         3.24 o                         
 -10   1   2         99.94         91.65         3.80 o                         
  -9   1   2          5.50          5.83         2.10 o                         
  -8   1   2          7.15          6.33         1.85 o                         
  -7   1   2          1.92          2.21         2.63 o                         
  -6   1   2        272.61        260.05         9.28 o                         
  -5   1   2        930.06        956.07        19.45 o                         
  -4   1   2       7292.52       7427.50        88.93 o                         
  -3   1   2       4226.58       4153.24        56.11 o                         
  -2   1   2       3468.88       3466.58        45.05 o                         
  -1   1   2       1448.97       1438.56        18.33 o                         
   0   1   2        176.63        159.46         3.07 o                         
   1   1   2       1556.83       1498.79        25.29 o                         
   2   1   2       3434.77       3478.28        40.90 o                         
   3   1   2       4292.87       4140.84        49.85 o                         
   4   1   2       7378.42       7479.09        86.67 o                         
   5   1   2        970.61        939.39        16.42 o                         
   6   1   2        261.50        249.82         6.96 o                         
   7   1   2          2.00          1.78         1.98 o                         
   8   1   2          8.25          8.92         1.46 o                         
   9   1   2          6.66          4.07         1.68 o                         
  10   1   2        102.16         94.52         3.47 o                         
  11   1   2         44.90         40.95         3.44 o                         
  12   1   2        534.71        561.69        19.10 o                         
  13   1   2        291.29        288.17        12.51 o                         
 -13   2   2         38.82         44.77         4.78 o                         
 -12   2   2         22.24         19.02         3.73 o                         
 -11   2   2        316.92        317.75         6.94 o                         
 -10   2   2        802.23        839.65        14.41 o                         
  -9   2   2       1598.24       1664.89        24.78 o                         
  -8   2   2       1443.15       1494.30        24.37 o                         
  -7   2   2        668.39        695.89        11.06 o                         
  -6   2   2         51.03         51.24         5.16 o                         
  -5   2   2         88.80         86.52         7.06 o                         
  -4   2   2        573.53        596.40        15.26 o                         
  -3   2   2        845.99        859.28        16.84 o                         
  -2   2   2        990.88        930.98        15.21 o                         
  -1   2   2        931.99        868.19        12.53 o                         
   0   2   2       1796.75       1696.99        20.93 o                         
   1   2   2        890.25        826.54        11.28 o                         
   2   2   2        965.31        928.48        11.98 o                         
   3   2   2        803.49        808.06        12.27 o                         
   4   2   2        560.10        570.82         9.87 o                         
   5   2   2         90.08         86.35         6.77 o                         
   6   2   2         49.72         49.82         3.78 o                         
   7   2   2        668.87        682.26         9.56 o                         
   8   2   2       1424.08       1422.40        20.22 o                         
   9   2   2       1626.02       1653.20        23.43 o                         
  10   2   2        803.49        809.39        13.37 o                         
  11   2   2        325.02        310.21         7.60 o                         
  12   2   2         23.18         18.59         5.15 o                         
  13   2   2         38.69         27.76         5.82 o                         
 -12   3   2          1.61         -3.52         3.52 o                         
 -11   3   2        209.76        219.93         6.49 o                         
 -10   3   2        150.13        165.23         5.15 o                         
  -9   3   2         86.37         78.81         4.30 o                         
  -8   3   2         71.86         75.29         3.58 o                         
  -7   3   2         83.75         83.76         2.94 o                         
  -6   3   2        621.90        606.96         9.71 o                         
  -5   3   2       1648.96       1638.37        22.85 o                         
  -4   3   2        680.41        627.02         9.54 o                         
  -3   3   2       5036.33       5337.80        64.01 o                         
  -2   3   2       3551.48       3605.00        51.00 o                         
  -1   3   2       1566.02       1492.51        19.40 o                         
   0   3   2          1.14         -0.81         4.32 o                         
   1   3   2       1576.33       1517.31        19.84 o                         
   2   3   2       3541.29       3743.71        59.10 o                         
   3   3   2       5068.00       5314.97        66.11 o                         
   4   3   2        691.17        649.95        14.80 o                         
   5   3   2       1678.34       1643.64        24.50 o                         
   6   3   2        606.14        578.16        16.59 o                         
   7   3   2         99.63         85.63         3.07 o                         
   8   3   2         86.54         85.74         4.04 o                         
   9   3   2         86.43         81.50         3.61 o                         
  10   3   2        159.21        168.18         5.17 o                         
  11   3   2        220.07        213.26         9.35 o                         
  12   3   2          1.81         -3.31         5.09 o                         
 -12   4   2          7.91         11.55         5.04 o                         
 -11   4   2        159.10        167.33         6.17 o                         
 -10   4   2        867.47        911.07        14.33 o                         
  -9   4   2       1052.13       1068.72        16.40 o                         
  -8   4   2       2854.90       2886.97        39.99 o                         
  -7   4   2         20.39         18.91         1.96 o                         
  -6   4   2         26.81         23.93         1.84 o                         
  -5   4   2        123.44        124.56        13.17 o                         
  -4   4   2        152.97        149.19         4.47 o                         
  -3   4   2        208.97        211.91        14.30 o                         
  -2   4   2        188.70        151.39        11.35 o                         
  -1   4   2        966.28        933.86        21.91 o                         
   0   4   2       4153.87       4319.21        55.47 o                         
   1   4   2        907.71        881.71        26.17 o                         
   2   4   2        225.23        194.58         9.40 o                         
   3   4   2        172.42        172.67         5.90 o                         
   4   4   2        157.81        161.56         5.88 o                         
   5   4   2        124.77        122.10        10.54 o                         
   6   4   2         32.46         28.30         1.85 o                         
   7   4   2         19.23         18.60         1.81 o                         
   8   4   2       2786.40       2827.96        39.13 o                         
   9   4   2       1114.66       1095.05        16.46 o                         
  10   4   2        836.04        857.80        14.26 o                         
  11   4   2        159.88        158.34         7.10 o                         
  12   4   2          9.56          3.28         4.91 o                         
 -11   5   2        209.44        195.58         8.92 o                         
 -10   5   2        109.28        115.38         4.93 o                         
  -9   5   2        107.72        114.75         4.68 o                         
  -8   5   2        178.74        169.35         4.67 o                         
  -7   5   2        208.68        212.31         5.40 o                         
  -6   5   2        528.46        535.25         9.45 o                         
  -5   5   2       1026.24        992.60        15.70 o                         
  -4   5   2        827.80        818.54        20.86 o                         
  -3   5   2       2352.55       2408.42        43.84 o                         
  -2   5   2       1328.47       1315.85        27.78 o                         
  -1   5   2        823.25        808.43        12.76 o                         
   0   5   2        284.32        283.79        13.87 o                         
   1   5   2        966.61        986.55        25.72 o                         
   2   5   2       1234.50       1207.63        21.28 o                         
   3   5   2       2404.59       2437.88        42.76 o                         
   4   5   2        845.03        830.50        11.48 o                         
   5   5   2       1071.42       1082.39        16.42 o                         
   6   5   2        461.24        446.89         7.62 o                         
   7   5   2        250.65        250.60         5.51 o                         
   8   5   2        185.74        175.92         4.86 o                         
   9   5   2         88.86         97.71         4.78 o                         
  10   5   2        123.99        129.76         4.96 o                         
  11   5   2        211.66        206.62         7.63 o                         
 -11   6   2        202.95        180.59        21.31 o                         
 -10   6   2        438.57        437.00        12.93 o                         
  -9   6   2        629.83        637.99        12.93 o                         
  -8   6   2        404.21        399.92         8.84 o                         
  -7   6   2        714.35        728.59        13.47 o                         
  -6   6   2        242.06        243.15         7.01 o                         
  -5   6   2         14.14         14.18         2.60 o                         
  -4   6   2        174.34        173.59         5.09 o                         
  -3   6   2        562.34        566.99         9.57 o                         
  -2   6   2        832.77        825.43        18.04 o                         
  -1   6   2        427.43        426.56        13.56 o                         
   0   6   2        211.76        196.84         5.47 o                         
   1   6   2        377.39        364.61         6.81 o                         
   2   6   2        888.41        910.34        32.04 o                         
   3   6   2        506.74        498.11         8.62 o                         
   4   6   2        174.15        164.96         4.20 o                         
   5   6   2         15.02          7.43         1.99 o                         
   6   6   2        264.78        267.80         6.76 o                         
   7   6   2        694.32        708.44        11.91 o                         
   8   6   2        396.20        389.38         8.27 o                         
   9   6   2        677.48        672.73        12.55 o                         
  10   6   2        411.75        407.64        11.31 o                         
  11   6   2        218.54        203.66        23.36 o                         
 -10   7   2         32.55         13.81        11.02 o                         
  -9   7   2          3.65          5.33         4.07 o                         
  -8   7   2         25.45         30.85         3.73 o                         
  -7   7   2         35.62         33.19         3.30 o                         
  -6   7   2         62.26         75.12         3.97 o                         
  -5   7   2        368.82        360.16         8.41 o                         
  -4   7   2       1801.98       1768.05        33.19 o                         
  -3   7   2        884.89        827.33        13.66 o                         
  -2   7   2        811.72        810.42        14.36 o                         
  -1   7   2        300.09        293.26         6.71 o                         
   0   7   2         70.23         73.01         3.05 o                         
   1   7   2        340.74        343.83         7.18 o                         
   2   7   2        782.89        790.07        14.25 o                         
   3   7   2        908.87        897.61        15.94 o                         
   4   7   2       1813.43       1877.67        33.04 o                         
   5   7   2        391.09        372.56         8.18 o                         
   6   7   2         53.23         52.13         3.08 o                         
   7   7   2         41.56         39.59         3.28 o                         
   8   7   2         21.90         20.28         3.20 o                         
   9   7   2          3.12          3.00         3.70 o                         
  10   7   2         36.90         22.04        12.78 o                         
  -8   8   2        242.10        233.55         8.34 o                         
  -7   8   2        536.82        527.87        12.65 o                         
  -6   8   2        254.17        229.49         6.69 o                         
  -5   8   2         10.47         12.79         2.82 o                         
  -4   8   2        173.37        161.30         5.34 o                         
  -3   8   2        459.74        453.84         9.23 o                         
  -2   8   2        466.22        442.16         9.25 o                         
  -1   8   2        453.92        458.88         9.16 o                         
   0   8   2          7.04          4.16         2.04 o                         
   1   8   2        435.43        434.21         9.81 o                         
   2   8   2        472.25        453.06         8.70 o                         
   3   8   2        455.07        444.28        10.81 o                         
   4   8   2        161.43        157.27         7.89 o                         
   5   8   2          8.97         10.75         3.30 o                         
   6   8   2        262.78        249.41         8.12 o                         
   7   8   2        546.19        533.62        15.35 o                         
   8   8   2        235.43        242.59         8.12 o                         
  -7   9   2         31.75         26.57        10.87 o                         
  -6   9   2        267.98        263.62         9.12 o                         
  -5   9   2        298.64        316.81         9.53 o                         
  -4   9   2        741.94        720.49        17.97 o                         
  -3   9   2        531.44        530.74        11.69 o                         
  -2   9   2        338.28        325.02         8.48 o                         
  -1   9   2        132.10        136.90         5.69 o                         
   0   9   2         39.28         37.82         3.45 o                         
   1   9   2        155.03        165.33         6.04 o                         
   2   9   2        322.02        311.41         9.11 o                         
   3   9   2        541.91        531.02        12.67 o                         
   4   9   2        747.75        699.31        16.98 o                         
   5   9   2        305.29        315.62        11.79 o                         
   6   9   2        251.99        265.68        10.89 o                         
  -4  10   2          1.13          6.37         4.45 o                         
  -3  10   2         56.72         53.88         4.56 o                         
  -2  10   2         89.18         91.07         5.22 o                         
  -1  10   2        404.09        399.61        10.34 o                         
   0  10   2        697.19        711.97        17.14 o                         
   1  10   2        391.29        383.90        11.38 o                         
   2  10   2         96.23        100.98         5.68 o                         
   3  10   2         50.05         40.32         4.92 o                         
   4  10   2          1.00          1.06         4.04 o                         
 -13   1   3         43.27         34.22         5.61 o                         
 -12   1   3        376.46        414.14        11.59 o                         
 -11   1   3         36.49         35.97         3.54 o                         
 -10   1   3         16.19         11.20         2.85 o                         
  -9   1   3         31.49         30.65         2.64 o                         
  -8   1   3        320.10        306.77         6.21 o                         
  -7   1   3        354.79        357.18        14.31 o                         
  -6   1   3        101.45        106.17         9.12 o                         
  -5   1   3         21.55         29.04         4.13 o                         
  -4   1   3        126.66        139.04         9.64 o                         
  -3   1   3       1802.88       1934.42        33.69 o                         
  -2   1   3       1519.79       1520.10        19.93 o                         
  -1   1   3       1190.70       1133.16        15.82 o                         
   0   1   3         65.42         46.84        14.94 o                         
   1   1   3       1233.67       1179.68        16.94 o                         
   2   1   3       1456.44       1466.01        18.59 o                         
   3   1   3       1824.92       1980.18        28.14 o                         
   4   1   3        113.08        121.21         7.30 o                         
   5   1   3         17.90         19.29         6.24 o                         
   6   1   3        104.25        110.28        11.04 o                         
   7   1   3        314.43        287.44         7.63 o                         
   8   1   3        370.18        331.03         6.63 o                         
   9   1   3         31.43         24.82         2.52 o                         
  10   1   3         13.95          9.60         2.72 o                         
  11   1   3         34.80         25.16         3.51 o                         
  12   1   3        384.85        376.08        12.86 o                         
  13   1   3         48.18         36.37         5.94 o                         
 -12   2   3         35.98         34.88         4.68 o                         
 -11   2   3          2.07         -1.56         3.20 o                         
 -10   2   3         72.15         65.78         3.20 o                         
  -9   2   3        115.03        108.53         4.89 o                         
  -8   2   3        764.13        769.68        11.87 o                         
  -7   2   3        405.33        394.42        10.23 o                         
  -6   2   3        345.00        348.32        11.28 o                         
  -5   2   3        483.69        485.54        14.92 o                         
  -4   2   3         91.94         95.66         6.52 o                         
  -3   2   3        258.99        260.13        12.97 o                         
  -2   2   3        552.42        569.16        15.45 o                         
  -1   2   3        226.48        229.85         4.25 o                         
   0   2   3       1111.20       1119.14        14.81 o                         
   1   2   3        237.24        252.12         7.13 o                         
   2   2   3        525.91        527.88        12.13 o                         
   3   2   3        313.35        319.72        12.08 o                         
   4   2   3        106.81        112.36         6.60 o                         
   5   2   3        457.48        434.19        10.24 o                         
   6   2   3        338.89        342.62         7.06 o                         
   7   2   3        427.24        394.10         7.20 o                         
   8   2   3        746.49        706.28        11.42 o                         
   9   2   3        118.86        106.66         3.79 o                         
  10   2   3         72.94         67.55         4.06 o                         
  11   2   3          2.49          3.90         3.22 o                         
  12   2   3         30.46         21.38         4.79 o                         
 -12   3   3         11.27         14.03         4.02 o                         
 -11   3   3         67.85         58.63         4.18 o                         
 -10   3   3         19.07         17.43         2.84 o                         
  -9   3   3         12.06         10.18         2.46 o                         
  -8   3   3         57.74         51.62         4.10 o                         
  -7   3   3        173.77        171.16         4.35 o                         
  -6   3   3        205.83        195.98        10.07 o                         
  -5   3   3         74.61         81.34         9.01 o                         
  -4   3   3        524.61        514.05        13.54 o                         
  -3   3   3         59.37         37.03         6.70 o                         
  -2   3   3        341.91        363.29         5.26 o                         
  -1   3   3         82.23         84.49         4.00 o                         
   0   3   3         20.94         31.57         5.22 o                         
   1   3   3         70.36         73.92         5.38 o                         
   2   3   3        340.20        357.27         8.41 o                         
   3   3   3         56.82         38.93         6.30 o                         
   4   3   3        551.83        549.57        15.79 o                         
   5   3   3         71.47         81.78         9.79 o                         
   6   3   3        181.02        177.22         9.46 o                         
   7   3   3        199.81        193.82         4.12 o                         
   8   3   3         47.57         41.30         2.35 o                         
   9   3   3         11.21          7.81         2.28 o                         
  10   3   3         21.29         22.65         3.64 o                         
  11   3   3         68.41         57.24         4.39 o                         
  12   3   3         10.20         10.60         4.53 o                         
 -12   4   3          7.95          8.51         4.64 o                         
 -11   4   3          1.65          2.01         3.99 o                         
 -10   4   3         30.91         22.14         3.86 o                         
  -9   4   3         71.18         65.34         3.28 o                         
  -8   4   3         79.90         64.83         4.20 o                         
  -7   4   3          8.38          7.84         2.01 o                         
  -6   4   3        110.69        109.84         3.91 o                         
  -5   4   3        112.55        109.80        13.11 o                         
  -4   4   3         77.18         73.05         9.66 o                         
  -3   4   3          7.29          8.40         5.21 o                         
  -2   4   3         74.19         75.89         6.27 o                         
  -1   4   3         94.57         95.98         6.79 o                         
   0   4   3         10.12          9.80         8.15 o                         
   1   4   3         83.36         80.71         9.98 o                         
   2   4   3         86.53         95.66        11.43 o                         
   3   4   3          8.81          8.49         3.42 o                         
   4   4   3         84.64         79.28         9.40 o                         
   5   4   3        108.92        105.10         9.30 o                         
   6   4   3        127.64        132.39         8.97 o                         
   7   4   3          9.20          8.91         1.94 o                         
   8   4   3         77.11         72.39         3.69 o                         
   9   4   3         68.02         64.56         3.47 o                         
  10   4   3         35.92         30.24         3.44 o                         
  11   4   3          1.93          0.08         3.84 o                         
  12   4   3          6.70          2.06         6.16 o                         
 -11   5   3         77.13         69.93         5.57 o                         
 -10   5   3         26.83         21.36         4.25 o                         
  -9   5   3          2.07          3.52         3.18 o                         
  -8   5   3         36.94         29.54         3.06 o                         
  -7   5   3        152.53        155.24         4.94 o                         
  -6   5   3        231.12        224.48         5.96 o                         
  -5   5   3         79.22         84.86        15.17 o                         
  -4   5   3        503.42        474.32        19.53 o                         
  -3   5   3         99.05         74.99         5.09 o                         
  -2   5   3        178.57        176.99         4.83 o                         
  -1   5   3        136.86        132.22         4.20 o                         
   0   5   3         95.74         96.40         8.76 o                         
   1   5   3        164.43        177.28        12.31 o                         
   2   5   3        168.05        175.27        11.15 o                         
   3   5   3        111.40         95.65        10.78 o                         
   4   5   3        522.16        484.83        15.81 o                         
   5   5   3         71.13         67.69         4.74 o                         
   6   5   3        243.51        235.40         4.97 o                         
   7   5   3        161.87        145.85         4.40 o                         
   8   5   3         44.56         43.40         3.67 o                         
   9   5   3          2.06          2.34         2.68 o                         
  10   5   3         22.17         22.97         4.39 o                         
  11   5   3         79.57         65.87         5.31 o                         
 -10   6   3         86.40         86.53         7.54 o                         
  -9   6   3         52.27         47.09         4.81 o                         
  -8   6   3          2.71         -1.86         3.07 o                         
  -7   6   3         65.57         63.85         3.77 o                         
  -6   6   3         11.95         14.55         2.77 o                         
  -5   6   3        235.60        219.88         5.96 o                         
  -4   6   3        598.05        568.88        10.53 o                         
  -3   6   3        385.57        382.76        11.02 o                         
  -2   6   3         61.61         57.20         6.12 o                         
  -1   6   3        268.47        256.51        15.59 o                         
   0   6   3       2937.16       2956.11        41.57 o                         
   1   6   3        286.20        273.64        17.19 o                         
   2   6   3         60.51        -90.61        90.61 o                         
   3   6   3        377.93        381.16        11.82 o                         
   4   6   3        554.26        541.51        10.07 o                         
   5   6   3        235.22        227.88         6.23 o                         
   6   6   3         14.07         13.18         2.23 o                         
   7   6   3         63.79         60.11         3.36 o                         
   8   6   3          2.28          2.19         2.84 o                         
   9   6   3         47.20         36.64         4.20 o                         
  10   6   3         87.60         82.70         5.32 o                         
  -9   7   3         32.59         29.14         4.76 o                         
  -8   7   3         30.44         24.60         4.33 o                         
  -7   7   3         98.94        101.03         5.33 o                         
  -6   7   3         21.35         26.56         3.06 o                         
  -5   7   3         13.84         11.83         2.55 o                         
  -4   7   3         65.23         55.87         3.00 o                         
  -3   7   3         11.73          9.86         2.51 o                         
  -2   7   3         46.77         46.63         3.44 o                         
  -1   7   3         16.17         13.87         2.19 o                         
   0   7   3         46.01         57.80         6.72 o                         
   1   7   3         13.38          7.43         2.10 o                         
   2   7   3         55.98         53.69         3.29 o                         
   3   7   3         13.55         15.77         3.31 o                         
   4   7   3         65.43         58.08         3.98 o                         
   5   7   3         15.25          9.60         3.04 o                         
   6   7   3         17.93         14.07         2.97 o                         
   7   7   3        119.74        113.95         4.81 o                         
   8   7   3         25.29         16.17         4.11 o                         
   9   7   3         31.68         30.73         4.02 o                         
  -8   8   3          1.69          2.81         4.14 o                         
  -7   8   3         11.80         10.80         3.57 o                         
  -6   8   3         16.02         17.08         3.79 o                         
  -5   8   3         30.30         22.95         3.07 o                         
  -4   8   3         58.71         49.51         3.27 o                         
  -3   8   3         34.05         35.80         3.11 o                         
  -2   8   3         19.17         18.01         2.93 o                         
  -1   8   3         18.87         15.04         2.68 o                         
   0   8   3        290.24        285.02         6.88 o                         
   1   8   3         22.64         22.86         2.88 o                         
   2   8   3         23.24         21.26         3.03 o                         
   3   8   3         34.11         31.93         3.74 o                         
   4   8   3         64.20         63.86         4.56 o                         
   5   8   3         36.52         41.76         4.65 o                         
   6   8   3         14.96         16.26         7.16 o                         
   7   8   3          9.89          8.50         4.90 o                         
   8   8   3          1.40          1.49         5.02 o                         
  -6   9   3          8.31         10.53         3.89 o                         
  -5   9   3         24.89         19.33         3.85 o                         
  -4   9   3         46.29         42.22         4.00 o                         
  -3   9   3          3.43         10.29         4.07 o                         
  -2   9   3         19.13         15.94         3.52 o                         
  -1   9   3          3.13          3.28         3.07 o                         
   0   9   3         49.25         41.79         3.96 o                         
   1   9   3          3.57          1.83         3.22 o                         
   2   9   3         22.81         24.75         3.89 o                         
   3   9   3          4.03          6.10         3.84 o                         
   4   9   3         45.50         50.43         7.10 o                         
   5   9   3         21.41         17.85         5.27 o                         
   6   9   3          9.38          9.78         5.21 o                         
  -3  10   3         10.06          3.77         5.46 o                         
  -2  10   3         49.10         42.13         5.12 o                         
  -1  10   3         93.16         90.06         6.07 o                         
   0  10   3          0.97          1.15         4.09 o                         
   1  10   3         91.23         97.32         6.69 o                         
   2  10   3         59.50         62.32         7.57 o                         
   3  10   3         11.43          6.07         6.54 o                         
 -12   0   4         11.71          7.49         8.20 o                         
 -11   0   4        154.61        149.99         7.81 o                         
 -10   0   4        962.81       1014.86        25.00 o                         
  -9   0   4        922.42        959.92        30.42 o                         
  -8   0   4       4031.19       4130.84       112.28 o                         
  -7   0   4         34.40         35.48         3.71 o                         
  -6   0   4         92.83         60.57        34.29 o                         
  -5   0   4        253.69        246.63        10.64 o                         
  -4   0   4        201.79        197.25        13.18 o                         
  -3   0   4        334.07        337.79        13.88 o                         
  -2   0   4          9.48         11.17         5.20 o                         
  -1   0   4       2643.99       2406.34        52.21 o                         
   0   0   4       2659.47       2624.11        49.68 o                         
   1   0   4       2565.91       2381.34        59.26 o                         
   2   0   4         11.31         16.59         6.71 o                         
   3   0   4        278.31        277.43         9.98 o                         
   4   0   4        219.56        207.21        23.90 o                         
   5   0   4        238.72        228.76        19.44 o                         
   6   0   4        106.12         19.34        63.56 o                         
   7   0   4         41.32         47.26         4.16 o                         
   8   0   4       4054.33       3951.40        86.70 o                         
   9   0   4        930.38        883.69        22.42 o                         
  10   0   4        982.23        881.59        57.91 o                         
  11   0   4        149.98        135.34         7.87 o                         
  12   0   4         12.61          8.87         6.14 o                         
 -12   1   4        135.69        120.04         7.41 o                         
 -11   1   4        420.26        468.63        11.33 o                         
 -10   1   4        322.01        326.94        11.82 o                         
  -9   1   4          1.38          2.06         2.58 o                         
  -8   1   4         60.44         63.89         3.47 o                         
  -7   1   4        586.40        588.86        14.38 o                         
  -6   1   4       1782.55       1860.74        39.57 o                         
  -5   1   4       1352.28       1351.79        34.38 o                         
  -4   1   4        313.49        294.12        14.78 o                         
  -3   1   4       1562.27       1607.87        21.86 o                         
  -2   1   4        145.70        117.53         4.83 o                         
  -1   1   4        441.07        383.74         8.76 o                         
   0   1   4        213.35        213.87         4.17 o                         
   1   1   4        425.64        367.08         7.78 o                         
   2   1   4        159.48        129.89         4.93 o                         
   3   1   4       1578.03       1617.87        25.83 o                         
   4   1   4        297.62        269.25         5.90 o                         
   5   1   4       1329.44       1270.99        28.85 o                         
   6   1   4       1780.38       1727.73        32.70 o                         
   7   1   4        612.54        600.46        11.45 o                         
   8   1   4         52.21         48.61         3.29 o                         
   9   1   4          1.14         -0.06         2.46 o                         
  10   1   4        340.90        320.04         8.68 o                         
  11   1   4        429.90        405.55        10.44 o                         
  12   1   4        142.77         94.78         6.23 o                         
 -12   2   4         86.22        101.61        10.56 o                         
 -11   2   4         45.85         45.68         4.63 o                         
 -10   2   4          2.56          1.70         2.90 o                         
  -9   2   4          7.52          3.73         2.72 o                         
  -8   2   4        133.03        140.33         4.41 o                         
  -7   2   4        702.33        715.44        18.16 o                         
  -6   2   4       2243.09       2318.00        43.84 o                         
  -5   2   4       2199.52       2181.66        46.31 o                         
  -4   2   4       1285.79       1267.15        25.14 o                         
  -3   2   4         89.00         88.68         5.17 o                         
  -2   2   4       2072.78       2009.89        27.21 o                         
  -1   2   4       7677.44       7722.36       106.11 o                         
   0   2   4       7947.51       8087.20       114.83 o                         
   1   2   4       8066.89       7943.72       105.45 o                         
   2   2   4       2081.87       2022.39        26.45 o                         
   3   2   4         95.87         95.71         6.91 o                         
   4   2   4       1257.53       1252.98        26.87 o                         
   5   2   4       2381.00       2358.21        37.42 o                         
   6   2   4       2269.89       2258.04        33.19 o                         
   7   2   4        794.39        779.72        12.78 o                         
   8   2   4        152.81        152.11         4.81 o                         
   9   2   4          7.23          9.01         2.71 o                         
  10   2   4          3.06          1.93         2.94 o                         
  11   2   4         37.83         27.95         4.02 o                         
  12   2   4         76.01         65.27         6.90 o                         
 -12   3   4       1393.45       1548.04        31.46 o                         
 -11   3   4        477.93        510.81        12.82 o                         
 -10   3   4        227.81        228.55         6.82 o                         
  -9   3   4         33.90         36.66         4.42 o                         
  -8   3   4        531.99        561.87        11.56 o                         
  -7   3   4       1391.66       1431.51        24.54 o                         
  -6   3   4       1325.60       1399.02        23.72 o                         
  -5   3   4       1061.34       1042.03        20.88 o                         
  -4   3   4       1613.55       1520.47        27.27 o                         
  -3   3   4         11.78         21.35        10.69 o                         
  -2   3   4        229.15        230.74         7.31 o                         
  -1   3   4        122.21        109.68         7.69 o                         
   0   3   4        124.91        112.53         6.99 o                         
   1   3   4        115.19        107.34         4.35 o                         
   2   3   4        196.16        193.56         7.37 o                         
   3   3   4         14.10         27.37        10.14 o                         
   4   3   4       1567.85       1516.21        27.23 o                         
   5   3   4       1000.55        970.86        20.68 o                         
   6   3   4       1348.41       1363.55        20.72 o                         
   7   3   4       1264.74       1268.70        20.07 o                         
   8   3   4        612.05        583.91        11.42 o                         
   9   3   4         29.33         26.02         3.04 o                         
  10   3   4        213.92        197.43         6.66 o                         
  11   3   4        483.72        458.17        11.91 o                         
  12   3   4       1427.38       1446.22        28.23 o                         
 -11   4   4        241.32        233.64         8.68 o                         
 -10   4   4        379.58        383.78        11.34 o                         
  -9   4   4        318.03        315.03         8.66 o                         
  -8   4   4        235.88        232.12         6.73 o                         
  -7   4   4        951.64       1019.67        19.89 o                         
  -6   4   4        647.38        648.69        22.45 o                         
  -5   4   4         79.25         90.38         7.03 o                         
  -4   4   4        195.99        191.00        11.40 o                         
  -3   4   4        920.79        891.06        17.20 o                         
  -2   4   4       1138.94       1130.73        15.20 o                         
  -1   4   4       1349.53       1321.30        30.49 o                         
   0   4   4         43.92         50.05         7.84 o                         
   1   4   4       1301.13       1239.85        19.92 o                         
   2   4   4       1076.31       1054.12        24.42 o                         
   3   4   4        949.12        950.47        37.22 o                         
   4   4   4        167.73        155.69        10.35 o                         
   5   4   4         71.04         68.25         9.89 o                         
   6   4   4        665.67        653.49        15.16 o                         
   7   4   4        956.08        967.08        15.99 o                         
   8   4   4        256.70        250.65         5.77 o                         
   9   4   4        311.76        302.07         6.87 o                         
  10   4   4        375.15        337.71        12.72 o                         
  11   4   4        257.34        237.35         9.22 o                         
 -11   5   4         45.42         34.03        10.29 o                         
 -10   5   4         80.46         76.85         5.83 o                         
  -9   5   4         13.43          9.43         3.60 o                         
  -8   5   4          6.11          3.25         3.20 o                         
  -7   5   4         58.31         62.28         4.25 o                         
  -6   5   4        241.02        235.08         6.49 o                         
  -5   5   4        442.71        429.42        15.51 o                         
  -4   5   4       1655.51       1630.37        24.87 o                         
  -3   5   4       1207.35       1179.01        17.63 o                         
  -2   5   4        826.39        811.07        11.78 o                         
  -1   5   4        325.46        321.45         9.83 o                         
   0   5   4          0.35         -1.18         4.07 o                         
   1   5   4        317.71        319.28        12.76 o                         
   2   5   4        844.39        845.04        13.83 o                         
   3   5   4       1239.95       1220.41        18.86 o                         
   4   5   4       1689.08       1650.90        29.77 o                         
   5   5   4        448.50        421.73        17.45 o                         
   6   5   4        261.27        268.02         7.33 o                         
   7   5   4         48.74         40.13         3.12 o                         
   8   5   4          6.50          6.51         2.68 o                         
   9   5   4         14.41          9.84         3.24 o                         
  10   5   4         86.30         65.25         6.27 o                         
  11   5   4         47.35         36.35        10.83 o                         
 -10   6   4         83.85         56.44         6.01 o                         
  -9   6   4        253.86        282.23        10.21 o                         
  -8   6   4        356.21        355.82         9.77 o                         
  -7   6   4        287.64        285.34         7.87 o                         
  -6   6   4        309.13        302.31         7.74 o                         
  -5   6   4        330.86        308.15         8.04 o                         
  -4   6   4        136.10        132.70        10.40 o                         
  -3   6   4         33.56         32.48        11.13 o                         
  -2   6   4        451.21        440.02        17.52 o                         
  -1   6   4       1617.80       1632.90        23.19 o                         
   0   6   4       3050.07       3083.80        44.96 o                         
   1   6   4       1725.38       1701.68        27.54 o                         
   2   6   4        420.21        415.67         9.85 o                         
   3   6   4         40.63         36.96        10.51 o                         
   4   6   4        135.75        133.71        17.29 o                         
   5   6   4        376.76        359.49         9.14 o                         
   6   6   4        300.69        283.62         7.13 o                         
   7   6   4        317.48        294.41         7.85 o                         
   8   6   4        370.77        372.10         8.67 o                         
   9   6   4        241.58        226.12         9.33 o                         
  10   6   4         93.15         87.46         6.76 o                         
  -9   7   4         17.53         20.53         9.20 o                         
  -8   7   4        193.65        189.11         8.75 o                         
  -7   7   4       1009.00       1010.58        33.31 o                         
  -6   7   4       1210.78       1188.56        20.58 o                         
  -5   7   4       1118.21       1092.10        17.46 o                         
  -4   7   4         28.13         24.31         2.82 o                         
  -3   7   4         18.52         18.16         2.79 o                         
  -2   7   4         47.34         45.81        14.91 o                         
  -1   7   4         92.05         82.12        17.62 o                         
   0   7   4        352.76        393.52        14.84 o                         
   1   7   4        109.63        116.68        18.53 o                         
   2   7   4         42.86         43.11         9.92 o                         
   3   7   4         15.35         14.40         2.86 o                         
   4   7   4         23.73         21.61         3.34 o                         
   5   7   4       1044.49       1026.56        20.63 o                         
   6   7   4       1259.95       1286.15        26.70 o                         
   7   7   4        961.92        956.74        22.77 o                         
   8   7   4        225.64        251.61         9.51 o                         
   9   7   4         21.00         13.93         6.23 o                         
  -7   8   4         90.54         88.90         5.23 o                         
  -6   8   4         95.70         98.09         7.32 o                         
  -5   8   4        107.35         96.74         6.76 o                         
  -4   8   4         37.85         31.73         3.40 o                         
  -3   8   4          3.02          1.24         2.99 o                         
  -2   8   4        232.56        219.21         6.60 o                         
  -1   8   4        702.17        723.39        13.41 o                         
   0   8   4       2279.20       2328.07        36.25 o                         
   1   8   4        724.64        738.55        15.01 o                         
   2   8   4        238.37        229.01         6.70 o                         
   3   8   4          3.00          0.60         3.46 o                         
   4   8   4         34.15         31.77         4.39 o                         
   5   8   4        122.91        105.97        14.24 o                         
   6   8   4        103.70        111.71         7.55 o                         
   7   8   4         94.05         97.04         6.85 o                         
  -5   9   4        250.81        250.56        10.34 o                         
  -4   9   4        406.94        403.01        11.58 o                         
  -3   9   4        746.10        743.53        16.37 o                         
  -2   9   4        287.34        286.58         9.11 o                         
  -1   9   4        248.67        239.43        10.25 o                         
   0   9   4          2.04          4.43         4.94 o                         
   1   9   4        245.13        275.92        10.34 o                         
   2   9   4        292.15        300.85        11.55 o                         
   3   9   4        756.67        779.31        20.07 o                         
   4   9   4        417.44        444.94        14.05 o                         
   5   9   4        257.05        258.32        10.93 o                         
   0  10   4          7.15         19.10        14.25 o                         
 -12   1   5        240.26        253.71        10.96 o                         
 -11   1   5         13.46         14.18         4.83 o                         
 -10   1   5         33.95         31.93         4.00 o                         
  -9   1   5         49.57         54.06         4.35 o                         
  -8   1   5        279.91        311.18         9.60 o                         
  -7   1   5        345.94        363.08        19.74 o                         
  -6   1   5          6.90          9.57         6.25 o                         
  -5   1   5         21.28         25.58        10.04 o                         
  -4   1   5         57.81         52.81         8.61 o                         
  -3   1   5        714.78        760.24        15.50 o                         
  -2   1   5        399.20        384.68        10.78 o                         
  -1   1   5        426.79        399.64        14.16 o                         
   0   1   5         97.99        103.23         5.89 o                         
   1   1   5        460.69        422.79         7.82 o                         
   2   1   5        344.85        333.65        18.50 o                         
   3   1   5        749.02        793.67        29.95 o                         
   4   1   5         52.96         46.10         9.93 o                         
   5   1   5         18.31         11.40        17.64 o                         
   6   1   5          7.03          8.65         8.29 o                         
   7   1   5        284.92        295.10         7.24 o                         
   8   1   5        338.41        351.01         7.78 o                         
   9   1   5         41.62         37.86         3.20 o                         
  10   1   5         38.35         33.35         3.99 o                         
  11   1   5         13.80          7.48         3.89 o                         
  12   1   5        245.10        229.14        10.47 o                         
 -11   2   5          3.11          4.15         4.68 o                         
 -10   2   5         50.45         50.21         4.31 o                         
  -9   2   5         25.59         25.55         3.66 o                         
  -8   2   5        556.52        582.43        12.58 o                         
  -7   2   5        378.98        382.48        13.13 o                         
  -6   2   5        110.55        112.48        10.98 o                         
  -5   2   5        205.73        208.93        13.66 o                         
  -4   2   5         51.49         41.44         7.16 o                         
  -3   2   5        132.17        148.15        10.32 o                         
  -2   2   5        344.26        362.89         9.08 o                         
  -1   2   5          1.76          0.61         3.92 o                         
   0   2   5        276.09        285.58         7.68 o                         
   1   2   5          1.46          0.47         5.72 o                         
   2   2   5        326.59        326.69        10.71 o                         
   3   2   5        160.11        166.97         5.65 o                         
   4   2   5         58.82         54.39         8.80 o                         
   5   2   5        190.62        188.52        15.06 o                         
   6   2   5        113.55        113.15         6.57 o                         
   7   2   5        408.01        402.29         8.84 o                         
   8   2   5        542.12        513.54        12.83 o                         
   9   2   5         27.08         19.94         3.02 o                         
  10   2   5         56.43         48.46         4.50 o                         
  11   2   5          3.67         -1.53         4.32 o                         
 -11   3   5         30.57         20.92         5.20 o                         
 -10   3   5         21.84         12.87         4.39 o                         
  -9   3   5          8.78          4.54         3.49 o                         
  -8   3   5         35.82         35.32         3.28 o                         
  -7   3   5         80.67         72.63         7.99 o                         
  -6   3   5         88.46         76.68         7.35 o                         
  -5   3   5         25.10         15.20         6.27 o                         
  -4   3   5        199.55        190.96         8.82 o                         
  -3   3   5         16.33         12.37        10.54 o                         
  -2   3   5        154.44        164.79         9.47 o                         
  -1   3   5        189.05        178.11         7.08 o                         
   0   3   5        371.36        383.02        17.11 o                         
   1   3   5        204.11        199.26        12.28 o                         
   2   3   5        130.66        134.52         7.11 o                         
   3   3   5         19.27          8.05        16.56 o                         
   4   3   5        214.29        201.76        17.06 o                         
   5   3   5         20.96         10.88        11.57 o                         
   6   3   5        100.69         87.74        15.55 o                         
   7   3   5         72.81         63.03         4.10 o                         
   8   3   5         40.82         34.16         3.05 o                         
   9   3   5          7.81          2.60         2.93 o                         
  10   3   5         18.00         11.26         4.27 o                         
  11   3   5         30.54         29.31         5.52 o                         
 -11   4   5          0.57          1.81         6.79 o                         
 -10   4   5          8.87          8.01         5.09 o                         
  -9   4   5         31.23         27.54         4.75 o                         
  -8   4   5          6.92          2.99         3.30 o                         
  -7   4   5          7.48          8.30         3.14 o                         
  -6   4   5         77.85         90.05        18.32 o                         
  -5   4   5         19.61         18.36         5.98 o                         
  -4   4   5         12.60         13.51         4.91 o                         
  -3   4   5         22.50         22.37         2.69 o                         
  -2   4   5         18.32         18.45         2.45 o                         
  -1   4   5         45.22         42.58         8.02 o                         
   0   4   5         25.49         20.55         2.51 o                         
   1   4   5         53.57         49.19         8.04 o                         
   2   4   5         16.25         15.32         5.60 o                         
   3   4   5         24.37         25.76         9.22 o                         
   4   4   5         10.39          7.03         7.73 o                         
   5   4   5         22.48         13.25         7.73 o                         
   6   4   5         66.98         72.00        11.52 o                         
   7   4   5          8.71         10.66         2.92 o                         
   8   4   5          6.25          3.25         3.06 o                         
   9   4   5         34.71         28.85         3.82 o                         
  10   4   5          7.31          5.80         4.35 o                         
  11   4   5          0.68         -0.51         7.04 o                         
 -10   5   5          2.57         -0.18         5.34 o                         
  -9   5   5         12.54          7.28         4.48 o                         
  -8   5   5         16.04         15.03         3.87 o                         
  -7   5   5        128.61        125.36         5.52 o                         
  -6   5   5         91.80         85.19         4.22 o                         
  -5   5   5         68.00         61.81        20.25 o                         
  -4   5   5        285.45        254.58        13.53 o                         
  -3   5   5        116.01        109.25         7.22 o                         
  -2   5   5         73.62         -9.12        61.15 o                         
  -1   5   5        114.96        114.98         7.73 o                         
   0   5   5        218.36        230.16        12.73 o                         
   1   5   5        128.22        121.62         8.50 o                         
   2   5   5         62.00         52.97         6.09 o                         
   3   5   5        118.67        112.37        16.16 o                         
   4   5   5        305.67        283.45         8.35 o                         
   5   5   5         58.25         46.97        16.85 o                         
   6   5   5         92.92         81.01         4.12 o                         
   7   5   5        124.29        103.33         4.68 o                         
   8   5   5         17.97         13.19         3.38 o                         
   9   5   5         15.12         13.04         4.30 o                         
  10   5   5          2.12         -2.31         4.96 o                         
  -9   6   5          4.57         -0.62         4.99 o                         
  -8   6   5          0.03         -1.55         4.51 o                         
  -7   6   5         31.96         40.99         4.38 o                         
  -6   6   5          2.40         -0.12         3.28 o                         
  -5   6   5        157.84        135.01         9.27 o                         
  -4   6   5        242.11        237.84         8.24 o                         
  -3   6   5        203.51        200.90         5.70 o                         
  -2   6   5          0.57          2.29         2.39 o                         
  -1   6   5         75.04         69.53         3.36 o                         
   0   6   5       1593.91       1631.94        26.69 o                         
   1   6   5         90.47         96.37         4.89 o                         
   2   6   5          0.53          1.34         3.05 o                         
   3   6   5        206.38        200.33         6.60 o                         
   4   6   5        226.65        223.61         7.26 o                         
   5   6   5        190.15        171.86         6.43 o                         
   6   6   5          2.02         -0.10         3.16 o                         
   7   6   5         26.35         23.85         3.77 o                         
   8   6   5          0.03          1.20         4.17 o                         
   9   6   5          5.51          0.18         4.97 o                         
  -8   7   5         24.24         19.52         5.08 o                         
  -7   7   5         12.49          6.05         4.37 o                         
  -6   7   5         12.09         25.46         5.52 o                         
  -5   7   5          3.36          2.73         3.48 o                         
  -4   7   5         34.64         35.14         4.07 o                         
  -3   7   5          1.07         -2.72         2.90 o                         
  -2   7   5         19.09         20.55         3.19 o                         
  -1   7   5          8.67         10.40         3.02 o                         
   0   7   5         11.27         13.03         3.11 o                         
   1   7   5          8.77         11.80         3.19 o                         
   2   7   5         17.08         16.41         3.29 o                         
   3   7   5          1.27          0.18         3.26 o                         
   4   7   5         34.37         33.50         3.99 o                         
   5   7   5          2.89          2.40         3.62 o                         
   6   7   5          9.99         11.83         5.95 o                         
   7   7   5         15.13         11.67         4.48 o                         
   8   7   5         21.29         14.74         5.34 o                         
  -6   8   5         33.47         26.39         5.51 o                         
  -5   8   5          8.07          3.76         4.47 o                         
  -4   8   5         24.60         22.17         4.75 o                         
  -3   8   5         37.82         33.42         6.06 o                         
  -2   8   5          0.52         -3.47         3.60 o                         
  -1   8   5         22.77         20.74         3.93 o                         
   0   8   5        280.75        290.04         8.75 o                         
   1   8   5         21.47         16.71         3.95 o                         
   2   8   5          0.62          1.91         3.62 o                         
   3   8   5         31.22         16.70         4.81 o                         
   4   8   5         20.79         14.02         4.87 o                         
   5   8   5          9.15         10.04         4.47 o                         
   6   8   5         39.83         33.74         5.47 o                         
  -4   9   5         23.18         31.59        14.84 o                         
  -3   9   5         29.70         28.07         5.66 o                         
  -2   9   5         34.66         24.47         4.71 o                         
  -1   9   5         12.78         13.87         4.45 o                         
   0   9   5          0.33          7.29         4.18 o                         
   1   9   5         12.01         16.44         4.40 o                         
   2   9   5         31.26         32.48         4.74 o                         
   3   9   5         25.97         25.97         6.11 o                         
   4   9   5         21.42         21.84         7.18 o                         
 -11   0   6        272.80        274.03        13.22 o                         
 -10   0   6        401.72        353.26        31.17 o                         
  -9   0   6        922.91        988.57        39.93 o                         
  -8   0   6         45.85         56.58         6.13 o                         
  -7   0   6       1722.93       1570.06        81.75 o                         
  -6   0   6        168.81         15.87        54.76 o                         
  -5   0   6          1.55          3.82         7.67 o                         
  -4   0   6        555.16        568.14        20.32 o                         
  -3   0   6       1043.36       1107.27        34.68 o                         
  -2   0   6       1669.33       1829.53        47.10 o                         
  -1   0   6         52.91         36.81        28.87 o                         
   0   0   6          0.68          3.84        16.80 o                         
   1   0   6         45.37        -34.29        42.96 o                         
   2   0   6       1486.70       1512.07        36.90 o                         
   3   0   6       1095.97       1120.35        48.14 o                         
   4   0   6        477.84        487.21        41.26 o                         
   5   0   6          1.61          4.40        21.61 o                         
   6   0   6        147.60        -65.27        88.20 o                         
   7   0   6       1775.11       1835.76        42.39 o                         
   8   0   6         48.51         60.22         6.71 o                         
   9   0   6        917.10        864.44        30.53 o                         
  10   0   6        419.73        352.40        23.26 o                         
  11   0   6        298.72        246.30        19.55 o                         
 -11   1   6         65.02         56.82         5.59 o                         
 -10   1   6         11.42          5.35         4.57 o                         
  -9   1   6         65.93         52.57         4.53 o                         
  -8   1   6          2.78          0.88         3.10 o                         
  -7   1   6         70.74        -10.38       248.54 o                         
  -6   1   6         40.57         39.87        14.96 o                         
  -5   1   6        633.35        633.62        27.06 o                         
  -4   1   6       2217.35       2233.07        29.80 o                         
  -3   1   6       1111.83       1074.70        21.40 o                         
  -2   1   6       1592.65       1623.82        24.79 o                         
  -1   1   6        246.19        254.28        11.34 o                         
   0   1   6         35.51         38.61        11.91 o                         
   1   1   6        254.84        263.66         8.14 o                         
   2   1   6       1627.14       1571.14        37.90 o                         
   3   1   6       1149.84       1065.67        37.78 o                         
   4   1   6       2325.56       2275.09        34.39 o                         
   5   1   6        654.27        619.86        15.88 o                         
   6   1   6         45.57         42.21        12.52 o                         
   7   1   6         59.86         54.00         5.18 o                         
   8   1   6          3.25          4.08         2.95 o                         
   9   1   6         78.94         75.50         6.19 o                         
  10   1   6         13.41         13.32         4.32 o                         
  11   1   6         70.87         58.20         6.21 o                         
 -11   2   6        182.33        167.96         8.27 o                         
 -10   2   6        404.14        438.35        13.18 o                         
  -9   2   6        790.00        876.84        20.62 o                         
  -8   2   6        446.41        455.41        11.57 o                         
  -7   2   6        515.36        522.11        26.51 o                         
  -6   2   6         52.18         50.92         8.95 o                         
  -5   2   6          4.35          1.59         7.71 o                         
  -4   2   6         95.36         93.76        13.33 o                         
  -3   2   6        287.23        269.41        12.33 o                         
  -2   2   6        478.20        462.38        11.18 o                         
  -1   2   6        406.07        389.19         9.14 o                         
   0   2   6       1094.37       1071.59        23.38 o                         
   1   2   6        368.59        350.70        10.22 o                         
   2   2   6        488.19        457.62        10.26 o                         
   3   2   6        244.78        228.50        16.14 o                         
   4   2   6         89.01         85.19        12.93 o                         
   5   2   6          3.60         -1.10        10.16 o                         
   6   2   6         62.94         42.53        31.25 o                         
   7   2   6        488.02        462.55        10.13 o                         
   8   2   6        459.03        423.91         9.24 o                         
   9   2   6        823.29        811.00        16.99 o                         
  10   2   6        391.54        377.26        17.99 o                         
  11   2   6        191.03        188.66        10.51 o                         
 -10   3   6         88.03         78.65         9.11 o                         
  -9   3   6        101.64         96.76         6.65 o                         
  -8   3   6         67.63         51.10         4.46 o                         
  -7   3   6        109.43        107.04         4.75 o                         
  -6   3   6        427.05        457.96        10.95 o                         
  -5   3   6        911.20        913.73        19.96 o                         
  -4   3   6        390.74        397.93         8.20 o                         
  -3   3   6       1166.36       1194.76        23.21 o                         
  -2   3   6       1074.25       1096.68        18.20 o                         
  -1   3   6        200.50        190.84         7.40 o                         
   0   3   6         12.54         12.86         7.09 o                         
   1   3   6        207.81        192.80        12.36 o                         
   2   3   6       1065.58       1045.81        17.63 o                         
   3   3   6       1211.92       1217.23        25.42 o                         
   4   3   6        397.00        396.89        20.39 o                         
   5   3   6        927.98        907.91        16.71 o                         
   6   3   6        420.15        401.93        31.94 o                         
   7   3   6        129.81        147.75         6.64 o                         
   8   3   6         69.32         60.61         4.40 o                         
   9   3   6        101.15         90.15         6.32 o                         
  10   3   6        103.82        109.22         8.02 o                         
 -10   4   6        409.15        462.33        14.52 o                         
  -9   4   6        950.21       1063.87        32.52 o                         
  -8   4   6        938.02       1068.17        22.54 o                         
  -7   4   6        164.83        170.41         6.92 o                         
  -6   4   6         19.09         17.01         3.01 o                         
  -5   4   6        106.31        128.98         7.53 o                         
  -4   4   6         48.06         43.55         2.53 o                         
  -3   4   6         85.80         93.91         3.86 o                         
  -2   4   6        249.95        247.98         6.33 o                         
  -1   4   6        215.24        216.78         6.96 o                         
   0   4   6       2141.25       2206.21        36.67 o                         
   1   4   6        242.68        241.22         6.46 o                         
   2   4   6        212.70        206.37         5.25 o                         
   3   4   6         72.70         72.86         4.09 o                         
   4   4   6         54.42         49.72         3.08 o                         
   5   4   6         92.20         96.96         5.68 o                         
   6   4   6         20.26         17.13         3.21 o                         
   7   4   6        170.12        164.35         8.52 o                         
   8   4   6        937.21       1008.18        21.96 o                         
   9   4   6        930.42        964.15        28.49 o                         
  10   4   6        460.79        460.21        20.51 o                         
  -9   5   6        108.62        105.12         6.93 o                         
  -8   5   6         14.54         18.04         4.52 o                         
  -7   5   6         82.88         82.49         7.00 o                         
  -6   5   6        172.76        165.96         6.06 o                         
  -5   5   6        525.39        539.84        10.56 o                         
  -4   5   6        534.23        555.13        10.69 o                         
  -3   5   6       1122.09       1133.38        18.00 o                         
  -2   5   6        922.81        904.27        15.17 o                         
  -1   5   6        517.37        535.30        10.32 o                         
   0   5   6        271.97        339.76         7.52 o                         
   1   5   6        428.72        473.65        10.21 o                         
   2   5   6       1018.52       1043.68        21.92 o                         
   3   5   6       1125.36       1163.90        22.51 o                         
   4   5   6        566.83        568.56        16.00 o                         
   5   5   6        520.44        527.49        11.80 o                         
   6   5   6        202.70        180.17         6.84 o                         
   7   5   6         69.21         70.20         4.72 o                         
   8   5   6         12.90         17.31         5.33 o                         
   9   5   6        130.63        129.04        11.14 o                         
  -8   6   6        343.62        346.84        12.93 o                         
  -7   6   6        363.31        357.88        11.88 o                         
  -6   6   6        133.28        123.91         6.00 o                         
  -5   6   6          0.40          6.69         3.33 o                         
  -4   6   6        120.32        113.52         5.45 o                         
  -3   6   6        279.48        274.73         6.68 o                         
  -2   6   6        384.51        389.62         9.36 o                         
  -1   6   6        278.55        296.05         7.60 o                         
   0   6   6         67.96         73.24         4.13 o                         
   1   6   6        260.44        262.21         7.72 o                         
   2   6   6        360.26        364.02         8.92 o                         
   3   6   6        265.87        272.91         7.15 o                         
   4   6   6        111.20         93.48         5.76 o                         
   5   6   6          0.36          5.98         3.68 o                         
   6   6   6        134.66        112.64         9.14 o                         
   7   6   6        367.39        344.52        11.44 o                         
   8   6   6        360.12        349.90        11.15 o                         
  -7   7   6         40.80         40.16         4.86 o                         
  -6   7   6        101.23         88.73         8.78 o                         
  -5   7   6        267.70        293.66        11.23 o                         
  -4   7   6        900.46        914.37        20.03 o                         
  -3   7   6        394.95        389.60         9.85 o                         
  -2   7   6        296.35        292.60         7.59 o                         
  -1   7   6        132.32        147.41         7.51 o                         
   0   7   6         45.61         46.34         4.54 o                         
   1   7   6        154.12        167.07         6.51 o                         
   2   7   6        295.99        301.22         8.73 o                         
   3   7   6        414.01        428.44        10.57 o                         
   4   7   6        915.89        939.50        18.69 o                         
   5   7   6        286.72        288.97         9.81 o                         
   6   7   6         93.17         82.80         6.74 o                         
   7   7   6         35.97         32.45         5.68 o                         
  -5   8   6         20.58         14.48         5.28 o                         
  -4   8   6         43.76         49.01         5.60 o                         
  -3   8   6        226.98        213.77        10.09 o                         
  -2   8   6        394.63        444.91        14.84 o                         
  -1   8   6        227.77        231.49        12.27 o                         
   0   8   6         92.64         82.40         5.89 o                         
   1   8   6        222.53        236.63        13.63 o                         
   2   8   6        359.64        371.47        11.98 o                         
   3   8   6        241.99        252.57         9.17 o                         
   4   8   6         36.08         34.42         5.45 o                         
   5   8   6         19.98         22.50         5.61 o                         
  -1   9   6         60.57         49.82        16.16 o                         
   0   9   6         24.22         25.16        12.72 o                         
   1   9   6         50.90         24.54        13.81 o                         
 -10   1   7         17.36         21.68         6.00 o                         
  -9   1   7         34.75         33.97         5.91 o                         
  -8   1   7         58.88         49.19         7.85 o                         
  -7   1   7        164.41        187.10         6.18 o                         
  -6   1   7        214.54        219.50         9.39 o                         
  -5   1   7         32.62         18.67         8.29 o                         
  -4   1   7        233.23        224.83        19.95 o                         
  -3   1   7        102.37         97.47        12.79 o                         
  -2   1   7        158.48        160.14        10.50 o                         
  -1   1   7        108.42        145.62        14.23 o                         
   0   1   7         66.19         86.27         9.79 o                         
   1   1   7         91.90        111.46        10.92 o                         
   2   1   7        168.63        161.93        11.31 o                         
   3   1   7        105.47        100.67        10.49 o                         
   4   1   7        268.29        241.23        18.66 o                         
   5   1   7         27.34         21.42        16.05 o                         
   6   1   7        194.74        211.92         7.39 o                         
   7   1   7        198.62        216.92         8.18 o                         
   8   1   7         48.51         40.24         7.51 o                         
   9   1   7         32.73         38.78         6.89 o                         
  10   1   7         19.25         19.09         6.92 o                         
 -10   2   7          7.75         11.05         5.84 o                         
  -9   2   7          3.37          9.39         5.55 o                         
  -8   2   7         59.31         50.92         6.35 o                         
  -7   2   7         90.07         88.38         7.13 o                         
  -6   2   7         32.43         26.06         3.22 o                         
  -5   2   7         38.65         39.82         3.58 o                         
  -4   2   7         95.75        100.01         7.91 o                         
  -3   2   7        119.51        126.10        15.26 o                         
  -2   2   7         57.09         81.29        24.12 o                         
  -1   2   7         41.35         47.83         4.81 o                         
   0   2   7        708.02        710.01        27.13 o                         
   1   2   7         50.09          8.83        40.84 o                         
   2   2   7         51.83         60.59        11.40 o                         
   3   2   7        134.14        140.55        13.39 o                         
   4   2   7         80.35         89.06         5.31 o                         
   5   2   7         40.71         37.62         3.04 o                         
   6   2   7         29.92         26.14         3.02 o                         
   7   2   7         90.39         83.30         5.17 o                         
   8   2   7         58.29         49.66         5.04 o                         
   9   2   7          2.86          6.38         5.51 o                         
  10   2   7          6.44          8.16         5.98 o                         
  -9   3   7         66.62         51.24         6.22 o                         
  -8   3   7         72.53         62.38         5.65 o                         
  -7   3   7         80.60         77.59         4.61 o                         
  -6   3   7         63.74         52.07         6.32 o                         
  -5   3   7          0.85          3.66         2.52 o                         
  -4   3   7         13.62         12.35         2.34 o                         
  -3   3   7        178.33        174.18         6.11 o                         
  -2   3   7        198.39        198.89         8.10 o                         
  -1   3   7        311.97        335.50        10.04 o                         
   0   3   7        154.29        195.78         8.27 o                         
   1   3   7        260.66        286.09        11.18 o                         
   2   3   7        227.95        213.07        19.97 o                         
   3   3   7        182.00        160.88         4.83 o                         
   4   3   7         12.31         11.48         2.82 o                         
   5   3   7          0.72          2.01         2.94 o                         
   6   3   7         52.51         50.75         4.59 o                         
   7   3   7         95.84        103.46         5.60 o                         
   8   3   7         67.11         58.22         8.44 o                         
   9   3   7         75.88         75.92         7.99 o                         
  -9   4   7         19.42         21.78         5.12 o                         
  -8   4   7         27.74         28.89         5.06 o                         
  -7   4   7          0.27          1.60         4.65 o                         
  -6   4   7         34.40         32.63         3.99 o                         
  -5   4   7        153.62        153.88         9.18 o                         
  -4   4   7        139.34        159.36         9.26 o                         
  -3   4   7         68.73         80.81         3.87 o                         
  -2   4   7         65.77         82.42         3.97 o                         
  -1   4   7         74.37         82.21         3.50 o                         
   0   4   7        557.72        571.08        12.06 o                         
   1   4   7         80.48         97.23         4.99 o                         
   2   4   7         73.45         76.22         5.21 o                         
   3   4   7         62.70         60.68         4.46 o                         
   4   4   7        130.63        114.74         7.41 o                         
   5   4   7        145.03        146.95         6.23 o                         
   6   4   7         38.87         34.84         3.72 o                         
   7   4   7          0.22          7.86         3.99 o                         
   8   4   7         25.73         24.99         4.49 o                         
   9   4   7         16.63         20.39         5.25 o                         
  -8   5   7          9.03         11.84         4.87 o                         
  -7   5   7         14.18         14.38         4.60 o                         
  -6   5   7         15.26         15.14         4.38 o                         
  -5   5   7         20.67         15.11         3.74 o                         
  -4   5   7         62.22         55.82         3.64 o                         
  -3   5   7          6.76         13.58         2.87 o                         
  -2   5   7         15.47         16.34         3.18 o                         
  -1   5   7         30.57         37.25         3.11 o                         
   0   5   7         35.44         33.36         3.13 o                         
   1   5   7         33.45         36.81         3.70 o                         
   2   5   7         14.26         11.76         3.11 o                         
   3   5   7          6.66         10.16         3.17 o                         
   4   5   7         64.46         56.66         3.88 o                         
   5   5   7         18.96          9.27         3.66 o                         
   6   5   7         18.46         15.05         4.26 o                         
   7   5   7         16.09         19.30         4.69 o                         
   8   5   7          9.86         11.89         5.42 o                         
  -7   6   7         35.36         31.46         5.19 o                         
  -6   6   7         72.39         71.73         7.34 o                         
  -5   6   7         61.00         57.76         5.21 o                         
  -4   6   7         35.32         24.82         3.94 o                         
  -3   6   7         12.53         13.13         3.66 o                         
  -2   6   7         35.68         39.37         3.67 o                         
  -1   6   7         26.65         17.12         3.85 o                         
   0   6   7         57.52         59.38         4.46 o                         
   1   6   7         21.98         17.76         3.43 o                         
   2   6   7         38.36         42.51         4.07 o                         
   3   6   7         15.18         18.15         3.83 o                         
   4   6   7         41.39         37.54         4.41 o                         
   5   6   7         51.68         43.76         7.03 o                         
   6   6   7         84.82        100.70         8.14 o                         
   7   6   7         39.88         42.40         6.19 o                         
  -5   7   7          1.16          2.08         4.62 o                         
  -4   7   7         14.42          7.47         4.41 o                         
  -3   7   7          4.08          8.85         4.58 o                         
  -2   7   7          9.26         15.99         4.62 o                         
  -1   7   7         12.71         10.31         4.61 o                         
   0   7   7         14.19          8.18         4.63 o                         
   1   7   7         13.07          7.19         4.56 o                         
   2   7   7          9.46         16.43         4.77 o                         
   3   7   7          4.83         10.50         5.22 o                         
   4   7   7         15.85         17.69         5.22 o                         
   5   7   7          0.98          3.09         5.60 o                         
  -3   8   7         26.41         32.92        15.28 o                         
  -2   8   7         44.64         37.88         5.69 o                         
  -1   8   7         51.20         50.16         5.43 o                         
   0   8   7         35.63         40.77         5.66 o                         
   1   8   7         55.62         74.49         6.24 o                         
   2   8   7         52.28         63.16         6.98 o                         
   3   8   7         24.32         17.94        15.22 o                         
  -9   0   8        115.54        143.44        17.71 o                         
  -8   0   8        276.11        308.00        14.11 o                         
  -7   0   8        190.75        235.50        12.65 o                         
  -6   0   8        278.07        354.94        13.49 o                         
  -5   0   8        590.49        566.77        20.13 o                         
  -4   0   8        387.57        273.44        13.60 o                         
  -3   0   8         27.05         26.56         4.83 o                         
  -2   0   8        377.69        410.50        16.39 o                         
  -1   0   8       1598.88       1898.81        52.45 o                         
   0   0   8       4923.00       5337.01       130.64 o                         
   1   0   8       1714.45       1912.64        95.25 o                         
   2   0   8        437.52        470.51        17.47 o                         
   3   0   8         28.72         25.11         7.68 o                         
   4   0   8        349.27        378.68        13.47 o                         
   5   0   8        672.75        682.28        37.04 o                         
   6   0   8        327.20        399.07        18.04 o                         
   7   0   8        222.08        253.69        19.64 o                         
   8   0   8        290.29        404.23        61.64 o                         
   9   0   8        124.92        161.77        29.46 o                         
  -9   1   8         13.57         17.52         7.07 o                         
  -8   1   8         93.18        116.85         9.25 o                         
  -7   1   8        379.55        394.18        24.28 o                         
  -6   1   8        671.00        791.81        23.42 o                         
  -5   1   8        648.36        730.40        17.44 o                         
  -4   1   8        164.31        199.05         8.34 o                         
  -3   1   8        153.46        177.72         8.92 o                         
  -2   1   8         77.88         96.20         6.93 o                         
  -1   1   8         10.72         16.81         2.79 o                         
   0   1   8        138.21        139.27         5.55 o                         
   1   1   8         12.15         16.21         2.79 o                         
   2   1   8         85.44        101.09         6.64 o                         
   3   1   8        152.17        147.03         6.38 o                         
   4   1   8        150.22        155.10         6.34 o                         
   5   1   8        619.75        670.38        15.84 o                         
   6   1   8        649.62        696.53        18.11 o                         
   7   1   8        417.03        439.18        18.28 o                         
   8   1   8         81.52         91.14        11.52 o                         
   9   1   8         12.24         20.21         8.97 o                         
  -9   2   8        371.48        411.01        23.60 o                         
  -8   2   8        345.91        386.92        13.58 o                         
  -7   2   8        301.11        299.10        23.22 o                         
  -6   2   8        123.85        133.91        11.08 o                         
  -5   2   8          3.01          9.33         3.37 o                         
  -4   2   8         53.27         30.83         8.11 o                         
  -3   2   8        222.28        245.54         6.88 o                         
  -2   2   8        330.25        377.62         8.51 o                         
  -1   2   8        342.27        360.17        11.06 o                         
   0   2   8        284.18        272.07        17.10 o                         
   1   2   8        319.02        305.83        13.47 o                         
   2   2   8        318.30        332.39        21.26 o                         
   3   2   8        198.28        201.08         7.32 o                         
   4   2   8         46.49         56.37         4.72 o                         
   5   2   8          3.48          7.38         3.94 o                         
   6   2   8        128.10        130.45         7.09 o                         
   7   2   8        310.86        318.35        16.80 o                         
   8   2   8        342.58        352.57        17.54 o                         
   9   2   8        390.17        403.30        18.71 o                         
  -8   3   8         31.81         37.21         5.67 o                         
  -7   3   8         77.18         71.14        11.94 o                         
  -6   3   8        156.15        172.12         9.24 o                         
  -5   3   8        271.34        317.91         9.80 o                         
  -4   3   8        857.34        899.31        21.19 o                         
  -3   3   8        366.99        394.38        10.23 o                         
  -2   3   8        195.53        206.13         6.39 o                         
  -1   3   8        147.92        175.55         5.91 o                         
   0   3   8         75.35         58.94         4.34 o                         
   1   3   8        177.50        104.77        22.44 o                         
   2   3   8        201.46        186.31        14.24 o                         
   3   3   8        377.18        411.84        11.43 o                         
   4   3   8        893.09        898.60        21.31 o                         
   5   3   8        286.94        313.05        10.13 o                         
   6   3   8        143.37        151.82         8.46 o                         
   7   3   8         69.59         59.55         7.75 o                         
   8   3   8         29.04         28.55         5.72 o                         
  -8   4   8         43.14         57.57        16.74 o                         
  -7   4   8        479.98        498.93        13.54 o                         
  -6   4   8        659.12        726.55        26.78 o                         
  -5   4   8        380.94        403.93        10.81 o                         
  -4   4   8         61.14         48.61         4.25 o                         
  -3   4   8        106.60        112.79         6.69 o                         
  -2   4   8        618.69        657.24        15.60 o                         
  -1   4   8       1117.94       1162.78        21.01 o                         
   0   4   8        406.83        474.19        13.46 o                         
   1   4   8       1076.61       1150.23        22.85 o                         
   2   4   8        665.16        721.25        16.75 o                         
   3   4   8        123.83        138.53        10.88 o                         
   4   4   8         74.07         89.49         8.09 o                         
   5   4   8        357.35        366.67        12.94 o                         
   6   4   8        731.33        728.83        28.35 o                         
   7   4   8        530.72        515.16        25.33 o                         
   8   4   8         51.55         75.52        15.14 o                         
  -7   5   8        364.54        385.11        31.01 o                         
  -6   5   8        552.53        559.96        23.33 o                         
  -5   5   8        377.82        380.21        15.22 o                         
  -4   5   8        312.80        300.81        15.02 o                         
  -3   5   8         20.40         17.07         3.59 o                         
  -2   5   8          3.19          4.45         3.02 o                         
  -1   5   8        218.60        229.26         8.03 o                         
   0   5   8         21.52         23.08         3.61 o                         
   1   5   8        208.44        220.22        12.87 o                         
   2   5   8          3.73          5.09         3.70 o                         
   3   5   8         21.30         16.95         4.27 o                         
   4   5   8        286.91        253.14        16.18 o                         
   5   5   8        370.32        444.63        17.00 o                         
   6   5   8        498.59        543.28        19.99 o                         
   7   5   8        386.86        439.37        27.61 o                         
  -5   6   8         38.87         30.92         5.13 o                         
  -4   6   8          3.63          0.87         4.37 o                         
  -3   6   8         45.17         42.89         4.44 o                         
  -2   6   8        160.31        169.95         7.12 o                         
  -1   6   8        401.47        409.55        16.93 o                         
   0   6   8        728.84        739.69        27.69 o                         
   1   6   8        393.87        407.19        14.96 o                         
   2   6   8        175.15        185.85        10.89 o                         
   3   6   8         37.78         40.32         6.13 o                         
   4   6   8          3.61          4.61         5.03 o                         
   5   6   8         41.22         28.97         5.65 o                         
  -3   7   8        488.77        534.16        23.29 o                         
  -2   7   8        245.79        237.84        14.82 o                         
  -1   7   8         98.31        108.97         7.29 o                         
   0   7   8          1.48         13.20         4.97 o                         
   1   7   8        112.77        132.17         7.65 o                         
   2   7   8        234.37        263.58        10.60 o                         
   3   7   8        506.66        547.56        24.50 o                         
  -7   1   9         20.49         25.06         5.98 o                         
  -6   1   9         36.97         28.08         8.83 o                         
  -5   1   9         17.37          6.81         4.05 o                         
  -4   1   9         78.56         81.29         7.69 o                         
  -3   1   9         11.46          8.70         3.52 o                         
  -2   1   9         12.73         31.97         3.68 o                         
  -1   1   9         32.06         65.85         7.98 o                         
   0   1   9        146.86        196.82         8.06 o                         
   1   1   9         38.86         81.35         5.69 o                         
   2   1   9         11.02         31.30         3.78 o                         
   3   1   9         13.00         14.41         4.34 o                         
   4   1   9         89.24         78.65         5.84 o                         
   5   1   9         14.31         18.92         6.06 o                         
   6   1   9         39.62         47.53         8.20 o                         
   7   1   9         23.92         31.69         7.92 o                         
  -7   2   9          7.85         18.39         7.84 o                         
  -6   2   9         51.56         62.41        10.25 o                         
  -5   2   9         23.27         12.83         4.75 o                         
  -4   2   9         43.16         28.47         4.45 o                         
  -3   2   9         34.14         34.89         5.52 o                         
  -2   2   9         15.58         17.49         3.80 o                         
  -1   2   9         25.42         13.52         3.23 o                         
   0   2   9        330.20        343.55         8.99 o                         
   1   2   9         22.66         18.33         3.62 o                         
   2   2   9         13.92         24.17         4.33 o                         
   3   2   9         40.10         36.92         5.50 o                         
   4   2   9         36.50         46.91         6.10 o                         
   5   2   9         22.83         19.92         5.93 o                         
   6   2   9         52.77         46.84         7.43 o                         
   7   2   9          8.74         24.90         7.41 o                         
  -7   3   9         26.09          4.11        17.78 o                         
  -6   3   9         17.64          9.54         5.86 o                         
  -5   3   9          6.08          1.49         5.25 o                         
  -4   3   9          8.42          6.57         4.48 o                         
  -3   3   9         21.71         18.65         4.77 o                         
  -2   3   9        109.30        109.19         8.85 o                         
  -1   3   9         23.11         21.78         3.71 o                         
   0   3   9          0.38          0.89         3.67 o                         
   1   3   9         20.12         16.05         3.96 o                         
   2   3   9        106.09         90.38         8.84 o                         
   3   3   9         21.45         19.85         4.86 o                         
   4   3   9          8.11          2.37         5.21 o                         
   5   3   9          6.57          5.56         5.08 o                         
   6   3   9         15.10         10.64         6.34 o                         
   7   3   9         22.01         24.37         9.99 o                         
  -6   4   9          8.47          1.83         6.36 o                         
  -5   4   9         22.37          8.66         5.48 o                         
  -4   4   9         16.81          7.91         4.49 o                         
  -3   4   9         13.50          4.11         4.45 o                         
  -2   4   9          3.41          1.76         3.98 o                         
  -1   4   9         50.77         60.81         7.59 o                         
   0   4   9         28.22         31.65         5.47 o                         
   1   4   9         58.62         60.79         5.82 o                         
   2   4   9          3.29         -4.32         5.53 o                         
   3   4   9         11.71          7.12         6.61 o                         
   4   4   9         17.13         22.34         6.68 o                         
   5   4   9         26.36         19.73         7.52 o                         
   6   4   9         10.24         11.78         8.26 o                         
  -5   5   9          5.33        -19.69        19.69 o                         
  -4   5   9         26.27         18.04         5.00 o                         
  -3   5   9          4.63          6.82         4.65 o                         
  -2   5   9          2.71          7.45         4.33 o                         
  -1   5   9          0.20          3.82         4.49 o                         
   0   5   9         22.16         31.55         4.88 o                         
   1   5   9          0.18          6.50         4.75 o                         
   2   5   9          2.28          4.66         5.34 o                         
   3   5   9          5.21          2.91         5.30 o                         
   4   5   9         26.52         17.84         5.93 o                         
  -2   6   9         23.89         26.81         6.36 o                         
  -1   6   9          0.80         10.57         5.48 o                         
   0   6   9         51.79         77.50         7.69 o                         
   1   6   9          0.79         14.85         5.24 o                         
   2   6   9         21.82         25.53         6.55 o                         
  -5   0  10         14.26         13.39         9.70 o                         
  -4   0  10         94.48         37.44        13.37 o                         
  -3   0  10        161.05         64.64        17.11 o                         
  -2   0  10        283.15        126.66        17.05 o                         
  -1   0  10        349.98        266.10        25.28 o                         
   0   0  10          2.12          8.66         5.62 o                         
   1   0  10        314.70        305.67        20.27 o                         
   2   0  10        265.97        291.73        23.75 o                         
   3   0  10        166.15         55.99        16.16 o                         
   4   0  10         78.22         91.59        12.73 o                         
   5   0  10         11.80         15.34         8.65 o                         
   6   0  10        240.17        254.93        29.39 o                         
  -6   1  10        113.52         82.28        26.74 o                         
  -5   1  10        169.68         71.10        12.33 o                         
  -4   1  10        533.16        539.87        26.90 o                         
  -3   1  10        437.20        448.77        24.20 o                         
  -2   1  10        135.66         73.98         6.68 o                         
  -1   1  10        145.45         83.21         8.51 o                         
   0   1  10         13.57          8.48         4.35 o                         
   1   1  10        157.23         57.48         7.63 o                         
   2   1  10        144.80        185.67        14.35 o                         
   3   1  10        462.79        507.65        18.96 o                         
   4   1  10        551.89        586.91        24.72 o                         
   5   1  10        185.82        197.85        13.12 o                         
  -5   2  10         19.76          6.33         5.62 o                         
  -4   2  10         50.90         22.74         5.96 o                         
  -3   2  10        127.78         62.88         9.54 o                         
  -2   2  10        114.84         73.62         8.42 o                         
  -1   2  10        379.94        416.29        17.60 o                         
   0   2  10         27.10         25.80         5.68 o                         
   1   2  10        384.96        409.15        17.30 o                         
   2   2  10         94.70        135.01        15.99 o                         
   3   2  10        120.69         93.16        12.16 o                         
   4   2  10         45.17         43.69         6.37 o                         
   5   2  10         16.70         17.78         7.38 o                         
  -4   3  10        217.62         63.67         9.90 o                         
  -3   3  10        537.72        651.60        50.14 o                         
  -2   3  10        266.08        354.45        19.64 o                         
  -1   3  10        152.19        138.84        12.05 o                         
   0   3  10         81.43         85.52        10.11 o                         
   1   3  10        132.23         73.79        13.73 o                         
   2   3  10        280.89        323.62        15.57 o                         
   3   3  10        562.58        581.86        26.53 o                         
   4   3  10        231.13        261.31        23.18 o                         
  -3   4  10         82.59         54.63        10.94 o                         
  -2   4  10         64.38         33.37        10.63 o                         
  -1   4  10        169.71        192.41        12.66 o                         
   0   4  10        575.14        778.97        36.73 o                         
   1   4  10        172.49        202.18        12.76 o                         
   2   4  10         65.29         47.14         7.96 o                         
   3   4  10         69.19         64.79        11.14 o                         
  -2   1  11         25.32         16.00        10.84 o                         
  -1   1  11         53.16         29.31         6.16 o                         
   0   1  11         22.23         15.21         7.22 o                         
   1   1  11         44.49         30.86         7.71 o                         
   2   1  11         25.72         24.33        12.07 o                         
                                                                                
