# Supplementary material for: Charge-enhanced pyri­dyl tri­fluoro­borate organocatalysts: crystal structures and reactivity
Source: Acta Crystallogr C Struct Chem. 2026 Jan 1;82(Pt 1):8–26. doi: 10.1107/S2053229625010629 (PMC12809446; doi:10.1107/S2053229625010629)
Supplement: Supplementary file 8 [file c-82-00008-3sup4.hkl]

data_3
#data_25060b_a                                                                  
_shelx_title ' 25060b_a.res in P2(1)/n'                                         
_shelx_refln_list_code          4                                               
_shelx_F_calc_maximum      206.93                                               
_exptl_crystal_F_000       848.00                                               
_reflns_d_resolution_high  0.8261                                               
                                                                                
loop_                                                                           
 _space_group_symop_operation_xyz                                               
 'x, y, z'                                                                      
 '-x+1/2, y+1/2, -z+1/2'                                                        
 '-x, -y, -z'                                                                   
 'x-1/2, -y-1/2, z-1/2'                                                         
                                                                                
_cell_length_a     9.4405                                                       
_cell_length_b    15.9663                                                       
_cell_length_c    15.4847                                                       
_cell_angle_alpha  90.000                                                       
_cell_angle_beta  100.159                                                       
_cell_angle_gamma  90.000                                                       
                                                                                
_shelx_F_squared_multiplier     1.000                                           
                                                                                
loop_                                                                           
 _refln_index_h                                                                 
 _refln_index_k                                                                 
 _refln_index_l                                                                 
 _refln_F_squared_calc                                                          
 _refln_F_squared_meas                                                          
 _refln_F_squared_sigma                                                         
 _refln_observed_status                                                         
   2   0   0       2133.51       1950.47        63.95 o                         
   4   0   0      14921.42      15630.84       693.24 o                         
   6   0   0        546.01        568.30        29.23 o                         
   8   0   0        836.17        889.55        47.78 o                         
  10   0   0         46.04         63.46        20.36 o                         
   1   1   0       3670.10       3402.98        95.68 o                         
   2   1   0        598.94        606.72        17.20 o                         
   3   1   0         84.20         51.27         4.94 o                         
   4   1   0        625.91        653.23        19.26 o                         
   5   1   0        409.10        438.59        16.42 o                         
   6   1   0         55.29         47.91         6.79 o                         
   7   1   0        634.81        616.76        23.48 o                         
   8   1   0        356.51        356.43        21.70 o                         
   9   1   0        188.17        140.69        17.01 o                         
  10   1   0         54.25         49.52        11.32 o                         
  11   1   0         16.91         11.99        10.28 o                         
   0   2   0       1144.98       1027.80        46.93 o                         
   1   2   0          0.07         -0.18         1.47 o                         
   2   2   0       1263.84       1143.23        27.63 o                         
   3   2   0       6782.83       6524.44       156.66 o                         
   4   2   0       1638.69       1627.32        43.47 o                         
   5   2   0          3.68         11.56         4.16 o                         
   6   2   0        135.53        141.97         9.81 o                         
   7   2   0        110.05         99.10        11.57 o                         
   8   2   0        500.06        479.78        25.39 o                         
   9   2   0        159.23        139.96        15.50 o                         
  10   2   0         32.23         36.77        10.88 o                         
  11   2   0         13.15         11.24         9.74 o                         
   1   3   0       2939.65       2780.67        62.26 o                         
   2   3   0       1180.91       1094.29        26.40 o                         
   3   3   0          2.77         17.61         3.61 o                         
   4   3   0         33.15         35.77         4.79 o                         
   5   3   0          6.39          0.31         4.08 o                         
   6   3   0          8.60         10.07         5.32 o                         
   7   3   0        671.79        715.01        26.64 o                         
   8   3   0         38.38         27.80         8.25 o                         
   9   3   0          0.19          9.06         7.70 o                         
  10   3   0          4.72         -1.96        14.69 o                         
  11   3   0         94.86         96.46        16.13 o                         
   0   4   0       7918.47       7343.93       265.39 o                         
   1   4   0        766.67        670.40        16.46 o                         
   2   4   0         26.31         21.07         2.38 o                         
   3   4   0       1440.02       1372.28        33.66 o                         
   4   4   0       2019.14       2029.23        49.23 o                         
   5   4   0        312.80        285.36        13.73 o                         
   6   4   0         27.53         31.17         5.54 o                         
   7   4   0       1962.88       1891.38        49.94 o                         
   8   4   0         10.73         10.01         7.33 o                         
   9   4   0          1.54         -2.28         9.09 o                         
  10   4   0          0.88         10.67         9.90 o                         
   1   5   0        447.87        369.40        12.96 o                         
   2   5   0          8.87         19.18         3.35 o                         
   3   5   0       1659.71       1704.70        43.62 o                         
   4   5   0        265.23        271.43        10.52 o                         
   5   5   0         25.53         12.21         4.59 o                         
   6   5   0        126.63        141.78         9.65 o                         
   7   5   0         11.39         15.45         5.84 o                         
   8   5   0          5.44          2.09         6.90 o                         
   9   5   0        874.65        859.98        38.86 o                         
  10   5   0         10.24         18.07         9.42 o                         
   0   6   0       1987.78       2077.73        69.03 o                         
   1   6   0       3405.03       3433.47        89.86 o                         
   2   6   0        423.62        404.79        11.60 o                         
   3   6   0        746.15        746.13        19.75 o                         
   4   6   0         29.94         39.72         4.94 o                         
   5   6   0         30.27         23.98         4.54 o                         
   6   6   0        118.15        119.96         9.06 o                         
   7   6   0        518.29        494.01        19.72 o                         
   8   6   0          1.89         -7.97         7.97 o                         
   9   6   0         13.79          8.96         7.32 o                         
  10   6   0        101.26        122.40        14.28 o                         
   1   7   0        371.05        374.38        11.78 o                         
   2   7   0       1557.70       1559.66        40.07 o                         
   3   7   0         41.55         33.95         3.01 o                         
   4   7   0        470.84        446.61        14.25 o                         
   5   7   0        443.55        437.39        15.10 o                         
   6   7   0        301.34        333.39        19.83 o                         
   7   7   0         42.24         48.84         8.33 o                         
   8   7   0        126.26        150.90        12.97 o                         
   9   7   0          0.03         19.34         7.97 o                         
  10   7   0         45.55         72.83        18.22 o                         
   0   8   0       6093.45       6347.99       201.27 o                         
   1   8   0       3389.30       3478.89        85.27 o                         
   2   8   0        509.43        486.52        16.67 o                         
   3   8   0         16.26         25.92         2.65 o                         
   4   8   0        593.09        562.00        16.45 o                         
   5   8   0         39.64         50.74         4.65 o                         
   6   8   0        169.69        179.85        11.80 o                         
   7   8   0        196.24        219.47        12.71 o                         
   8   8   0          3.35          6.08         6.41 o                         
   9   8   0         76.76         67.76        10.62 o                         
  10   8   0          9.03          5.15         8.46 o                         
   1   9   0        814.36        835.69        21.91 o                         
   2   9   0         67.64         76.78         6.82 o                         
   3   9   0        292.23        291.10        18.18 o                         
   4   9   0         18.18         21.26         4.65 o                         
   5   9   0          7.01          5.74         2.79 o                         
   6   9   0        613.54        609.85        19.68 o                         
   7   9   0         84.04         57.53         9.23 o                         
   8   9   0          9.78         13.23         6.59 o                         
   9   9   0         84.39        112.34        13.53 o                         
   0  10   0        746.34        712.65        32.17 o                         
   1  10   0          2.70          5.39         2.74 o                         
   2  10   0        809.90        857.62        22.61 o                         
   3  10   0        458.52        439.01        16.10 o                         
   4  10   0        171.97        177.60        11.97 o                         
   5  10   0          0.00          1.97         3.91 o                         
   6  10   0        287.27        265.67        10.93 o                         
   7  10   0         66.31         75.08        11.66 o                         
   8  10   0        175.60        156.24        14.52 o                         
   9  10   0         15.94          8.55         7.30 o                         
   1  11   0        741.41        679.41        20.33 o                         
   2  11   0        379.47        365.87        12.06 o                         
   3  11   0        191.29        179.28        13.13 o                         
   4  11   0        212.35        243.84        30.78 o                         
   5  11   0       1951.16       1965.45        71.25 o                         
   6  11   0        168.54        168.78        25.32 o                         
   7  11   0         57.63         54.58         6.19 o                         
   8  11   0          0.81          1.12         4.16 o                         
   9  11   0        201.89        222.67        14.90 o                         
   0  12   0          5.86         -0.64         5.20 o                         
   1  12   0          1.53          2.66         3.28 o                         
   2  12   0        291.57        292.39        10.51 o                         
   3  12   0        572.35        568.15        24.26 o                         
   4  12   0        217.52        261.54        40.57 o                         
   5  12   0        458.47        557.74        52.23 o                         
   6  12   0         80.99         50.56        37.73 o                         
   7  12   0         96.54         69.02        26.43 o                         
   8  12   0         65.56         89.82        28.93 o                         
   1  13   0          3.97         -1.35         3.55 o                         
   2  13   0         54.74         42.18         4.18 o                         
   3  13   0        246.31        330.89        32.26 o                         
   4  13   0          0.09          7.63        14.26 o                         
   5  13   0        103.95         91.41        23.36 o                         
   6  13   0         54.83         48.17        16.78 o                         
   7  13   0        102.60        149.16        25.78 o                         
   8  13   0         59.19         45.32        19.81 o                         
   0  14   0        467.94        466.70        29.19 o                         
   1  14   0          5.54          4.79         3.71 o                         
   2  14   0         75.04         89.05         6.72 o                         
   3  14   0         11.46          7.40        10.47 o                         
   4  14   0        135.22        168.21        27.10 o                         
   5  14   0        317.43        355.71        37.82 o                         
   6  14   0         13.60         22.02        14.78 o                         
   7  14   0         45.33         66.78        19.80 o                         
   1  15   0        195.26        171.62         9.69 o                         
   2  15   0        190.62        213.88        10.72 o                         
   3  15   0         18.43         32.59        11.79 o                         
   4  15   0         21.66         31.35        16.61 o                         
   5  15   0         64.60         53.11        23.45 o                         
   6  15   0         41.89         61.37        23.58 o                         
   7  15   0          0.00         12.12        16.53 o                         
   0  16   0          0.49          7.02         8.29 o                         
   1  16   0          0.12          3.36         4.09 o                         
   2  16   0         40.76         41.48         7.95 o                         
   3  16   0        105.88        106.79        17.97 o                         
   4  16   0         16.93         35.82        15.10 o                         
   5  16   0         39.66         43.40        16.84 o                         
   6  16   0         11.07          5.68        14.63 o                         
   1  17   0        344.17        382.04        17.93 o                         
   2  17   0          1.97          2.53         4.04 o                         
   3  17   0          0.70         -5.92        10.74 o                         
   4  17   0          0.18         13.43        13.72 o                         
   5  17   0          2.36          6.13        14.08 o                         
   0  18   0         58.32         42.17        12.29 o                         
   1  18   0         71.45         79.14         8.50 o                         
   2  18   0         26.33         20.77         5.39 o                         
   3  18   0          3.16         10.05        11.95 o                         
   4  18   0          5.03        -16.54        16.54 o                         
   1  19   0         20.43         21.91         9.46 o                         
 -11   0   1          0.75         -3.41        12.49 o                         
  -9   0   1          0.38         20.86        12.37 o                         
  -7   0   1        207.92        213.42        18.80 o                         
  -5   0   1       3739.23       3818.12       126.87 o                         
  -3   0   1       1791.33       1771.15        69.26 o                         
  -1   0   1       4150.79       3973.80       176.29 o                         
   1   0   1       2032.75       1854.40        59.51 o                         
   3   0   1       5772.56       5263.83       168.43 o                         
   5   0   1         17.87         -5.00         6.68 o                         
   7   0   1        439.94        463.18        28.85 o                         
   9   0   1        165.57        179.49        23.24 o                         
  11   0   1          8.34         17.03        14.17 o                         
 -11   1   1          0.04         18.69        10.10 o                         
 -10   1   1          1.09         -7.28         7.79 o                         
  -9   1   1        165.71        144.76        17.26 o                         
  -8   1   1        735.32        779.37        32.47 o                         
  -7   1   1        747.44        746.95        25.19 o                         
  -6   1   1        171.65        195.28        11.70 o                         
  -5   1   1         58.45         52.74         6.61 o                         
  -4   1   1       3689.88       3844.27        88.96 o                         
  -3   1   1       1908.41       1783.42        45.67 o                         
  -2   1   1       2917.33       2655.89        64.83 o                         
  -1   1   1        942.88        803.89        20.33 o                         
   1   1   1        934.40        772.20        19.81 o                         
   2   1   1          9.44         12.88         3.24 o                         
   3   1   1       3091.14       3203.58        74.11 o                         
   4   1   1        105.80        124.96         8.13 o                         
   5   1   1        696.53        623.51        21.46 o                         
   6   1   1        322.83        332.37        15.74 o                         
   7   1   1        222.32        211.81        13.37 o                         
   8   1   1        327.90        321.14        20.49 o                         
   9   1   1         84.40         88.75        12.52 o                         
  10   1   1         50.34         46.42        11.53 o                         
  11   1   1         19.88         17.04        11.42 o                         
 -11   2   1          0.87          0.91         8.89 o                         
 -10   2   1         17.80          2.45         8.24 o                         
  -9   2   1        141.84        151.97        16.73 o                         
  -8   2   1         14.64         19.43         8.01 o                         
  -7   2   1        174.68        203.75        12.71 o                         
  -6   2   1        799.32        824.65        24.98 o                         
  -5   2   1        187.83        169.38        11.74 o                         
  -4   2   1       4662.87       4647.38       113.97 o                         
  -3   2   1       2551.88       2491.09        58.12 o                         
  -2   2   1      16757.54      15508.35       681.55 o                         
  -1   2   1       1105.18        988.90        24.62 o                         
   0   2   1        345.51        412.57        11.75 o                         
   1   2   1         49.22         56.86         3.44 o                         
   2   2   1         41.90         27.12         5.72 o                         
   3   2   1       3127.07       3104.01        76.76 o                         
   4   2   1       5209.36       5085.87       124.54 o                         
   5   2   1       1822.95       1769.72        48.39 o                         
   6   2   1          0.28         -3.50         4.41 o                         
   7   2   1        620.09        635.28        23.63 o                         
   8   2   1        342.69        324.06        20.73 o                         
   9   2   1         66.91         78.73        15.77 o                         
  10   2   1         22.16         22.77         9.66 o                         
  11   2   1         17.18         12.54        13.74 o                         
 -11   3   1          0.00          0.99         8.70 o                         
 -10   3   1          4.43          2.76         8.11 o                         
  -9   3   1        100.51         82.33        13.80 o                         
  -8   3   1        582.29        587.20        38.54 o                         
  -7   3   1        279.57        302.65        16.80 o                         
  -6   3   1        271.11        285.12        14.18 o                         
  -5   3   1          0.21          4.01         3.85 o                         
  -4   3   1       2232.42       2249.21        57.91 o                         
  -3   3   1        135.53        123.44         6.54 o                         
  -2   3   1        801.09        770.00        19.12 o                         
  -1   3   1      13411.23      12447.52       587.66 o                         
   0   3   1      13181.79      11931.14       741.93 o                         
   1   3   1       3502.55       3182.12        71.46 o                         
   2   3   1       1886.08       1798.33        42.06 o                         
   3   3   1        572.40        557.32        16.09 o                         
   4   3   1        828.11        792.42        24.09 o                         
   5   3   1        123.64        119.06        10.42 o                         
   6   3   1        239.72        244.29        14.08 o                         
   7   3   1        199.89        199.99        13.19 o                         
   8   3   1         19.57         35.63         9.45 o                         
   9   3   1         13.66          8.79         8.16 o                         
  10   3   1          0.05          1.23         7.68 o                         
 -11   4   1          0.90          2.01         9.23 o                         
 -10   4   1          5.07          8.99         8.83 o                         
  -9   4   1         61.87         39.97        11.70 o                         
  -8   4   1          0.12         -2.12         7.85 o                         
  -7   4   1         80.10         85.33         8.60 o                         
  -6   4   1       1048.38       1045.79        30.13 o                         
  -5   4   1        717.31        701.04        22.27 o                         
  -4   4   1       2486.57       2502.21        63.38 o                         
  -3   4   1        402.58        428.11        12.74 o                         
  -2   4   1       2450.43       2356.45        50.32 o                         
  -1   4   1       4983.38       4562.27       101.33 o                         
   0   4   1         57.43         56.47         3.97 o                         
   1   4   1         50.46         48.33         3.64 o                         
   2   4   1          0.09          1.07         2.57 o                         
   3   4   1        498.00        521.76        15.57 o                         
   4   4   1        434.60        460.66        18.43 o                         
   5   4   1        147.61        119.89         9.40 o                         
   6   4   1        293.48        296.40        14.52 o                         
   7   4   1       1047.10        996.29        32.58 o                         
   8   4   1       1455.80       1365.23        51.50 o                         
   9   4   1         23.98          5.28         9.20 o                         
  10   4   1         83.29         72.10        14.32 o                         
 -10   5   1         12.53         14.39         8.93 o                         
  -9   5   1         24.41         27.86         8.71 o                         
  -8   5   1         19.21         42.27         9.40 o                         
  -7   5   1       1372.52       1356.09        37.91 o                         
  -6   5   1         12.88          7.09         4.36 o                         
  -5   5   1        157.68        164.91         9.07 o                         
  -4   5   1        470.13        478.75        15.21 o                         
  -3   5   1        336.76        315.98        10.39 o                         
  -2   5   1        325.35        312.27        18.24 o                         
  -1   5   1         38.43         21.99         2.19 o                         
   0   5   1         90.72         77.28         4.77 o                         
   1   5   1         69.23         66.72         3.87 o                         
   2   5   1        528.17        443.23        12.51 o                         
   3   5   1         52.99         63.88         5.08 o                         
   4   5   1         38.69         45.15         4.95 o                         
   5   5   1          2.11         -4.57         4.67 o                         
   6   5   1        106.65        123.64         9.21 o                         
   7   5   1        304.94        313.04        16.19 o                         
   8   5   1        504.07        507.75        35.70 o                         
   9   5   1        569.00        598.83        31.13 o                         
  10   5   1          0.64          8.66         8.57 o                         
 -10   6   1          7.05         18.07         8.82 o                         
  -9   6   1        332.06        339.79        20.91 o                         
  -8   6   1         15.71         10.53         8.27 o                         
  -7   6   1          9.28          7.59         5.80 o                         
  -6   6   1         63.67         65.98         6.86 o                         
  -5   6   1        642.26        664.85        19.97 o                         
  -4   6   1         13.75         10.65         3.26 o                         
  -3   6   1        726.91        671.19        17.61 o                         
  -2   6   1       3120.14       3140.70       104.22 o                         
  -1   6   1        272.69        281.99         8.77 o                         
   0   6   1          0.08         -2.34         2.34 o                         
   1   6   1        710.11        682.91        17.70 o                         
   2   6   1        218.81        231.77         8.15 o                         
   3   6   1        963.60        946.81        31.36 o                         
   4   6   1         51.01         38.55         4.59 o                         
   5   6   1        747.26        706.31        23.93 o                         
   6   6   1          3.70          9.45         4.78 o                         
   7   6   1         26.85         40.59         7.28 o                         
   8   6   1         11.85          0.91         6.74 o                         
   9   6   1          0.79         -6.93         6.93 o                         
  10   6   1         13.66         27.56        10.34 o                         
 -10   7   1         45.68         51.39        11.07 o                         
  -9   7   1        151.79        132.26        14.06 o                         
  -8   7   1        293.46        301.73        30.86 o                         
  -7   7   1        480.59        453.41        18.61 o                         
  -6   7   1        334.94        339.75        14.22 o                         
  -5   7   1         28.96         27.35         3.97 o                         
  -4   7   1        722.11        735.59        22.41 o                         
  -3   7   1       2725.66       2930.31       115.99 o                         
  -2   7   1       2587.29       2644.36        89.77 o                         
  -1   7   1       1298.86       1342.09        32.28 o                         
   0   7   1        159.19        138.67         7.84 o                         
   1   7   1       4502.83       4585.02       103.39 o                         
   2   7   1         79.97         90.46         5.30 o                         
   3   7   1         15.73         13.33         2.93 o                         
   4   7   1         25.25         20.66         5.39 o                         
   5   7   1        142.76        147.22         8.75 o                         
   6   7   1         60.79         58.79         8.92 o                         
   7   7   1        219.76        240.06        14.18 o                         
   8   7   1        106.08         88.79        10.92 o                         
   9   7   1          0.25         -7.43         7.43 o                         
  10   7   1        279.93        341.05        36.61 o                         
 -10   8   1          7.19          5.64         9.16 o                         
  -9   8   1          7.13          0.51         6.29 o                         
  -8   8   1         74.30         87.10         9.66 o                         
  -7   8   1         80.68         74.97         9.88 o                         
  -6   8   1         44.04         41.95         4.90 o                         
  -5   8   1        161.96        167.62         7.39 o                         
  -4   8   1        387.05        407.78        19.45 o                         
  -3   8   1         28.97         28.24        10.08 o                         
  -2   8   1          3.30          1.89         2.99 o                         
  -1   8   1          2.51         -1.26         2.41 o                         
   0   8   1          6.00          0.73         4.97 o                         
   1   8   1       1396.55       1384.57        36.29 o                         
   2   8   1       1070.54       1087.34        27.53 o                         
   3   8   1         25.16         22.89         3.93 o                         
   4   8   1         19.03         19.86         3.59 o                         
   5   8   1         58.54         50.10         5.24 o                         
   6   8   1        231.23        249.41        12.88 o                         
   7   8   1        576.95        604.04        22.64 o                         
   8   8   1         75.97         65.02        11.04 o                         
   9   8   1         19.03          8.75         9.09 o                         
  10   8   1         36.77         57.47        11.35 o                         
  -9   9   1        165.13        157.64        14.65 o                         
  -8   9   1        307.34        275.94        20.03 o                         
  -7   9   1          3.79          3.66         4.11 o                         
  -6   9   1       1226.29       1189.81        31.61 o                         
  -5   9   1        741.78        768.16        25.78 o                         
  -4   9   1         53.41         88.05        14.54 o                         
  -3   9   1         24.40         25.70         8.43 o                         
  -2   9   1       1292.78       1236.69        30.22 o                         
  -1   9   1       1320.84       1359.29        33.35 o                         
   0   9   1        354.78        414.79        13.82 o                         
   1   9   1        157.13        191.90        11.58 o                         
   2   9   1        217.28        192.83         7.99 o                         
   3   9   1        294.47        309.30        12.09 o                         
   4   9   1        216.06        206.39         8.78 o                         
   5   9   1        127.59        112.02         7.51 o                         
   6   9   1         55.25         70.72         6.41 o                         
   7   9   1        300.08        338.54        18.66 o                         
   8   9   1         56.28         42.86         8.40 o                         
   9   9   1         38.16         30.05         8.66 o                         
  -9  10   1          0.87         -7.29         9.78 o                         
  -8  10   1         71.65         55.67         9.78 o                         
  -7  10   1          0.01          3.43         4.46 o                         
  -6  10   1        439.05        416.22        45.32 o                         
  -5  10   1         87.57        128.86        39.74 o                         
  -4  10   1          1.18         10.05         8.16 o                         
  -3  10   1        493.72        481.81        49.76 o                         
  -2  10   1       2702.91       2757.97        68.86 o                         
  -1  10   1        749.45        793.00        21.12 o                         
   0  10   1       1042.82       1024.69        26.56 o                         
   1  10   1          1.28         -1.68         2.99 o                         
   2  10   1       1489.76       1551.05        44.48 o                         
   3  10   1        105.38        109.63         7.23 o                         
   4  10   1         84.73         76.59         5.41 o                         
   5  10   1         27.23         33.98         7.58 o                         
   6  10   1         23.92         21.67         6.38 o                         
   7  10   1        167.33        148.72         9.92 o                         
   8  10   1         12.91          7.71         8.43 o                         
   9  10   1        158.84        121.17        14.92 o                         
  -9  11   1         20.07         15.58         7.86 o                         
  -8  11   1         51.19         43.43        11.36 o                         
  -7  11   1         32.86         67.21        19.15 o                         
  -6  11   1       1115.00       1102.39        59.28 o                         
  -5  11   1         10.71         10.01        10.93 o                         
  -4  11   1          0.73        -10.26        10.26 o                         
  -3  11   1         26.29         25.93         8.56 o                         
  -2  11   1         36.66         41.25         3.80 o                         
  -1  11   1         14.30         24.14         3.78 o                         
   0  11   1         10.70         14.60         3.68 o                         
   1  11   1        677.69        669.64        20.81 o                         
   2  11   1        514.33        506.17        17.14 o                         
   3  11   1         10.19          7.62         7.46 o                         
   4  11   1         45.10         49.63         5.15 o                         
   5  11   1        323.95        306.82        13.25 o                         
   6  11   1        147.69        146.49         9.16 o                         
   7  11   1         17.83         14.83         5.03 o                         
   8  11   1          9.84          6.26         8.45 o                         
   9  11   1         17.85         20.87         8.95 o                         
  -8  12   1         22.13         22.73        16.25 o                         
  -7  12   1        299.61        272.54        37.93 o                         
  -6  12   1         21.38         32.39        14.58 o                         
  -5  12   1        244.63        191.17        33.92 o                         
  -4  12   1          0.77          2.04        13.08 o                         
  -3  12   1        212.59        214.82        35.05 o                         
  -2  12   1         60.31         58.62         4.16 o                         
  -1  12   1        239.25        239.71        11.68 o                         
   0  12   1         86.28         96.12         6.77 o                         
   1  12   1         36.27         27.73         4.74 o                         
   2  12   1         46.03         35.99         4.42 o                         
   3  12   1        308.63        295.14        11.39 o                         
   4  12   1         42.30         36.37         7.92 o                         
   5  12   1          7.53          7.16         5.28 o                         
   6  12   1        412.79        405.38        20.29 o                         
   7  12   1        473.22        458.91        33.89 o                         
   8  12   1         28.56         18.24         7.17 o                         
  -8  13   1         21.97         17.94        17.28 o                         
  -7  13   1        213.61        224.27        29.62 o                         
  -6  13   1         38.03         29.94        15.20 o                         
  -5  13   1         13.59          9.83        18.99 o                         
  -4  13   1        186.47        177.24        23.06 o                         
  -3  13   1        321.19        347.18        29.22 o                         
  -2  13   1        202.85        188.60         9.22 o                         
  -1  13   1         32.70         31.26         4.37 o                         
   0  13   1        224.31        260.75        12.40 o                         
   1  13   1         11.77          2.94         3.72 o                         
   2  13   1        461.66        492.92        16.23 o                         
   3  13   1          0.07          1.53         3.37 o                         
   4  13   1          0.02         -3.22         3.22 o                         
   5  13   1         88.19        116.98        42.16 o                         
   6  13   1        234.11        234.87        35.21 o                         
   7  13   1         45.23         59.25        22.96 o                         
   8  13   1          8.51          5.75        54.07 o                         
  -7  14   1         10.71         22.32        16.51 o                         
  -6  14   1        162.65        167.25        35.80 o                         
  -5  14   1        122.25        143.89        28.91 o                         
  -4  14   1        233.90        251.77        31.23 o                         
  -3  14   1         54.96         52.84        13.50 o                         
  -2  14   1        500.15        453.29        16.11 o                         
  -1  14   1        956.95        995.23        26.67 o                         
   0  14   1          0.57          9.36         4.07 o                         
   1  14   1         42.79         51.15         8.68 o                         
   2  14   1        237.05        193.35         9.70 o                         
   3  14   1        368.17        412.12        19.57 o                         
   4  14   1         10.67          5.50        11.51 o                         
   5  14   1         71.60         73.20        17.85 o                         
   6  14   1         46.00         85.41        26.23 o                         
   7  14   1        562.77        592.50        59.83 o                         
  -7  15   1          1.06        -11.90        13.78 o                         
  -6  15   1          3.01         -5.38        18.01 o                         
  -5  15   1          2.57         -2.46        12.15 o                         
  -4  15   1        308.26        339.70        31.25 o                         
  -3  15   1         32.21         29.46        12.23 o                         
  -2  15   1        125.98        101.86         7.45 o                         
  -1  15   1          0.44         -3.05         4.21 o                         
   0  15   1        267.43        231.76        12.03 o                         
   1  15   1        282.10        320.03        15.15 o                         
   2  15   1        114.00        118.43         8.66 o                         
   3  15   1          1.17         -2.84         2.84 o                         
   4  15   1         63.87         42.86        19.66 o                         
   5  15   1         22.29         34.22        14.83 o                         
   6  15   1        470.75        527.21        44.56 o                         
  -6  16   1         11.23         16.28        15.67 o                         
  -5  16   1         68.99         94.83        19.78 o                         
  -4  16   1         41.88         50.79        15.53 o                         
  -3  16   1        188.09        207.19        35.99 o                         
  -2  16   1         22.03         28.00         5.77 o                         
  -1  16   1          2.60          6.05         4.24 o                         
   0  16   1         27.64         27.56         8.89 o                         
   1  16   1          1.16          0.95         4.46 o                         
   2  16   1          4.14          3.31         4.21 o                         
   3  16   1         24.68         13.66        11.06 o                         
   4  16   1         29.51         29.43        13.97 o                         
   5  16   1          3.29         13.29        13.82 o                         
   6  16   1          4.86         15.33        15.13 o                         
  -5  17   1         36.41         34.63        16.51 o                         
  -4  17   1          1.63         10.42        13.03 o                         
  -3  17   1          2.76         13.38        11.58 o                         
  -2  17   1        264.36        334.16        28.18 o                         
  -1  17   1          0.34          1.67         4.05 o                         
   0  17   1          7.32         12.40         6.29 o                         
   1  17   1         57.78         37.47         6.90 o                         
   2  17   1         27.49         30.07         6.88 o                         
   3  17   1         20.92         42.35        21.12 o                         
   4  17   1         62.65         57.28        23.87 o                         
   5  17   1          5.72         13.06        14.24 o                         
  -4  18   1         14.88         13.69        13.68 o                         
  -3  18   1          2.41          1.80        11.38 o                         
  -2  18   1         44.36         20.14        11.45 o                         
  -1  18   1        135.19        151.14         9.97 o                         
   0  18   1         71.38         80.44        10.67 o                         
   1  18   1        357.09        384.13        20.71 o                         
   2  18   1          6.65          5.84         4.87 o                         
   3  18   1          4.84          8.86        14.23 o                         
  -1  19   1         57.91         54.47         7.84 o                         
   0  19   1          0.48          7.55         6.54 o                         
   1  19   1         25.16         33.71         6.93 o                         
 -10   0   2        246.20        238.34        27.19 o                         
  -8   0   2        437.37        395.76        32.31 o                         
  -6   0   2        588.67        579.21        28.40 o                         
  -4   0   2        658.83        689.95        28.06 o                         
  -2   0   2      14720.15      14247.04       665.27 o                         
   0   0   2       7624.31       6978.83       226.59 o                         
   2   0   2      42820.76      39399.34      1251.02 o                         
   4   0   2        787.38        709.34        29.47 o                         
   6   0   2       1019.62       1013.29        42.16 o                         
   8   0   2         15.04         19.01        11.79 o                         
  10   0   2          0.81         -3.57        11.43 o                         
 -11   1   2         61.26         84.28        13.10 o                         
 -10   1   2         23.16         15.60         9.14 o                         
  -9   1   2        433.92        457.41        26.23 o                         
  -8   1   2        477.95        485.48        25.46 o                         
  -7   1   2        157.25        188.54        12.14 o                         
  -6   1   2         11.61         15.37         4.99 o                         
  -5   1   2         33.94         29.46         5.32 o                         
  -4   1   2       4375.70       4426.23       108.71 o                         
  -3   1   2       1088.15       1050.80        26.75 o                         
  -2   1   2         54.32         66.37         4.80 o                         
  -1   1   2       1313.28       1207.88        27.82 o                         
   0   1   2       1331.36       1086.82        26.67 o                         
   1   1   2         66.90         74.02         4.09 o                         
   2   1   2       1897.56       1821.24        45.82 o                         
   3   1   2        262.37        257.89        10.79 o                         
   4   1   2        129.42        103.68         7.54 o                         
   5   1   2         20.44         23.02         5.10 o                         
   6   1   2        361.96        401.45        17.74 o                         
   7   1   2         32.20         40.63         7.67 o                         
   8   1   2        225.43        263.62        34.70 o                         
   9   1   2         48.78         33.76         9.65 o                         
  10   1   2         27.21         25.55        10.88 o                         
 -11   2   2         10.29         13.11        10.04 o                         
 -10   2   2         18.51         20.08         8.69 o                         
  -9   2   2         25.07         22.73        10.04 o                         
  -8   2   2        284.21        254.75        17.99 o                         
  -7   2   2         50.61         64.36         7.86 o                         
  -6   2   2        424.06        450.71        19.97 o                         
  -5   2   2        493.23        524.41        19.51 o                         
  -4   2   2        729.33        705.72        20.31 o                         
  -3   2   2          0.19          0.25         2.87 o                         
  -2   2   2        520.38        544.00        14.51 o                         
  -1   2   2       1082.86       1033.16        25.95 o                         
   0   2   2        357.62        350.38         9.20 o                         
   1   2   2      11661.27      10597.52       246.63 o                         
   2   2   2       3138.64       2990.35        73.29 o                         
   3   2   2       2536.48       2620.85        61.70 o                         
   4   2   2        332.12        331.34        14.53 o                         
   5   2   2       2187.44       2190.62        54.52 o                         
   6   2   2        270.50        279.51        14.45 o                         
   7   2   2        660.02        660.85        24.53 o                         
   8   2   2        106.33        118.94        14.38 o                         
   9   2   2        131.61        118.34        13.81 o                         
  10   2   2          1.48         -6.23         8.57 o                         
 -11   3   2          0.08         -9.10         9.10 o                         
 -10   3   2        146.32        129.21        15.04 o                         
  -9   3   2         38.70         25.94        10.26 o                         
  -8   3   2        206.28        171.79        16.38 o                         
  -7   3   2        268.37        245.51        14.21 o                         
  -6   3   2        148.66        155.43        11.57 o                         
  -5   3   2        129.60        148.32         9.68 o                         
  -4   3   2        851.22        886.66        24.07 o                         
  -3   3   2        893.85        928.62        23.90 o                         
  -2   3   2       2143.12       2087.77        47.99 o                         
  -1   3   2       4467.19       4184.14        99.66 o                         
   0   3   2       9626.52       9015.77       324.95 o                         
   1   3   2          0.09          0.04         2.50 o                         
   2   3   2       1226.44       1214.53        31.87 o                         
   3   3   2        472.70        472.62        16.11 o                         
   4   3   2        249.70        300.22        14.03 o                         
   5   3   2        135.16        142.30         9.32 o                         
   6   3   2         76.16         96.47         9.02 o                         
   7   3   2       2326.43       2181.15        56.99 o                         
   8   3   2         10.16         22.22         8.06 o                         
   9   3   2        103.08         76.40        13.21 o                         
  10   3   2         25.51         27.87        12.45 o                         
 -11   4   2         90.91         75.43        14.28 o                         
 -10   4   2          1.65          8.90         7.72 o                         
  -9   4   2          3.89          4.03         7.18 o                         
  -8   4   2          0.43         -2.97         5.75 o                         
  -7   4   2        305.91        327.31        16.78 o                         
  -6   4   2        456.68        439.92        21.52 o                         
  -5   4   2        248.06        235.37        11.34 o                         
  -4   4   2        435.95        471.53        14.14 o                         
  -3   4   2        138.22        154.59         6.76 o                         
  -2   4   2         43.97         53.44         2.49 o                         
  -1   4   2       3715.56       3791.07        84.57 o                         
   0   4   2      14801.32      13995.59       871.45 o                         
   1   4   2        591.99        588.77        15.36 o                         
   2   4   2         90.38        104.36         5.51 o                         
   3   4   2         54.41         67.73         5.36 o                         
   4   4   2        260.22        300.22        12.29 o                         
   5   4   2         48.06         48.92         7.18 o                         
   6   4   2        310.70        338.54        18.83 o                         
   7   4   2         81.54         73.65         9.67 o                         
   8   4   2        238.20        210.95        15.95 o                         
   9   4   2         43.16         50.49        10.85 o                         
  10   4   2         38.22         59.79        13.44 o                         
 -10   5   2        165.02        175.30        20.73 o                         
  -9   5   2         34.81         38.05         9.12 o                         
  -8   5   2         50.42         46.51         9.54 o                         
  -7   5   2        240.37        260.18        13.93 o                         
  -6   5   2         10.20         22.46         7.54 o                         
  -5   5   2         95.78        119.13         8.20 o                         
  -4   5   2        295.41        286.59        13.95 o                         
  -3   5   2         76.29         84.91         4.15 o                         
  -2   5   2         76.79         98.38         9.71 o                         
  -1   5   2       2565.27       2458.71        56.03 o                         
   0   5   2         25.29         24.51         3.39 o                         
   1   5   2         21.96         12.25         2.77 o                         
   2   5   2        490.11        472.78        13.69 o                         
   3   5   2         40.12         42.42         4.48 o                         
   4   5   2       1267.94       1288.96        35.98 o                         
   5   5   2         82.58         71.57         7.41 o                         
   6   5   2        235.82        259.25        24.67 o                         
   7   5   2         36.58         12.39         5.90 o                         
   8   5   2          0.09         -4.39         6.63 o                         
   9   5   2         60.44         41.37        10.24 o                         
  10   5   2         64.05         75.14        13.42 o                         
 -10   6   2         19.97         18.40         8.97 o                         
  -9   6   2        356.41        413.64        22.67 o                         
  -8   6   2         73.03         68.96         8.84 o                         
  -7   6   2        195.03        179.29        10.43 o                         
  -6   6   2        257.28        282.59        13.82 o                         
  -5   6   2         18.23         12.27         3.89 o                         
  -4   6   2        284.17        320.82        10.64 o                         
  -3   6   2       1910.33       1951.33        69.19 o                         
  -2   6   2         95.12         97.72        10.17 o                         
  -1   6   2        378.87        373.64        12.18 o                         
   0   6   2       1363.84       1294.42        35.85 o                         
   1   6   2        573.47        539.86        18.14 o                         
   2   6   2       1903.57       1882.92        44.69 o                         
   3   6   2        110.67        115.57         6.55 o                         
   4   6   2         97.24        123.69         7.61 o                         
   5   6   2        854.91        830.07        24.78 o                         
   6   6   2       1664.65       1586.18        45.51 o                         
   7   6   2         58.43         42.35         7.56 o                         
   8   6   2         64.92         48.85         9.46 o                         
   9   6   2         21.75         21.09         9.89 o                         
  10   6   2         91.66        102.47        18.58 o                         
 -10   7   2          2.08         -3.30         7.71 o                         
  -9   7   2         66.98         55.63        10.65 o                         
  -8   7   2         48.37         40.11         9.25 o                         
  -7   7   2        411.38        440.47        21.32 o                         
  -6   7   2         39.73         33.60         5.38 o                         
  -5   7   2        431.96        386.47        13.28 o                         
  -4   7   2       1083.00        995.04        35.04 o                         
  -3   7   2        203.70        245.96        18.03 o                         
  -2   7   2        100.43        107.70        10.88 o                         
  -1   7   2        886.67        843.37        25.10 o                         
   0   7   2        933.91        959.05        24.26 o                         
   1   7   2        466.70        480.20        13.83 o                         
   2   7   2        670.01        720.86        19.47 o                         
   3   7   2        684.87        657.65        18.65 o                         
   4   7   2        698.33        681.06        20.87 o                         
   5   7   2          3.09          2.43         4.50 o                         
   6   7   2          0.06          0.57         4.63 o                         
   7   7   2        309.07        345.61        17.09 o                         
   8   7   2        290.05        287.47        18.41 o                         
   9   7   2          0.94         -1.73         7.29 o                         
  10   7   2         49.88         64.19        13.51 o                         
 -10   8   2          0.06         11.01         8.24 o                         
  -9   8   2         21.68         22.18        13.76 o                         
  -8   8   2         32.78         39.28         8.52 o                         
  -7   8   2        670.12        632.35        24.48 o                         
  -6   8   2        137.38        142.09         7.73 o                         
  -5   8   2         20.38         22.54         4.42 o                         
  -4   8   2        519.65        538.31        30.86 o                         
  -3   8   2       1688.46       1617.39        60.09 o                         
  -2   8   2        435.22        459.46        23.43 o                         
  -1   8   2       1764.39       1778.19        45.16 o                         
   0   8   2        291.06        271.07        10.52 o                         
   1   8   2        615.66        626.99        17.45 o                         
   2   8   2       5079.43       5306.23       120.28 o                         
   3   8   2        424.71        428.45        14.19 o                         
   4   8   2       1749.44       1674.23        42.25 o                         
   5   8   2        938.43        851.15        24.80 o                         
   6   8   2          0.08          8.46         7.03 o                         
   7   8   2        144.89        133.09        10.84 o                         
   8   8   2         11.24         25.88         8.43 o                         
   9   8   2         51.62         58.28        10.68 o                         
 -10   9   2        419.32        450.60        26.47 o                         
  -9   9   2         83.92         58.03        11.72 o                         
  -8   9   2          3.93         10.91         5.62 o                         
  -7   9   2          1.65          0.12         7.07 o                         
  -6   9   2         95.61        119.19        10.52 o                         
  -5   9   2        300.09        285.32        23.13 o                         
  -4   9   2         67.68         65.05        11.53 o                         
  -3   9   2        165.45        152.61        14.83 o                         
  -2   9   2        989.93       1025.06        40.46 o                         
  -1   9   2       1257.99       1264.88        31.22 o                         
   0   9   2          0.39          3.62         3.85 o                         
   1   9   2        115.87        131.54         7.11 o                         
   2   9   2        199.35        228.88         9.61 o                         
   3   9   2        408.93        450.48        16.43 o                         
   4   9   2        105.51        128.44         8.58 o                         
   5   9   2        914.18        883.81        25.48 o                         
   6   9   2        940.78        892.87        29.61 o                         
   7   9   2         85.93         71.99        11.06 o                         
   8   9   2        143.27        144.18        13.85 o                         
   9   9   2         35.37         38.47        11.59 o                         
  -9  10   2          0.87         -5.69         5.69 o                         
  -8  10   2        110.75        103.09         9.42 o                         
  -7  10   2        552.26        597.71        34.29 o                         
  -6  10   2         87.69         74.50        16.99 o                         
  -5  10   2        353.58        354.01        31.56 o                         
  -4  10   2        107.60        116.57        14.79 o                         
  -3  10   2        980.74       1032.27        43.65 o                         
  -2  10   2        259.07        293.15        19.75 o                         
  -1  10   2         27.07         33.51         4.33 o                         
   0  10   2          4.78          1.80         3.17 o                         
   1  10   2         29.56         21.90         5.11 o                         
   2  10   2        103.11        126.58         7.89 o                         
   3  10   2         86.94         80.49         5.86 o                         
   4  10   2        237.84        264.75        11.18 o                         
   5  10   2         90.49         96.18         8.69 o                         
   6  10   2          0.01          1.73         4.36 o                         
   7  10   2         34.32         38.86         7.23 o                         
   8  10   2          0.02          1.41         6.12 o                         
   9  10   2         18.80          9.98         7.83 o                         
  -9  11   2         20.40         22.80         6.61 o                         
  -8  11   2        217.51        216.07        29.63 o                         
  -7  11   2       1029.96       1102.08        60.96 o                         
  -6  11   2        997.04        991.29        92.05 o                         
  -5  11   2        100.18         82.38        17.01 o                         
  -4  11   2        303.13        277.75        27.18 o                         
  -3  11   2       2113.40       2023.12        74.57 o                         
  -2  11   2         49.56         59.37         6.73 o                         
  -1  11   2         79.11         75.35         5.48 o                         
   0  11   2        216.31        218.24         9.93 o                         
   1  11   2        182.76        210.43        19.37 o                         
   2  11   2         88.22        105.96         7.98 o                         
   3  11   2        459.90        499.64        23.45 o                         
   4  11   2        105.60        111.74         7.50 o                         
   5  11   2        417.10        385.66        15.06 o                         
   6  11   2         59.42         50.42         6.18 o                         
   7  11   2        411.14        439.19        20.65 o                         
   8  11   2        140.46        138.39        15.89 o                         
  -8  12   2          9.96         28.12        22.09 o                         
  -7  12   2         52.85         60.99        21.43 o                         
  -6  12   2          0.12         -5.76        14.58 o                         
  -5  12   2         93.17        109.92        19.87 o                         
  -4  12   2          1.00         -5.06        10.03 o                         
  -3  12   2        429.98        473.17        29.74 o                         
  -2  12   2        345.23        330.79        20.25 o                         
  -1  12   2        671.78        714.67        22.98 o                         
   0  12   2        121.54        125.39         7.77 o                         
   1  12   2        379.07        404.99        18.46 o                         
   2  12   2        193.46        203.60        11.38 o                         
   3  12   2        169.20        179.50        11.39 o                         
   4  12   2          4.52          6.01         4.05 o                         
   5  12   2        124.54        126.28         8.14 o                         
   6  12   2         60.36         50.91         8.04 o                         
   7  12   2          4.32          7.31         7.33 o                         
   8  12   2         56.34         57.15         8.48 o                         
  -8  13   2         42.79         52.22        19.20 o                         
  -7  13   2          2.92        -10.55        13.04 o                         
  -6  13   2         87.90         89.49        19.92 o                         
  -5  13   2          8.81         12.56        12.83 o                         
  -4  13   2        470.72        455.79        35.80 o                         
  -3  13   2          0.97         -6.85         8.37 o                         
  -2  13   2        280.06        301.62        13.13 o                         
  -1  13   2        243.85        228.70        13.38 o                         
   0  13   2        826.59        780.49        26.99 o                         
   1  13   2        116.01         84.67         6.58 o                         
   2  13   2         12.64          3.00         4.01 o                         
   3  13   2        711.31        804.30        29.53 o                         
   4  13   2        118.94        119.65        23.16 o                         
   5  13   2        183.11        186.09        11.01 o                         
   6  13   2        190.93        177.54        13.01 o                         
   7  13   2         29.90         22.25         6.03 o                         
  -7  14   2        138.45        149.84        25.54 o                         
  -6  14   2          1.10         -6.51        14.47 o                         
  -5  14   2        321.07        297.97        30.90 o                         
  -4  14   2         34.98         23.14        15.21 o                         
  -3  14   2         60.12         68.22        14.78 o                         
  -2  14   2        261.89        270.07        11.90 o                         
  -1  14   2         75.12         80.71         6.23 o                         
   0  14   2        354.78        355.95        17.37 o                         
   1  14   2         30.42         23.50         6.67 o                         
   2  14   2        430.86        461.31        19.32 o                         
   3  14   2         10.50          3.44         4.15 o                         
   4  14   2        123.44        114.41        17.29 o                         
   5  14   2         15.96         14.61         9.26 o                         
   6  14   2         65.78         77.40        21.48 o                         
   7  14   2         15.49         14.37        13.73 o                         
  -7  15   2         11.20          3.90        15.84 o                         
  -6  15   2        235.40        214.79        28.41 o                         
  -5  15   2        121.43        141.46        29.10 o                         
  -4  15   2         13.00         15.01        12.43 o                         
  -3  15   2          0.07         -4.49         9.80 o                         
  -2  15   2          0.26         -2.30         9.10 o                         
  -1  15   2        113.12        113.29         8.69 o                         
   0  15   2         58.72         55.26         7.28 o                         
   1  15   2        527.42        497.51        19.53 o                         
   2  15   2         13.84         13.41         4.81 o                         
   3  15   2         84.30         74.35         7.75 o                         
   4  15   2          0.54         -0.34         6.70 o                         
   5  15   2         46.91         49.11        22.40 o                         
   6  15   2         98.24        157.34        31.37 o                         
  -6  16   2        127.17        138.74        24.47 o                         
  -5  16   2          0.81        -11.21        11.21 o                         
  -4  16   2          1.28         14.83        12.10 o                         
  -3  16   2         50.42         58.13        15.04 o                         
  -2  16   2         59.10         52.09        12.50 o                         
  -1  16   2          9.59         10.41         6.17 o                         
   0  16   2        183.24        178.21        14.47 o                         
   1  16   2        213.68        233.24        15.14 o                         
   2  16   2        227.05        209.30        15.99 o                         
   3  16   2        130.65        148.00        10.89 o                         
   4  16   2          4.81          6.31        14.78 o                         
   5  16   2         94.84         96.02        20.66 o                         
  -5  17   2          1.53          7.16        17.71 o                         
  -4  17   2         13.09         14.57        14.26 o                         
  -3  17   2         48.88         93.27        17.05 o                         
  -2  17   2         35.01         13.18        11.24 o                         
  -1  17   2        426.51        457.28        23.10 o                         
   0  17   2         72.25         81.85         8.60 o                         
   1  17   2        100.49         85.10         9.16 o                         
   2  17   2        114.36        124.99        10.11 o                         
   3  17   2          4.25          5.78         5.03 o                         
   4  17   2          0.79         10.99        12.79 o                         
  -4  18   2         11.57          2.82        20.98 o                         
  -3  18   2         68.13         49.04        14.46 o                         
  -2  18   2        198.45        234.55        25.54 o                         
  -1  18   2         77.76         70.25         7.03 o                         
   0  18   2         12.69         11.98         7.75 o                         
   1  18   2          0.00         -1.28         6.32 o                         
   2  18   2         15.96         17.34         6.05 o                         
   3  18   2         30.35         43.08         6.52 o                         
  -1  19   2         27.24         29.91         5.78 o                         
   0  19   2        193.89        197.09        12.71 o                         
   1  19   2         11.63          9.08         8.90 o                         
 -11   0   3         30.08         11.75        15.97 o                         
  -9   0   3          4.03         11.59        11.13 o                         
  -7   0   3         11.23          9.59         6.71 o                         
  -5   0   3        422.01        454.25        23.37 o                         
  -3   0   3        815.21        791.47        34.23 o                         
  -1   0   3      15897.94      14118.31       456.25 o                         
   1   0   3        664.44        683.05        24.59 o                         
   3   0   3       1405.53       1393.32        49.35 o                         
   5   0   3          5.31          6.62         6.28 o                         
   7   0   3       1555.59       1515.09        69.25 o                         
   9   0   3          7.89          5.79        16.33 o                         
 -11   1   3          3.16          6.64        10.56 o                         
 -10   1   3          6.57          4.77         8.55 o                         
  -9   1   3         66.09         56.83        10.73 o                         
  -8   1   3          1.17         -5.31         5.46 o                         
  -7   1   3          0.88         -2.83         4.55 o                         
  -6   1   3         50.65         51.45         6.47 o                         
  -5   1   3          8.08         13.60         4.75 o                         
  -4   1   3         14.35         12.12         3.49 o                         
  -3   1   3         26.91         18.43         4.10 o                         
  -2   1   3         18.11         17.08         3.12 o                         
  -1   1   3       1006.05        902.52        21.57 o                         
   0   1   3       2481.56       2409.65        54.31 o                         
   1   1   3       5444.85       5133.06       132.39 o                         
   2   1   3       2300.70       2267.80        52.91 o                         
   3   1   3       4973.04       5133.22       116.72 o                         
   4   1   3        963.82        961.46        26.51 o                         
   5   1   3         17.42         19.74         6.16 o                         
   6   1   3        335.47        386.87        17.67 o                         
   7   1   3        672.79        687.50        30.31 o                         
   8   1   3         23.02         28.73         8.91 o                         
   9   1   3         23.67          8.03         8.50 o                         
  10   1   3         51.86         44.51        11.59 o                         
 -11   2   3         76.56         62.28        15.39 o                         
 -10   2   3        180.00        214.68        20.46 o                         
  -9   2   3        222.70        236.52        22.80 o                         
  -8   2   3        296.15        316.75        18.54 o                         
  -7   2   3        300.14        284.33        17.41 o                         
  -6   2   3        416.43        409.18        17.18 o                         
  -5   2   3          3.93          2.53         4.45 o                         
  -4   2   3         15.93         10.01         3.95 o                         
  -3   2   3       1090.71       1128.81        30.54 o                         
  -2   2   3       6632.42       6550.48       145.89 o                         
  -1   2   3      11743.44      10696.51       247.78 o                         
   0   2   3      19112.74      17345.10       393.00 o                         
   1   2   3       9831.51       9290.19       584.21 o                         
   2   2   3        305.07        321.02        14.50 o                         
   3   2   3        201.49        212.05         9.75 o                         
   4   2   3        110.44        168.60         9.59 o                         
   5   2   3        713.33        742.62        22.95 o                         
   6   2   3        182.00        200.77        12.56 o                         
   7   2   3         28.45         20.87         9.77 o                         
   8   2   3        198.28        214.67        16.83 o                         
   9   2   3         20.12         20.82         9.64 o                         
  10   2   3          1.67          3.30         9.02 o                         
 -11   3   3        109.56         91.17        17.34 o                         
 -10   3   3          2.26         -9.32         9.32 o                         
  -9   3   3        133.58        120.92        15.81 o                         
  -8   3   3          3.47         -5.72         6.22 o                         
  -7   3   3        373.80        351.38        16.06 o                         
  -6   3   3         46.83         71.27         7.21 o                         
  -5   3   3          3.34          4.68         4.08 o                         
  -4   3   3         28.48         15.33         3.88 o                         
  -3   3   3       1142.41       1191.17        29.73 o                         
  -2   3   3        378.48        305.82         9.97 o                         
  -1   3   3       5765.27       5603.31       144.11 o                         
   0   3   3      11046.84      10498.11       656.39 o                         
   1   3   3        840.18        806.36        20.31 o                         
   2   3   3         38.78         46.09         4.26 o                         
   3   3   3        243.91        263.00        10.84 o                         
   4   3   3        391.88        411.86        15.23 o                         
   5   3   3         97.60        109.06        10.96 o                         
   6   3   3        199.26        209.22        12.53 o                         
   7   3   3        724.25        745.49        30.33 o                         
   8   3   3         39.09         41.31         9.42 o                         
   9   3   3        288.49        277.71        19.77 o                         
  10   3   3         51.99         66.76        12.15 o                         
 -11   4   3         28.11         25.11        11.57 o                         
 -10   4   3         29.50         46.06        11.19 o                         
  -9   4   3        177.30        148.19        14.57 o                         
  -8   4   3        131.01        150.30        12.99 o                         
  -7   4   3         21.50         11.90         5.73 o                         
  -6   4   3        176.50        186.31        10.90 o                         
  -5   4   3       1725.23       1769.36        44.44 o                         
  -4   4   3       1810.52       1952.66        47.50 o                         
  -3   4   3        383.99        390.77        12.03 o                         
  -2   4   3       1174.19       1161.84        28.15 o                         
  -1   4   3        169.82        187.45         7.24 o                         
   0   4   3      13019.01      12524.06       451.65 o                         
   1   4   3        114.25        126.74         6.53 o                         
   2   4   3        208.41        213.88         9.22 o                         
   3   4   3        958.24        959.52        27.30 o                         
   4   4   3       1378.30       1402.38        39.07 o                         
   5   4   3          0.68          0.40         3.21 o                         
   6   4   3        520.06        510.46        20.07 o                         
   7   4   3        245.19        269.29        26.45 o                         
   8   4   3        242.20        236.89        19.31 o                         
   9   4   3         16.26         13.20         8.98 o                         
  10   4   3        455.03        540.95        30.20 o                         
 -10   5   3         15.55         19.88         9.24 o                         
  -9   5   3         28.81         26.63         9.14 o                         
  -8   5   3         77.47         64.68        12.73 o                         
  -7   5   3       1336.34       1298.14        41.24 o                         
  -6   5   3        232.80        250.99        12.57 o                         
  -5   5   3       1616.42       1715.31        43.11 o                         
  -4   5   3        887.24        962.12        25.16 o                         
  -3   5   3       5150.28       5250.72       118.11 o                         
  -2   5   3         60.93         79.80         5.46 o                         
  -1   5   3       8027.38       8211.40       194.81 o                         
   0   5   3        550.66        512.85        17.81 o                         
   1   5   3        554.12        546.12        16.29 o                         
   2   5   3         49.08         58.65         4.73 o                         
   3   5   3         87.95         89.95         6.18 o                         
   4   5   3       1703.18       1735.45        43.66 o                         
   5   5   3         51.98         50.28         6.46 o                         
   6   5   3        158.70        164.96        12.04 o                         
   7   5   3         48.38         50.18         9.86 o                         
   8   5   3         24.90         13.34         8.99 o                         
   9   5   3         31.47         58.25        20.71 o                         
  10   5   3          0.03          6.55        10.46 o                         
 -10   6   3          6.17         20.74         9.26 o                         
  -9   6   3         59.38         56.81        10.24 o                         
  -8   6   3          6.23          2.36         7.25 o                         
  -7   6   3         63.64         57.45         7.10 o                         
  -6   6   3        163.38        182.78        10.95 o                         
  -5   6   3        564.98        550.36        17.40 o                         
  -4   6   3        978.44        993.05        25.65 o                         
  -3   6   3        268.34        312.51        19.82 o                         
  -2   6   3          2.41          2.14         2.26 o                         
  -1   6   3        581.44        529.70        14.31 o                         
   0   6   3       2855.17       2753.74        67.60 o                         
   1   6   3        282.36        304.38        10.26 o                         
   2   6   3        701.70        749.79        20.33 o                         
   3   6   3       1156.20       1124.67        31.33 o                         
   4   6   3       1224.00       1112.48        32.54 o                         
   5   6   3        266.06        242.70        13.06 o                         
   6   6   3       2552.88       2457.77        62.05 o                         
   7   6   3         54.25         54.47         9.38 o                         
   8   6   3          5.62          0.85         6.74 o                         
   9   6   3         76.72         67.36        13.36 o                         
  10   6   3         46.68         37.64        11.50 o                         
 -10   7   3         33.70         38.47        13.29 o                         
  -9   7   3         12.40         23.45         8.33 o                         
  -8   7   3        139.40        181.97        13.57 o                         
  -7   7   3          0.79         -2.71         4.03 o                         
  -6   7   3        768.43        750.03        28.12 o                         
  -5   7   3          0.00         -4.10         4.10 o                         
  -4   7   3        356.87        343.79        27.10 o                         
  -3   7   3        361.38        409.58        23.23 o                         
  -2   7   3       1522.70       1531.14        47.70 o                         
  -1   7   3          2.01          2.58         2.26 o                         
   0   7   3       3034.44       3164.29        77.54 o                         
   1   7   3          1.57          3.38         2.87 o                         
   2   7   3       2406.32       2351.76        55.80 o                         
   3   7   3         46.87         50.40         5.21 o                         
   4   7   3        153.00        152.10        10.52 o                         
   5   7   3        172.65        189.25        10.69 o                         
   6   7   3        581.50        546.27        21.13 o                         
   7   7   3        507.31        507.07        23.47 o                         
   8   7   3        524.13        516.66        27.27 o                         
   9   7   3         12.19         10.17         8.31 o                         
 -10   8   3          0.07          1.54         7.46 o                         
  -9   8   3         21.88         23.56         7.62 o                         
  -8   8   3        125.11        149.26        12.82 o                         
  -7   8   3        101.81        125.01         8.31 o                         
  -6   8   3        171.17        173.95        10.17 o                         
  -5   8   3        109.26        116.25        18.12 o                         
  -4   8   3        875.94        888.53        38.82 o                         
  -3   8   3          9.48         11.85         7.10 o                         
  -2   8   3       1893.93       1838.90        75.00 o                         
  -1   8   3       1042.41       1050.49        27.99 o                         
   0   8   3        657.16        595.82        17.85 o                         
   1   8   3         89.84         85.27         6.78 o                         
   2   8   3        133.27        138.10         7.44 o                         
   3   8   3         28.84         47.01         6.81 o                         
   4   8   3       1298.90       1279.87        33.82 o                         
   5   8   3        266.63        249.39        12.45 o                         
   6   8   3         45.27         38.83         6.31 o                         
   7   8   3          8.98         10.92         6.52 o                         
   8   8   3          0.02         -1.85         7.84 o                         
   9   8   3        159.47        126.25        14.10 o                         
 -10   9   3         10.59         29.91        13.78 o                         
  -9   9   3        327.56        346.89        18.14 o                         
  -8   9   3        492.28        519.03        20.83 o                         
  -7   9   3        238.73        248.84        11.89 o                         
  -6   9   3         81.52        108.57        19.00 o                         
  -5   9   3         79.68         67.10        12.72 o                         
  -4   9   3        354.81        355.59        24.59 o                         
  -3   9   3       3648.94       3812.49       128.93 o                         
  -2   9   3        184.57        174.04        15.10 o                         
  -1   9   3        424.59        399.29        15.80 o                         
   0   9   3        151.89        174.48         8.32 o                         
   1   9   3         13.98         -1.81         2.83 o                         
   2   9   3        967.00        989.55        26.33 o                         
   3   9   3         19.91          9.62         3.66 o                         
   4   9   3          1.20         -2.77         3.98 o                         
   5   9   3        461.11        423.68        16.50 o                         
   6   9   3       1161.63       1050.59        32.31 o                         
   7   9   3          1.36          7.35         6.46 o                         
   8   9   3          0.04         -0.48         7.03 o                         
   9   9   3         78.69         59.37        13.71 o                         
  -9  10   3          3.79          5.38        10.54 o                         
  -8  10   3         27.36         36.15        11.70 o                         
  -7  10   3          7.11         10.23        12.71 o                         
  -6  10   3          0.17          6.29        11.44 o                         
  -5  10   3         11.47         14.38        11.61 o                         
  -4  10   3          3.61          7.83         9.51 o                         
  -3  10   3          0.09         -0.67         6.21 o                         
  -2  10   3         23.35         28.17         7.53 o                         
  -1  10   3          0.74          3.74         3.06 o                         
   0  10   3        853.62        859.90        24.66 o                         
   1  10   3        698.98        676.72        19.35 o                         
   2  10   3         13.97         11.27         3.65 o                         
   3  10   3         10.33          9.36         4.94 o                         
   4  10   3         76.95         72.57         6.59 o                         
   5  10   3         28.61         20.98         5.78 o                         
   6  10   3        734.51        696.76        24.94 o                         
   7  10   3         66.78         62.17         8.99 o                         
   8  10   3         91.86         86.15        11.32 o                         
   9  10   3          8.49         10.00         9.57 o                         
  -9  11   3         53.33         65.44        26.68 o                         
  -8  11   3        146.13        185.78        26.99 o                         
  -7  11   3         48.74         61.53        17.51 o                         
  -6  11   3         51.56         46.41        15.49 o                         
  -5  11   3        986.22       1014.14        54.12 o                         
  -4  11   3        372.40        399.68        32.16 o                         
  -3  11   3         77.10         74.33        11.74 o                         
  -2  11   3        330.07        319.08        12.21 o                         
  -1  11   3        116.75        127.24         7.87 o                         
   0  11   3         50.67         51.61         6.59 o                         
   1  11   3         92.66         85.34         6.39 o                         
   2  11   3        174.80        182.82         9.38 o                         
   3  11   3         11.57         10.02         4.10 o                         
   4  11   3         58.19         48.60         9.14 o                         
   5  11   3        310.05        300.58        14.03 o                         
   6  11   3         63.72         74.28         7.71 o                         
   7  11   3        152.59        141.94        16.29 o                         
   8  11   3         86.14         57.26         9.86 o                         
  -8  12   3         26.30         13.50        14.80 o                         
  -7  12   3         46.11         56.50        19.14 o                         
  -6  12   3        614.74        610.00        45.79 o                         
  -5  12   3         31.69         20.80        13.11 o                         
  -4  12   3         21.11         23.53        12.06 o                         
  -3  12   3        111.13        107.43        16.28 o                         
  -2  12   3         48.12         60.24         6.35 o                         
  -1  12   3        808.35        805.22        22.06 o                         
   0  12   3         79.91         70.40         7.14 o                         
   1  12   3         48.03         54.34         6.32 o                         
   2  12   3          0.09          8.84         4.12 o                         
   3  12   3        105.78        100.36         7.50 o                         
   4  12   3         18.87         11.53         5.32 o                         
   5  12   3        161.81        167.82        11.08 o                         
   6  12   3         34.93         24.22         6.35 o                         
   7  12   3        216.23        244.86        17.37 o                         
   8  12   3         26.32         17.34         8.84 o                         
  -8  13   3          0.79          5.92        15.64 o                         
  -7  13   3          2.55         -9.23        12.81 o                         
  -6  13   3          7.95         24.07        14.88 o                         
  -5  13   3       1197.38       1273.28        64.64 o                         
  -4  13   3        285.48        277.66        27.62 o                         
  -3  13   3        121.59        124.54        17.83 o                         
  -2  13   3       1623.60       1645.48        72.59 o                         
  -1  13   3        429.30        446.85        14.64 o                         
   0  13   3         51.10         47.93         5.41 o                         
   1  13   3        156.24        146.07         9.75 o                         
   2  13   3          1.05          2.82         7.40 o                         
   3  13   3        100.12         92.51         8.98 o                         
   4  13   3         21.82         22.18         8.80 o                         
   5  13   3        344.30        333.68        15.83 o                         
   6  13   3          3.50         -3.30         6.15 o                         
   7  13   3          0.61          1.16         6.14 o                         
  -7  14   3         86.74         89.67        21.30 o                         
  -6  14   3         23.85         35.75        16.40 o                         
  -5  14   3         70.06         54.27        28.20 o                         
  -4  14   3          5.51         22.54        14.73 o                         
  -3  14   3        851.35        940.07        59.71 o                         
  -2  14   3       1011.59        969.71        49.59 o                         
  -1  14   3          4.89          8.93         5.06 o                         
   0  14   3         22.39         21.37         5.18 o                         
   1  14   3        115.13        108.14         8.42 o                         
   2  14   3         44.11         60.64         9.90 o                         
   3  14   3         44.99         41.68         8.00 o                         
   4  14   3        345.29        319.93        18.24 o                         
   5  14   3        266.25        278.41        19.79 o                         
   6  14   3          0.00          1.53         5.56 o                         
   7  14   3         13.92         26.96        10.70 o                         
  -7  15   3         44.95         57.05        24.65 o                         
  -6  15   3          0.17          8.65        14.03 o                         
  -5  15   3          0.01         13.81        13.81 o                         
  -4  15   3          1.03         26.93        13.22 o                         
  -3  15   3        100.92        114.84        30.11 o                         
  -2  15   3         33.27         33.42        11.75 o                         
  -1  15   3         39.69         44.97         5.37 o                         
   0  15   3          1.31         -0.31         4.94 o                         
   1  15   3        216.99        207.68        14.50 o                         
   2  15   3        376.86        335.90        19.54 o                         
   3  15   3        198.16        188.73        11.77 o                         
   4  15   3          0.07          3.21         6.31 o                         
   5  15   3         70.07         56.53         8.12 o                         
   6  15   3          2.56          9.52         6.86 o                         
  -6  16   3         76.26         68.44        21.46 o                         
  -5  16   3          0.09        -26.50        31.67 o                         
  -4  16   3          1.59        -11.56        11.56 o                         
  -3  16   3          5.20         -1.58        21.88 o                         
  -2  16   3         71.94         96.45        22.92 o                         
  -1  16   3        395.12        389.10        14.96 o                         
   0  16   3        134.23        128.54        16.60 o                         
   1  16   3          0.17         -2.67         6.50 o                         
   2  16   3        142.83        141.40        12.18 o                         
   3  16   3         21.99         19.82         5.53 o                         
   4  16   3          2.81         17.69         6.66 o                         
   5  16   3         51.26         64.42         8.41 o                         
  -5  17   3         43.29         59.71        18.03 o                         
  -4  17   3         18.00         13.56        13.70 o                         
  -3  17   3         38.82         31.34        14.26 o                         
  -2  17   3        310.05        289.85        26.86 o                         
  -1  17   3          1.15          1.05         4.67 o                         
   0  17   3         27.48         24.49         6.20 o                         
   1  17   3         61.41         52.64         8.58 o                         
   2  17   3        110.13        106.33        12.25 o                         
   3  17   3         12.45          9.90         6.00 o                         
   4  17   3          5.68          8.02         4.49 o                         
  -3  18   3          5.14          6.51        20.55 o                         
  -2  18   3          0.58         -1.41        10.44 o                         
  -1  18   3          0.50         -1.68         4.02 o                         
   0  18   3          0.04         11.17         7.68 o                         
   1  18   3        101.41        105.67        11.04 o                         
   2  18   3         95.24         98.47        11.73 o                         
   3  18   3         81.42         90.39        10.48 o                         
  -1  19   3        127.49        143.89        26.43 o                         
   0  19   3         80.21         62.08        18.56 o                         
 -10   0   4        171.36        197.67        25.86 o                         
  -8   0   4        881.39        884.97        47.36 o                         
  -6   0   4        120.04        107.43        12.44 o                         
  -4   0   4       3458.76       3629.10       119.21 o                         
  -2   0   4       2145.27       2022.08        66.42 o                         
   0   0   4      10512.77       9916.22       328.39 o                         
   2   0   4         85.62        115.06         9.62 o                         
   4   0   4      10021.81       9886.84       314.42 o                         
   6   0   4       3633.95       3613.54       123.70 o                         
   8   0   4          9.88         32.96        16.77 o                         
  10   0   4        188.95        225.47        28.48 o                         
 -11   1   4         34.49         32.13        11.85 o                         
 -10   1   4         28.28          9.08         9.29 o                         
  -9   1   4         11.92         10.61         8.52 o                         
  -8   1   4         74.21         74.92        10.82 o                         
  -7   1   4         11.68          0.43         4.89 o                         
  -6   1   4        323.47        378.20        17.05 o                         
  -5   1   4         83.39        105.48         8.96 o                         
  -4   1   4         47.66         47.18         5.17 o                         
  -3   1   4         45.16         53.65         5.10 o                         
  -2   1   4        597.26        542.92        14.77 o                         
  -1   1   4       9914.88       9407.79       222.13 o                         
   0   1   4       1074.29       1043.47        25.00 o                         
   1   1   4        538.73        493.80        13.71 o                         
   2   1   4          2.01         -2.15         3.60 o                         
   3   1   4       2351.10       2388.36        56.89 o                         
   4   1   4          0.36         -1.01         3.77 o                         
   5   1   4         42.79         61.49         6.93 o                         
   6   1   4         16.02         15.32         5.67 o                         
   7   1   4         39.94         45.77         9.65 o                         
   8   1   4          1.30         -4.02         6.77 o                         
   9   1   4          2.03         -7.16         7.16 o                         
  10   1   4         30.75         17.16        10.03 o                         
 -11   2   4          0.06         -0.98        13.45 o                         
 -10   2   4          8.35         20.61         9.41 o                         
  -9   2   4        495.11        592.01        36.52 o                         
  -8   2   4          0.95          4.29         6.99 o                         
  -7   2   4         63.96         85.73         9.37 o                         
  -6   2   4          0.42          0.42         5.53 o                         
  -5   2   4        343.45        359.14        15.54 o                         
  -4   2   4         35.09         36.36         4.85 o                         
  -3   2   4       1041.19       1058.73        26.95 o                         
  -2   2   4          8.69          5.08         2.65 o                         
  -1   2   4        137.29        135.02         5.72 o                         
   0   2   4          0.86          2.12         2.53 o                         
   1   2   4         24.17         34.90         3.65 o                         
   2   2   4       1146.57       1169.15        29.26 o                         
   3   2   4         97.41        122.59         7.51 o                         
   4   2   4        161.85        185.37        11.43 o                         
   5   2   4          4.63          4.53         4.22 o                         
   6   2   4        815.70        790.22        25.42 o                         
   7   2   4       1639.50       1558.82        50.24 o                         
   8   2   4         45.69         56.96        10.53 o                         
   9   2   4        274.13        315.01        22.16 o                         
  10   2   4         18.48         11.57        12.48 o                         
 -11   3   4         30.49         34.76        14.16 o                         
 -10   3   4         17.89          8.73        10.66 o                         
  -9   3   4        475.67        528.63        28.92 o                         
  -8   3   4        706.86        702.24        29.88 o                         
  -7   3   4       1090.15       1026.24        30.56 o                         
  -6   3   4        785.52        728.17        22.67 o                         
  -5   3   4          1.15          4.12         3.69 o                         
  -4   3   4        189.80        218.86         9.86 o                         
  -3   3   4        513.34        497.45        14.52 o                         
  -2   3   4       2957.63       3116.11        70.99 o                         
  -1   3   4        174.17        176.94         7.42 o                         
   0   3   4       1217.32       1193.56        28.52 o                         
   1   3   4        334.66        344.81        10.76 o                         
   2   3   4         28.34         33.50         4.24 o                         
   3   3   4        790.49        837.53        23.07 o                         
   4   3   4        243.33        262.15        12.31 o                         
   5   3   4        146.98        168.51        10.54 o                         
   6   3   4          3.39          4.10         4.88 o                         
   7   3   4         33.86         33.01         9.48 o                         
   8   3   4         37.55         24.67         9.00 o                         
   9   3   4        282.65        260.50        25.56 o                         
  10   3   4        119.89        140.07        16.07 o                         
 -11   4   4         54.80         56.77        13.22 o                         
 -10   4   4         47.40         53.92        14.94 o                         
  -9   4   4        216.26        193.45        16.56 o                         
  -8   4   4         13.03         11.58         6.93 o                         
  -7   4   4        249.63        273.25        14.35 o                         
  -6   4   4        133.37        122.26         8.90 o                         
  -5   4   4         41.95         42.29         5.24 o                         
  -4   4   4       2508.16       2742.06        64.79 o                         
  -3   4   4        837.36        786.49        22.43 o                         
  -2   4   4       1667.50       1782.61        45.12 o                         
  -1   4   4        828.42        890.57        23.62 o                         
   0   4   4         18.52         35.23         4.11 o                         
   1   4   4        301.40        283.14        11.86 o                         
   2   4   4          0.26          8.53         3.30 o                         
   3   4   4          3.85          9.27         3.78 o                         
   4   4   4         99.12        128.28         8.31 o                         
   5   4   4        270.55        307.63        24.44 o                         
   6   4   4         52.63         46.72         9.05 o                         
   7   4   4         37.92         37.71         8.71 o                         
   8   4   4        136.40        108.18        14.77 o                         
   9   4   4        179.28        226.28        18.51 o                         
  10   4   4        123.96        145.84        16.28 o                         
 -10   5   4         70.45         79.14        12.77 o                         
  -9   5   4        385.30        379.45        23.97 o                         
  -8   5   4         19.15          6.72         6.71 o                         
  -7   5   4        205.67        214.86        15.62 o                         
  -6   5   4         65.23         67.61         8.98 o                         
  -5   5   4        520.33        478.96        16.14 o                         
  -4   5   4       3725.66       3827.17        88.45 o                         
  -3   5   4       1547.26       1612.34        36.42 o                         
  -2   5   4        232.90        260.21         8.65 o                         
  -1   5   4         21.00         16.46         3.27 o                         
   0   5   4       3668.65       3676.58        83.42 o                         
   1   5   4        424.47        409.90        12.47 o                         
   2   5   4       3750.64       3709.99        91.46 o                         
   3   5   4        226.11        232.45        11.53 o                         
   4   5   4        813.00        755.55        23.97 o                         
   5   5   4        129.74        135.10        11.31 o                         
   6   5   4        104.55        107.80        11.10 o                         
   7   5   4        104.90         95.82        12.75 o                         
   8   5   4        193.01        178.49        20.39 o                         
   9   5   4          1.36          9.79        10.95 o                         
  10   5   4         20.06         37.62        12.42 o                         
 -10   6   4         39.44         46.40        11.38 o                         
  -9   6   4        102.05        115.33        13.07 o                         
  -8   6   4        198.09        228.92        16.79 o                         
  -7   6   4          4.69         12.51         5.32 o                         
  -6   6   4        140.12        145.54         9.07 o                         
  -5   6   4         81.71         92.86         6.39 o                         
  -4   6   4        153.90        148.87         6.84 o                         
  -3   6   4        400.06        408.23        12.17 o                         
  -2   6   4       1003.65        918.12        25.07 o                         
  -1   6   4       1716.49       1707.98        43.57 o                         
   0   6   4        952.52        969.24        24.55 o                         
   1   6   4        271.67        287.92        11.17 o                         
   2   6   4         11.10         12.07         3.76 o                         
   3   6   4       1717.57       1730.36        43.24 o                         
   4   6   4         55.64         54.16         5.99 o                         
   5   6   4        125.41        131.53        10.03 o                         
   6   6   4         96.68         93.75         8.94 o                         
   7   6   4        765.56        710.69        30.41 o                         
   8   6   4         77.69         60.87        17.76 o                         
   9   6   4         10.44         21.83        10.64 o                         
 -10   7   4        160.44        183.81        16.05 o                         
  -9   7   4         72.61         78.80        10.57 o                         
  -8   7   4         16.20          4.31         6.87 o                         
  -7   7   4        960.02       1027.01        35.53 o                         
  -6   7   4         35.99         20.94         4.80 o                         
  -5   7   4         46.15         47.33         4.21 o                         
  -4   7   4        845.05        947.32        29.30 o                         
  -3   7   4        648.15        616.27        28.36 o                         
  -2   7   4        133.34        145.49         5.78 o                         
  -1   7   4        625.62        622.88        18.49 o                         
   0   7   4        199.20        220.34         9.06 o                         
   1   7   4         51.28         41.59         4.73 o                         
   2   7   4        165.75        182.41        10.33 o                         
   3   7   4          7.57         11.60         4.99 o                         
   4   7   4        841.39        819.21        25.57 o                         
   5   7   4          2.87          1.39         4.87 o                         
   6   7   4        155.38        172.91        12.21 o                         
   7   7   4         82.39         72.10        11.05 o                         
   8   7   4        112.88        100.67        18.05 o                         
   9   7   4         24.71         15.69         9.65 o                         
 -10   8   4         65.65         52.86        11.14 o                         
  -9   8   4        184.57        239.76        17.35 o                         
  -8   8   4         43.72         35.85         7.77 o                         
  -7   8   4         57.48         58.16         6.37 o                         
  -6   8   4        667.46        667.46        21.73 o                         
  -5   8   4        527.36        603.95        33.88 o                         
  -4   8   4         21.92         13.60         7.40 o                         
  -3   8   4        122.35        138.28        13.58 o                         
  -2   8   4       1056.14       1066.38        27.81 o                         
  -1   8   4        821.28        802.50        24.49 o                         
   0   8   4        306.51        320.02        13.13 o                         
   1   8   4        305.13        333.92        11.98 o                         
   2   8   4        317.14        287.22        13.37 o                         
   3   8   4         28.69         27.14         4.52 o                         
   4   8   4        826.09        834.50        25.75 o                         
   5   8   4        338.92        343.48        21.45 o                         
   6   8   4         71.56         76.91         8.48 o                         
   7   8   4        195.97        194.43        16.77 o                         
   8   8   4         76.67         47.74        10.58 o                         
   9   8   4          6.12         16.68         9.03 o                         
 -10   9   4        287.49        325.76        20.48 o                         
  -9   9   4         96.63         97.60        18.07 o                         
  -8   9   4        192.97        209.52        11.70 o                         
  -7   9   4         39.58         23.61         6.15 o                         
  -6   9   4          7.42         -7.67         9.80 o                         
  -5   9   4        110.66         92.28        17.30 o                         
  -4   9   4        247.26        222.54        27.32 o                         
  -3   9   4         14.39         17.21         7.22 o                         
  -2   9   4       1317.10       1414.32        40.82 o                         
  -1   9   4          8.46          3.42         3.45 o                         
   0   9   4       1192.69       1185.28        34.96 o                         
   1   9   4        368.31        388.27        13.34 o                         
   2   9   4        414.01        404.88        14.23 o                         
   3   9   4        870.74        863.38        27.37 o                         
   4   9   4        276.73        278.30        12.75 o                         
   5   9   4        101.71         87.58         7.90 o                         
   6   9   4        966.16        949.17        33.29 o                         
   7   9   4          1.15          1.17         6.48 o                         
   8   9   4        104.67        110.88        12.83 o                         
   9   9   4          0.99         14.59         9.14 o                         
  -9  10   4         63.84         65.92         8.97 o                         
  -8  10   4        114.16         83.21        29.55 o                         
  -7  10   4        115.43        118.65        21.72 o                         
  -6  10   4        418.47        398.29        45.63 o                         
  -5  10   4        373.23        387.74        38.90 o                         
  -4  10   4          4.54          7.51        12.62 o                         
  -3  10   4        305.86        371.06        36.57 o                         
  -2  10   4        113.88        118.46         6.19 o                         
  -1  10   4        238.53        252.38        10.58 o                         
   0  10   4         62.01         64.08         6.07 o                         
   1  10   4          5.82         -0.63         3.48 o                         
   2  10   4        295.49        308.07        12.47 o                         
   3  10   4        265.76        280.62        12.56 o                         
   4  10   4         21.77          8.58         4.95 o                         
   5  10   4       1213.95       1239.75        36.29 o                         
   6  10   4        131.70        124.05        11.03 o                         
   7  10   4        171.53        163.93        16.58 o                         
   8  10   4         53.37         47.15         9.83 o                         
  -9  11   4        151.97        222.39        55.86 o                         
  -8  11   4          1.36          6.13        17.77 o                         
  -7  11   4          3.24         13.64        13.65 o                         
  -6  11   4         14.86          2.50        11.59 o                         
  -5  11   4       1105.07       1158.08        58.94 o                         
  -4  11   4        469.04        510.39        45.27 o                         
  -3  11   4       1520.56       1497.32        58.32 o                         
  -2  11   4        522.53        538.03        20.02 o                         
  -1  11   4       1068.98       1091.55        33.23 o                         
   0  11   4         85.16         84.09         6.50 o                         
   1  11   4        119.79        109.11         9.09 o                         
   2  11   4        255.84        247.19        11.48 o                         
   3  11   4        104.27        103.68         8.37 o                         
   4  11   4        263.97        261.21        13.37 o                         
   5  11   4         44.22         40.24        10.33 o                         
   6  11   4          2.18         -0.31         5.80 o                         
   7  11   4        297.45        314.36        19.43 o                         
   8  11   4         44.40         19.55         8.39 o                         
  -8  12   4          1.59         -3.23        14.16 o                         
  -7  12   4          2.52          0.59        14.81 o                         
  -6  12   4        136.51        156.17        43.84 o                         
  -5  12   4          5.08         17.11        11.84 o                         
  -4  12   4        337.17        382.83        58.21 o                         
  -3  12   4        171.45        205.26        26.54 o                         
  -2  12   4        963.81        907.20        32.23 o                         
  -1  12   4          8.09          3.92         3.78 o                         
   0  12   4         49.55         59.65         6.36 o                         
   1  12   4        433.01        405.47        15.07 o                         
   2  12   4        219.52        217.01        11.55 o                         
   3  12   4        275.30        271.40        13.26 o                         
   4  12   4          9.54          5.22         4.91 o                         
   5  12   4        172.45        168.33        11.60 o                         
   6  12   4         25.42         29.53         8.63 o                         
   7  12   4        213.00        190.25        18.57 o                         
   8  12   4         15.44          8.88        13.72 o                         
  -8  13   4         62.17         18.49        32.64 o                         
  -7  13   4        182.93        245.04        30.37 o                         
  -6  13   4          5.18         12.47        13.76 o                         
  -5  13   4        268.75        296.84        29.69 o                         
  -4  13   4         46.07         45.34        14.06 o                         
  -3  13   4         68.18         39.89        15.20 o                         
  -2  13   4          2.98         -0.49         4.89 o                         
  -1  13   4        617.00        627.74        19.70 o                         
   0  13   4        635.49        619.52        22.01 o                         
   1  13   4         23.30         23.01         5.59 o                         
   2  13   4         38.65         44.25         6.23 o                         
   3  13   4         15.07         10.13         5.22 o                         
   4  13   4         37.19         34.14         6.44 o                         
   5  13   4         12.37          5.15         6.14 o                         
   6  13   4        139.53        134.24        12.33 o                         
   7  13   4        112.22        114.20        12.12 o                         
  -7  14   4        335.68        313.09        47.26 o                         
  -6  14   4        284.60        286.15        31.22 o                         
  -5  14   4         50.62         42.95        18.98 o                         
  -4  14   4          0.62          6.54        12.06 o                         
  -3  14   4         19.60          0.25        10.17 o                         
  -2  14   4         30.64         41.60        12.05 o                         
  -1  14   4          5.20          0.53         3.53 o                         
   0  14   4          0.04         -0.76         5.38 o                         
   1  14   4        420.52        389.24        21.04 o                         
   2  14   4         34.22         39.02         8.59 o                         
   3  14   4          2.55          1.75         4.95 o                         
   4  14   4         11.71         11.07        11.37 o                         
   5  14   4         59.86         58.33         9.66 o                         
   6  14   4          2.27         -3.53         7.93 o                         
  -7  15   4        125.29        141.95        28.54 o                         
  -6  15   4        104.14        121.58        22.24 o                         
  -5  15   4         35.16         24.32        19.90 o                         
  -4  15   4        116.90        141.31        21.02 o                         
  -3  15   4          3.84         -9.06         9.06 o                         
  -2  15   4        127.52        128.07        17.59 o                         
  -1  15   4        381.38        401.64        17.54 o                         
   0  15   4        142.57        151.61        16.61 o                         
   1  15   4          1.22         -0.44         6.09 o                         
   2  15   4          1.62          2.59         6.69 o                         
   3  15   4         39.86         32.25        10.02 o                         
   4  15   4        175.54        181.94        28.82 o                         
   5  15   4          2.46         17.18         7.80 o                         
   6  15   4         43.28         34.25        15.04 o                         
  -6  16   4         41.82         17.29        16.31 o                         
  -5  16   4          0.14          1.09        12.80 o                         
  -4  16   4         13.71         -5.09        11.95 o                         
  -3  16   4        100.17        131.99        30.87 o                         
  -2  16   4        258.38        237.02        27.14 o                         
  -1  16   4         55.81         67.95         6.14 o                         
   0  16   4          0.00         -5.61         5.61 o                         
   1  16   4         33.82         23.73         6.76 o                         
   2  16   4          0.29          4.97         7.35 o                         
   3  16   4         40.63         28.59         9.59 o                         
   4  16   4         34.40         29.95        10.54 o                         
   5  16   4         71.99         97.84        20.97 o                         
  -5  17   4         50.07         35.43        17.39 o                         
  -4  17   4         13.23          4.96        12.29 o                         
  -3  17   4          2.37          4.42        11.50 o                         
  -2  17   4        366.93        363.83        30.15 o                         
  -1  17   4         11.73         10.11         4.06 o                         
   0  17   4         43.79         36.42         7.07 o                         
   1  17   4         38.69         40.66         8.18 o                         
   2  17   4          0.32          0.19         9.62 o                         
   3  17   4          3.73          2.76         6.18 o                         
   4  17   4          3.30          8.96         7.01 o                         
  -3  18   4          1.57         12.23        12.52 o                         
  -2  18   4         17.67         17.56        16.12 o                         
  -1  18   4         84.52         98.77         7.67 o                         
   0  18   4         54.24         47.74         7.53 o                         
   1  18   4         44.77         57.29         9.18 o                         
   2  18   4         40.16         42.52         8.31 o                         
 -11   0   5        116.12        127.91        32.14 o                         
  -9   0   5       1475.15       1508.62        89.61 o                         
  -7   0   5          0.96         -5.86         6.41 o                         
  -5   0   5         86.30        100.93        10.62 o                         
  -3   0   5          3.60          1.22         4.40 o                         
  -1   0   5       1644.59       1689.05        55.88 o                         
   1   0   5       4491.73       4504.56       143.87 o                         
   3   0   5       6302.15       6697.90       214.57 o                         
   5   0   5       1689.16       1722.79        63.52 o                         
   7   0   5        428.12        418.73        32.79 o                         
   9   0   5        122.59        132.05        21.33 o                         
 -11   1   5         56.80         69.29        13.27 o                         
 -10   1   5        152.12        168.83        16.73 o                         
  -9   1   5        151.38        144.16        15.96 o                         
  -8   1   5          0.61          0.53         6.96 o                         
  -7   1   5        494.67        488.50        20.56 o                         
  -6   1   5        344.42        381.09        17.68 o                         
  -5   1   5        421.53        448.49        16.58 o                         
  -4   1   5        123.11        140.09         7.40 o                         
  -3   1   5        144.40        173.78         8.20 o                         
  -2   1   5         98.06        121.09         6.71 o                         
  -1   1   5      10280.58      10193.12       639.85 o                         
   0   1   5          8.12          6.63         2.71 o                         
   1   1   5        124.69        143.62         7.10 o                         
   2   1   5        723.72        747.57        20.33 o                         
   3   1   5        529.79        505.05        16.49 o                         
   4   1   5        308.88        323.82        15.13 o                         
   5   1   5         37.52         44.46         7.68 o                         
   6   1   5         29.60         39.52         7.17 o                         
   7   1   5        176.95        189.00        28.06 o                         
   8   1   5        156.18        180.04        16.20 o                         
   9   1   5          0.16         -5.80         7.59 o                         
  10   1   5         71.39         52.32        12.98 o                         
 -11   2   5         19.46         18.96        11.66 o                         
 -10   2   5         11.01          2.29         9.46 o                         
  -9   2   5        700.39        731.50        36.37 o                         
  -8   2   5        126.19        113.88        14.05 o                         
  -7   2   5        112.77        126.18        10.76 o                         
  -6   2   5          0.78          4.96         4.47 o                         
  -5   2   5        264.26        263.29        17.80 o                         
  -4   2   5          1.06          2.51         3.57 o                         
  -3   2   5          2.33         -3.49         3.49 o                         
  -2   2   5          7.46          8.45         2.79 o                         
  -1   2   5        367.18        350.61        10.42 o                         
   0   2   5       1193.07       1156.69        28.08 o                         
   1   2   5         64.73         86.29         5.49 o                         
   2   2   5       3679.93       3651.37        89.52 o                         
   3   2   5       2094.51       2241.08        54.22 o                         
   4   2   5        849.32        812.98        23.81 o                         
   5   2   5         69.93         72.82         7.85 o                         
   6   2   5       1507.72       1475.36        40.65 o                         
   7   2   5         20.98         12.94         8.60 o                         
   8   2   5          7.11         14.21         8.87 o                         
   9   2   5        191.37        237.44        22.82 o                         
  10   2   5        251.52        243.90        21.86 o                         
 -11   3   5         73.82         91.65        15.61 o                         
 -10   3   5         83.03         95.44        14.51 o                         
  -9   3   5          1.69          4.69         7.74 o                         
  -8   3   5         37.82         33.90         8.63 o                         
  -7   3   5        544.09        542.13        20.76 o                         
  -6   3   5        176.15        179.43        11.87 o                         
  -5   3   5        666.37        634.36        19.49 o                         
  -4   3   5         31.66         33.49         4.39 o                         
  -3   3   5       2197.30       2240.66        53.14 o                         
  -2   3   5       1747.01       1736.82        41.24 o                         
  -1   3   5        558.81        556.60        15.99 o                         
   0   3   5         93.35         94.44         5.38 o                         
   1   3   5        434.91        408.83        12.41 o                         
   2   3   5        995.59       1029.19        26.90 o                         
   3   3   5        368.07        384.38        13.92 o                         
   4   3   5        304.84        342.57        14.83 o                         
   5   3   5          9.55         12.19         5.46 o                         
   6   3   5       1435.09       1348.03        37.91 o                         
   7   3   5         15.52         35.73         8.72 o                         
   8   3   5        141.24        144.15        14.54 o                         
   9   3   5         25.36         40.54        11.45 o                         
  10   3   5         29.99         15.39        10.14 o                         
 -11   4   5         28.38         26.88        11.87 o                         
 -10   4   5          0.04         15.55        10.03 o                         
  -9   4   5         14.25          1.52         7.94 o                         
  -8   4   5         10.01         10.56         6.95 o                         
  -7   4   5        204.00        187.54        11.89 o                         
  -6   4   5        587.65        516.88        18.56 o                         
  -5   4   5        126.04        103.85         7.29 o                         
  -4   4   5       1415.79       1416.46        35.80 o                         
  -3   4   5        230.74        220.39         8.75 o                         
  -2   4   5       3094.85       3150.90        72.17 o                         
  -1   4   5          0.00         -0.33         2.43 o                         
   0   4   5       1364.01       1301.87        31.60 o                         
   1   4   5        907.31        979.25        25.06 o                         
   2   4   5        415.56        391.55        13.88 o                         
   3   4   5          6.15          6.03         3.94 o                         
   4   4   5         30.55         35.24         5.62 o                         
   5   4   5        279.45        299.45        14.57 o                         
   6   4   5          7.17          8.38         5.51 o                         
   7   4   5        343.44        281.37        18.36 o                         
   8   4   5        318.94        307.64        21.58 o                         
   9   4   5          4.88          8.83         8.83 o                         
 -10   5   5         18.21         24.53        10.19 o                         
  -9   5   5        279.08        283.44        20.54 o                         
  -8   5   5         79.07         51.28         9.22 o                         
  -7   5   5        363.11        371.38        18.52 o                         
  -6   5   5         90.43        107.24         7.91 o                         
  -5   5   5        178.89        164.87        11.93 o                         
  -4   5   5         34.56         40.63         4.21 o                         
  -3   5   5       5441.12       5950.21       143.31 o                         
  -2   5   5         79.31         77.56         5.36 o                         
  -1   5   5        346.55        354.97        12.03 o                         
   0   5   5         28.44         24.89         3.56 o                         
   1   5   5          1.67          5.34         3.08 o                         
   2   5   5         18.96         19.51         4.79 o                         
   3   5   5        267.74        298.36        12.54 o                         
   4   5   5         96.97         98.74         8.79 o                         
   5   5   5         19.83         11.87         5.55 o                         
   6   5   5        738.13        729.78        30.95 o                         
   7   5   5        116.27        123.20        13.74 o                         
   8   5   5          1.35         -1.78         7.52 o                         
   9   5   5         86.15         91.50        16.29 o                         
 -10   6   5        800.09        907.68        72.38 o                         
  -9   6   5        142.68        131.94        14.39 o                         
  -8   6   5        447.64        408.50        23.08 o                         
  -7   6   5        584.78        621.90        23.89 o                         
  -6   6   5        315.81        311.09        13.56 o                         
  -5   6   5         24.53         20.34         3.61 o                         
  -4   6   5        166.13        176.74         9.41 o                         
  -3   6   5        202.82        198.39         8.83 o                         
  -2   6   5       1602.43       1705.00        44.03 o                         
  -1   6   5        621.34        676.57        18.26 o                         
   0   6   5        658.70        654.56        18.06 o                         
   1   6   5         13.32          8.61         4.99 o                         
   2   6   5       1986.46       1886.42        46.29 o                         
   3   6   5          8.27          6.20         4.94 o                         
   4   6   5        866.65        879.79        27.72 o                         
   5   6   5          0.00         -3.57         4.67 o                         
   6   6   5         22.87         26.68         7.82 o                         
   7   6   5          0.48         -6.46         6.46 o                         
   8   6   5        134.57        139.19        17.29 o                         
   9   6   5          0.96          5.47         9.16 o                         
 -10   7   5        390.57        409.54        24.70 o                         
  -9   7   5         43.19         55.08         9.52 o                         
  -8   7   5          5.50          1.01         6.09 o                         
  -7   7   5         74.40         88.69        10.87 o                         
  -6   7   5         63.61         50.10         5.26 o                         
  -5   7   5       1092.53       1151.81        31.51 o                         
  -4   7   5        217.83        215.44         8.10 o                         
  -3   7   5        379.49        400.64        12.70 o                         
  -2   7   5       1642.55       1728.61        41.60 o                         
  -1   7   5         71.19         64.96         5.38 o                         
   0   7   5       3344.26       3547.51        81.63 o                         
   1   7   5        635.19        574.45        17.00 o                         
   2   7   5        280.84        315.58        13.53 o                         
   3   7   5         34.64         40.83         5.94 o                         
   4   7   5         73.95         79.42         7.36 o                         
   5   7   5        102.62         96.21         9.82 o                         
   6   7   5        412.36        432.67        20.23 o                         
   7   7   5        242.60        243.31        18.01 o                         
   8   7   5        145.82        171.26        15.88 o                         
   9   7   5          4.96          6.22         8.95 o                         
 -10   8   5        198.14        235.52        18.29 o                         
  -9   8   5         40.47         49.35        19.31 o                         
  -8   8   5          1.93         -3.02         5.06 o                         
  -7   8   5        468.37        479.65        19.17 o                         
  -6   8   5          6.54          7.57         4.64 o                         
  -5   8   5        414.14        488.69        18.20 o                         
  -4   8   5          0.80          4.50        10.48 o                         
  -3   8   5        412.17        417.85        17.39 o                         
  -2   8   5         76.06         74.52         4.83 o                         
  -1   8   5       1270.86       1267.19        34.37 o                         
   0   8   5        109.17        126.89         7.30 o                         
   1   8   5         80.28         80.86         6.64 o                         
   2   8   5        404.55        398.35        16.74 o                         
   3   8   5        806.60        814.22        23.65 o                         
   4   8   5        798.30        775.86        23.93 o                         
   5   8   5        345.19        341.92        20.67 o                         
   6   8   5         49.74         55.75         8.97 o                         
   7   8   5         27.83         25.63         8.71 o                         
   8   8   5         19.91         28.46         9.53 o                         
   9   8   5         63.96         67.03        18.69 o                         
  -9   9   5         27.08         27.37         7.71 o                         
  -8   9   5         45.04         34.42         6.63 o                         
  -7   9   5         55.43         46.57        16.13 o                         
  -6   9   5        964.67       1000.14        53.58 o                         
  -5   9   5         91.84         49.30        11.81 o                         
  -4   9   5         95.75         94.16        12.96 o                         
  -3   9   5        233.45        246.66        19.39 o                         
  -2   9   5          8.42         14.93         3.09 o                         
  -1   9   5         92.54        111.65         7.38 o                         
   0   9   5        747.88        740.02        20.70 o                         
   1   9   5        344.54        415.92        22.97 o                         
   2   9   5          2.16         -0.52         3.30 o                         
   3   9   5        243.62        236.07        13.33 o                         
   4   9   5          5.02          3.84         4.56 o                         
   5   9   5         46.56         44.46         7.15 o                         
   6   9   5         17.22         17.15         6.97 o                         
   7   9   5         71.84         83.18        11.72 o                         
   8   9   5        144.90        123.26        14.53 o                         
  -9  10   5          9.33          4.77        10.60 o                         
  -8  10   5         26.24          8.47        17.60 o                         
  -7  10   5         15.35          4.35        12.40 o                         
  -6  10   5         94.63         97.80        17.86 o                         
  -5  10   5        292.42        394.01        49.32 o                         
  -4  10   5          0.30         -6.32         7.23 o                         
  -3  10   5        159.49        180.62        28.65 o                         
  -2  10   5        515.99        524.99        15.70 o                         
  -1  10   5        178.23        209.86        11.39 o                         
   0  10   5         12.72         11.01         4.10 o                         
   1  10   5         77.95         65.48         7.34 o                         
   2  10   5        518.80        533.83        17.76 o                         
   3  10   5        521.51        543.26        26.95 o                         
   4  10   5        180.43        182.89        11.33 o                         
   5  10   5        549.91        510.29        28.36 o                         
   6  10   5        208.17        190.95        14.85 o                         
   7  10   5         20.62         17.82        10.07 o                         
   8  10   5         58.03         66.80        12.13 o                         
  -9  11   5         11.46         36.38        20.34 o                         
  -8  11   5          5.90          7.47        22.80 o                         
  -7  11   5         15.92          3.47        18.10 o                         
  -6  11   5        223.84        214.68        26.07 o                         
  -5  11   5         43.67         14.62        11.86 o                         
  -4  11   5         43.90         14.39        10.71 o                         
  -3  11   5        224.04        211.99        19.03 o                         
  -2  11   5        201.10        219.96        10.19 o                         
  -1  11   5        206.92        207.79        10.28 o                         
   0  11   5        161.78        160.38         9.36 o                         
   1  11   5         53.63         44.62         5.53 o                         
   2  11   5          1.40          1.14         4.06 o                         
   3  11   5         14.95         11.71         4.99 o                         
   4  11   5        110.26        126.01        10.69 o                         
   5  11   5          2.68         10.96         7.92 o                         
   6  11   5         79.15         68.48        10.42 o                         
   7  11   5         41.31         35.74         9.70 o                         
   8  11   5          5.03         -7.05         7.05 o                         
  -8  12   5         79.60        116.83        37.73 o                         
  -7  12   5         24.38        -21.38        21.38 o                         
  -6  12   5         19.88          6.05        11.82 o                         
  -5  12   5         36.16         17.46        13.95 o                         
  -4  12   5        370.15        431.69        90.18 o                         
  -3  12   5          2.38          1.37         9.98 o                         
  -2  12   5        356.70        347.37        12.91 o                         
  -1  12   5        436.55        429.27        17.02 o                         
   0  12   5         92.49         90.74         7.75 o                         
   1  12   5        360.70        367.25        15.55 o                         
   2  12   5          5.93         -0.01         5.34 o                         
   3  12   5        139.57        136.22         9.73 o                         
   4  12   5        260.80        270.12        15.89 o                         
   5  12   5        205.56        218.87        30.55 o                         
   6  12   5          5.13          3.39         6.65 o                         
   7  12   5          1.36         -2.75         7.50 o                         
  -8  13   5         13.86         19.36        21.91 o                         
  -7  13   5          1.77         36.25        21.43 o                         
  -6  13   5          5.61         11.51        13.73 o                         
  -5  13   5         20.82         49.52        15.66 o                         
  -4  13   5         14.59         -2.00        10.62 o                         
  -3  13   5         28.72          1.61        12.50 o                         
  -2  13   5        185.20        156.55         7.28 o                         
  -1  13   5          1.86          5.21         4.76 o                         
   0  13   5        217.03        182.04        12.55 o                         
   1  13   5         26.20         21.81         6.12 o                         
   2  13   5          0.87         -4.88         5.74 o                         
   3  13   5        318.61        326.02        17.74 o                         
   4  13   5         31.47         14.15         9.30 o                         
   5  13   5         31.33         15.86         6.95 o                         
   6  13   5         38.29         37.32        10.59 o                         
   7  13   5         84.23         77.90        14.56 o                         
  -7  14   5         32.89         39.26        24.62 o                         
  -6  14   5        341.55        338.85        34.37 o                         
  -5  14   5          4.94         -5.15        12.02 o                         
  -4  14   5         44.67         52.43        32.72 o                         
  -3  14   5          0.27         10.18        12.69 o                         
  -2  14   5         26.70         24.45         5.95 o                         
  -1  14   5        467.36        472.65        16.75 o                         
   0  14   5        352.94        360.25        18.98 o                         
   1  14   5         10.54         12.00         7.58 o                         
   2  14   5        169.47        161.53        17.62 o                         
   3  14   5        794.30        861.48        30.62 o                         
   4  14   5         22.16         19.47         7.04 o                         
   5  14   5        106.11         89.95        10.34 o                         
   6  14   5         50.07         45.97        11.01 o                         
  -6  15   5         82.87         84.25        21.44 o                         
  -5  15   5          1.75        -10.69        13.46 o                         
  -4  15   5        103.99        105.36        19.13 o                         
  -3  15   5          4.24         33.92        12.41 o                         
  -2  15   5         14.75          1.13         9.88 o                         
  -1  15   5        395.53        410.89        16.92 o                         
   0  15   5          0.30          2.33         6.75 o                         
   1  15   5        406.51        376.55        21.95 o                         
   2  15   5         25.20         18.09         7.98 o                         
   3  15   5        448.35        449.25        21.82 o                         
   4  15   5        134.09        129.40        12.05 o                         
   5  15   5          0.03         -2.69         7.02 o                         
  -6  16   5         31.30         66.58        30.67 o                         
  -5  16   5        332.29        362.48        43.32 o                         
  -4  16   5          0.60        -10.55        16.47 o                         
  -3  16   5         52.12         46.94        14.76 o                         
  -2  16   5          0.71         18.92        11.74 o                         
  -1  16   5        159.84        182.60        10.64 o                         
   0  16   5         73.89         73.17         9.60 o                         
   1  16   5         28.38         24.81         7.62 o                         
   2  16   5         12.90         27.78        14.76 o                         
   3  16   5          6.70         -7.88        10.84 o                         
   4  16   5         67.54         55.63        11.40 o                         
  -4  17   5          4.56         38.47        16.30 o                         
  -3  17   5         96.35         72.48        17.27 o                         
  -2  17   5        116.12        111.27        18.02 o                         
  -1  17   5         24.99         29.46         4.91 o                         
   0  17   5        203.15        215.58        19.00 o                         
   1  17   5        168.61        203.53        13.71 o                         
   2  17   5          8.83         11.74         7.25 o                         
   3  17   5         25.70         15.46         9.13 o                         
  -3  18   5         35.65         53.62        16.38 o                         
  -2  18   5          6.26        -10.09        10.09 o                         
  -1  18   5         30.84         25.70         5.50 o                         
   0  18   5         44.68         31.33         6.89 o                         
   1  18   5          0.14         -1.01         6.24 o                         
   2  18   5          3.17         15.74         8.56 o                         
 -10   0   6          9.62          4.51        12.71 o                         
  -8   0   6         14.87         19.29        14.76 o                         
  -6   0   6        986.93       1105.81        44.76 o                         
  -4   0   6        124.20        125.56        11.18 o                         
  -2   0   6        760.90        766.61        32.03 o                         
   0   0   6       5474.71       5532.62       175.50 o                         
   2   0   6       1964.80       1917.61        65.58 o                         
   4   0   6        745.59        748.72        38.41 o                         
   6   0   6        978.71       1043.67        51.61 o                         
   8   0   6        875.21        801.91        49.45 o                         
 -11   1   6        174.77        192.72        18.78 o                         
 -10   1   6         32.79         16.50         9.83 o                         
  -9   1   6        102.99         84.09        15.63 o                         
  -8   1   6        110.28         92.89        11.57 o                         
  -7   1   6        999.45        975.73        33.91 o                         
  -6   1   6         18.54         19.61         6.50 o                         
  -5   1   6        646.14        657.43        20.44 o                         
  -4   1   6          0.00         -3.29         3.29 o                         
  -3   1   6       1458.83       1498.77        36.96 o                         
  -2   1   6        109.74        113.92         6.33 o                         
  -1   1   6       1133.61       1130.89        27.77 o                         
   0   1   6        405.33        360.46        12.83 o                         
   1   1   6         43.31         37.09         4.64 o                         
   2   1   6       5174.30       5240.95       127.21 o                         
   3   1   6         51.23         32.99         5.09 o                         
   4   1   6         13.56         13.13         4.71 o                         
   5   1   6        139.31        156.49        10.83 o                         
   6   1   6         51.26         32.03         7.46 o                         
   7   1   6          2.28          0.51         7.10 o                         
   8   1   6        197.19        253.64        27.06 o                         
   9   1   6          5.70          1.79         8.76 o                         
 -11   2   6         69.13         99.73        20.09 o                         
 -10   2   6          1.12          4.14         8.65 o                         
  -9   2   6        330.38        311.19        23.14 o                         
  -8   2   6        353.30        334.55        22.62 o                         
  -7   2   6        691.06        673.86        24.96 o                         
  -6   2   6        313.89        341.72        22.12 o                         
  -5   2   6         97.37        102.44         8.02 o                         
  -4   2   6        834.32        869.51        24.02 o                         
  -3   2   6        582.01        591.25        16.97 o                         
  -2   2   6       1008.63       1054.01        26.84 o                         
  -1   2   6       6240.12       6202.03       138.79 o                         
   0   2   6        606.84        588.87        16.15 o                         
   1   2   6       1740.58       1796.31        43.03 o                         
   2   2   6        180.86        233.36        13.24 o                         
   3   2   6       4283.26       4310.07        99.80 o                         
   4   2   6         19.64         27.45         5.40 o                         
   5   2   6        672.45        616.90        21.55 o                         
   6   2   6       1045.59        945.49        32.21 o                         
   7   2   6        215.78        251.75        19.35 o                         
   8   2   6        201.32        191.79        16.67 o                         
   9   2   6        284.90        310.10        21.93 o                         
 -11   3   6         25.97         46.49        12.49 o                         
 -10   3   6         65.32         65.25        13.10 o                         
  -9   3   6          6.82          6.49         7.58 o                         
  -8   3   6        184.75        178.77        16.56 o                         
  -7   3   6          0.61         -3.41         5.14 o                         
  -6   3   6        192.66        182.59        10.74 o                         
  -5   3   6          8.46         12.93         4.18 o                         
  -4   3   6        908.81        910.55        26.70 o                         
  -3   3   6        165.83        180.13         8.36 o                         
  -2   3   6        652.11        651.57        17.81 o                         
  -1   3   6        982.82       1005.24        25.30 o                         
   0   3   6        672.84        650.02        17.66 o                         
   1   3   6        813.45        856.88        22.62 o                         
   2   3   6        707.18        702.40        19.99 o                         
   3   3   6          2.48         -2.98         2.98 o                         
   4   3   6        697.52        664.75        21.12 o                         
   5   3   6         12.16         16.62         5.76 o                         
   6   3   6        966.57        929.81        32.39 o                         
   7   3   6         77.89         74.08        10.76 o                         
   8   3   6         26.58         28.33         9.37 o                         
   9   3   6          8.04         -8.41         8.41 o                         
 -10   4   6          6.08         19.85        10.87 o                         
  -9   4   6          3.17          0.53         8.04 o                         
  -8   4   6         12.23         12.83         7.49 o                         
  -7   4   6         10.61          7.63         6.49 o                         
  -6   4   6        165.99        158.09         9.85 o                         
  -5   4   6         49.98         51.14         5.38 o                         
  -4   4   6          0.02         -2.86         2.98 o                         
  -3   4   6         16.10          6.86         2.91 o                         
  -2   4   6        503.26        532.73        15.27 o                         
  -1   4   6        744.88        778.69        20.56 o                         
   0   4   6         13.90         15.65         3.51 o                         
   1   4   6        661.27        668.31        18.74 o                         
   2   4   6        405.33        433.11        14.48 o                         
   3   4   6          6.91          7.74         3.95 o                         
   4   4   6        104.56        112.60         8.34 o                         
   5   4   6        130.63        124.57        10.06 o                         
   6   4   6         42.22         45.91         8.40 o                         
   7   4   6         22.69         17.48         8.07 o                         
   8   4   6         52.32         45.27        10.20 o                         
   9   4   6          5.61         -1.47         8.58 o                         
 -10   5   6        126.01        163.04        17.06 o                         
  -9   5   6         62.45         75.59        12.07 o                         
  -8   5   6        282.18        224.87        17.12 o                         
  -7   5   6        587.41        598.42        25.60 o                         
  -6   5   6        129.45        120.70         8.39 o                         
  -5   5   6        755.10        788.43        24.60 o                         
  -4   5   6        353.37        399.46        13.67 o                         
  -3   5   6       2752.92       2866.50        67.08 o                         
  -2   5   6        182.78        198.76         9.23 o                         
  -1   5   6       1189.09       1225.54        30.49 o                         
   0   5   6        674.24        677.64        18.69 o                         
   1   5   6       1044.60        979.74        25.70 o                         
   2   5   6         16.57          5.94         3.74 o                         
   3   5   6        595.11        638.39        19.76 o                         
   4   5   6        310.32        327.52        15.63 o                         
   5   5   6          0.24         -4.33         4.33 o                         
   6   5   6        710.03        758.65        30.68 o                         
   7   5   6          7.71         13.25         7.59 o                         
   8   5   6          7.48         -0.95         7.53 o                         
   9   5   6          4.03          1.66         9.25 o                         
 -10   6   6         42.84         38.36        16.38 o                         
  -9   6   6         43.11         38.79        12.74 o                         
  -8   6   6         86.08         68.38        10.11 o                         
  -7   6   6        602.58        653.14        24.64 o                         
  -6   6   6          7.25         12.56         4.38 o                         
  -5   6   6         91.61         95.07         6.61 o                         
  -4   6   6         20.85          9.12         4.81 o                         
  -3   6   6         95.52        102.78         7.68 o                         
  -2   6   6        265.19        247.69         9.70 o                         
  -1   6   6         30.30         21.19         3.57 o                         
   0   6   6       1637.15       1621.26        39.65 o                         
   1   6   6        149.81        178.53        11.28 o                         
   2   6   6       1469.34       1456.30        37.04 o                         
   3   6   6         34.77         47.15         5.88 o                         
   4   6   6          2.05         -2.30         4.26 o                         
   5   6   6        406.51        401.10        18.81 o                         
   6   6   6       1401.82       1336.80        48.89 o                         
   7   6   6         25.25         27.07        10.00 o                         
   8   6   6         85.43         89.13        14.62 o                         
   9   6   6         88.30         74.16        15.14 o                         
 -10   7   6        348.82        382.78        23.82 o                         
  -9   7   6         18.86         19.62         8.15 o                         
  -8   7   6        215.29        209.05        15.35 o                         
  -7   7   6          4.69          1.89         4.87 o                         
  -6   7   6         17.71         16.20         4.57 o                         
  -5   7   6       1004.41       1050.64        28.16 o                         
  -4   7   6          6.96          7.58         3.17 o                         
  -3   7   6        275.95        331.65        13.56 o                         
  -2   7   6        228.36        232.27        10.02 o                         
  -1   7   6       1209.08       1209.21        30.74 o                         
   0   7   6        717.82        762.06        21.00 o                         
   1   7   6          6.05         16.55         3.96 o                         
   2   7   6        151.70        166.58         9.15 o                         
   3   7   6        759.98        716.17        21.43 o                         
   4   7   6        432.98        454.33        19.12 o                         
   5   7   6          5.89          4.37         5.86 o                         
   6   7   6        103.54        100.23        13.57 o                         
   7   7   6          6.52         -0.35        11.55 o                         
   8   7   6          5.55         10.96         9.58 o                         
   9   7   6         44.00         48.34        13.67 o                         
 -10   8   6         63.26         77.16        13.42 o                         
  -9   8   6          1.97          2.98         7.23 o                         
  -8   8   6         55.56         70.02         8.83 o                         
  -7   8   6        524.20        587.52        28.71 o                         
  -6   8   6         77.48         64.07         5.47 o                         
  -5   8   6         22.26         21.16         2.96 o                         
  -4   8   6        457.92        442.28        13.72 o                         
  -3   8   6        374.25        396.39        12.89 o                         
  -2   8   6        238.96        236.02         9.38 o                         
  -1   8   6         63.14         47.14         5.09 o                         
   0   8   6        558.10        584.69        17.39 o                         
   1   8   6         78.47         50.36         5.57 o                         
   2   8   6        429.18        458.42        17.29 o                         
   3   8   6         35.34         37.42         8.24 o                         
   4   8   6        492.96        501.49        20.67 o                         
   5   8   6        119.70        120.11        10.70 o                         
   6   8   6        288.06        270.83        25.11 o                         
   7   8   6         12.85         20.57         8.59 o                         
   8   8   6          4.75         -7.33         7.33 o                         
  -9   9   6         37.14         34.57         8.85 o                         
  -8   9   6         92.08         87.05         8.74 o                         
  -7   9   6        191.83        210.47        11.35 o                         
  -6   9   6         75.81         99.84        18.22 o                         
  -5   9   6          2.78         -3.31         9.22 o                         
  -4   9   6        470.36        497.49        39.95 o                         
  -3   9   6         44.98         49.63         4.54 o                         
  -2   9   6        153.27        175.67         9.06 o                         
  -1   9   6        314.18        284.30        11.18 o                         
   0   9   6         60.54         85.95         6.39 o                         
   1   9   6        481.02        470.77        15.91 o                         
   2   9   6         86.92        102.38         9.68 o                         
   3   9   6        267.42        276.97        13.12 o                         
   4   9   6        197.18        194.82        13.29 o                         
   5   9   6        210.44        188.15        14.60 o                         
   6   9   6        232.74        225.99        16.69 o                         
   7   9   6          9.46          8.96        10.44 o                         
   8   9   6        219.73        260.23        19.41 o                         
  -9  10   6          4.29          3.88         6.12 o                         
  -8  10   6         10.33         23.02        20.96 o                         
  -7  10   6          7.93         -3.66        11.67 o                         
  -6  10   6         15.16         10.24        12.11 o                         
  -5  10   6          5.98         14.65        19.56 o                         
  -4  10   6        441.31        365.82        39.06 o                         
  -3  10   6        826.31        865.14        29.72 o                         
  -2  10   6         44.39         30.82         4.02 o                         
  -1  10   6        152.32        138.62         9.68 o                         
   0  10   6          3.41          1.70         3.97 o                         
   1  10   6          8.05          3.32         4.10 o                         
   2  10   6         25.30         25.09         5.35 o                         
   3  10   6         54.42         47.40         8.93 o                         
   4  10   6         36.16         35.16         7.45 o                         
   5  10   6        421.28        458.26        22.06 o                         
   6  10   6          4.50          4.63         7.12 o                         
   7  10   6         43.90         26.85        10.55 o                         
   8  10   6          5.35         17.12         8.94 o                         
  -9  11   6         50.74         43.58        24.93 o                         
  -8  11   6          8.47          6.18        25.62 o                         
  -7  11   6         39.87         32.73        15.55 o                         
  -6  11   6          5.50          1.10        13.95 o                         
  -5  11   6         18.93          6.64        12.98 o                         
  -4  11   6        203.71        226.86        24.20 o                         
  -3  11   6       2309.40       2263.56        97.19 o                         
  -2  11   6         13.41         12.65         3.59 o                         
  -1  11   6        839.60        806.75        24.70 o                         
   0  11   6        768.38        784.14        22.62 o                         
   1  11   6        141.77        135.99         9.11 o                         
   2  11   6          2.54          3.71         4.84 o                         
   3  11   6        509.30        499.84        21.84 o                         
   4  11   6         45.18         31.82         7.29 o                         
   5  11   6         64.63         52.42         9.10 o                         
   6  11   6          1.98         -2.89        12.30 o                         
   7  11   6         38.79         40.60        10.28 o                         
  -8  12   6         27.19         19.02        20.35 o                         
  -7  12   6         75.38         27.53        18.09 o                         
  -6  12   6         34.12         18.76        20.40 o                         
  -5  12   6         14.15         -2.88        11.07 o                         
  -4  12   6          4.41         -5.45         9.75 o                         
  -3  12   6          6.02         34.57        11.45 o                         
  -2  12   6       1110.94       1174.93        39.27 o                         
  -1  12   6          2.49         -1.76         3.96 o                         
   0  12   6        146.56        168.54        11.88 o                         
   1  12   6         23.56         38.68         6.54 o                         
   2  12   6         32.13         30.29         7.19 o                         
   3  12   6        163.63        158.04        17.83 o                         
   4  12   6         26.89         38.45         9.01 o                         
   5  12   6        327.42        346.77        21.08 o                         
   6  12   6          0.16          2.34         8.49 o                         
   7  12   6          0.00          1.62         9.16 o                         
  -8  13   6          0.07         12.88        21.79 o                         
  -7  13   6         55.05         62.98        23.84 o                         
  -6  13   6        333.67        314.60        47.28 o                         
  -5  13   6         15.90         15.00        23.81 o                         
  -4  13   6        168.33        167.83        22.54 o                         
  -3  13   6          2.78          5.27        10.55 o                         
  -2  13   6         63.48         60.81         8.12 o                         
  -1  13   6        106.12         92.74         9.23 o                         
   0  13   6        291.75        326.06        21.08 o                         
   1  13   6        600.53        611.89        26.13 o                         
   2  13   6        208.38        184.31        17.94 o                         
   3  13   6          9.30          8.75         6.77 o                         
   4  13   6         69.83         76.59         9.69 o                         
   5  13   6         52.57         49.55         9.60 o                         
   6  13   6        312.58        334.56        21.29 o                         
  -7  14   6         24.74          9.14        16.05 o                         
  -6  14   6         23.44         29.83        15.54 o                         
  -5  14   6         24.44         16.67        14.36 o                         
  -4  14   6         24.07         42.26        31.88 o                         
  -3  14   6         51.20         36.69        13.12 o                         
  -2  14   6         43.70         39.66         4.49 o                         
  -1  14   6        759.75        805.12        32.20 o                         
   0  14   6         11.32          4.26         5.59 o                         
   1  14   6         63.58         53.25        11.42 o                         
   2  14   6        116.16         95.02        10.93 o                         
   3  14   6         19.99         14.06         6.91 o                         
   4  14   6         98.60        123.42        12.05 o                         
   5  14   6         22.56         32.35         9.79 o                         
   6  14   6         59.45         56.15        10.77 o                         
  -6  15   6          3.79        -12.31        12.31 o                         
  -5  15   6         25.89         23.07        14.66 o                         
  -4  15   6        106.55        102.79        21.19 o                         
  -3  15   6          2.59          4.68        11.14 o                         
  -2  15   6        152.88        166.73         9.77 o                         
  -1  15   6          5.87          3.21         6.65 o                         
   0  15   6          1.41          0.14         6.65 o                         
   1  15   6         44.35         50.57        12.17 o                         
   2  15   6         12.87         19.87         7.09 o                         
   3  15   6        178.98        183.34        14.05 o                         
   4  15   6         46.82         52.70        10.15 o                         
   5  15   6          9.14          9.76         7.85 o                         
  -5  16   6         70.80         67.84        19.79 o                         
  -4  16   6        116.90        112.75        20.63 o                         
  -3  16   6         36.42         41.86        15.16 o                         
  -2  16   6        457.09        403.88        31.98 o                         
  -1  16   6         29.50         26.21         5.30 o                         
   0  16   6          4.44         -6.66         6.66 o                         
   1  16   6          0.07          9.46         7.17 o                         
   2  16   6          0.23         -1.06         7.49 o                         
   3  16   6         25.92         34.74         8.77 o                         
   4  16   6         14.99         33.20         8.75 o                         
  -4  17   6        109.49        134.35        22.11 o                         
  -3  17   6         14.23         -4.63        12.60 o                         
  -2  17   6          0.02          6.06        12.47 o                         
  -1  17   6         14.09          6.39         5.83 o                         
   0  17   6         20.50         26.81         7.01 o                         
   1  17   6         43.22         31.01         8.55 o                         
   2  17   6          3.53         -2.63         7.76 o                         
   3  17   6         38.74         33.10        14.97 o                         
  -2  18   6         17.31         -5.22        14.10 o                         
  -1  18   6         22.50         18.22         6.35 o                         
   0  18   6         22.64         20.21         6.68 o                         
   1  18   6         75.71         64.96        18.39 o                         
 -11   0   7         25.25         48.30        17.31 o                         
  -9   0   7        461.39        439.12        35.97 o                         
  -7   0   7        147.36        165.21        16.68 o                         
  -5   0   7       3956.57       4004.47       119.19 o                         
  -3   0   7       2209.45       2288.57        77.10 o                         
  -1   0   7        531.02        432.88        18.41 o                         
   1   0   7        458.97        476.39        20.66 o                         
   3   0   7        120.76        119.32        11.88 o                         
   5   0   7       1478.48       1402.07        54.97 o                         
   7   0   7        478.84        477.44        36.07 o                         
   9   0   7          1.17         19.86        21.13 o                         
 -11   1   7          5.52         21.62        11.57 o                         
 -10   1   7          6.13         19.16        11.82 o                         
  -9   1   7        618.36        621.32        34.30 o                         
  -8   1   7        320.35        338.86        20.97 o                         
  -7   1   7         23.89         26.22         6.86 o                         
  -6   1   7         46.34         37.80         6.58 o                         
  -5   1   7        774.36        807.45        21.51 o                         
  -4   1   7       1722.12       1776.49        44.20 o                         
  -3   1   7        330.06        316.20        11.65 o                         
  -2   1   7        809.50        887.25        23.29 o                         
  -1   1   7          9.46          9.02         3.39 o                         
   0   1   7        848.69        848.41        24.06 o                         
   1   1   7        170.42        173.39         8.52 o                         
   2   1   7       1140.40       1158.39        30.23 o                         
   3   1   7        144.03        195.15        10.71 o                         
   4   1   7         40.42         50.89         6.68 o                         
   5   1   7        199.73        176.82        15.15 o                         
   6   1   7        140.52        169.02        14.07 o                         
   7   1   7        276.08        336.00        21.26 o                         
   8   1   7        131.52        133.72        14.50 o                         
   9   1   7        117.27        151.88        16.31 o                         
 -11   2   7         25.92         24.51        16.90 o                         
 -10   2   7          5.53          1.22         8.52 o                         
  -9   2   7         35.10         39.57        10.44 o                         
  -8   2   7        945.80        940.53        38.59 o                         
  -7   2   7        414.00        406.27        22.15 o                         
  -6   2   7         17.44          3.60         5.18 o                         
  -5   2   7        853.69        863.71        23.85 o                         
  -4   2   7        941.11        995.71        27.00 o                         
  -3   2   7       1311.00       1276.53        32.32 o                         
  -2   2   7        239.66        229.24         9.58 o                         
  -1   2   7        230.46        212.67         9.63 o                         
   0   2   7        388.89        409.82        12.83 o                         
   1   2   7        922.10        910.05        24.14 o                         
   2   2   7       1503.24       1569.10        39.35 o                         
   3   2   7         54.63         47.27         6.50 o                         
   4   2   7       3936.91       3868.91        98.27 o                         
   5   2   7        531.39        550.28        20.77 o                         
   6   2   7        169.89        183.64        18.44 o                         
   7   2   7         12.83         -1.19         8.18 o                         
   8   2   7        445.16        444.80        25.83 o                         
   9   2   7          8.40         20.67         9.89 o                         
 -10   3   7        139.99        143.80        17.02 o                         
  -9   3   7        134.51        105.53        14.50 o                         
  -8   3   7          5.76         10.93         7.92 o                         
  -7   3   7        503.30        525.85        22.69 o                         
  -6   3   7         10.38          1.81         4.30 o                         
  -5   3   7       1980.80       1989.73        46.96 o                         
  -4   3   7        146.87        129.34         8.16 o                         
  -3   3   7       1572.57       1599.12        39.43 o                         
  -2   3   7       1374.85       1556.36        37.99 o                         
  -1   3   7        207.72        235.16         9.56 o                         
   0   3   7        494.17        513.97        15.12 o                         
   1   3   7          7.43         17.03         3.96 o                         
   2   3   7         17.73         10.89         3.95 o                         
   3   3   7         10.40          9.51         4.36 o                         
   4   3   7         16.00         15.56         5.54 o                         
   5   3   7        119.78        112.03         9.51 o                         
   6   3   7         71.67         95.35        12.41 o                         
   7   3   7          5.08          9.79        14.31 o                         
   8   3   7          4.85          1.81        13.71 o                         
   9   3   7          4.23         10.11         9.33 o                         
 -10   4   7         40.27         21.62        11.19 o                         
  -9   4   7         92.39         83.00        18.51 o                         
  -8   4   7          8.35         12.24         7.38 o                         
  -7   4   7        717.83        690.07        26.28 o                         
  -6   4   7          1.05         -4.12         6.77 o                         
  -5   4   7         28.34         36.46         5.07 o                         
  -4   4   7         12.04         16.44         4.01 o                         
  -3   4   7        978.73        992.01        26.20 o                         
  -2   4   7        334.84        366.62        14.34 o                         
  -1   4   7         20.82         17.71         3.49 o                         
   0   4   7          9.79          9.32         3.34 o                         
   1   4   7       1191.60       1286.99        35.16 o                         
   2   4   7        122.67        138.92         8.35 o                         
   3   4   7        321.15        347.25        14.83 o                         
   4   4   7         52.20         42.67         6.41 o                         
   5   4   7         77.09         78.06         9.36 o                         
   6   4   7          5.35         -3.78         6.33 o                         
   7   4   7         62.50         60.50        12.54 o                         
   8   4   7          5.84         -7.64         7.64 o                         
   9   4   7          4.88         21.62        10.49 o                         
 -10   5   7        239.69        205.57        19.34 o                         
  -9   5   7          0.34          9.24         8.63 o                         
  -8   5   7         54.90         37.52         9.28 o                         
  -7   5   7        375.71        384.42        21.90 o                         
  -6   5   7         53.74         41.44         7.37 o                         
  -5   5   7        962.74       1005.03        30.21 o                         
  -4   5   7         24.56         20.44         3.87 o                         
  -3   5   7         71.67         59.73         5.12 o                         
  -2   5   7         10.49          5.93         3.18 o                         
  -1   5   7        328.25        346.76        12.19 o                         
   0   5   7        112.67        113.12         7.76 o                         
   1   5   7        380.81        381.44        13.71 o                         
   2   5   7        652.00        698.11        20.61 o                         
   3   5   7        243.78        261.99        12.43 o                         
   4   5   7          4.12          4.17         5.48 o                         
   5   5   7        110.35         89.11        12.30 o                         
   6   5   7        306.33        316.68        19.02 o                         
   7   5   7         24.18         18.15         8.27 o                         
   8   5   7         63.55         64.36        12.09 o                         
   9   5   7        155.85        183.22        22.67 o                         
 -10   6   7        212.34        226.79        22.61 o                         
  -9   6   7          9.16         15.79        10.40 o                         
  -8   6   7        487.62        568.83        29.43 o                         
  -7   6   7         15.37         18.84         6.26 o                         
  -6   6   7          0.04         -3.55         3.55 o                         
  -5   6   7          2.19         -3.16         3.16 o                         
  -4   6   7        314.54        329.38        13.33 o                         
  -3   6   7         54.42         55.22         4.80 o                         
  -2   6   7        238.52        249.02         9.87 o                         
  -1   6   7        143.16        147.66         7.86 o                         
   0   6   7         13.22         13.25         3.64 o                         
   1   6   7        783.11        759.53        21.57 o                         
   2   6   7         59.50         62.13         7.85 o                         
   3   6   7        151.27        179.78        10.39 o                         
   4   6   7         21.26         16.63         5.64 o                         
   5   6   7        135.44        138.97        11.33 o                         
   6   6   7        271.69        216.27        15.75 o                         
   7   6   7         32.42          6.64        10.67 o                         
   8   6   7         20.96         10.05        11.98 o                         
   9   6   7         17.76         31.71        13.06 o                         
 -10   7   7         25.45         26.39         9.17 o                         
  -9   7   7         47.27         56.68        10.95 o                         
  -8   7   7         10.46         14.79        10.88 o                         
  -7   7   7         77.93         67.74         8.20 o                         
  -6   7   7          2.07         -3.21         3.21 o                         
  -5   7   7         13.39         10.39         4.18 o                         
  -4   7   7        500.97        467.90        16.00 o                         
  -3   7   7         63.68         71.32         6.55 o                         
  -2   7   7        603.14        586.34        17.22 o                         
  -1   7   7        349.38        351.71        12.72 o                         
   0   7   7        422.96        466.34        14.93 o                         
   1   7   7        675.97        649.18        19.34 o                         
   2   7   7        423.52        425.93        15.26 o                         
   3   7   7         34.82         53.08         8.31 o                         
   4   7   7        442.63        430.43        18.09 o                         
   5   7   7        857.14        833.73        33.56 o                         
   6   7   7          6.05          8.84        12.34 o                         
   7   7   7          3.92         18.57         8.83 o                         
   8   7   7          0.02          5.50         8.67 o                         
 -10   8   7        331.84        375.71        26.19 o                         
  -9   8   7          4.96         15.41         8.23 o                         
  -8   8   7          8.57          4.20         5.52 o                         
  -7   8   7        212.52        204.07        13.98 o                         
  -6   8   7        171.80        193.91         9.46 o                         
  -5   8   7        499.71        503.03        17.84 o                         
  -4   8   7       1311.63       1343.65        34.49 o                         
  -3   8   7         78.04         69.45         5.60 o                         
  -2   8   7         30.63         16.25         4.15 o                         
  -1   8   7        410.60        436.39        14.48 o                         
   0   8   7       1602.79       1580.09        39.65 o                         
   1   8   7          0.45         -0.75         3.81 o                         
   2   8   7        249.43        287.77        13.71 o                         
   3   8   7          9.51         -2.05         4.31 o                         
   4   8   7        217.80        260.27        16.54 o                         
   5   8   7         26.56         26.05         8.90 o                         
   6   8   7         94.01         70.56        12.99 o                         
   7   8   7         31.54         39.83        13.27 o                         
   8   8   7         51.52         52.58        14.15 o                         
  -9   9   7          9.71         -1.38         5.91 o                         
  -8   9   7          4.77         -1.98         4.78 o                         
  -7   9   7         78.73        101.29         9.73 o                         
  -6   9   7         16.30         13.33         6.87 o                         
  -5   9   7        628.96        597.49        39.97 o                         
  -4   9   7       1550.50       1532.41        38.34 o                         
  -3   9   7       1847.97       1858.44        45.95 o                         
  -2   9   7        716.97        701.10        21.94 o                         
  -1   9   7        135.80        155.59        13.38 o                         
   0   9   7        628.34        624.25        19.01 o                         
   1   9   7         15.45          9.61         4.32 o                         
   2   9   7        139.17        137.00         9.06 o                         
   3   9   7        669.83        646.81        24.45 o                         
   4   9   7         17.43         25.31         7.91 o                         
   5   9   7        767.71        781.39        30.29 o                         
   6   9   7         32.47         23.70        10.25 o                         
   7   9   7          0.03         -4.95         8.25 o                         
   8   9   7         51.87         21.47        10.07 o                         
  -9  10   7         31.35         48.06        38.53 o                         
  -8  10   7         66.36         72.40        31.27 o                         
  -7  10   7        225.74        240.31        28.92 o                         
  -6  10   7         16.50         -5.30        12.08 o                         
  -5  10   7         12.70         19.28        11.90 o                         
  -4  10   7         48.93         70.83        14.69 o                         
  -3  10   7         18.71         16.25         3.82 o                         
  -2  10   7          8.84          7.55         3.91 o                         
  -1  10   7         12.99          9.06         3.94 o                         
   0  10   7          1.56          0.81         3.76 o                         
   1  10   7         45.55         29.06         7.02 o                         
   2  10   7        138.79        127.30        10.28 o                         
   3  10   7          0.01          4.21         5.80 o                         
   4  10   7         95.82         90.44        10.03 o                         
   5  10   7        330.73        341.20        20.13 o                         
   6  10   7        145.24        151.20        14.44 o                         
   7  10   7         76.28         74.33        11.64 o                         
  -8  11   7          5.06         31.47        29.86 o                         
  -7  11   7         40.38          9.85        12.99 o                         
  -6  11   7          4.13          2.69        11.77 o                         
  -5  11   7         63.08         69.48        16.36 o                         
  -4  11   7        392.51        364.40        30.83 o                         
  -3  11   7        133.67        131.07         7.37 o                         
  -2  11   7         16.90         15.09         4.11 o                         
  -1  11   7        413.22        416.05        18.25 o                         
   0  11   7         37.50         19.46         5.14 o                         
   1  11   7       1187.63       1157.76        40.26 o                         
   2  11   7        221.67        239.16        19.85 o                         
   3  11   7        167.09        171.04        13.02 o                         
   4  11   7         19.08         20.27         7.38 o                         
   5  11   7          0.15          6.58         6.84 o                         
   6  11   7         70.14         65.83        10.87 o                         
   7  11   7         57.17         49.06        10.66 o                         
  -8  12   7         23.14          4.54        20.96 o                         
  -7  12   7         18.88         10.85        15.70 o                         
  -6  12   7         45.44         47.89        16.16 o                         
  -5  12   7         41.04         48.12        20.38 o                         
  -4  12   7         21.43         26.44        12.69 o                         
  -3  12   7        127.07        133.61        10.13 o                         
  -2  12   7         65.54         46.13         6.10 o                         
  -1  12   7          4.67          1.51         5.51 o                         
   0  12   7        497.13        484.82        20.04 o                         
   1  12   7         81.16         98.07        14.68 o                         
   2  12   7         38.43         41.47         7.70 o                         
   3  12   7         26.06         35.14         8.83 o                         
   4  12   7        249.44        273.99        17.18 o                         
   5  12   7         23.37         29.48         8.47 o                         
   6  12   7         11.74         23.60         9.03 o                         
  -7  13   7         94.70         70.86        19.54 o                         
  -6  13   7        162.54        151.22        36.72 o                         
  -5  13   7         73.85        102.19        19.62 o                         
  -4  13   7         11.88         -2.48        10.62 o                         
  -3  13   7        399.44        362.69        32.62 o                         
  -2  13   7        114.29        113.83         8.09 o                         
  -1  13   7       1016.82       1058.57        34.47 o                         
   0  13   7          9.97          6.80         5.88 o                         
   1  13   7        325.63        323.33        18.22 o                         
   2  13   7        559.82        570.51        24.52 o                         
   3  13   7         33.70         43.81         8.69 o                         
   4  13   7        203.40        229.59        17.02 o                         
   5  13   7        134.77        135.78        13.28 o                         
   6  13   7         72.01         93.31        15.54 o                         
  -7  14   7          0.04        -13.90        13.90 o                         
  -6  14   7         39.12         51.26        18.83 o                         
  -5  14   7         85.69         87.70        19.72 o                         
  -4  14   7        139.86        169.41        23.10 o                         
  -3  14   7         74.43        108.16        17.70 o                         
  -2  14   7          2.28         -0.32         4.09 o                         
  -1  14   7         62.79         55.29        11.76 o                         
   0  14   7        308.45        325.70        24.42 o                         
   1  14   7        417.42        424.92        20.65 o                         
   2  14   7         97.37         84.23         9.97 o                         
   3  14   7          1.49          1.65         8.07 o                         
   4  14   7        176.08        183.60        15.41 o                         
   5  14   7        245.91        247.01        18.27 o                         
  -6  15   7         18.52        -10.74        14.11 o                         
  -5  15   7         74.90         58.79        18.22 o                         
  -4  15   7          0.22        -15.80        17.67 o                         
  -3  15   7         29.19         44.74        14.97 o                         
  -2  15   7         99.89         80.54         9.29 o                         
  -1  15   7         65.77         64.81         8.23 o                         
   0  15   7         34.84         37.66         8.63 o                         
   1  15   7         49.70         46.34         8.20 o                         
   2  15   7          8.87         18.75         7.46 o                         
   3  15   7        105.99        105.08        11.81 o                         
   4  15   7          2.80         -2.37         7.54 o                         
  -5  16   7         22.04         34.00        16.76 o                         
  -4  16   7          1.56         -5.89        13.07 o                         
  -3  16   7          0.43          6.85        13.54 o                         
  -2  16   7         13.35         10.54         4.34 o                         
  -1  16   7         20.36         13.16         6.26 o                         
   0  16   7        445.73        450.15        27.35 o                         
   1  16   7         20.82         25.33         8.39 o                         
   2  16   7         29.07         25.27         8.90 o                         
   3  16   7          1.76          2.25         7.53 o                         
  -3  17   7          5.02         13.45        21.75 o                         
  -2  17   7        136.53        122.11        24.48 o                         
  -1  17   7         25.20         31.70         6.82 o                         
   0  17   7         10.18         10.05         8.58 o                         
   1  17   7          0.66          3.86        10.72 o                         
   2  17   7         63.06         59.08        10.81 o                         
 -10   0   8         39.54         47.39        15.58 o                         
  -8   0   8        211.41        237.61        26.52 o                         
  -6   0   8        609.39        597.41        29.18 o                         
  -4   0   8       1878.01       1904.42        66.68 o                         
  -2   0   8        357.53        403.42        18.81 o                         
   0   0   8        731.90        769.94        29.78 o                         
   2   0   8       1650.05       1519.59        63.73 o                         
   4   0   8        475.20        502.63        27.18 o                         
   6   0   8       2285.40       2278.96        98.86 o                         
   8   0   8        999.28       1054.46        58.55 o                         
 -10   1   8         16.00         15.95         9.41 o                         
  -9   1   8         30.78         38.82         9.88 o                         
  -8   1   8        568.94        541.45        27.29 o                         
  -7   1   8        647.25        699.14        29.49 o                         
  -6   1   8        822.27        824.42        25.15 o                         
  -5   1   8          2.72          4.70         4.25 o                         
  -4   1   8         15.47          5.22         4.61 o                         
  -3   1   8        225.66        208.49        10.68 o                         
  -2   1   8       3461.96       3624.13        83.57 o                         
  -1   1   8          0.81         10.78         3.65 o                         
   0   1   8        986.20       1013.55        26.42 o                         
   1   1   8       1866.66       1833.57        44.81 o                         
   2   1   8          8.05         22.95         4.65 o                         
   3   1   8        334.67        347.63        15.04 o                         
   4   1   8        230.72        259.85        13.64 o                         
   5   1   8        234.11        226.80        14.18 o                         
   6   1   8        749.09        690.53        30.94 o                         
   7   1   8         16.45         22.74        10.02 o                         
   8   1   8          0.00          5.59         8.69 o                         
   9   1   8         66.61         80.54        13.91 o                         
 -10   2   8         94.52         98.19        13.93 o                         
  -9   2   8          0.39         -6.58         6.58 o                         
  -8   2   8         45.51         42.26        11.02 o                         
  -7   2   8        785.91        821.55        34.93 o                         
  -6   2   8         86.28         72.89         7.40 o                         
  -5   2   8         42.91         31.22         6.00 o                         
  -4   2   8        133.76        125.93         8.04 o                         
  -3   2   8         24.46         29.39         4.74 o                         
  -2   2   8       1280.31       1272.17        32.00 o                         
  -1   2   8       6670.96       7215.68       162.00 o                         
   0   2   8         73.87         91.96         6.37 o                         
   1   2   8          0.79          5.09         3.73 o                         
   2   2   8       1100.11       1138.78        32.33 o                         
   3   2   8       1058.29        988.93        31.39 o                         
   4   2   8         26.45         27.22         6.25 o                         
   5   2   8        113.13        134.06        12.46 o                         
   6   2   8          0.81          9.48         7.58 o                         
   7   2   8          3.69         -4.10         8.38 o                         
   8   2   8          1.96         -4.13         7.64 o                         
   9   2   8          8.61         -3.27         9.35 o                         
 -10   3   8        816.68        805.21        45.38 o                         
  -9   3   8          0.60         -6.62         7.35 o                         
  -8   3   8          0.10         -6.38         6.38 o                         
  -7   3   8         98.92         98.35        11.13 o                         
  -6   3   8        185.04        165.92        10.37 o                         
  -5   3   8         27.54         32.39         5.32 o                         
  -4   3   8        437.76        483.67        17.08 o                         
  -3   3   8         60.19         60.33         5.43 o                         
  -2   3   8       1900.04       1984.98        51.37 o                         
  -1   3   8          6.89          4.69         4.21 o                         
   0   3   8        274.55        269.86        12.99 o                         
   1   3   8        277.01        302.36        12.25 o                         
   2   3   8          2.40          3.35         3.97 o                         
   3   3   8         75.44         78.78         7.55 o                         
   4   3   8        115.21        120.20        10.06 o                         
   5   3   8        146.52        148.71        12.08 o                         
   6   3   8        194.20        218.17        16.40 o                         
   7   3   8         13.39         10.40         9.22 o                         
   8   3   8        120.06        131.06        15.02 o                         
   9   3   8          9.62          2.99         9.43 o                         
 -10   4   8          6.46         15.28        10.06 o                         
  -9   4   8        337.88        308.85        22.93 o                         
  -8   4   8        165.41        174.25        15.09 o                         
  -7   4   8         25.94         31.56         7.46 o                         
  -6   4   8         28.24         22.37         5.72 o                         
  -5   4   8          2.41          1.09         3.74 o                         
  -4   4   8         19.10         14.84         4.40 o                         
  -3   4   8          6.93         16.62         6.07 o                         
  -2   4   8        565.96        575.40        22.58 o                         
  -1   4   8        100.68         84.41         6.47 o                         
   0   4   8        774.51        793.51        21.89 o                         
   1   4   8          6.84          6.70         3.68 o                         
   2   4   8        719.85        826.50        23.69 o                         
   3   4   8        119.53        122.09         8.76 o                         
   4   4   8         40.10         22.76         6.01 o                         
   5   4   8        236.18        242.29        18.72 o                         
   6   4   8         23.16         25.00         9.44 o                         
   7   4   8          7.32          8.42         8.15 o                         
   8   4   8         59.09         52.54        13.97 o                         
 -10   5   8         13.00          9.45        16.20 o                         
  -9   5   8         17.73         23.08        10.62 o                         
  -8   5   8        243.29        226.46        18.95 o                         
  -7   5   8        140.50        146.71        11.45 o                         
  -6   5   8         87.58         81.47         7.67 o                         
  -5   5   8          6.03         -3.12         4.21 o                         
  -4   5   8          4.61          2.63         3.45 o                         
  -3   5   8        211.89        256.91        11.78 o                         
  -2   5   8         20.11         13.76         3.75 o                         
  -1   5   8        255.19        273.39        11.07 o                         
   0   5   8        659.87        691.47        19.93 o                         
   1   5   8         63.23         62.88         6.03 o                         
   2   5   8          2.05          5.04         4.02 o                         
   3   5   8         26.09         33.10         5.70 o                         
   4   5   8          1.15          3.56         5.16 o                         
   5   5   8         81.37         81.39        10.57 o                         
   6   5   8         27.85         17.10         8.12 o                         
   7   5   8          0.81         -1.81         9.14 o                         
   8   5   8         18.55         13.45        11.59 o                         
 -10   6   8         29.60         29.46        10.28 o                         
  -9   6   8          0.41         -7.22         7.22 o                         
  -8   6   8         81.50         69.02        10.53 o                         
  -7   6   8        165.18        169.39        12.74 o                         
  -6   6   8         10.47         14.11         6.71 o                         
  -5   6   8         39.39         35.67         5.18 o                         
  -4   6   8         41.40         55.59         8.06 o                         
  -3   6   8        741.81        796.80        22.38 o                         
  -2   6   8        471.53        459.24        17.06 o                         
  -1   6   8        204.23        174.88         8.91 o                         
   0   6   8        236.03        227.84        10.53 o                         
   1   6   8         39.50         41.73         5.26 o                         
   2   6   8        287.61        298.11        13.32 o                         
   3   6   8        330.55        333.20        15.06 o                         
   4   6   8          6.29         -0.24         5.36 o                         
   5   6   8         57.53         63.92         8.75 o                         
   6   6   8         10.87         30.79        14.97 o                         
   7   6   8          4.11         11.01         9.31 o                         
   8   6   8          7.37         20.10         9.41 o                         
 -10   7   8         41.02         37.80        15.60 o                         
  -9   7   8         44.00         40.14        16.36 o                         
  -8   7   8         20.69         14.28         8.49 o                         
  -7   7   8         45.54         47.06         9.56 o                         
  -6   7   8         49.30         43.71         9.51 o                         
  -5   7   8          5.75          2.92         3.79 o                         
  -4   7   8        861.75        885.35        26.72 o                         
  -3   7   8        574.43        642.92        20.45 o                         
  -2   7   8         22.94         37.17         6.05 o                         
  -1   7   8         46.97         39.75         4.97 o                         
   0   7   8        114.99        105.37         7.18 o                         
   1   7   8         29.91         27.86         6.12 o                         
   2   7   8         75.68         62.78         6.65 o                         
   3   7   8        385.58        380.43        16.31 o                         
   4   7   8          3.66          1.37         5.55 o                         
   5   7   8        150.47        149.57        15.79 o                         
   6   7   8         24.86         19.55        11.80 o                         
   7   7   8         72.36         99.62        15.01 o                         
   8   7   8         49.90         48.01        21.66 o                         
  -9   8   8         12.49         17.08         9.03 o                         
  -8   8   8         36.88         28.12         7.42 o                         
  -7   8   8         94.26         77.21        10.04 o                         
  -6   8   8        127.96        127.23         9.61 o                         
  -5   8   8        190.19        203.06        10.12 o                         
  -4   8   8          6.21         11.73         4.46 o                         
  -3   8   8         97.42        104.57         7.66 o                         
  -2   8   8          8.81         13.80         4.70 o                         
  -1   8   8         15.70         25.40         4.48 o                         
   0   8   8        450.08        468.27        16.19 o                         
   1   8   8        236.50        277.43        13.42 o                         
   2   8   8        198.23        188.74        10.75 o                         
   3   8   8         23.95         22.25         6.29 o                         
   4   8   8          2.05          7.21         9.74 o                         
   5   8   8        133.79        131.24        15.99 o                         
   6   8   8          2.35         -3.23         6.90 o                         
   7   8   8         53.55         50.20        16.66 o                         
   8   8   8          0.17         -2.40        10.57 o                         
  -9   9   8          0.00          0.56         7.65 o                         
  -8   9   8          6.76          8.89         7.80 o                         
  -7   9   8        142.10        138.03         9.21 o                         
  -6   9   8         16.09         21.67         5.59 o                         
  -5   9   8          0.65         -2.39         4.56 o                         
  -4   9   8          1.00         -3.31         3.31 o                         
  -3   9   8        360.85        372.37        13.68 o                         
  -2   9   8          0.01          9.32         3.78 o                         
  -1   9   8          0.31          6.86         3.83 o                         
   0   9   8        162.57        178.04         9.81 o                         
   1   9   8         19.76         27.50         5.32 o                         
   2   9   8         32.80         34.90         8.04 o                         
   3   9   8        173.69        189.35        15.61 o                         
   4   9   8        105.64        124.04        11.77 o                         
   5   9   8        179.26        175.74        16.41 o                         
   6   9   8         28.93         27.53        11.45 o                         
   7   9   8        119.44        135.69        18.11 o                         
  -9  10   8         40.30         37.81        18.48 o                         
  -8  10   8          0.42         34.28        22.12 o                         
  -7  10   8          7.14          3.79        15.90 o                         
  -6  10   8        172.84        155.45        22.72 o                         
  -5  10   8         66.05         49.65        14.71 o                         
  -4  10   8          8.83          9.27         5.96 o                         
  -3  10   8       1143.15       1161.81        32.95 o                         
  -2  10   8        728.98        756.19        28.23 o                         
  -1  10   8        760.31        792.16        24.74 o                         
   0  10   8         74.70         84.51         8.47 o                         
   1  10   8        127.23        138.07        10.93 o                         
   2  10   8         93.16         97.70        10.12 o                         
   3  10   8        173.27        148.04        14.24 o                         
   4  10   8        104.81         95.73        12.07 o                         
   5  10   8          0.05         -3.78         7.43 o                         
   6  10   8        169.89        183.57        16.54 o                         
   7  10   8         68.19         78.66        12.73 o                         
  -8  11   8          0.08         11.83        23.30 o                         
  -7  11   8          7.07         18.33        14.46 o                         
  -6  11   8         91.60         99.41        18.61 o                         
  -5  11   8         10.97         19.70        13.24 o                         
  -4  11   8        132.66        155.35        12.47 o                         
  -3  11   8        173.36        183.71         9.34 o                         
  -2  11   8         54.00         53.91         5.94 o                         
  -1  11   8        738.46        786.30        31.43 o                         
   0  11   8          0.89          1.71         5.11 o                         
   1  11   8       1254.69       1269.17        43.88 o                         
   2  11   8         92.87         92.44        11.21 o                         
   3  11   8         11.92         12.53         8.31 o                         
   4  11   8         64.90         84.45        11.64 o                         
   5  11   8         44.86         36.06        13.53 o                         
   6  11   8         56.25         43.51        10.28 o                         
   7  11   8         77.15         70.61        24.21 o                         
  -8  12   8         83.09        101.78        30.23 o                         
  -7  12   8         22.15         11.23        14.28 o                         
  -6  12   8          0.09          2.73        16.38 o                         
  -5  12   8        150.47        150.05        22.10 o                         
  -4  12   8        207.65        205.05        27.26 o                         
  -3  12   8         97.64        103.56         6.37 o                         
  -2  12   8         22.84         20.69         5.70 o                         
  -1  12   8        926.05        969.33        34.65 o                         
   0  12   8          8.66         13.11         5.74 o                         
   1  12   8        109.86        123.76        11.04 o                         
   2  12   8        262.71        284.68        28.60 o                         
   3  12   8        164.59        184.59        14.40 o                         
   4  12   8        121.01        109.07        12.25 o                         
   5  12   8        105.84        100.62        13.36 o                         
   6  12   8         29.88         27.60        14.02 o                         
  -7  13   8         64.86         63.44        19.64 o                         
  -6  13   8          2.51          7.43        16.30 o                         
  -5  13   8          6.78          2.34        24.14 o                         
  -4  13   8        156.95        130.17        20.02 o                         
  -3  13   8         33.01         27.91        13.14 o                         
  -2  13   8         74.18         69.97         7.25 o                         
  -1  13   8         10.50          6.16         6.23 o                         
   0  13   8        184.01        202.12        14.19 o                         
   1  13   8          1.36         -2.48         6.81 o                         
   2  13   8        280.57        267.09        16.93 o                         
   3  13   8        400.13        424.11        24.67 o                         
   4  13   8       1141.47       1172.26        53.05 o                         
   5  13   8         88.92         83.98        12.57 o                         
  -6  14   8         34.30         23.37        16.47 o                         
  -5  14   8          4.51         -4.26        12.70 o                         
  -4  14   8         19.96         14.74        14.52 o                         
  -3  14   8          7.76         10.56        12.28 o                         
  -2  14   8          8.87         11.32         5.53 o                         
  -1  14   8        111.42        148.20        13.51 o                         
   0  14   8         19.08         21.47         6.28 o                         
   1  14   8          0.03          4.78         6.35 o                         
   2  14   8         29.22         20.94        16.46 o                         
   3  14   8          4.55          8.30         8.24 o                         
   4  14   8        180.70        149.41        14.89 o                         
   5  14   8         43.60         67.73        17.24 o                         
  -6  15   8         20.11         19.37        25.82 o                         
  -5  15   8        169.18        145.05        24.07 o                         
  -4  15   8        164.17        190.84        39.56 o                         
  -3  15   8          1.37          3.56        12.05 o                         
  -2  15   8         21.69         13.73        12.75 o                         
  -1  15   8         14.14         28.71         6.69 o                         
   0  15   8         25.89         27.75         7.99 o                         
   1  15   8         67.58         70.47         9.67 o                         
   2  15   8          8.73          5.14         7.17 o                         
   3  15   8          4.28         11.46         8.93 o                         
   4  15   8        177.05        205.14        20.17 o                         
  -4  16   8          2.21        -13.09        13.09 o                         
  -3  16   8         24.43         11.47        13.36 o                         
  -2  16   8          1.95          1.04         3.70 o                         
  -1  16   8         56.84         49.90        10.37 o                         
   0  16   8         14.42          8.83         9.24 o                         
   1  16   8         67.25         52.67         9.16 o                         
   2  16   8         53.20         69.90        10.52 o                         
   3  16   8        387.70        348.47        26.15 o                         
  -3  17   8         59.82         53.26        25.82 o                         
  -2  17   8         12.05          1.53         3.78 o                         
  -1  17   8        134.91        119.81        12.63 o                         
   0  17   8         59.55         47.55        11.83 o                         
   1  17   8         85.61         82.22        18.09 o                         
  -9   0   9         51.45         49.93        15.33 o                         
  -7   0   9        166.13        187.33        21.67 o                         
  -5   0   9       2414.12       2516.55        87.30 o                         
  -3   0   9       7823.57       8608.89       273.94 o                         
  -1   0   9         14.29         14.37         5.72 o                         
   1   0   9        157.85        153.20        12.95 o                         
   3   0   9         67.55         67.62        10.48 o                         
   5   0   9        116.21        106.36        17.56 o                         
   7   0   9         35.07         19.65        12.98 o                         
 -10   1   9         11.04         18.86        10.00 o                         
  -9   1   9         34.72         52.88        11.96 o                         
  -8   1   9         20.08         18.16         8.84 o                         
  -7   1   9        295.43        257.82        17.16 o                         
  -6   1   9        103.02        107.38         8.25 o                         
  -5   1   9        480.99        490.99        21.62 o                         
  -4   1   9          4.08          6.40         4.00 o                         
  -3   1   9        281.54        323.12        12.88 o                         
  -2   1   9        392.43        420.08        13.98 o                         
  -1   1   9         66.65         60.36         6.08 o                         
   0   1   9        169.95        186.20         9.44 o                         
   1   1   9       2199.32       2238.99        54.24 o                         
   2   1   9        196.56        178.34        10.05 o                         
   3   1   9        143.62        149.57        10.18 o                         
   4   1   9         94.24         83.32         9.07 o                         
   5   1   9        142.15        175.21        15.83 o                         
   6   1   9          4.68          6.61        10.53 o                         
   7   1   9          0.02         -3.44         8.29 o                         
   8   1   9          2.64         11.21         9.11 o                         
 -10   2   9         30.00         21.99        11.30 o                         
  -9   2   9        105.24        100.57        13.03 o                         
  -8   2   9         55.49         49.61        10.68 o                         
  -7   2   9         31.28         15.60         7.35 o                         
  -6   2   9        153.96        129.81         9.90 o                         
  -5   2   9        697.00        669.36        22.63 o                         
  -4   2   9         76.27         81.49         6.79 o                         
  -3   2   9        338.65        340.27        13.71 o                         
  -2   2   9       1688.17       1759.94        46.47 o                         
  -1   2   9        919.59        903.77        24.37 o                         
   0   2   9        288.18        280.91        13.72 o                         
   1   2   9         58.80         63.30         6.96 o                         
   2   2   9       3081.29       3136.20        75.11 o                         
   3   2   9        535.71        547.51        19.05 o                         
   4   2   9        311.11        295.10        15.05 o                         
   5   2   9        101.13        103.53        11.20 o                         
   6   2   9       2103.07       2118.66        65.96 o                         
   7   2   9        186.27        208.29        17.18 o                         
   8   2   9         89.91        100.90        16.30 o                         
 -10   3   9         16.60          5.59        11.34 o                         
  -9   3   9          3.35          4.43         8.31 o                         
  -8   3   9          0.29         -6.20         6.20 o                         
  -7   3   9        790.64        853.15        32.73 o                         
  -6   3   9       1340.33       1352.69        40.49 o                         
  -5   3   9       1509.75       1544.34        40.37 o                         
  -4   3   9        223.06        233.15        12.29 o                         
  -3   3   9        931.39        944.35        27.37 o                         
  -2   3   9        284.63        278.93        12.36 o                         
  -1   3   9        875.12        863.43        25.49 o                         
   0   3   9         23.43         13.35         4.04 o                         
   1   3   9        306.14        331.56        13.72 o                         
   2   3   9        973.17        922.79        26.48 o                         
   3   3   9         16.16         18.58         5.17 o                         
   4   3   9        163.99        159.32        17.51 o                         
   5   3   9        778.36        831.27        32.55 o                         
   6   3   9         14.03         22.84        10.20 o                         
   7   3   9         23.82         18.90         9.17 o                         
   8   3   9          9.62          5.19        10.85 o                         
 -10   4   9        109.50        113.33        14.99 o                         
  -9   4   9        170.00        182.37        18.39 o                         
  -8   4   9          0.34         -6.09         6.58 o                         
  -7   4   9          3.23         -0.65         5.98 o                         
  -6   4   9         16.07         11.26         5.74 o                         
  -5   4   9        425.72        406.23        16.60 o                         
  -4   4   9         14.48         11.80         4.69 o                         
  -3   4   9          8.55          5.98         3.74 o                         
  -2   4   9        385.48        415.68        15.77 o                         
  -1   4   9        145.01        130.17         7.83 o                         
   0   4   9          1.65          1.18         3.52 o                         
   1   4   9         13.27         14.25         4.43 o                         
   2   4   9        539.90        561.36        20.03 o                         
   3   4   9        179.64        172.52        10.97 o                         
   4   4   9         51.95         26.22         7.55 o                         
   5   4   9         33.82         31.30         8.25 o                         
   6   4   9         10.56          1.70         9.64 o                         
   7   4   9          3.07          2.70         8.33 o                         
   8   4   9         93.63        107.60        14.94 o                         
 -10   5   9        101.69         99.76        15.67 o                         
  -9   5   9          6.16          6.53         8.03 o                         
  -8   5   9         68.95         66.22        10.96 o                         
  -7   5   9        200.43        180.64        14.52 o                         
  -6   5   9        290.45        264.09        16.65 o                         
  -5   5   9        199.45        177.31        10.97 o                         
  -4   5   9         41.52         45.02         5.64 o                         
  -3   5   9        864.87        861.42        26.01 o                         
  -2   5   9          1.00          4.02         3.46 o                         
  -1   5   9        674.81        619.37        18.53 o                         
   0   5   9         17.76         35.77         5.60 o                         
   1   5   9          0.55         -4.01         4.01 o                         
   2   5   9          5.64          3.53         4.28 o                         
   3   5   9         26.21         26.88         5.85 o                         
   4   5   9          7.05         11.73         6.43 o                         
   5   5   9        592.50        672.32        29.09 o                         
   6   5   9         77.85         75.51        11.85 o                         
   7   5   9         45.45         56.18        11.56 o                         
   8   5   9          7.06          7.50        10.19 o                         
 -10   6   9         90.57         89.26        13.34 o                         
  -9   6   9         59.74         56.96        12.31 o                         
  -8   6   9        136.61        100.34        12.05 o                         
  -7   6   9         62.20         43.79         8.86 o                         
  -6   6   9        932.08        950.33        30.53 o                         
  -5   6   9        662.53        667.12        21.59 o                         
  -4   6   9         20.84         29.51         4.78 o                         
  -3   6   9        139.26        154.78        11.31 o                         
  -2   6   9        129.57        125.26         8.28 o                         
  -1   6   9        221.76        202.41        10.82 o                         
   0   6   9        441.53        517.11        20.24 o                         
   1   6   9        572.31        570.63        18.25 o                         
   2   6   9          7.71          8.91         4.64 o                         
   3   6   9        573.44        599.14        23.16 o                         
   4   6   9        608.39        659.07        25.08 o                         
   5   6   9        180.53        195.26        16.23 o                         
   6   6   9          8.06          9.83         8.18 o                         
   7   6   9          9.52          6.79         9.11 o                         
   8   6   9          6.53         -4.53        12.87 o                         
  -9   7   9        153.80        203.09        19.19 o                         
  -8   7   9         20.67         12.28         7.35 o                         
  -7   7   9          0.26         -5.23         5.23 o                         
  -6   7   9        142.42        146.83        12.25 o                         
  -5   7   9         10.43         21.61         6.67 o                         
  -4   7   9          0.90         -3.82         3.82 o                         
  -3   7   9        445.13        486.66        16.31 o                         
  -2   7   9        242.69        205.09        10.29 o                         
  -1   7   9        166.77        176.12         9.78 o                         
   0   7   9         19.50          8.58         4.26 o                         
   1   7   9         98.95         97.93         7.87 o                         
   2   7   9         10.69          6.52         4.71 o                         
   3   7   9         35.62         45.71         7.53 o                         
   4   7   9         38.23         49.27         8.78 o                         
   5   7   9        164.57        173.84        17.74 o                         
   6   7   9         16.61         16.08         8.56 o                         
   7   7   9         89.84         91.72        18.87 o                         
  -9   8   9          6.31         12.25         9.59 o                         
  -8   8   9         12.49          8.31         9.05 o                         
  -7   8   9          4.15          6.59         7.63 o                         
  -6   8   9         15.92         19.58         7.97 o                         
  -5   8   9        267.92        284.20        16.29 o                         
  -4   8   9        139.82        163.18        19.67 o                         
  -3   8   9       1128.94       1155.85        31.68 o                         
  -2   8   9        213.34        221.91        10.75 o                         
  -1   8   9        394.66        381.54        17.51 o                         
   0   8   9          5.95         -0.84         5.24 o                         
   1   8   9         14.65          6.34         6.78 o                         
   2   8   9          1.43         -6.89         6.89 o                         
   3   8   9         10.44          6.92         6.39 o                         
   4   8   9          4.05         -6.03         6.11 o                         
   5   8   9         97.44        102.70        12.36 o                         
   6   8   9         14.28         14.54        10.42 o                         
   7   8   9         36.05         14.06        17.26 o                         
  -9   9   9          1.34          6.36         6.13 o                         
  -8   9   9          9.95         14.38         6.83 o                         
  -7   9   9          4.53         -0.91         7.64 o                         
  -6   9   9         94.53        102.45         8.39 o                         
  -5   9   9          3.08         -5.40         5.40 o                         
  -4   9   9          0.38         -4.26         4.26 o                         
  -3   9   9        642.16        676.20        24.16 o                         
  -2   9   9        161.53        150.52         9.46 o                         
  -1   9   9         68.84         72.27         7.42 o                         
   0   9   9       1859.95       1916.61        55.94 o                         
   1   9   9        573.10        582.32        23.13 o                         
   2   9   9         35.94         44.65         8.08 o                         
   3   9   9          0.13          6.29         8.24 o                         
   4   9   9         52.94         63.98         9.59 o                         
   5   9   9        386.35        437.59        30.88 o                         
   6   9   9         31.92         34.60        10.09 o                         
   7   9   9         35.48         29.65        10.91 o                         
  -8  10   9         17.25         23.05        12.92 o                         
  -7  10   9         28.68         27.14         5.88 o                         
  -6  10   9          2.04         18.83         7.49 o                         
  -5  10   9          6.21          2.33         3.90 o                         
  -4  10   9          4.17         -3.09         4.34 o                         
  -3  10   9        338.67        344.46        15.74 o                         
  -2  10   9          0.08          0.37         4.48 o                         
  -1  10   9        217.48        222.40        14.24 o                         
   0  10   9        319.70        330.65        16.58 o                         
   1  10   9        608.54        641.76        24.64 o                         
   2  10   9         85.08         86.64         9.73 o                         
   3  10   9         28.01         22.20         8.27 o                         
   4  10   9         40.53         47.94         9.35 o                         
   5  10   9        207.78        212.22        19.93 o                         
   6  10   9        131.98        149.70        17.92 o                         
   7  10   9         52.12         47.61        24.21 o                         
  -8  11   9        143.90        112.33        47.01 o                         
  -7  11   9          6.05         43.21        32.08 o                         
  -6  11   9          4.73         10.91        13.50 o                         
  -5  11   9        406.71        403.74        46.48 o                         
  -4  11   9         41.78         30.91         5.24 o                         
  -3  11   9        238.55        267.21        17.41 o                         
  -2  11   9         20.37         35.92         7.71 o                         
  -1  11   9        467.98        502.60        20.65 o                         
   0  11   9        456.47        471.06        22.71 o                         
   1  11   9         79.55         91.50        10.37 o                         
   2  11   9        136.67        132.94        12.61 o                         
   3  11   9          3.40         -6.47         6.47 o                         
   4  11   9         55.79         71.50        12.02 o                         
   5  11   9         22.16         34.29         9.98 o                         
   6  11   9        140.57        127.21        14.90 o                         
  -7  12   9         68.67         76.59        47.41 o                         
  -6  12   9          5.42         -8.87        11.28 o                         
  -5  12   9          0.36          1.35        14.19 o                         
  -4  12   9        388.83        397.74        22.84 o                         
  -3  12   9          2.32         -5.27         5.50 o                         
  -2  12   9          1.91         -5.26         5.34 o                         
  -1  12   9          0.30          8.07         5.64 o                         
   0  12   9        395.58        388.73        22.32 o                         
   1  12   9          0.55          1.43         6.33 o                         
   2  12   9         11.97          5.71         7.41 o                         
   3  12   9          1.61         -1.82         7.86 o                         
   4  12   9         17.27         25.06         9.74 o                         
   5  12   9         12.10         14.65         9.90 o                         
   6  12   9         44.73         37.93        20.58 o                         
  -7  13   9         20.36         12.48        20.08 o                         
  -6  13   9          2.42          8.09        18.70 o                         
  -5  13   9         66.74         53.86        17.37 o                         
  -4  13   9         90.95         99.24        19.45 o                         
  -3  13   9        148.37        139.38         9.21 o                         
  -2  13   9         15.13          5.76         5.09 o                         
  -1  13   9         83.00         65.73        10.94 o                         
   0  13   9          0.23          1.95         5.98 o                         
   1  13   9         91.42        101.98        14.35 o                         
   2  13   9         91.89         71.52        11.28 o                         
   3  13   9         31.56         11.24         8.37 o                         
   4  13   9          1.45         23.90         9.54 o                         
   5  13   9        149.86        172.25        20.50 o                         
  -6  14   9         12.77         33.03        17.94 o                         
  -5  14   9         24.73         12.00        20.85 o                         
  -4  14   9        110.12        103.41        27.89 o                         
  -3  14   9         29.10         31.27         7.44 o                         
  -2  14   9        134.73        123.18         9.83 o                         
  -1  14   9          0.09          6.16         6.86 o                         
   0  14   9         13.28          2.81         6.68 o                         
   1  14   9         34.38         31.56        12.70 o                         
   2  14   9          2.78         -6.40         6.40 o                         
   3  14   9         31.52         32.67        12.67 o                         
   4  14   9         32.39         57.19        10.46 o                         
  -5  15   9         31.12         28.75        16.88 o                         
  -4  15   9          5.95          2.13        14.48 o                         
  -3  15   9          0.01          5.33        12.95 o                         
  -2  15   9          0.41         -2.20         4.47 o                         
  -1  15   9         51.16         34.52        11.48 o                         
   0  15   9         45.49         41.01        13.19 o                         
   1  15   9         45.65         40.03         8.64 o                         
   2  15   9          3.25         -5.21         7.72 o                         
   3  15   9         74.55         77.80        11.78 o                         
  -4  16   9         95.29        101.39        23.90 o                         
  -3  16   9          1.28         -4.57        16.03 o                         
  -2  16   9          2.81         -4.76         6.66 o                         
  -1  16   9         24.43         15.76         9.28 o                         
   0  16   9         10.53          3.51         8.75 o                         
   1  16   9          1.21          4.55         7.13 o                         
   2  16   9         81.67         75.11        11.51 o                         
 -10   0  10         76.75        101.32        25.15 o                         
  -8   0  10        283.58        297.85        28.12 o                         
  -6   0  10       3018.30       3042.93       123.32 o                         
  -4   0  10         54.99         59.06        10.71 o                         
  -2   0  10        706.32        659.81        27.87 o                         
   0   0  10        167.77        190.18        20.25 o                         
   2   0  10       1843.55       1803.55        65.32 o                         
   4   0  10        432.59        503.29        34.34 o                         
   6   0  10         60.68         62.09        15.23 o                         
   8   0  10          1.14          2.98        17.91 o                         
 -10   1  10        192.27        171.14        17.28 o                         
  -9   1  10        139.74        130.32        14.22 o                         
  -8   1  10         15.29         10.98         9.26 o                         
  -7   1  10        595.46        581.48        27.06 o                         
  -6   1  10         52.94         57.69         8.93 o                         
  -5   1  10        214.24        226.66        12.30 o                         
  -4   1  10         50.60         42.51         5.89 o                         
  -3   1  10        101.33        110.00         7.73 o                         
  -2   1  10        120.44        151.78         8.77 o                         
  -1   1  10        278.25        291.19        13.20 o                         
   0   1  10        266.51        300.39        12.96 o                         
   1   1  10        701.85        738.18        21.96 o                         
   2   1  10       2684.07       2788.89        72.42 o                         
   3   1  10          0.50          0.74         4.79 o                         
   4   1  10        190.18        150.63        12.28 o                         
   5   1  10        164.74        171.26        14.94 o                         
   6   1  10        287.95        347.44        22.93 o                         
   7   1  10        181.93        204.35        17.49 o                         
   8   1  10          6.59          7.07         9.64 o                         
 -10   2  10          0.96          4.88         9.97 o                         
  -9   2  10         12.03          5.60         8.58 o                         
  -8   2  10         47.65         40.75        11.22 o                         
  -7   2  10          0.11         -3.95         6.60 o                         
  -6   2  10        460.35        478.90        23.67 o                         
  -5   2  10        509.93        506.89        18.20 o                         
  -4   2  10        226.41        228.95        11.48 o                         
  -3   2  10         13.74          4.95         3.76 o                         
  -2   2  10        495.99        510.16        17.63 o                         
  -1   2  10        593.79        637.60        19.18 o                         
   0   2  10        692.09        712.89        21.07 o                         
   1   2  10       1470.96       1525.73        39.54 o                         
   2   2  10          2.30          4.53         4.61 o                         
   3   2  10          0.65          0.63         4.78 o                         
   4   2  10        101.92        109.78        10.61 o                         
   5   2  10         86.33        140.92        16.21 o                         
   6   2  10         28.08         11.59        11.22 o                         
   7   2  10        235.00        284.43        22.41 o                         
   8   2  10         85.07         71.32        13.77 o                         
 -10   3  10          2.24          4.89         9.46 o                         
  -9   3  10          1.67         -4.73         8.61 o                         
  -8   3  10        156.18        170.12        16.66 o                         
  -7   3  10        176.38        162.20        15.30 o                         
  -6   3  10        294.33        301.11        18.37 o                         
  -5   3  10        235.73        220.23        13.52 o                         
  -4   3  10         13.71          9.71         4.26 o                         
  -3   3  10         93.39        110.39         7.93 o                         
  -2   3  10         72.26         94.21         7.64 o                         
  -1   3  10        105.92         90.27         6.93 o                         
   0   3  10         20.80         15.28         4.84 o                         
   1   3  10        267.89        261.03        13.25 o                         
   2   3  10        390.40        404.05        16.69 o                         
   3   3  10        100.77        105.23         8.89 o                         
   4   3  10         33.21         33.86         7.64 o                         
   5   3  10         20.40         13.93         8.08 o                         
   6   3  10         46.17         36.36        11.25 o                         
   7   3  10         38.64         51.48        11.71 o                         
   8   3  10        289.59        309.36        30.01 o                         
 -10   4  10         73.87         83.80        16.89 o                         
  -9   4  10        332.70        328.02        25.86 o                         
  -8   4  10         36.31         34.65        10.01 o                         
  -7   4  10       1647.03       1657.24        52.68 o                         
  -6   4  10         84.62         68.36         8.62 o                         
  -5   4  10         28.14         26.69         6.22 o                         
  -4   4  10         39.25         27.44         5.16 o                         
  -3   4  10        668.79        639.62        19.94 o                         
  -2   4  10          0.15         -4.47         4.47 o                         
  -1   4  10        131.96        146.75         8.75 o                         
   0   4  10         58.88         46.65         5.71 o                         
   1   4  10        287.19        318.80        14.10 o                         
   2   4  10         91.81        113.17         8.86 o                         
   3   4  10         30.72         30.68         8.26 o                         
   4   4  10         16.90         14.38         6.71 o                         
   5   4  10        140.86        123.26        12.83 o                         
   6   4  10        121.14        113.05        15.67 o                         
   7   4  10         49.82         41.32        11.46 o                         
   8   4  10         76.80         65.94        13.99 o                         
 -10   5  10          0.90          9.23        10.19 o                         
  -9   5  10         48.00         25.33        10.26 o                         
  -8   5  10        350.72        346.29        23.11 o                         
  -7   5  10         74.97         85.57        11.07 o                         
  -6   5  10        157.77        169.20        13.95 o                         
  -5   5  10        562.69        560.31        21.87 o                         
  -4   5  10         93.23         79.31         7.09 o                         
  -3   5  10         35.70         41.96         6.19 o                         
  -2   5  10        376.30        414.81        15.25 o                         
  -1   5  10        241.94        264.13        19.41 o                         
   0   5  10        191.52        200.65        11.61 o                         
   1   5  10         34.54         36.06         7.82 o                         
   2   5  10          6.43         -2.40         4.44 o                         
   3   5  10        696.58        711.99        28.17 o                         
   4   5  10         31.51         24.28         7.48 o                         
   5   5  10         73.54         65.62        12.92 o                         
   6   5  10        185.34        177.86        22.94 o                         
   7   5  10        196.33        227.95        19.86 o                         
  -9   6  10         39.79         43.53        18.17 o                         
  -8   6  10          0.34          3.69         7.33 o                         
  -7   6  10         85.32         74.04        10.94 o                         
  -6   6  10          2.45          0.70         5.01 o                         
  -5   6  10         33.02         20.04         6.46 o                         
  -4   6  10         30.32         22.21         5.19 o                         
  -3   6  10         98.96        130.03        10.55 o                         
  -2   6  10          7.38          7.29         4.17 o                         
  -1   6  10        220.12        227.02        11.25 o                         
   0   6  10         40.95         44.62         5.94 o                         
   1   6  10         20.60         24.21         5.47 o                         
   2   6  10        175.31        163.56        11.81 o                         
   3   6  10        242.36        242.62        15.53 o                         
   4   6  10        119.44        142.24        15.43 o                         
   5   6  10        111.47         93.25        18.27 o                         
   6   6  10         25.69         27.13        11.27 o                         
   7   6  10          0.02         10.37        10.26 o                         
  -9   7  10         10.09         -1.65        11.14 o                         
  -8   7  10         14.21         16.30        12.69 o                         
  -7   7  10        245.13        204.16        17.06 o                         
  -6   7  10         31.04         30.59         9.05 o                         
  -5   7  10        190.24        186.94        12.95 o                         
  -4   7  10       1104.84       1122.05        33.74 o                         
  -3   7  10         15.45         10.96         4.44 o                         
  -2   7  10        430.19        471.73        17.00 o                         
  -1   7  10          0.05          3.60         4.10 o                         
   0   7  10        328.84        324.69        14.35 o                         
   1   7  10        535.91        609.53        22.31 o                         
   2   7  10        170.28        164.17        12.40 o                         
   3   7  10        347.13        346.31        19.18 o                         
   4   7  10        429.15        388.29        21.06 o                         
   5   7  10         20.44         12.52         8.59 o                         
   6   7  10         11.58         17.45        11.90 o                         
   7   7  10          2.45         -5.76         8.65 o                         
  -9   8  10          0.23         10.25        13.37 o                         
  -8   8  10          2.48          7.63         8.08 o                         
  -7   8  10         16.59         19.15         8.69 o                         
  -6   8  10          0.10         -1.12         5.35 o                         
  -5   8  10        139.70        164.73        13.31 o                         
  -4   8  10         53.85         42.79         7.64 o                         
  -3   8  10          0.00          6.66         7.10 o                         
  -2   8  10        571.41        514.40        23.01 o                         
  -1   8  10        510.21        503.21        20.27 o                         
   0   8  10        172.64        187.26        13.77 o                         
   1   8  10         10.30          9.37         6.13 o                         
   2   8  10          1.64         -2.72         6.50 o                         
   3   8  10          7.65         21.23         7.61 o                         
   4   8  10        339.46        340.87        20.06 o                         
   5   8  10         38.03         35.82        11.76 o                         
   6   8  10          1.58         10.44        10.21 o                         
   7   8  10         43.55         56.30        14.35 o                         
  -8   9  10         13.32          3.18        10.95 o                         
  -7   9  10         13.62         19.56         6.34 o                         
  -6   9  10        106.07         83.79         8.54 o                         
  -5   9  10          4.04         12.14         7.03 o                         
  -4   9  10        181.71        168.76        12.84 o                         
  -3   9  10          0.58         -6.94         8.38 o                         
  -2   9  10         45.08         49.26         7.97 o                         
  -1   9  10        144.15        144.41        10.92 o                         
   0   9  10         72.90         57.48         8.03 o                         
   1   9  10        534.34        594.44        24.05 o                         
   2   9  10        171.54        166.85        14.47 o                         
   3   9  10         13.04         -0.80         6.60 o                         
   4   9  10        539.92        570.09        28.76 o                         
   5   9  10         23.00          5.04         9.07 o                         
   6   9  10          2.80         -4.18         8.38 o                         
  -8  10  10         57.75         32.08        11.47 o                         
  -7  10  10          4.00         12.80         5.68 o                         
  -6  10  10          3.03         15.83         9.53 o                         
  -5  10  10        284.98        261.51        12.67 o                         
  -4  10  10        522.03        521.84        24.60 o                         
  -3  10  10        458.81        488.83        22.96 o                         
  -2  10  10         24.33         26.37         6.34 o                         
  -1  10  10          3.09          5.82         5.61 o                         
   0  10  10        397.87        410.03        19.40 o                         
   1  10  10          4.40         -5.88         5.88 o                         
   2  10  10         42.35         38.21         8.68 o                         
   3  10  10        476.44        504.33        24.72 o                         
   4  10  10         38.20         21.13         8.61 o                         
   5  10  10         28.96         22.51         9.57 o                         
   6  10  10         30.99         28.02        10.83 o                         
  -8  11  10          7.87         18.88        23.72 o                         
  -7  11  10         82.68        154.21        36.11 o                         
  -6  11  10        111.27        116.97        42.37 o                         
  -5  11  10         34.14         19.32         8.39 o                         
  -4  11  10         90.97         86.60         8.80 o                         
  -3  11  10        117.37        119.58        11.03 o                         
  -2  11  10        117.13        132.44        12.03 o                         
  -1  11  10        248.56        258.77        23.15 o                         
   0  11  10        489.83        490.03        22.02 o                         
   1  11  10        698.54        735.72        31.35 o                         
   2  11  10         45.32         58.75         9.69 o                         
   3  11  10        318.82        331.79        31.09 o                         
   4  11  10         17.59          7.37         8.31 o                         
   5  11  10         29.22         15.31        11.07 o                         
  -7  12  10        128.44         94.45        65.77 o                         
  -6  12  10         31.68         38.10        16.55 o                         
  -5  12  10          1.16         -8.24        11.38 o                         
  -4  12  10        164.36        153.94        10.43 o                         
  -3  12  10         37.90         34.76         6.77 o                         
  -2  12  10         43.33         43.85        13.30 o                         
  -1  12  10         12.05         -1.76         6.47 o                         
   0  12  10        254.98        260.24        15.83 o                         
   1  12  10        127.92        117.38        14.47 o                         
   2  12  10        247.78        276.12        17.59 o                         
   3  12  10        117.43        127.69        12.96 o                         
   4  12  10        698.29        750.86        46.15 o                         
   5  12  10         30.03         36.41        10.77 o                         
  -6  13  10          2.87         -6.75        13.83 o                         
  -5  13  10         73.14         65.17        18.68 o                         
  -4  13  10          4.25         -0.74        10.31 o                         
  -3  13  10         73.90         66.65         7.69 o                         
  -2  13  10         35.51         33.14         7.61 o                         
  -1  13  10          0.46         -5.41         5.50 o                         
   0  13  10         45.40         38.14         7.86 o                         
   1  13  10        163.25        142.58        12.79 o                         
   2  13  10        168.19        186.61        16.47 o                         
   3  13  10          1.31          4.99         8.77 o                         
   4  13  10        232.52        228.25        22.35 o                         
  -5  14  10          4.92          1.37        20.32 o                         
  -4  14  10        191.20        219.76        26.76 o                         
  -3  14  10         38.46         21.08         5.61 o                         
  -2  14  10          0.29          5.88         5.96 o                         
  -1  14  10        280.22        297.21        17.81 o                         
   0  14  10         14.54         10.86         6.82 o                         
   1  14  10        161.65        146.08        15.65 o                         
   2  14  10          1.21         -2.68         8.14 o                         
   3  14  10         46.63         65.71        11.40 o                         
  -4  15  10          0.31         -0.86        17.61 o                         
  -3  15  10         30.77         18.76         7.44 o                         
  -2  15  10         26.72         20.78         6.49 o                         
  -1  15  10          3.63          5.31         7.29 o                         
   0  15  10          0.06         -6.03         6.03 o                         
   1  15  10         54.91         46.86        10.07 o                         
   2  15  10        104.78         87.22        15.15 o                         
  -2  16  10          8.46          9.60         8.40 o                         
  -1  16  10         75.98         80.00        10.99 o                         
   0  16  10         98.74         81.11        10.20 o                         
  -9   0  11          3.10         13.15        13.22 o                         
  -7   0  11        319.44        304.95        27.11 o                         
  -5   0  11         28.73         32.45        10.54 o                         
  -3   0  11        313.50        321.79        23.72 o                         
  -1   0  11       2196.34       2422.87        83.41 o                         
   1   0  11        725.93        720.79        31.29 o                         
   3   0  11        132.27        129.94        14.41 o                         
   5   0  11         49.99         31.71        20.87 o                         
   7   0  11         32.09         51.22        18.55 o                         
 -10   1  11         25.75         25.26        11.42 o                         
  -9   1  11          0.13          0.33         8.39 o                         
  -8   1  11         17.92         11.44         8.75 o                         
  -7   1  11        381.67        394.32        22.44 o                         
  -6   1  11        150.32        159.21        13.50 o                         
  -5   1  11         17.58         11.68         5.46 o                         
  -4   1  11         89.58         83.51         7.59 o                         
  -3   1  11         41.87         36.12         6.33 o                         
  -2   1  11        229.26        240.82        12.77 o                         
  -1   1  11         69.70         90.70         9.65 o                         
   0   1  11        391.49        416.55        15.84 o                         
   1   1  11          0.06         -4.44         4.44 o                         
   2   1  11        620.19        577.75        23.94 o                         
   3   1  11         38.06         35.53         6.98 o                         
   4   1  11        128.42        124.63        12.42 o                         
   5   1  11        242.88        192.00        17.79 o                         
   6   1  11         31.71         39.45        10.14 o                         
   7   1  11          1.44          4.70         9.50 o                         
 -10   2  11          1.06         -3.12        13.08 o                         
  -9   2  11         62.93         50.93        16.60 o                         
  -8   2  11        237.66        200.19        17.49 o                         
  -7   2  11          0.27         -6.43         6.43 o                         
  -6   2  11          8.11          3.01         6.15 o                         
  -5   2  11         28.01         26.41         6.58 o                         
  -4   2  11        565.81        577.83        19.29 o                         
  -3   2  11        322.62        362.57        14.92 o                         
  -2   2  11         93.23        110.58         8.29 o                         
  -1   2  11        133.89        151.30        16.66 o                         
   0   2  11        292.69        280.76        14.12 o                         
   1   2  11        431.97        409.37        16.72 o                         
   2   2  11        752.51        770.90        25.65 o                         
   3   2  11         20.90         17.77         6.98 o                         
   4   2  11         58.69         65.38        10.29 o                         
   5   2  11         99.97        122.91        14.23 o                         
   6   2  11         21.49         43.01        13.33 o                         
   7   2  11        100.90         88.80        13.81 o                         
 -10   3  11         55.29         59.58        14.39 o                         
  -9   3  11          1.36         -8.39         8.62 o                         
  -8   3  11         28.05         15.03         9.31 o                         
  -7   3  11        381.99        368.06        31.04 o                         
  -6   3  11        334.70        357.61        20.22 o                         
  -5   3  11         20.23         11.79         5.84 o                         
  -4   3  11        544.35        581.37        20.03 o                         
  -3   3  11        372.62        360.68        14.89 o                         
  -2   3  11         31.62         29.80         5.26 o                         
  -1   3  11        359.99        350.89        15.57 o                         
   0   3  11        207.52        199.64        11.17 o                         
   1   3  11         18.66         25.25         5.72 o                         
   2   3  11        184.55        172.65        10.97 o                         
   3   3  11         48.63         51.79         8.36 o                         
   4   3  11        567.10        578.84        26.43 o                         
   5   3  11        123.21        127.17        13.36 o                         
   6   3  11        130.50        112.57        20.61 o                         
   7   3  11          0.27         14.69        10.45 o                         
  -9   4  11          0.11         -8.03         8.03 o                         
  -8   4  11          0.44         -2.81         8.97 o                         
  -7   4  11         15.60         23.80         8.18 o                         
  -6   4  11        268.86        272.43        18.85 o                         
  -5   4  11        518.33        483.74        23.79 o                         
  -4   4  11          8.55          6.86         5.36 o                         
  -3   4  11         62.57         66.05         7.64 o                         
  -2   4  11          3.67         -3.94         3.94 o                         
  -1   4  11        426.77        425.51        15.99 o                         
   0   4  11        111.67        132.73         8.93 o                         
   1   4  11        382.41        404.43        16.66 o                         
   2   4  11          0.14         10.45         5.98 o                         
   3   4  11        133.75        129.81        11.12 o                         
   4   4  11         12.36         23.86         8.77 o                         
   5   4  11          4.21         -0.02         7.52 o                         
   6   4  11          9.69         17.70         9.41 o                         
   7   4  11          1.82         13.89         9.81 o                         
  -9   5  11        121.52        160.51        19.29 o                         
  -8   5  11         50.22         43.28        10.49 o                         
  -7   5  11         70.39         53.78         9.93 o                         
  -6   5  11         12.40         13.16         8.77 o                         
  -5   5  11          0.75          1.71         5.33 o                         
  -4   5  11        117.98        123.90        12.05 o                         
  -3   5  11         82.83         91.70         8.70 o                         
  -2   5  11         82.10         82.83         7.92 o                         
  -1   5  11        509.59        525.35        18.08 o                         
   0   5  11        128.73        166.53        10.07 o                         
   1   5  11        484.72        483.01        18.98 o                         
   2   5  11         50.76         66.85         8.61 o                         
   3   5  11          0.63          7.63         6.31 o                         
   4   5  11          4.47          4.59         7.72 o                         
   5   5  11        202.41        213.16        17.41 o                         
   6   5  11         21.56         26.57        10.20 o                         
   7   5  11         54.85         43.55        13.47 o                         
  -9   6  11        103.32         89.74        14.31 o                         
  -8   6  11        163.66        167.78        15.72 o                         
  -7   6  11          4.52          4.41         7.30 o                         
  -6   6  11         13.92         20.81         7.75 o                         
  -5   6  11         72.63         56.68         8.23 o                         
  -4   6  11        115.67        109.16         9.18 o                         
  -3   6  11         71.25         75.35         9.64 o                         
  -2   6  11        145.40        158.14        12.09 o                         
  -1   6  11        133.04        137.58        11.23 o                         
   0   6  11         31.03         40.98         6.49 o                         
   1   6  11         27.22         10.88         8.84 o                         
   2   6  11        786.07        831.09        29.85 o                         
   3   6  11        213.25        227.58        15.62 o                         
   4   6  11         68.68         74.77        11.05 o                         
   5   6  11         33.70         22.97         9.29 o                         
   6   6  11         73.32         63.21        19.90 o                         
   7   6  11         39.62         37.77        11.57 o                         
  -9   7  11         28.53         37.50        10.13 o                         
  -8   7  11         66.43         63.16        10.76 o                         
  -7   7  11          0.97         10.92         8.31 o                         
  -6   7  11        657.69        699.82        34.76 o                         
  -5   7  11         62.76         75.83         9.04 o                         
  -4   7  11        382.52        401.49        27.16 o                         
  -3   7  11         17.46         18.16         6.56 o                         
  -2   7  11        243.30        263.03        14.89 o                         
  -1   7  11         73.54         62.08         8.51 o                         
   0   7  11        656.51        668.80        24.70 o                         
   1   7  11         40.77         22.78         9.53 o                         
   2   7  11         34.38         42.00         8.42 o                         
   3   7  11          0.35         -1.87         6.67 o                         
   4   7  11          1.11         -1.14         7.71 o                         
   5   7  11        116.96         96.52        21.11 o                         
   6   7  11          1.45          5.75         9.65 o                         
  -8   8  11         16.97         12.78         8.08 o                         
  -7   8  11         17.31         15.12         7.37 o                         
  -6   8  11          0.75         -7.05         7.05 o                         
  -5   8  11        468.35        461.75        25.12 o                         
  -4   8  11         19.10         11.40         5.70 o                         
  -3   8  11         13.54         10.04         5.87 o                         
  -2   8  11        230.37        230.07        13.87 o                         
  -1   8  11       2220.22       2249.61        65.08 o                         
   0   8  11        131.24        144.88        13.26 o                         
   1   8  11        156.10        159.23        12.69 o                         
   2   8  11        462.37        508.99        26.41 o                         
   3   8  11        135.89        145.19        12.84 o                         
   4   8  11         35.32         40.60        19.18 o                         
   5   8  11         33.17         39.68        11.24 o                         
   6   8  11          7.15          5.05        10.19 o                         
  -8   9  11          0.17         -2.85         7.03 o                         
  -7   9  11         38.52         32.30         7.53 o                         
  -6   9  11        269.50        270.88        25.92 o                         
  -5   9  11        122.89         95.25        15.31 o                         
  -4   9  11         55.24         46.51         8.63 o                         
  -3   9  11          0.06         -5.61         5.61 o                         
  -2   9  11          3.34         -1.98         5.14 o                         
  -1   9  11        334.10        346.73        22.62 o                         
   0   9  11       1062.25       1092.28        36.28 o                         
   1   9  11        158.32        176.67        14.16 o                         
   2   9  11        306.25        293.58        19.86 o                         
   3   9  11        210.93        242.73        16.82 o                         
   4   9  11         54.06         41.20        10.24 o                         
   5   9  11         10.57         -1.33         8.39 o                         
   6   9  11         26.62         24.70        10.33 o                         
  -8  10  11          0.67         17.69         6.96 o                         
  -7  10  11          9.57          7.53         7.20 o                         
  -6  10  11         10.53          4.60         6.47 o                         
  -5  10  11          3.24         -0.67         5.74 o                         
  -4  10  11        434.58        455.99        22.61 o                         
  -3  10  11          3.08         -5.87         6.53 o                         
  -2  10  11        195.98        223.27        14.05 o                         
  -1  10  11          0.52         -5.31         5.31 o                         
   0  10  11         62.72         80.89        10.32 o                         
   1  10  11         10.27         11.73         7.49 o                         
   2  10  11        179.25        200.18        14.98 o                         
   3  10  11        236.59        275.01        21.14 o                         
   4  10  11        143.21        148.55        15.33 o                         
   5  10  11         38.89         28.74        14.27 o                         
  -7  11  11         24.38         44.07        23.56 o                         
  -6  11  11         33.13         38.72         9.73 o                         
  -5  11  11          2.03         -3.29         5.56 o                         
  -4  11  11         64.63         51.10         7.69 o                         
  -3  11  11          0.86         -4.44         6.57 o                         
  -2  11  11         41.12         44.75        12.46 o                         
  -1  11  11        107.67        107.47        10.24 o                         
   0  11  11        183.98        176.87        17.48 o                         
   1  11  11         62.14         58.75         9.35 o                         
   2  11  11         86.91         96.56        11.59 o                         
   3  11  11        239.32        239.43        18.54 o                         
   4  11  11        160.64        158.44        17.16 o                         
   5  11  11        250.58        196.65        19.95 o                         
  -6  12  11         48.18         17.23        18.14 o                         
  -5  12  11         57.97         62.60         7.38 o                         
  -4  12  11         91.29         87.27         8.89 o                         
  -3  12  11         82.30         76.65        10.47 o                         
  -2  12  11          0.03         -6.22         6.89 o                         
  -1  12  11        139.51        155.82        12.19 o                         
   0  12  11        143.13        163.80        13.04 o                         
   1  12  11         33.02         35.88         8.77 o                         
   2  12  11         89.07        104.14        12.08 o                         
   3  12  11         93.53         83.20        16.59 o                         
   4  12  11          7.64          3.25        10.67 o                         
  -6  13  11          6.51         -1.60        16.18 o                         
  -5  13  11         89.62         65.94        22.26 o                         
  -4  13  11         51.99         43.45         6.70 o                         
  -3  13  11         58.22         72.03        12.96 o                         
  -2  13  11          0.18         -6.56         6.56 o                         
  -1  13  11         41.54         31.64         8.02 o                         
   0  13  11        216.76        175.09        15.72 o                         
   1  13  11        173.58        164.56        14.00 o                         
   2  13  11         23.07         12.37         8.46 o                         
   3  13  11        203.47        182.09        20.13 o                         
  -5  14  11          0.02          5.04        20.39 o                         
  -4  14  11          1.50          4.79         6.49 o                         
  -3  14  11         31.81         30.27         7.13 o                         
  -2  14  11         13.17          9.29         7.61 o                         
  -1  14  11         13.87          5.05         6.58 o                         
   0  14  11         30.52         27.93         8.38 o                         
   1  14  11        130.91        109.51        12.30 o                         
   2  14  11          6.94          7.79        10.04 o                         
  -3  15  11          0.39         -6.01         6.71 o                         
  -2  15  11         87.41         83.06        11.81 o                         
  -1  15  11          5.90          0.56         6.45 o                         
   0  15  11        197.03        185.38        14.50 o                         
   1  15  11         28.28         17.36         9.68 o                         
  -8   0  12        143.06        139.28        20.58 o                         
  -6   0  12        656.33        741.51        42.66 o                         
  -4   0  12        414.31        429.65        24.11 o                         
  -2   0  12        192.38        232.96        17.25 o                         
   0   0  12        454.47        531.31        32.96 o                         
   2   0  12         29.67         13.35         8.12 o                         
   4   0  12        333.82        263.91        32.06 o                         
   6   0  12        181.08        176.41        24.23 o                         
  -9   1  12          4.55         16.00         9.78 o                         
  -8   1  12          2.72          3.32         8.15 o                         
  -7   1  12        280.52        261.21        17.64 o                         
  -6   1  12        287.95        264.78        18.94 o                         
  -5   1  12          4.58          3.13         6.80 o                         
  -4   1  12         18.24         13.72         5.90 o                         
  -3   1  12        650.43        659.27        22.35 o                         
  -2   1  12        402.94        385.79        20.75 o                         
  -1   1  12         79.50         97.53         8.13 o                         
   0   1  12        849.98        846.15        25.85 o                         
   1   1  12         69.46         69.77         8.90 o                         
   2   1  12        479.25        473.43        19.81 o                         
   3   1  12         11.20         15.40         7.12 o                         
   4   1  12         24.77         25.19         8.73 o                         
   5   1  12        166.47        139.83        14.97 o                         
   6   1  12          7.85         11.07         9.68 o                         
   7   1  12         30.14         44.31        12.79 o                         
  -9   2  12         15.66         11.77        15.03 o                         
  -8   2  12         82.74         64.07        11.02 o                         
  -7   2  12        110.49        104.98        11.13 o                         
  -6   2  12          0.70         -6.04         6.04 o                         
  -5   2  12        435.34        493.00        25.30 o                         
  -4   2  12         50.28         51.57         7.36 o                         
  -3   2  12         76.85         82.98         7.70 o                         
  -2   2  12        141.53        136.28         9.33 o                         
  -1   2  12         46.75         36.12         6.56 o                         
   0   2  12         53.15         58.61         7.13 o                         
   1   2  12        294.98        293.16        14.37 o                         
   2   2  12         73.63         90.53         9.52 o                         
   3   2  12          6.12         -0.37         5.80 o                         
   4   2  12        196.34        199.65        16.01 o                         
   5   2  12          5.14          1.63         9.24 o                         
   6   2  12        127.05        122.68        15.15 o                         
   7   2  12         18.39         -2.34        13.31 o                         
  -9   3  12         76.64         88.85        15.76 o                         
  -8   3  12         15.49          9.55         9.90 o                         
  -7   3  12         70.89         56.79        11.97 o                         
  -6   3  12         20.02          9.34         7.13 o                         
  -5   3  12        128.51        103.67        10.50 o                         
  -4   3  12        609.90        623.65        23.55 o                         
  -3   3  12         13.83         11.96         6.60 o                         
  -2   3  12         36.94         29.91         5.65 o                         
  -1   3  12        621.27        587.95        19.59 o                         
   0   3  12        206.44        206.31        11.65 o                         
   1   3  12       1754.86       1768.22        46.12 o                         
   2   3  12         76.59         90.64         9.40 o                         
   3   3  12         23.63         10.00        13.35 o                         
   4   3  12        155.98        156.11        15.55 o                         
   5   3  12         55.51        114.02        14.71 o                         
   6   3  12          0.74         -5.59         8.34 o                         
   7   3  12        100.61        101.81        15.47 o                         
  -9   4  12          0.44         17.36        10.38 o                         
  -8   4  12         21.90         26.20        10.53 o                         
  -7   4  12         62.88         28.38         9.53 o                         
  -6   4  12       1032.19       1171.99        44.97 o                         
  -5   4  12        491.38        454.63        20.59 o                         
  -4   4  12         77.90         94.56         9.08 o                         
  -3   4  12         74.21         86.64         8.77 o                         
  -2   4  12        334.28        331.21        15.98 o                         
  -1   4  12         38.24         47.28         6.57 o                         
   0   4  12         22.74         16.11         5.83 o                         
   1   4  12        145.59        138.38        11.22 o                         
   2   4  12        318.97        324.95        18.17 o                         
   3   4  12         92.24         86.46        10.79 o                         
   4   4  12        202.55        190.54        17.78 o                         
   5   4  12          2.92         -1.77         9.30 o                         
   6   4  12         26.34          9.36        10.37 o                         
  -9   5  12          0.17          2.37        10.55 o                         
  -8   5  12        118.31        114.41        14.16 o                         
  -7   5  12          2.32         -6.06         7.69 o                         
  -6   5  12         27.54         24.53         8.26 o                         
  -5   5  12         41.65         41.66         7.79 o                         
  -4   5  12          0.44         -6.87         8.02 o                         
  -3   5  12        302.86        322.91        15.58 o                         
  -2   5  12        116.39        119.76         9.52 o                         
  -1   5  12         25.36         24.43         7.87 o                         
   0   5  12        122.91        127.90        12.47 o                         
   1   5  12         60.44         65.97         9.13 o                         
   2   5  12        484.63        514.31        23.96 o                         
   3   5  12         60.14         50.22         9.31 o                         
   4   5  12        395.84        407.20        23.95 o                         
   5   5  12         44.21         10.50        15.78 o                         
   6   5  12         19.91          4.65        10.18 o                         
  -9   6  12          0.00          1.20        12.76 o                         
  -8   6  12         33.08         23.83         9.37 o                         
  -7   6  12         29.65         24.99         9.60 o                         
  -6   6  12        175.17        142.97        14.71 o                         
  -5   6  12          1.09          8.74         6.17 o                         
  -4   6  12         15.30         10.87         6.34 o                         
  -3   6  12         38.51         24.69         6.77 o                         
  -2   6  12          1.98         -4.11         5.16 o                         
  -1   6  12        290.53        284.09        17.62 o                         
   0   6  12        150.79        136.08        11.69 o                         
   1   6  12          3.12         -1.24         6.06 o                         
   2   6  12        303.30        290.43        23.88 o                         
   3   6  12        232.84        196.66        14.93 o                         
   4   6  12          0.27          8.08         8.66 o                         
   5   6  12         50.83         43.25        13.10 o                         
   6   6  12         64.02         68.74        15.63 o                         
  -8   7  12        100.01        111.28        13.34 o                         
  -7   7  12         38.41          9.11         8.54 o                         
  -6   7  12         24.38         13.63         7.71 o                         
  -5   7  12       1087.96       1167.62        47.13 o                         
  -4   7  12         59.52         79.58         9.17 o                         
  -3   7  12         18.51         17.90         6.48 o                         
  -2   7  12        412.45        385.38        21.46 o                         
  -1   7  12        837.70        925.19        31.93 o                         
   0   7  12         48.21         36.97         7.64 o                         
   1   7  12        344.35        333.08        18.83 o                         
   2   7  12         14.15          6.64         7.43 o                         
   3   7  12         57.75         66.75        10.48 o                         
   4   7  12         23.34          1.47         8.19 o                         
   5   7  12        208.44        209.15        21.03 o                         
   6   7  12         30.65         45.47        19.68 o                         
  -8   8  12         69.69         68.39        17.85 o                         
  -7   8  12        105.86        110.37        12.10 o                         
  -6   8  12         17.01         27.89         8.12 o                         
  -5   8  12         54.80         71.59        11.76 o                         
  -4   8  12         19.31         17.36         7.39 o                         
  -3   8  12         19.52         14.85         6.62 o                         
  -2   8  12        162.47        159.00        13.09 o                         
  -1   8  12        177.50        184.35        15.55 o                         
   0   8  12         99.26        106.50        10.84 o                         
   1   8  12        586.68        590.14        26.85 o                         
   2   8  12          2.39          5.61         7.42 o                         
   3   8  12          7.35         -2.47         7.58 o                         
   4   8  12        217.08        225.11        18.01 o                         
   5   8  12         85.35         79.73        18.40 o                         
  -8   9  12         31.55         16.13        12.48 o                         
  -7   9  12        120.82        125.14        15.42 o                         
  -6   9  12         43.33         42.04        11.75 o                         
  -5   9  12         48.96         37.60         8.55 o                         
  -4   9  12         30.83          8.69         6.62 o                         
  -3   9  12        225.41        252.02        18.88 o                         
  -2   9  12          6.03          6.30         6.92 o                         
  -1   9  12         18.39         20.21         9.31 o                         
   0   9  12        218.73        204.85        24.30 o                         
   1   9  12         31.59         25.59         9.21 o                         
   2   9  12         23.41         15.92         7.87 o                         
   3   9  12        187.18        183.71        15.83 o                         
   4   9  12         24.32         29.55        10.32 o                         
   5   9  12         13.92         20.12        14.79 o                         
  -7  10  12         28.00         18.75        11.30 o                         
  -6  10  12          6.44         -3.87         6.08 o                         
  -5  10  12          6.21         -5.57         8.28 o                         
  -4  10  12        494.44        520.09        27.90 o                         
  -3  10  12         73.09         63.99         9.02 o                         
  -2  10  12        517.65        545.32        23.36 o                         
  -1  10  12         13.98         26.71         7.67 o                         
   0  10  12          0.23          1.23         6.87 o                         
   1  10  12         90.69        111.10        12.01 o                         
   2  10  12         20.79         35.85        11.38 o                         
   3  10  12        228.79        239.21        17.40 o                         
   4  10  12         39.65         32.10        11.80 o                         
   5  10  12         14.35         25.31        12.70 o                         
  -7  11  12         27.23         69.00        41.96 o                         
  -6  11  12          6.65          5.42         5.97 o                         
  -5  11  12         21.42          5.98        10.01 o                         
  -4  11  12         22.49          5.90        11.28 o                         
  -3  11  12         69.44         67.95        15.79 o                         
  -2  11  12          0.68          7.07         6.42 o                         
  -1  11  12        314.16        274.45        18.87 o                         
   0  11  12         73.29         55.25        16.57 o                         
   1  11  12        106.08         75.11        10.69 o                         
   2  11  12        142.76        103.79        12.16 o                         
   3  11  12          1.52          1.78         9.65 o                         
   4  11  12          0.12          0.81        10.37 o                         
  -6  12  12          3.60         10.44         6.84 o                         
  -5  12  12          9.44          5.23         5.75 o                         
  -4  12  12        279.10        290.29        18.89 o                         
  -3  12  12         58.49         39.63        14.79 o                         
  -2  12  12         12.21         15.38         7.07 o                         
  -1  12  12         35.06         26.72         7.82 o                         
   0  12  12        193.34        218.93        15.61 o                         
   1  12  12         44.55         34.16         9.20 o                         
   2  12  12          9.89         -4.04         7.88 o                         
   3  12  12         27.00         14.14         9.10 o                         
  -5  13  12        383.02        371.99        36.20 o                         
  -4  13  12          4.27          5.70         6.33 o                         
  -3  13  12         19.83         19.96         8.90 o                         
  -2  13  12         15.40          6.65         7.70 o                         
  -1  13  12         39.69         43.30         8.90 o                         
   0  13  12          9.96          6.00        10.45 o                         
   1  13  12        110.12        110.93        12.76 o                         
   2  13  12          0.77          0.85         8.96 o                         
  -4  14  12        190.19        171.32        54.67 o                         
  -3  14  12         57.88         64.06         8.88 o                         
  -2  14  12         15.57         10.36        11.96 o                         
  -1  14  12          3.92          3.95         8.80 o                         
   0  14  12         62.84         36.78         9.18 o                         
   1  14  12        127.16        167.04        21.74 o                         
  -9   0  13          0.01         -0.64        12.84 o                         
  -7   0  13        303.17        313.39        29.28 o                         
  -5   0  13        132.90        113.36        20.73 o                         
  -3   0  13         52.25         57.69        12.52 o                         
  -1   0  13         15.94         16.58         9.62 o                         
   1   0  13         88.34         88.32        12.69 o                         
   3   0  13       1449.78       1528.82        69.87 o                         
   5   0  13          0.02          9.37        14.15 o                         
  -9   1  13          5.70         17.04        17.59 o                         
  -8   1  13         18.28         15.90         9.15 o                         
  -7   1  13          2.74         -4.75         7.58 o                         
  -6   1  13        179.13        160.00        15.57 o                         
  -5   1  13          6.50         -4.48         6.11 o                         
  -4   1  13         80.58         95.82        10.33 o                         
  -3   1  13         51.73         49.01         7.62 o                         
  -2   1  13          9.79          4.60         5.19 o                         
  -1   1  13        122.51        121.96        13.78 o                         
   0   1  13         47.39         59.76         7.24 o                         
   1   1  13        249.63        211.86        13.96 o                         
   2   1  13        580.05        603.50        25.80 o                         
   3   1  13         38.59         47.58         9.61 o                         
   4   1  13        149.46        117.63        17.24 o                         
   5   1  13          1.16         -7.04         7.04 o                         
   6   1  13          6.36          4.50         9.92 o                         
  -9   2  13          9.19          7.30        10.21 o                         
  -8   2  13         40.08         29.94        18.07 o                         
  -7   2  13          2.13         -7.52         7.52 o                         
  -6   2  13         42.51         26.84         9.03 o                         
  -5   2  13        188.48        210.62        15.43 o                         
  -4   2  13         62.26         75.98        11.55 o                         
  -3   2  13        108.25        116.34         9.97 o                         
  -2   2  13          0.04         -0.28         5.38 o                         
  -1   2  13        412.01        399.75        17.22 o                         
   0   2  13         45.93         59.46         7.49 o                         
   1   2  13         12.55          8.92         5.89 o                         
   2   2  13        590.86        601.53        26.79 o                         
   3   2  13          0.82          7.26         7.18 o                         
   4   2  13         92.32         85.28        14.01 o                         
   5   2  13         17.97         12.57        11.78 o                         
   6   2  13         26.23         27.55        13.83 o                         
  -9   3  13          6.82         11.68        12.35 o                         
  -8   3  13         13.93          8.94        11.05 o                         
  -7   3  13        386.73        394.38        33.35 o                         
  -6   3  13         29.95         39.26         8.96 o                         
  -5   3  13        309.35        372.00        31.91 o                         
  -4   3  13         27.24         16.79         6.82 o                         
  -3   3  13         27.63         32.26         8.26 o                         
  -2   3  13        265.89        270.09        14.71 o                         
  -1   3  13         14.92         19.06         6.21 o                         
   0   3  13        138.98        174.48        13.08 o                         
   1   3  13        420.49        392.56        20.20 o                         
   2   3  13        139.81        150.23        12.91 o                         
   3   3  13        153.53        139.88        16.29 o                         
   4   3  13          9.46         12.13         8.66 o                         
   5   3  13         28.77         11.74         9.31 o                         
   6   3  13        271.94        314.16        36.14 o                         
  -9   4  13         16.03          6.96        10.95 o                         
  -8   4  13         77.01         58.17        15.50 o                         
  -7   4  13          4.23         -6.99         7.60 o                         
  -6   4  13        134.81        139.73        14.85 o                         
  -5   4  13         41.91         39.10        15.70 o                         
  -4   4  13         31.57         19.35         7.46 o                         
  -3   4  13        493.82        503.22        20.89 o                         
  -2   4  13        480.95        430.34        26.68 o                         
  -1   4  13         18.09         29.30         7.90 o                         
   0   4  13         54.33         60.01        12.08 o                         
   1   4  13         98.74        110.02        11.36 o                         
   2   4  13         29.60         34.30         8.72 o                         
   3   4  13        110.03        130.84        20.18 o                         
   4   4  13         76.13         63.95        11.37 o                         
   5   4  13         24.13         10.65         9.39 o                         
   6   4  13          0.34         13.45        10.70 o                         
  -8   5  13         87.80         67.22        12.70 o                         
  -7   5  13         52.98         53.26        10.74 o                         
  -6   5  13        159.11        157.93        15.31 o                         
  -5   5  13         71.86         63.06        10.48 o                         
  -4   5  13          6.77          5.26         7.55 o                         
  -3   5  13         33.85         38.74         8.09 o                         
  -2   5  13          5.05          1.03         6.45 o                         
  -1   5  13        840.61        833.01        41.95 o                         
   0   5  13         88.58         91.93        10.51 o                         
   1   5  13        135.78        142.32        12.49 o                         
   2   5  13        258.52        269.59        17.88 o                         
   3   5  13         19.89         24.07        10.16 o                         
   4   5  13         40.89         33.76        10.99 o                         
   5   5  13          0.13         -9.36         9.36 o                         
   6   5  13         51.94         42.69        11.99 o                         
  -8   6  13         39.40         28.77        10.05 o                         
  -7   6  13        167.66        163.59        14.12 o                         
  -6   6  13        200.79        223.80        17.58 o                         
  -5   6  13         28.82         29.43         8.58 o                         
  -4   6  13        122.58        103.90        15.22 o                         
  -3   6  13        118.34         62.81        15.07 o                         
  -2   6  13        895.71        937.28        32.65 o                         
  -1   6  13        570.29        615.94        24.69 o                         
   0   6  13         21.47         13.05         7.26 o                         
   1   6  13         37.59         41.54        10.86 o                         
   2   6  13          1.85         -4.54         6.69 o                         
   3   6  13          1.33          9.32         9.51 o                         
   4   6  13        313.28        306.63        21.59 o                         
   5   6  13        184.76        181.45        20.16 o                         
  -8   7  13         24.09         39.98        11.53 o                         
  -7   7  13        224.33        261.62        19.56 o                         
  -6   7  13          0.14         -3.50         6.82 o                         
  -5   7  13         12.01          8.85        10.66 o                         
  -4   7  13        326.81        357.19        19.38 o                         
  -3   7  13         77.77         81.21        13.03 o                         
  -2   7  13        210.30        199.04        14.62 o                         
  -1   7  13          0.33          0.95         5.92 o                         
   0   7  13         88.53        104.19        12.29 o                         
   1   7  13        188.69        206.56        15.99 o                         
   2   7  13         58.55         60.62        10.37 o                         
   3   7  13        321.36        307.72        27.16 o                         
   4   7  13          0.54         -3.79        12.44 o                         
   5   7  13         63.81         50.85        12.17 o                         
  -7   8  13          5.36         10.62         8.03 o                         
  -6   8  13          0.60         -4.36         8.93 o                         
  -5   8  13          5.22         12.22         8.18 o                         
  -4   8  13          4.61          1.12         6.32 o                         
  -3   8  13          0.32          1.88         7.20 o                         
  -2   8  13        161.28        164.96        14.49 o                         
  -1   8  13          0.15         -6.22         6.22 o                         
   0   8  13          0.71          8.26         7.47 o                         
   1   8  13        781.05        745.32        35.57 o                         
   2   8  13          0.79         -2.70         7.57 o                         
   3   8  13         35.14         25.07         9.76 o                         
   4   8  13        126.95        149.45        15.92 o                         
   5   8  13         21.76         18.12        12.63 o                         
  -7   9  13         33.11         51.45        11.12 o                         
  -6   9  13          0.03         -7.84         7.84 o                         
  -5   9  13         10.86         -3.94         7.00 o                         
  -4   9  13        167.61        168.06        13.21 o                         
  -3   9  13         24.18         18.64         7.48 o                         
  -2   9  13        101.48         99.91        12.03 o                         
  -1   9  13          5.08         11.09         7.86 o                         
   0   9  13         18.79          0.13        10.68 o                         
   1   9  13         53.43         50.01         9.82 o                         
   2   9  13        128.38        128.90        13.18 o                         
   3   9  13          9.49          2.84         9.03 o                         
   4   9  13         84.75         97.80        14.41 o                         
  -6  10  13         19.88          3.00         9.79 o                         
  -5  10  13         26.06         16.99         8.00 o                         
  -4  10  13          2.27         -1.34         8.44 o                         
  -3  10  13          6.97         13.40         7.53 o                         
  -2  10  13          2.11         11.58         7.34 o                         
  -1  10  13         10.25          6.95         6.96 o                         
   0  10  13         49.22         61.54        11.76 o                         
   1  10  13         77.18         56.82        10.16 o                         
   2  10  13        214.79        223.11        17.37 o                         
   3  10  13          3.99         -1.79         9.07 o                         
   4  10  13        184.76        202.28        18.41 o                         
  -6  11  13         12.78          9.63         7.61 o                         
  -5  11  13         54.35         66.63        17.41 o                         
  -4  11  13         50.00         39.12         8.52 o                         
  -3  11  13          2.62          5.14         7.01 o                         
  -2  11  13        144.78        150.24        13.16 o                         
  -1  11  13         33.76         14.08         8.58 o                         
   0  11  13        368.51        315.75        23.81 o                         
   1  11  13         50.45         37.58         9.65 o                         
   2  11  13         43.70         36.79        10.71 o                         
   3  11  13          1.97          2.04         9.29 o                         
  -5  12  13          0.30          8.74         7.06 o                         
  -4  12  13          1.63          2.47         9.44 o                         
  -3  12  13         45.91         31.83         9.46 o                         
  -2  12  13        115.62        110.61        12.37 o                         
  -1  12  13         59.13         59.54         9.81 o                         
   0  12  13        131.73        151.91        13.77 o                         
   1  12  13         34.75         22.68         8.95 o                         
   2  12  13         19.18         16.74         9.83 o                         
  -4  13  13         84.94         67.90        13.11 o                         
  -3  13  13         11.49          9.42         8.66 o                         
  -2  13  13         22.47         22.76         8.96 o                         
  -1  13  13        132.49        133.45        12.99 o                         
   0  13  13         15.15          7.07         8.06 o                         
   1  13  13        100.13         91.23        14.51 o                         
  -8   0  14         22.06         -5.39        11.38 o                         
  -6   0  14         23.26          9.27        11.21 o                         
  -4   0  14         22.18         23.79        14.92 o                         
  -2   0  14         79.58         83.09        14.65 o                         
   0   0  14       1000.71       1019.33        45.01 o                         
   2   0  14        182.56        197.76        22.70 o                         
   4   0  14          2.22          5.84        14.70 o                         
  -8   1  14          2.97         -2.20         9.27 o                         
  -7   1  14         78.58        111.48        13.46 o                         
  -6   1  14          6.06          4.69         7.40 o                         
  -5   1  14        194.73        186.09        15.91 o                         
  -4   1  14         45.03         39.81         8.82 o                         
  -3   1  14          2.75         -1.03         6.27 o                         
  -2   1  14         17.70          2.33         7.00 o                         
  -1   1  14        911.78        941.20        30.38 o                         
   0   1  14         37.12         28.42         7.82 o                         
   1   1  14          1.89         -5.02         7.08 o                         
   2   1  14        269.03        249.04        18.93 o                         
   3   1  14         38.90         44.92        10.42 o                         
   4   1  14         81.18         94.14        13.78 o                         
   5   1  14         33.67         25.97        11.61 o                         
  -8   2  14         26.09         20.06        10.91 o                         
  -7   2  14          5.92          8.25        11.00 o                         
  -6   2  14          3.06          3.28         7.94 o                         
  -5   2  14        105.11         89.35        11.28 o                         
  -4   2  14          0.38         -5.78         5.78 o                         
  -3   2  14         18.51         13.83         8.42 o                         
  -2   2  14          1.51         -5.40         5.40 o                         
  -1   2  14         72.13         80.01        11.09 o                         
   0   2  14       1211.39       1257.95        41.34 o                         
   1   2  14        119.97        105.62        11.71 o                         
   2   2  14         39.60         49.06        12.12 o                         
   3   2  14          7.86         28.46         9.93 o                         
   4   2  14          2.74          9.24         8.89 o                         
   5   2  14        228.32        223.19        19.41 o                         
  -8   3  14        124.59        108.87        15.19 o                         
  -7   3  14         28.26         34.63        11.44 o                         
  -6   3  14          0.79         13.04        10.63 o                         
  -5   3  14        101.05         98.45        14.04 o                         
  -4   3  14         51.23         44.16         9.56 o                         
  -3   3  14         37.23         53.09        10.63 o                         
  -2   3  14         71.92         95.93        10.46 o                         
  -1   3  14         83.55         68.86         9.49 o                         
   0   3  14         10.47          1.65         7.63 o                         
   1   3  14        238.11        234.91        16.17 o                         
   2   3  14         33.13         33.64        11.00 o                         
   3   3  14        228.19        215.30        17.73 o                         
   4   3  14          0.90         -1.55         8.69 o                         
   5   3  14         13.93          4.39        10.99 o                         
  -8   4  14        186.09        195.38        18.49 o                         
  -7   4  14        808.04        922.23        40.72 o                         
  -6   4  14        117.21        106.68        14.14 o                         
  -5   4  14         44.19         31.41         9.08 o                         
  -4   4  14          5.23         -1.80        11.40 o                         
  -3   4  14        365.45        370.84        24.59 o                         
  -2   4  14        292.91        356.83        19.55 o                         
  -1   4  14          0.06         -5.74         5.74 o                         
   0   4  14        200.93        209.86        16.66 o                         
   1   4  14         10.75          4.17         7.74 o                         
   2   4  14        246.98        239.29        18.79 o                         
   3   4  14        101.81         73.42        12.61 o                         
   4   4  14          7.47          6.83        11.06 o                         
   5   4  14         11.44         -8.96         8.96 o                         
  -8   5  14          3.96          2.23         8.98 o                         
  -7   5  14          1.89         -0.74         8.43 o                         
  -6   5  14         74.25         66.52        11.79 o                         
  -5   5  14         52.87         43.10        10.92 o                         
  -4   5  14        181.66        164.95        14.94 o                         
  -3   5  14         58.27         39.01         9.56 o                         
  -2   5  14          0.78          6.32         7.34 o                         
  -1   5  14        677.79        707.96        27.99 o                         
   0   5  14        171.42        163.29        13.83 o                         
   1   5  14         54.85         37.82        10.15 o                         
   2   5  14          0.35          5.70         8.95 o                         
   3   5  14         22.82         27.84        10.28 o                         
   4   5  14          3.03         -8.76         8.76 o                         
   5   5  14         24.06         34.66        11.51 o                         
  -8   6  14         71.90         42.82        11.92 o                         
  -7   6  14         10.38         17.26        10.46 o                         
  -6   6  14         59.92         46.71        15.84 o                         
  -5   6  14        246.65        218.87        18.49 o                         
  -4   6  14        113.83        130.57        13.34 o                         
  -3   6  14         43.90         28.65         9.11 o                         
  -2   6  14          0.07         -5.93         5.93 o                         
  -1   6  14        289.84        263.15        20.00 o                         
   0   6  14         61.28         56.12        10.20 o                         
   1   6  14        252.92        235.90        16.48 o                         
   2   6  14          7.79          3.92         8.43 o                         
   3   6  14          5.87          0.86         8.46 o                         
   4   6  14         40.35         48.10        11.88 o                         
   5   6  14         16.93          7.66        13.72 o                         
  -7   7  14          3.83          1.42         7.96 o                         
  -6   7  14          1.01          2.00         7.97 o                         
  -5   7  14          8.14          7.68         7.76 o                         
  -4   7  14          0.43          3.96         7.22 o                         
  -3   7  14         15.08         14.60         7.45 o                         
  -2   7  14         19.82         16.28         7.51 o                         
  -1   7  14          3.38          5.37         7.90 o                         
   0   7  14         32.33         28.04         8.47 o                         
   1   7  14         78.53         61.09        10.57 o                         
   2   7  14         39.79         27.12        11.01 o                         
   3   7  14          0.45         -2.63        11.30 o                         
   4   7  14         19.79         15.53        12.78 o                         
  -7   8  14          0.92         10.20        13.51 o                         
  -6   8  14        105.29         81.47        12.10 o                         
  -5   8  14          3.48          2.90         7.65 o                         
  -4   8  14        132.78        101.94        18.51 o                         
  -3   8  14          1.37          2.80         6.67 o                         
  -2   8  14        189.84        179.18        14.02 o                         
  -1   8  14          8.48         -6.70         6.70 o                         
   0   8  14        156.42        159.67        13.98 o                         
   1   8  14        270.66        234.02        18.68 o                         
   2   8  14         14.10          6.76         8.84 o                         
   3   8  14         77.18         55.42        11.91 o                         
   4   8  14         81.56         95.08        14.35 o                         
  -6   9  14        129.78        112.68        16.25 o                         
  -5   9  14         16.67          9.68         9.97 o                         
  -4   9  14         76.22         74.08        13.01 o                         
  -3   9  14        173.60        168.26        18.10 o                         
  -2   9  14          0.08          3.96         7.83 o                         
  -1   9  14          3.37          0.49         8.27 o                         
   0   9  14         80.13         73.63        11.10 o                         
   1   9  14          1.62          5.18         8.11 o                         
   2   9  14          3.87         10.45         8.67 o                         
   3   9  14         56.24         47.25        11.88 o                         
  -6  10  14         94.88         99.17        16.62 o                         
  -5  10  14         23.25         11.99         8.16 o                         
  -4  10  14         62.73         52.83        12.66 o                         
  -3  10  14        136.26        151.32        13.34 o                         
  -2  10  14         53.24         36.80        10.02 o                         
  -1  10  14         13.40         17.13        12.03 o                         
   0  10  14        269.22        309.85        21.85 o                         
   1  10  14         59.82         52.40        14.00 o                         
   2  10  14         14.28         13.74         9.42 o                         
   3  10  14          0.00         -8.45         9.20 o                         
  -5  11  14          2.12         13.93         9.38 o                         
  -4  11  14          0.23         -7.37         7.37 o                         
  -3  11  14          0.12          3.63         7.68 o                         
  -2  11  14        142.14        133.50        16.74 o                         
  -1  11  14         68.17         94.06        11.68 o                         
   0  11  14         36.13         27.87         9.50 o                         
   1  11  14          2.31         -2.13        11.94 o                         
   2  11  14         37.10         47.24        11.14 o                         
  -4  12  14          2.69         17.87        21.05 o                         
  -3  12  14         37.28         33.05         9.34 o                         
  -2  12  14         27.43         28.23         9.39 o                         
  -1  12  14         29.29         20.32         9.71 o                         
   0  12  14        236.07        220.65        16.47 o                         
   1  12  14         23.97         -4.44        20.98 o                         
  -7   0  15         43.17         15.61        24.66 o                         
  -5   0  15          8.67          0.98        15.83 o                         
  -3   0  15        230.15        259.24        24.33 o                         
  -1   0  15         47.32         87.10        25.42 o                         
   1   0  15        635.85        612.94       108.72 o                         
   3   0  15        688.80        672.30        49.23 o                         
   5   0  15        549.84        613.91        51.36 o                         
  -8   1  15         52.44         25.82        13.95 o                         
  -7   1  15        457.55        465.15        29.33 o                         
  -6   1  15        220.48        245.11        20.01 o                         
  -5   1  15          5.70         -3.76         6.79 o                         
  -4   1  15          8.36         -7.43         7.62 o                         
  -3   1  15         41.91         23.36         8.15 o                         
  -2   1  15        353.53        364.64        22.06 o                         
  -1   1  15        234.37        217.13        16.68 o                         
   0   1  15         16.57         28.83         9.65 o                         
   1   1  15         48.46         46.45        11.43 o                         
   2   1  15         63.67         56.35        15.47 o                         
   3   1  15          4.85          4.87         9.76 o                         
   4   1  15         38.50         16.56        11.04 o                         
   5   1  15        112.06        119.36        17.69 o                         
  -8   2  15          4.56         10.35        11.89 o                         
  -7   2  15          4.85          8.20        10.68 o                         
  -6   2  15         15.26         20.10        10.02 o                         
  -5   2  15          0.34         -4.03         8.70 o                         
  -4   2  15          4.26         -4.09         7.66 o                         
  -3   2  15         40.42         26.15        10.83 o                         
  -2   2  15        318.03        326.09        20.82 o                         
  -1   2  15         57.20         32.49        10.31 o                         
   0   2  15        178.66        156.35        16.72 o                         
   1   2  15          1.78         -4.74         8.28 o                         
   2   2  15          0.83         12.66         9.69 o                         
   3   2  15         72.83         67.85        14.38 o                         
   4   2  15         85.08        102.33        17.50 o                         
  -8   3  15          0.08          8.99        11.07 o                         
  -7   3  15         96.09         88.38        14.13 o                         
  -6   3  15        155.16        135.25        17.56 o                         
  -5   3  15         75.74         69.72        13.21 o                         
  -4   3  15         98.76         89.56        15.98 o                         
  -3   3  15         90.37        140.73        14.52 o                         
  -2   3  15        208.14        212.50        19.91 o                         
  -1   3  15          1.53         -5.27         7.70 o                         
   0   3  15         67.33         62.90        10.02 o                         
   1   3  15         63.98         44.57        10.78 o                         
   2   3  15         65.29         63.74        11.95 o                         
   3   3  15        246.89        263.93        27.02 o                         
   4   3  15          3.51         -3.30        10.11 o                         
  -7   4  15         18.80         12.67        18.93 o                         
  -6   4  15         67.89         57.32        12.26 o                         
  -5   4  15         17.46         -3.14         8.37 o                         
  -4   4  15         16.02         13.37        10.65 o                         
  -3   4  15         98.23         67.90        11.40 o                         
  -2   4  15        112.28        106.58        12.56 o                         
  -1   4  15        288.28        285.63        19.02 o                         
   0   4  15          6.20          1.93         9.35 o                         
   1   4  15        216.53        195.91        22.37 o                         
   2   4  15          7.51         -7.49         8.56 o                         
   3   4  15          5.56         -0.71         8.59 o                         
   4   4  15          0.12         -2.53        12.38 o                         
  -7   5  15         28.06          3.30         9.49 o                         
  -6   5  15        294.49        264.96        20.39 o                         
  -5   5  15          0.26         -1.07         9.00 o                         
  -4   5  15         85.04         52.27        11.40 o                         
  -3   5  15         44.88         35.20         9.73 o                         
  -2   5  15        106.19        137.55        15.30 o                         
  -1   5  15         62.47         85.29        11.29 o                         
   0   5  15        336.34        341.43        20.36 o                         
   1   5  15        351.24        329.40        24.15 o                         
   2   5  15          0.15         -8.04         8.04 o                         
   3   5  15         10.24         34.69        12.71 o                         
   4   5  15         21.80         19.63        11.80 o                         
  -7   6  15          6.75          5.54         9.54 o                         
  -6   6  15          6.58          3.85         9.02 o                         
  -5   6  15          2.24         -3.38         8.09 o                         
  -4   6  15         78.52         78.76        11.63 o                         
  -3   6  15         13.79         19.87         9.83 o                         
  -2   6  15          9.56          9.77         7.75 o                         
  -1   6  15         79.83         30.83        13.56 o                         
   0   6  15          0.33         10.05         7.88 o                         
   1   6  15        100.36         86.03        11.17 o                         
   2   6  15         30.65         29.76        10.95 o                         
   3   6  15         10.82         23.35        11.36 o                         
   4   6  15          0.59         -1.19        10.10 o                         
  -6   7  15        277.57        256.43        23.99 o                         
  -5   7  15         15.61          4.83        10.45 o                         
  -4   7  15         25.34         19.92         9.48 o                         
  -3   7  15         62.87         51.40        10.49 o                         
  -2   7  15        219.97        215.76        16.23 o                         
  -1   7  15          2.33          3.76         7.76 o                         
   0   7  15          0.00         -7.82         8.30 o                         
   1   7  15         71.47         66.10        11.87 o                         
   2   7  15          4.25          1.21         8.86 o                         
   3   7  15        124.22        124.01        15.51 o                         
  -6   8  15        163.11        170.76        16.68 o                         
  -5   8  15          7.19          1.48        11.11 o                         
  -4   8  15          2.09          3.80         8.32 o                         
  -3   8  15         53.34         34.94         9.85 o                         
  -2   8  15        173.38        174.57        17.29 o                         
  -1   8  15        444.25        407.32        22.40 o                         
   0   8  15         79.03        100.28        13.09 o                         
   1   8  15          0.76         13.89         8.92 o                         
   2   8  15        110.89         88.76        22.39 o                         
   3   8  15         21.18         13.40        10.97 o                         
  -5   9  15        215.90        197.25        17.18 o                         
  -4   9  15          8.17          4.16         8.47 o                         
  -3   9  15         27.07         29.65         9.55 o                         
  -2   9  15          3.20         -7.11         7.11 o                         
  -1   9  15        117.59        116.83        12.98 o                         
   0   9  15         28.28         28.36        10.17 o                         
   1   9  15          0.00         -0.81         8.28 o                         
   2   9  15         36.59         44.16        12.23 o                         
  -4  10  15         15.59         14.08         9.30 o                         
  -3  10  15         81.81        103.25        13.56 o                         
  -2  10  15         52.17         53.54        10.38 o                         
  -1  10  15        160.32        139.83        19.58 o                         
   0  10  15         68.51         73.96        11.91 o                         
   1  10  15          8.25         17.04         9.67 o                         
  -3  11  15        142.88        123.14        13.73 o                         
  -2  11  15         20.13         -1.63        10.17 o                         
  -1  11  15          0.39         -5.54         7.79 o                         
   0  11  15         44.21         56.28        11.08 o                         
  -6   0  16          5.17        -12.85        15.09 o                         
  -4   0  16         27.21         50.84        18.82 o                         
  -2   0  16         60.08         64.79        19.09 o                         
   0   0  16        163.04        100.64        20.67 o                         
   2   0  16        419.39        433.70        46.60 o                         
   4   0  16         19.51         30.84        26.63 o                         
  -7   1  16        157.95        143.11        17.10 o                         
  -6   1  16          1.87         -7.66         8.94 o                         
  -5   1  16         11.88          7.20        12.28 o                         
  -4   1  16         50.42         22.63        11.82 o                         
  -3   1  16         82.35         63.17        11.90 o                         
  -2   1  16         74.60         94.66        14.98 o                         
  -1   1  16          0.00         -3.91         9.22 o                         
   0   1  16        100.38        106.79        14.89 o                         
   1   1  16        130.64        128.09        15.80 o                         
   2   1  16         24.63         16.44        15.55 o                         
   3   1  16         13.05         -1.78        15.65 o                         
   4   1  16         20.22         -9.97         9.97 o                         
  -7   2  16         50.94         30.21        15.13 o                         
  -6   2  16         16.87          9.32        10.47 o                         
  -5   2  16        153.72        153.25        16.22 o                         
  -4   2  16          8.02          4.36        10.94 o                         
  -3   2  16        217.57        178.29        16.56 o                         
  -2   2  16          1.73          0.15         7.97 o                         
  -1   2  16         95.28         96.78        14.34 o                         
   0   2  16        157.96        140.42        18.47 o                         
   1   2  16        252.51        228.40        26.60 o                         
   2   2  16         55.00         82.29        14.09 o                         
   3   2  16         17.54         12.85        14.33 o                         
  -7   3  16        138.83        135.12        17.25 o                         
  -6   3  16          4.25         -6.81         8.57 o                         
  -5   3  16          4.57         -3.69         8.95 o                         
  -4   3  16        162.17        192.20        23.61 o                         
  -3   3  16         54.05         24.61        13.52 o                         
  -2   3  16          0.04         -7.91         7.91 o                         
  -1   3  16         14.98         -7.71         7.71 o                         
   0   3  16          7.33         -6.54         9.15 o                         
   1   3  16         74.24         76.01        13.78 o                         
   2   3  16         33.86         14.79        12.52 o                         
   3   3  16          4.00         -0.59        10.28 o                         
  -7   4  16         96.63        102.32        25.24 o                         
  -6   4  16         45.67         26.53        12.66 o                         
  -5   4  16        141.19        118.21        14.73 o                         
  -4   4  16          5.41         -4.91         7.72 o                         
  -3   4  16         30.50          1.63         8.62 o                         
  -2   4  16         48.20         50.76        11.12 o                         
  -1   4  16        140.43        132.57        14.24 o                         
   0   4  16          0.35         -8.55         8.55 o                         
   1   4  16          1.01        -10.29        11.71 o                         
   2   4  16         22.38         18.25        12.22 o                         
   3   4  16         33.48         24.17        11.52 o                         
  -6   5  16        109.51        106.20        20.61 o                         
  -5   5  16          4.32         -7.01         8.76 o                         
  -4   5  16         41.62         29.61        10.21 o                         
  -3   5  16         62.25         72.16        11.88 o                         
  -2   5  16          8.97         -3.84         8.68 o                         
  -1   5  16        168.17        138.07        15.91 o                         
   0   5  16        138.12        127.30        17.70 o                         
   1   5  16          2.90         -2.64         9.73 o                         
   2   5  16         59.17         75.44        14.16 o                         
   3   5  16          1.96         -7.49        12.16 o                         
  -6   6  16          1.76          3.77         9.72 o                         
  -5   6  16          0.05         -6.45         8.08 o                         
  -4   6  16        123.49        126.29        14.92 o                         
  -3   6  16          0.37         -3.87         7.75 o                         
  -2   6  16          9.14          2.23         9.38 o                         
  -1   6  16         25.38         21.65         9.27 o                         
   0   6  16         47.34         24.47        13.98 o                         
   1   6  16         80.11         72.36        12.97 o                         
   2   6  16         10.97         -3.70         9.50 o                         
  -5   7  16         17.54         -1.44         9.08 o                         
  -4   7  16        151.51        170.34        16.45 o                         
  -3   7  16         36.08         31.36        15.44 o                         
  -2   7  16          4.96          8.26         9.20 o                         
  -1   7  16         51.57         38.17        12.52 o                         
   0   7  16         44.88         53.31        10.82 o                         
   1   7  16        104.51        129.50        15.75 o                         
   2   7  16          1.71         -6.68         9.24 o                         
  -5   8  16         88.36         83.11        13.17 o                         
  -4   8  16          0.81          4.87         9.07 o                         
  -3   8  16          4.98         16.90         9.90 o                         
  -2   8  16        119.08        105.84        13.33 o                         
  -1   8  16          0.18         -2.52         8.19 o                         
   0   8  16         80.90        103.75        13.23 o                         
   1   8  16          0.67          0.84         9.49 o                         
  -4   9  16         10.40         21.41         9.70 o                         
  -3   9  16         47.96         40.61        12.21 o                         
  -2   9  16          0.00         -4.89         9.93 o                         
  -1   9  16         91.52         98.06        13.00 o                         
   0   9  16          7.24         15.78         9.58 o                         
  -2  10  16          0.38         -6.94        12.75 o                         
  -5   0  17        104.22        151.60        29.05 o                         
  -3   0  17          0.00         11.16        14.91 o                         
  -1   0  17         96.62         90.01        21.62 o                         
   1   0  17        360.29        348.18        36.56 o                         
  -6   1  17        197.20        195.90        23.04 o                         
  -5   1  17          1.82          9.46        11.70 o                         
  -4   1  17          4.42         -9.62         9.62 o                         
  -3   1  17         30.32         27.29        11.77 o                         
  -2   1  17        142.01        140.83        26.09 o                         
  -1   1  17         74.72         84.10        16.07 o                         
   0   1  17          0.00          4.34        14.30 o                         
   1   1  17         21.81          2.06        11.91 o                         
   2   1  17          1.48        -11.20        11.20 o                         
  -6   2  17         50.23         63.26        14.55 o                         
  -5   2  17          0.56          2.96        12.06 o                         
  -4   2  17         30.76         32.79        13.77 o                         
  -3   2  17          0.35        -11.18        11.18 o                         
  -2   2  17        115.77        117.45        19.04 o                         
  -1   2  17        277.81        304.04        25.30 o                         
   0   2  17        150.31        157.24        17.90 o                         
   1   2  17          6.54         15.58        11.27 o                         
   2   2  17          5.32         -9.48         9.48 o                         
  -6   3  17         20.79          3.56        12.22 o                         
  -5   3  17         39.07         36.13        12.37 o                         
  -4   3  17          0.76         -7.55         9.00 o                         
  -3   3  17         23.39         26.72        10.59 o                         
  -2   3  17         12.84         12.37        11.69 o                         
  -1   3  17        493.62        524.71        32.98 o                         
   0   3  17         44.58         54.09        13.24 o                         
   1   3  17         50.40         67.66        25.04 o                         
   2   3  17         21.04          5.69        11.41 o                         
  -5   4  17         32.14         53.06        17.77 o                         
  -4   4  17          2.39         -2.72         9.01 o                         
  -3   4  17          1.76         -9.60         9.60 o                         
  -2   4  17          0.04         -8.44         8.44 o                         
  -1   4  17        174.23        180.50        24.09 o                         
   0   4  17         70.45         59.17        13.77 o                         
   1   4  17         42.28         44.49        15.18 o                         
   2   4  17          0.12          5.11        11.15 o                         
  -5   5  17         37.75         37.73        12.23 o                         
  -4   5  17          0.04         -2.04         8.76 o                         
  -3   5  17         14.75         -0.31        11.15 o                         
  -2   5  17         12.67         -0.62         8.94 o                         
  -1   5  17         49.42         32.35        12.59 o                         
   0   5  17          5.57          0.60        10.27 o                         
   1   5  17         53.43         42.35        17.76 o                         
  -4   6  17          0.36         -5.82         9.53 o                         
  -3   6  17          2.81          5.89         9.34 o                         
  -2   6  17         28.23         -5.92        10.83 o                         
  -1   6  17         16.33         17.75        10.40 o                         
   0   6  17          8.13         -7.10         9.86 o                         
   1   6  17          0.97         -5.73        10.05 o                         
  -4   7  17          4.93        -13.06        13.06 o                         
  -3   7  17         83.41         78.19        18.39 o                         
  -2   7  17         24.64         26.44        11.97 o                         
  -1   7  17         21.00         17.36        13.31 o                         
   0   7  17          1.02         -0.83        10.61 o                         
  -2   8  17          0.95         20.39        16.17 o                         
  -4   0  18         34.00         19.58        19.75 o                         
  -2   0  18         78.70         57.22        38.94 o                         
   0   0  18        224.57        178.49        28.53 o                         
  -4   1  18         20.77         27.87        13.71 o                         
  -3   1  18         45.07         38.11        13.38 o                         
  -2   1  18         48.08         51.99        16.13 o                         
  -1   1  18         13.33          3.24        14.73 o                         
   0   1  18        447.55        424.46        29.85 o                         
   1   1  18         43.81         37.11        18.15 o                         
  -4   2  18          3.32         -3.97        11.94 o                         
  -3   2  18         61.36         51.65        14.41 o                         
  -2   2  18         11.86         14.36        13.16 o                         
  -1   2  18         25.61          5.79        12.76 o                         
   0   2  18         40.09         24.47        12.49 o                         
  -4   3  18          0.80         -8.53        10.77 o                         
  -3   3  18          0.22         -9.32         9.32 o                         
  -2   3  18         75.14         79.60        17.04 o                         
  -1   3  18          0.60         12.08        11.31 o                         
   0   3  18        134.38        147.44        18.53 o                         
  -3   4  18         21.69          0.94        11.16 o                         
  -2   4  18         19.16          4.54        11.41 o                         
  -1   4  18          3.98         -3.92        10.70 o                         
   0   4  18          1.35        -18.16        18.16 o                         
  -3   5  18         27.73         33.36        17.34 o                         
  -2   5  18          0.41        -10.99        10.99 o                         
  -1   5  18        112.27        140.82        36.72 o                         
                                                                                
