# Supplementary material for: Charge-enhanced pyri­dyl tri­fluoro­borate organocatalysts: crystal structures and reactivity
Source: Acta Crystallogr C Struct Chem. 2026 Jan 1;82(Pt 1):8–26. doi: 10.1107/S2053229625010629 (PMC12809446; doi:10.1107/S2053229625010629)
Supplement: Supplementary file 9 [file c-82-00008-10sup11.hkl]

data_10
#data_25073b_a                                                                  
_shelx_title ' 25073b_a.res in P2(1)/n'                                         
_shelx_refln_list_code          4                                               
_shelx_F_calc_maximum      282.67                                               
_exptl_crystal_F_000      1392.00                                               
_reflns_d_resolution_high  0.8194                                               
                                                                                
loop_                                                                           
 _space_group_symop_operation_xyz                                               
 'x, y, z'                                                                      
 '-x+1/2, y+1/2, -z+1/2'                                                        
 '-x, -y, -z'                                                                   
 'x-1/2, -y-1/2, z-1/2'                                                         
                                                                                
_cell_length_a    15.9231                                                       
_cell_length_b    11.5958                                                       
_cell_length_c    18.7330                                                       
_cell_angle_alpha  90.000                                                       
_cell_angle_beta   96.696                                                       
_cell_angle_gamma  90.000                                                       
                                                                                
_shelx_F_squared_multiplier     1.000                                           
                                                                                
loop_                                                                           
 _refln_index_h                                                                 
 _refln_index_k                                                                 
 _refln_index_l                                                                 
 _refln_F_squared_calc                                                          
 _refln_F_squared_meas                                                          
 _refln_F_squared_sigma                                                         
 _refln_observed_status                                                         
   2   0   0       8196.36       7725.18        83.43 o                         
   4   0   0      32275.76      32533.62       489.27 o                         
   6   0   0       2253.93       1814.36        26.04 o                         
   8   0   0        752.17        707.84        15.24 o                         
  10   0   0        242.02        217.68        12.10 o                         
  12   0   0        507.58        586.75        20.32 o                         
  14   0   0        481.76        443.16        18.94 o                         
  16   0   0          1.44          8.05        15.07 o                         
  18   0   0        134.10         94.26        16.31 o                         
   1   1   0       5261.37       5140.00        55.33 o                         
   2   1   0       2722.13       2432.29        20.59 o                         
   3   1   0          1.36          2.21         2.50 o                         
   4   1   0      67088.54      60823.96      1248.83 o                         
   5   1   0         31.81         20.80         3.20 o                         
   6   1   0        881.47        948.58        11.23 o                         
   7   1   0       1355.76       1231.86        14.38 o                         
   8   1   0         22.44         38.81         4.69 o                         
   9   1   0       2085.66       1847.06        20.14 o                         
  10   1   0         90.09         91.18         6.20 o                         
  11   1   0       2697.95       2638.29        29.47 o                         
  12   1   0          9.74         13.52         5.83 o                         
  13   1   0        154.63        137.03         8.58 o                         
  14   1   0          3.73          2.31         6.90 o                         
  15   1   0         67.58         39.35         8.51 o                         
  16   1   0        115.76        122.76        11.72 o                         
  17   1   0         49.47         24.37         9.43 o                         
  18   1   0       1368.42       1472.30        48.69 o                         
  19   1   0         24.87         42.63        14.88 o                         
   0   2   0        637.36        796.69        10.82 o                         
   1   2   0       3210.43       3140.14        33.63 o                         
   2   2   0       4763.81       4610.92        40.47 o                         
   3   2   0      11352.35      11782.61        93.29 o                         
   4   2   0       3644.10       3627.25        30.53 o                         
   5   2   0      15154.75      14541.04       112.24 o                         
   6   2   0        625.66        674.74        10.03 o                         
   7   2   0       5950.84       6525.55        54.40 o                         
   8   2   0        547.55        500.67         9.53 o                         
   9   2   0       3126.12       2742.81        27.68 o                         
  10   2   0        557.34        626.87        12.36 o                         
  11   2   0          0.31         17.24         5.26 o                         
  12   2   0         52.81         45.67         6.49 o                         
  13   2   0        424.19        426.54        13.55 o                         
  14   2   0        144.96        150.87         9.76 o                         
  15   2   0        318.63        327.10        13.51 o                         
  16   2   0          1.86         -2.56         8.56 o                         
  17   2   0        479.77        489.78        21.21 o                         
  18   2   0         45.79         53.37        12.18 o                         
  19   2   0        367.21        353.08        25.37 o                         
   1   3   0       2773.28       2852.30        29.97 o                         
   2   3   0       1067.76        827.19        12.56 o                         
   3   3   0        852.32        710.37         9.26 o                         
   4   3   0        870.03        675.11         9.45 o                         
   5   3   0       4570.09       4486.93        37.72 o                         
   6   3   0       1424.93       1566.00        16.90 o                         
   7   3   0       1232.07       1263.90        15.47 o                         
   8   3   0          5.49         13.58         4.41 o                         
   9   3   0       4987.75       5330.12        51.29 o                         
  10   3   0        210.61        202.78         8.21 o                         
  11   3   0        940.02        969.77        15.39 o                         
  12   3   0        973.10       1053.61        17.20 o                         
  13   3   0       4488.52       4467.04        48.34 o                         
  14   3   0        427.73        418.99        16.05 o                         
  15   3   0         48.04         57.57         8.43 o                         
  16   3   0         76.01         63.19        10.04 o                         
  17   3   0         18.20         28.34        10.25 o                         
  18   3   0        239.41        220.84        15.45 o                         
   0   4   0        902.57       1086.44        19.00 o                         
   1   4   0         34.22         85.30         4.98 o                         
   2   4   0          4.57         14.27         3.70 o                         
   3   4   0         44.87         55.17         5.38 o                         
   4   4   0       2265.96       1904.00        19.25 o                         
   5   4   0       3095.45       3601.01        35.00 o                         
   6   4   0         56.08         60.31         4.28 o                         
   7   4   0        410.61        449.06         9.27 o                         
   8   4   0       1395.03       1217.20        15.51 o                         
   9   4   0        482.29        513.52        11.03 o                         
  10   4   0        113.74         85.64         6.46 o                         
  11   4   0         21.90         39.10         6.49 o                         
  12   4   0          6.10         15.20         6.87 o                         
  13   4   0        365.93        449.02        15.72 o                         
  14   4   0        582.89        652.27        17.15 o                         
  15   4   0        115.27        130.92        11.54 o                         
  16   4   0        650.29        634.90        29.91 o                         
  17   4   0         25.60         29.46        11.66 o                         
  18   4   0         76.00         84.68        12.58 o                         
   1   5   0        648.72        536.06        11.80 o                         
   2   5   0        645.05        500.13         9.58 o                         
   3   5   0        982.65        964.28        15.02 o                         
   4   5   0       1963.27       1882.81        27.78 o                         
   5   5   0       2440.41       2567.90        25.39 o                         
   6   5   0          1.59         -3.68         3.68 o                         
   7   5   0       1203.86       1300.00        17.67 o                         
   8   5   0        413.15        389.89         9.30 o                         
   9   5   0        620.37        542.21        11.67 o                         
  10   5   0        171.32        166.35         8.14 o                         
  11   5   0         25.70         20.54         6.37 o                         
  12   5   0          0.94          9.77         7.49 o                         
  13   5   0         16.85         34.37         7.94 o                         
  14   5   0        252.97        285.67        15.95 o                         
  15   5   0         33.42         17.55         9.03 o                         
  16   5   0         11.90          7.76         9.22 o                         
  17   5   0         25.67         13.32         9.70 o                         
  18   5   0        254.91        267.80        22.27 o                         
   0   6   0       5009.83       5722.63        94.24 o                         
   1   6   0        931.94       1077.98        20.49 o                         
   2   6   0        138.89        124.84         6.62 o                         
   3   6   0         40.23         73.12         5.92 o                         
   4   6   0          2.23          4.17         4.33 o                         
   5   6   0          0.89          4.54         4.27 o                         
   6   6   0        192.22        171.42         7.99 o                         
   7   6   0          0.95          2.18         3.79 o                         
   8   6   0        540.69        503.44        11.28 o                         
   9   6   0       1417.49       1446.83        19.85 o                         
  10   6   0         27.83         18.46         5.95 o                         
  11   6   0         45.36         36.99         6.72 o                         
  12   6   0         12.74         23.83         6.88 o                         
  13   6   0         71.29         85.95         8.67 o                         
  14   6   0        680.74        648.56        19.63 o                         
  15   6   0        181.81        180.30        12.10 o                         
  16   6   0         79.75         50.35        12.34 o                         
  17   6   0         19.13         27.92        10.25 o                         
   1   7   0        442.64        440.11        11.59 o                         
   2   7   0         36.90         28.08         6.78 o                         
   3   7   0        154.52        145.69         7.93 o                         
   4   7   0         58.06         72.93         6.52 o                         
   5   7   0        416.47        408.74        14.36 o                         
   6   7   0        164.05        190.67        11.67 o                         
   7   7   0          0.23          6.95         7.00 o                         
   8   7   0        161.45        145.87         7.85 o                         
   9   7   0         52.75         62.84         6.56 o                         
  10   7   0        129.84        136.96         9.20 o                         
  11   7   0        109.80        134.48         9.00 o                         
  12   7   0         44.94         65.07         8.33 o                         
  13   7   0        164.19        194.73        12.37 o                         
  14   7   0        586.16        525.39        18.02 o                         
  15   7   0        249.40        224.20        14.62 o                         
  16   7   0         10.16         -9.93        10.22 o                         
   0   8   0        959.76       1111.01        69.01 o                         
   1   8   0          6.07         17.65         6.32 o                         
   2   8   0        290.95        342.01        14.85 o                         
   3   8   0        239.59        291.07        13.53 o                         
   4   8   0         14.17          6.86         6.76 o                         
   5   8   0        101.29        136.51         9.20 o                         
   6   8   0         64.44         88.12         9.91 o                         
   7   8   0          6.31         -6.65         8.90 o                         
   8   8   0        238.67        256.59        13.77 o                         
   9   8   0        129.81        148.80         9.01 o                         
  10   8   0        241.80        251.05        10.75 o                         
  11   8   0         13.74          6.69         6.20 o                         
  12   8   0        310.80        309.01        16.97 o                         
  13   8   0         33.52         16.96         7.68 o                         
  14   8   0         82.82        115.68        12.08 o                         
  15   8   0        117.10        123.98        12.61 o                         
   1   9   0         48.38         52.27         8.40 o                         
   2   9   0       1337.68       1487.13        26.98 o                         
   3   9   0         11.93         12.89         6.59 o                         
   4   9   0        293.86        309.33        17.12 o                         
   5   9   0        121.43        127.23        11.98 o                         
   6   9   0        797.66        837.75        23.95 o                         
   7   9   0       1418.87       1378.84        32.86 o                         
   8   9   0         42.26         11.34         7.51 o                         
   9   9   0        349.60        264.54        15.52 o                         
  10   9   0         53.99         11.56        10.03 o                         
  11   9   0         75.69         95.37         9.60 o                         
  12   9   0         66.81         48.66         7.94 o                         
  13   9   0          0.27         -1.28         8.59 o                         
  14   9   0         58.64         24.65        14.33 o                         
   0  10   0         53.31         47.54        29.91 o                         
   1  10   0          7.29         24.93        10.40 o                         
   2  10   0        530.64        596.58        21.32 o                         
   3  10   0       1036.72        962.32        28.52 o                         
   4  10   0          9.18          3.74        16.79 o                         
   5  10   0       1576.71       1441.20        36.94 o                         
   6  10   0        299.97        272.48        21.14 o                         
   7  10   0         56.75         97.39        16.94 o                         
   8  10   0         95.10        106.76        15.44 o                         
   9  10   0         41.46         36.19        14.34 o                         
  10  10   0        199.82        190.47        14.17 o                         
  11  10   0        189.06        176.26        16.02 o                         
  12  10   0         34.44          7.78        12.45 o                         
  13  10   0        121.83        107.16        15.46 o                         
   1  11   0        412.24        495.63        44.37 o                         
   2  11   0         86.30         76.82        14.17 o                         
   3  11   0        180.34        161.05        12.42 o                         
   4  11   0        824.53        822.29        33.59 o                         
   5  11   0          2.62        -12.12        12.12 o                         
   6  11   0         22.05         16.82        11.43 o                         
   7  11   0        249.90        209.79        19.15 o                         
   8  11   0        129.35        116.45        16.66 o                         
   9  11   0        255.21        180.06        16.54 o                         
  10  11   0          2.54        -13.14        13.14 o                         
  11  11   0        337.94        317.27        20.83 o                         
  12  11   0         23.51          2.91        24.02 o                         
   0  12   0         22.40         16.87        32.97 o                         
   1  12   0          9.08          2.45        21.09 o                         
   2  12   0         40.12         60.17        26.30 o                         
   3  12   0        177.20        194.48        22.34 o                         
   4  12   0          0.09        -12.04        12.04 o                         
   5  12   0        413.19        409.13        22.79 o                         
   6  12   0        202.22        223.27        18.48 o                         
   7  12   0        599.97        655.54        30.06 o                         
   8  12   0        360.80        306.29        22.70 o                         
   9  12   0          0.08         -1.76        17.33 o                         
  10  12   0         13.87        -15.94        15.94 o                         
   1  13   0        199.79        194.26        33.86 o                         
   2  13   0          3.99         -6.37        20.74 o                         
   3  13   0          8.83        -18.11        18.11 o                         
   4  13   0        190.48        170.16        29.62 o                         
   5  13   0        151.40        109.13        20.35 o                         
   6  13   0        366.73        379.26        26.62 o                         
   7  13   0        292.06        250.44        20.98 o                         
   0  14   0        135.60        193.23        54.44 o                         
   1  14   0          0.00         -1.29        28.37 o                         
   2  14   0        126.33        191.50        34.93 o                         
 -19   0   1         14.65         19.91        16.73 o                         
 -17   0   1        661.05        571.26        28.43 o                         
 -15   0   1        965.27       1004.47        27.90 o                         
 -13   0   1        412.03        425.96        17.51 o                         
 -11   0   1         17.40         37.12         7.50 o                         
  -9   0   1        713.56        609.47        14.81 o                         
  -7   0   1       1009.03       1071.71        17.70 o                         
  -5   0   1      13830.55      13611.34       132.49 o                         
  -3   0   1       6791.25       6649.39        68.58 o                         
   3   0   1       4975.48       4817.82        58.78 o                         
   5   0   1       3726.12       3779.95        49.53 o                         
   7   0   1       2894.75       2592.28        35.84 o                         
   9   0   1       2192.94       2293.25        34.73 o                         
  11   0   1        101.69         96.94         9.56 o                         
  13   0   1       1187.49       1125.60        27.89 o                         
  15   0   1        491.79        513.57        31.66 o                         
  17   0   1       1114.33       1162.06        65.38 o                         
  19   0   1        150.10        158.79        21.69 o                         
 -19   1   1        233.64        240.57        20.91 o                         
 -18   1   1         12.43         44.49        12.00 o                         
 -17   1   1          5.03         17.32         9.39 o                         
 -16   1   1          1.36         12.16         8.40 o                         
 -15   1   1         63.63         68.89         8.82 o                         
 -14   1   1        479.18        564.78        14.76 o                         
 -13   1   1        354.71        338.99        11.27 o                         
 -12   1   1         69.99         64.50         6.44 o                         
 -11   1   1        242.83        239.42         8.49 o                         
 -10   1   1        177.40        193.60         7.24 o                         
  -9   1   1       2102.32       2050.22        20.78 o                         
  -8   1   1       1423.28       1157.19        13.96 o                         
  -7   1   1       6864.01       6411.22        49.92 o                         
  -6   1   1        107.58        113.39         4.31 o                         
  -5   1   1        909.20        879.61         9.87 o                         
  -4   1   1       7049.25       6137.45        43.36 o                         
  -3   1   1       2324.69       1935.59        16.21 o                         
  -2   1   1         76.16         74.14         2.21 o                         
  -1   1   1        910.84        681.10        11.22 o                         
   0   1   1       1023.17        938.11        14.18 o                         
   1   1   1       2272.48       2088.00        31.04 o                         
   2   1   1       2805.21       2610.54        26.17 o                         
   3   1   1      20023.79      20271.10       194.30 o                         
   4   1   1       5198.45       5065.16        46.07 o                         
   5   1   1      18335.28      17698.27       140.44 o                         
   6   1   1       2413.81       1981.32        20.92 o                         
   7   1   1       1625.70       1746.35        19.16 o                         
   8   1   1       7781.56       7925.67        68.07 o                         
   9   1   1         38.03         44.00         5.06 o                         
  10   1   1         45.66         64.46         5.88 o                         
  11   1   1        971.21        898.28        15.91 o                         
  12   1   1       2420.45       2303.87        28.63 o                         
  13   1   1       1637.32       1680.64        23.66 o                         
  14   1   1        387.39        408.35        14.06 o                         
  15   1   1          5.30         11.00         8.54 o                         
  16   1   1        522.25        551.69        19.68 o                         
  17   1   1         50.60         50.55        10.34 o                         
  18   1   1          0.50          9.36         9.92 o                         
  19   1   1          0.47         -1.12        10.99 o                         
 -19   2   1          0.76         -8.72        11.89 o                         
 -18   2   1         19.11         16.16        11.70 o                         
 -17   2   1          1.92         15.44         9.53 o                         
 -16   2   1        162.18        186.12        12.31 o                         
 -15   2   1        331.38        355.81        13.62 o                         
 -14   2   1        152.06        184.24        10.29 o                         
 -13   2   1          0.13         -0.98         6.01 o                         
 -12   2   1       1492.12       1415.07        18.95 o                         
 -11   2   1        310.96        312.92         9.66 o                         
 -10   2   1       2850.18       3011.26        29.32 o                         
  -9   2   1        130.70        186.15         6.99 o                         
  -8   2   1         13.75          4.78         3.67 o                         
  -7   2   1       5207.13       5132.33        40.17 o                         
  -6   2   1       4948.91       4756.35        37.74 o                         
  -5   2   1       6532.19       6495.22        52.29 o                         
  -4   2   1       6281.39       6094.21        46.96 o                         
  -3   2   1       3288.47       3165.23        25.97 o                         
  -2   2   1       2279.10       2143.90        19.00 o                         
  -1   2   1       7105.19       6700.24        72.50 o                         
   0   2   1       2246.90       2317.96        23.84 o                         
   1   2   1      22833.56      22336.79       337.34 o                         
   2   2   1        336.61        362.77         8.18 o                         
   3   2   1       1487.69       1328.44        15.55 o                         
   4   2   1      38997.46      40478.89       499.03 o                         
   5   2   1          6.94         11.76         3.55 o                         
   6   2   1       2079.76       2290.42        24.06 o                         
   7   2   1        692.56        698.11        11.13 o                         
   8   2   1       1075.33       1063.93        14.48 o                         
   9   2   1          6.56          6.04         4.81 o                         
  10   2   1        423.09        437.26        10.82 o                         
  11   2   1        196.92        246.39         9.36 o                         
  12   2   1       2539.41       2511.09        28.52 o                         
  13   2   1         35.39         49.26         7.46 o                         
  14   2   1        121.92        110.12        10.73 o                         
  15   2   1        263.94        217.28        11.69 o                         
  16   2   1        475.73        460.11        18.44 o                         
  17   2   1        113.86        111.62        12.18 o                         
  18   2   1         16.62          7.84        10.32 o                         
 -18   3   1          4.69         -2.82        11.44 o                         
 -17   3   1          1.11         -1.16        11.01 o                         
 -16   3   1        507.76        511.34        28.11 o                         
 -15   3   1          0.34         -3.79         7.69 o                         
 -14   3   1        617.59        697.99        16.82 o                         
 -13   3   1       2004.53       2053.32        35.70 o                         
 -12   3   1         31.00         34.46         6.34 o                         
 -11   3   1         40.24         39.40         5.67 o                         
 -10   3   1        836.32        872.08        13.88 o                         
  -9   3   1        955.03        949.10        15.13 o                         
  -8   3   1        284.98        375.40         9.11 o                         
  -7   3   1       2658.25       2539.04        23.68 o                         
  -6   3   1       7667.75       7724.88        58.63 o                         
  -5   3   1        183.98        152.83         4.71 o                         
  -4   3   1        358.45        431.41         7.50 o                         
  -3   3   1       1355.80       1272.28        12.92 o                         
  -2   3   1        868.48        770.99        12.25 o                         
  -1   3   1         59.54         71.09         3.76 o                         
   0   3   1       2760.81       3224.56        30.13 o                         
   1   3   1       2588.09       2611.79        27.89 o                         
   2   3   1       6191.56       5986.18        57.40 o                         
   3   3   1        213.38        248.01         7.82 o                         
   4   3   1        671.09        647.35         9.95 o                         
   5   3   1       1530.19       1448.49        16.68 o                         
   6   3   1       8662.01       8536.09        74.00 o                         
   7   3   1        666.35        465.41        10.04 o                         
   8   3   1      17087.57      17498.36       146.88 o                         
   9   3   1        288.66        355.41        10.41 o                         
  10   3   1        430.40        453.71        11.13 o                         
  11   3   1          9.06          2.82         5.43 o                         
  12   3   1         98.44        119.35         8.49 o                         
  13   3   1        106.27        142.32         9.54 o                         
  14   3   1        298.27        324.94        12.88 o                         
  15   3   1         15.35          2.78         9.23 o                         
  16   3   1        164.79        188.73        12.89 o                         
  17   3   1        161.32        147.36        12.23 o                         
  18   3   1          5.19         -4.96        10.15 o                         
 -18   4   1         60.36         52.99        19.55 o                         
 -17   4   1        304.76        280.16        15.24 o                         
 -16   4   1          4.83         31.32         9.83 o                         
 -15   4   1         36.34         58.76         9.96 o                         
 -14   4   1        350.00        295.90        13.51 o                         
 -13   4   1        580.37        623.36        18.10 o                         
 -12   4   1        878.77        889.88        17.03 o                         
 -11   4   1        134.16        151.15         7.86 o                         
 -10   4   1       3026.29       2961.42        32.43 o                         
  -9   4   1         73.84        106.38         6.47 o                         
  -8   4   1       1700.82       1748.04        20.09 o                         
  -7   4   1        784.31        649.35        10.63 o                         
  -6   4   1        119.39        147.32         5.68 o                         
  -5   4   1       4469.59       4746.01        44.25 o                         
  -4   4   1       2445.08       2174.32        21.19 o                         
  -3   4   1        307.93        251.28         7.89 o                         
  -2   4   1         78.23         84.18         5.18 o                         
  -1   4   1        292.36        200.10         6.34 o                         
   0   4   1        203.41        167.41         5.95 o                         
   1   4   1       1318.50       1590.97        19.29 o                         
   2   4   1        466.38        533.94         9.46 o                         
   3   4   1        432.62        417.21         9.38 o                         
   4   4   1       4432.13       4682.93        45.56 o                         
   5   4   1       1238.43        991.52        14.32 o                         
   6   4   1        849.19        748.21        12.22 o                         
   7   4   1        338.94        327.54         8.67 o                         
   8   4   1       1432.47       1532.73        19.70 o                         
   9   4   1        542.13        572.16        13.98 o                         
  10   4   1        610.78        593.21        12.71 o                         
  11   4   1       1651.79       1620.51        23.90 o                         
  12   4   1        579.43        589.62        15.92 o                         
  13   4   1       1212.51       1123.62        20.31 o                         
  14   4   1         12.06         12.09         7.52 o                         
  15   4   1          3.92         -8.03         8.03 o                         
  16   4   1        139.22        132.58        12.55 o                         
  17   4   1        166.57        154.85        14.15 o                         
  18   4   1         18.25         17.97        11.22 o                         
 -18   5   1          4.06          7.41        12.51 o                         
 -17   5   1         35.95         16.06        11.11 o                         
 -16   5   1         62.87         67.92        10.74 o                         
 -15   5   1        199.30        153.34        11.49 o                         
 -14   5   1        116.47        114.96         9.63 o                         
 -13   5   1        251.07        310.16        18.90 o                         
 -12   5   1        122.47        126.96        10.95 o                         
 -11   5   1        809.13        824.19        15.52 o                         
 -10   5   1          0.45          4.68         5.95 o                         
  -9   5   1        165.90        190.59         7.53 o                         
  -8   5   1         24.68         58.69         4.90 o                         
  -7   5   1        131.82         97.11         5.64 o                         
  -6   5   1          2.59          5.57         3.80 o                         
  -5   5   1       3330.38       3337.95        31.50 o                         
  -4   5   1       1411.75       1347.24        20.34 o                         
  -3   5   1          4.91          9.80         4.37 o                         
  -2   5   1         80.39        146.41         6.44 o                         
  -1   5   1      17284.24      17102.16       184.92 o                         
   0   5   1         24.85         32.52         3.62 o                         
   1   5   1          9.83         18.39         3.27 o                         
   2   5   1       3515.21       3756.13        43.20 o                         
   3   5   1         28.72         11.77         4.68 o                         
   4   5   1        951.12       1113.56        16.17 o                         
   5   5   1        154.93        250.22        10.08 o                         
   6   5   1        439.79        563.08        10.55 o                         
   7   5   1       1450.80       1247.59        16.04 o                         
   8   5   1        187.49        267.87         8.29 o                         
   9   5   1        754.44        794.55        13.83 o                         
  10   5   1         18.16         14.06         5.41 o                         
  11   5   1          0.37          0.74         5.78 o                         
  12   5   1        151.42        155.90         9.36 o                         
  13   5   1        608.52        612.96        16.49 o                         
  14   5   1        538.40        506.00        17.01 o                         
  15   5   1        246.42        250.64        14.33 o                         
  16   5   1        137.31         92.00        11.29 o                         
  17   5   1        192.98        170.30        13.73 o                         
 -17   6   1        193.50        180.42        15.42 o                         
 -16   6   1         82.15         80.11        13.32 o                         
 -15   6   1        104.86        111.50        13.93 o                         
 -14   6   1         52.46         51.46         9.50 o                         
 -13   6   1        129.30        153.64        10.51 o                         
 -12   6   1        962.38        879.15        18.98 o                         
 -11   6   1         18.54         30.76         6.89 o                         
 -10   6   1        216.63        185.84         9.24 o                         
  -9   6   1         10.11         -0.68         5.65 o                         
  -8   6   1        340.38        307.35         8.83 o                         
  -7   6   1        575.52        512.60         9.80 o                         
  -6   6   1         92.73         69.35         5.78 o                         
  -5   6   1       2817.89       2952.82        43.40 o                         
  -4   6   1        105.12        115.18         7.06 o                         
  -3   6   1          0.69         24.73         4.97 o                         
  -2   6   1        907.85       1003.49        15.95 o                         
  -1   6   1         91.99        103.33         6.09 o                         
   0   6   1       1384.12       1237.36        16.63 o                         
   1   6   1         61.53        173.70         7.09 o                         
   2   6   1        482.04        423.38        11.42 o                         
   3   6   1       2723.58       2712.41        34.74 o                         
   4   6   1        269.85        303.59        10.75 o                         
   5   6   1          9.58          2.33         2.96 o                         
   6   6   1        427.96        416.96         9.24 o                         
   7   6   1        115.51        138.63         6.70 o                         
   8   6   1        312.81        308.52         9.53 o                         
   9   6   1         72.99         82.41         6.22 o                         
  10   6   1         28.11         41.93         6.42 o                         
  11   6   1        372.92        427.31        13.63 o                         
  12   6   1          2.72         -2.45         6.46 o                         
  13   6   1         34.46         23.82         7.93 o                         
  14   6   1        185.99        163.82        11.36 o                         
  15   6   1        193.41        228.61        13.24 o                         
  16   6   1        277.59        315.99        23.16 o                         
  17   6   1         53.79         35.06        10.31 o                         
 -16   7   1        128.59         94.28        13.84 o                         
 -15   7   1         26.04         15.47         9.77 o                         
 -14   7   1         11.64         13.35         8.71 o                         
 -13   7   1        212.15        185.91        13.15 o                         
 -12   7   1        438.49        376.40        14.04 o                         
 -11   7   1          1.96         -1.14         6.45 o                         
 -10   7   1          4.57          2.07         6.24 o                         
  -9   7   1         53.29         49.46         6.28 o                         
  -8   7   1       3214.86       3215.11        43.08 o                         
  -7   7   1         56.87         54.79         7.78 o                         
  -6   7   1        209.06        191.95        12.56 o                         
  -5   7   1         47.18         43.47         6.69 o                         
  -4   7   1        146.92        152.63        10.96 o                         
  -3   7   1          4.87         -1.51         4.84 o                         
  -2   7   1        384.50        319.88        10.81 o                         
  -1   7   1        445.24        494.68        11.76 o                         
   0   7   1       1043.22        964.64        16.82 o                         
   1   7   1        191.96        202.28         8.46 o                         
   2   7   1        185.86        244.46        10.35 o                         
   3   7   1         12.96          2.64         4.61 o                         
   4   7   1       1542.05       1433.86        25.84 o                         
   5   7   1         15.24         23.57         6.74 o                         
   6   7   1        757.87        656.82        17.54 o                         
   7   7   1         27.52         19.06         4.63 o                         
   8   7   1        223.10        220.20         8.78 o                         
   9   7   1        448.02        434.52        11.96 o                         
  10   7   1        219.08        217.74        10.73 o                         
  11   7   1        820.07        723.07        15.72 o                         
  12   7   1        723.55        663.32        17.23 o                         
  13   7   1        478.17        455.61        18.16 o                         
  14   7   1        282.41        240.74        14.35 o                         
  15   7   1         39.19         19.97         8.43 o                         
  16   7   1          4.52          2.86         8.94 o                         
 -15   8   1        325.32        346.27        21.59 o                         
 -14   8   1        170.18        154.20        12.30 o                         
 -13   8   1          4.17         -7.68         7.68 o                         
 -12   8   1         15.63         16.93         7.44 o                         
 -11   8   1         77.13         59.81         7.83 o                         
 -10   8   1          0.31         -5.74         5.74 o                         
  -9   8   1         37.70         36.81         8.47 o                         
  -8   8   1        702.76        766.12        32.99 o                         
  -7   8   1        151.57        121.29        12.83 o                         
  -6   8   1          4.45         -1.10         7.70 o                         
  -5   8   1        428.42        446.98        14.68 o                         
  -4   8   1        250.56        225.16        11.02 o                         
  -3   8   1        721.26        659.19        20.02 o                         
  -2   8   1        258.32        311.64        14.46 o                         
  -1   8   1       1091.07       1064.30        19.48 o                         
   0   8   1         77.11        168.93        14.28 o                         
   1   8   1        775.93        892.28        25.41 o                         
   2   8   1         23.26         35.15         7.46 o                         
   3   8   1         19.48         37.27         6.08 o                         
   4   8   1        953.44        962.78        18.23 o                         
   5   8   1         22.74         36.49         6.69 o                         
   6   8   1       1160.39       1107.37        23.89 o                         
   7   8   1        970.57        859.40        25.49 o                         
   8   8   1          4.64         12.99         5.67 o                         
   9   8   1        232.51        199.89         8.94 o                         
  10   8   1         22.69         34.06         6.91 o                         
  11   8   1         86.43         83.08         8.01 o                         
  12   8   1        148.67        167.52        10.98 o                         
  13   8   1         28.22         22.88         8.19 o                         
  14   8   1        761.52        708.14        24.44 o                         
  15   8   1        232.47        199.36        18.15 o                         
 -14   9   1        154.49        126.04        11.27 o                         
 -13   9   1        147.22         91.79         9.58 o                         
 -12   9   1         66.57         39.11         8.64 o                         
 -11   9   1        619.90        626.68        25.38 o                         
 -10   9   1        183.65        202.38        15.32 o                         
  -9   9   1          2.75         -8.36        10.78 o                         
  -8   9   1        393.61        395.40        28.28 o                         
  -7   9   1         14.15         14.11        11.64 o                         
  -6   9   1          0.88          3.58        10.12 o                         
  -5   9   1        402.86        382.28        17.94 o                         
  -4   9   1        270.25        316.40        15.78 o                         
  -3   9   1        435.04        428.17        15.75 o                         
  -2   9   1          1.09          3.51         7.07 o                         
  -1   9   1          6.20          9.72         7.95 o                         
   0   9   1        292.61        332.88        34.15 o                         
   1   9   1        550.18        586.71        19.27 o                         
   2   9   1          2.83          3.35         6.92 o                         
   3   9   1        245.97        278.83        13.63 o                         
   4   9   1        427.67        410.25        16.27 o                         
   5   9   1       1192.71       1243.47        26.48 o                         
   6   9   1        243.34        213.89        12.70 o                         
   7   9   1        896.35        896.72        23.64 o                         
   8   9   1         80.82         90.63        10.66 o                         
   9   9   1         57.06         39.54         8.97 o                         
  10   9   1        308.80        271.27        15.54 o                         
  11   9   1        416.98        386.74        15.19 o                         
  12   9   1         16.34         16.87         7.26 o                         
  13   9   1        613.28        576.74        29.21 o                         
  14   9   1         17.19         12.79         8.34 o                         
 -13  10   1          9.02        -14.19        14.19 o                         
 -12  10   1         75.16         63.69        21.91 o                         
 -11  10   1         14.90        -10.84        13.94 o                         
 -10  10   1        459.43        477.21        22.81 o                         
  -9  10   1        201.31        192.91        20.70 o                         
  -8  10   1        125.72        108.83        15.56 o                         
  -7  10   1        798.14        766.00        32.88 o                         
  -6  10   1         62.72         44.87        12.62 o                         
  -5  10   1         32.80         82.29        15.05 o                         
  -4  10   1        470.45        500.66        21.32 o                         
  -3  10   1          4.33          0.92         8.52 o                         
  -2  10   1        268.72        314.12        19.40 o                         
  -1  10   1        110.82        109.30        11.16 o                         
   0  10   1       1024.77       1088.57        54.15 o                         
   1  10   1        819.48        837.88        23.47 o                         
   2  10   1        129.66        127.16        26.23 o                         
   3  10   1          0.01         21.78        13.14 o                         
   4  10   1        345.92        382.60        21.04 o                         
   5  10   1        415.65        358.52        19.49 o                         
   6  10   1        182.99        200.32        21.68 o                         
   7  10   1         15.08         19.82         9.95 o                         
   8  10   1         84.61         97.74        11.34 o                         
   9  10   1        484.04        483.30        48.58 o                         
  10  10   1         54.19         26.65        10.26 o                         
  11  10   1         13.28         -6.97         9.50 o                         
  12  10   1         15.81         10.52        10.87 o                         
  13  10   1          7.38         -4.92         8.34 o                         
 -12  11   1        279.48        211.74        22.43 o                         
 -11  11   1          1.93        -11.74        11.74 o                         
 -10  11   1         40.24          0.17        14.47 o                         
  -9  11   1         18.03        -11.36        11.36 o                         
  -8  11   1        272.14        311.72        34.09 o                         
  -7  11   1        171.54        185.20        17.79 o                         
  -6  11   1       1419.68       1514.30        40.40 o                         
  -5  11   1        785.80        713.32        29.39 o                         
  -4  11   1        877.61        974.47        34.55 o                         
  -3  11   1         10.94          2.54        11.60 o                         
  -2  11   1        241.07        240.49        16.33 o                         
  -1  11   1         59.30         43.27        21.61 o                         
   0  11   1          0.64        -16.42        17.32 o                         
   1  11   1         10.96         24.00        19.71 o                         
   2  11   1         98.60         81.99        13.39 o                         
   3  11   1        122.24        155.45        18.38 o                         
   4  11   1        128.77         75.14        20.59 o                         
   5  11   1         27.32        -14.28        14.28 o                         
   6  11   1        633.96        579.07        43.61 o                         
   7  11   1         10.20        -14.68        14.68 o                         
   8  11   1        170.79        190.04        19.34 o                         
   9  11   1         24.67         -1.89        12.15 o                         
  10  11   1         94.18        116.38        20.20 o                         
  11  11   1          2.00        -14.86        14.86 o                         
 -10  12   1        108.12         82.08        16.96 o                         
  -9  12   1          3.67        -12.27        12.27 o                         
  -8  12   1        524.57        561.08        28.96 o                         
  -7  12   1          0.79        -15.55        21.91 o                         
  -6  12   1        333.94        324.22        21.16 o                         
  -5  12   1        148.98        150.11        15.99 o                         
  -4  12   1         24.88         -4.23        13.54 o                         
  -3  12   1        107.35         96.44        22.91 o                         
  -2  12   1        488.39        461.62        20.98 o                         
  -1  12   1        201.92        143.15        29.55 o                         
   0  12   1         62.94         29.52        22.23 o                         
   1  12   1          2.05         -3.73        19.65 o                         
   2  12   1        266.24        256.63        34.59 o                         
   3  12   1         34.61         48.52        13.96 o                         
   4  12   1          9.78          8.44        19.37 o                         
   5  12   1        263.98        245.91        24.06 o                         
   6  12   1         11.22        -10.60        10.60 o                         
   7  12   1        491.46        494.47        27.59 o                         
   8  12   1         22.23        -10.98        34.12 o                         
   9  12   1        146.99        144.57        17.43 o                         
  10  12   1        144.65         79.98        22.87 o                         
  -7  13   1         54.25        -13.39        13.39 o                         
  -6  13   1         77.86         59.13        16.04 o                         
  -5  13   1         13.84         -8.37        23.66 o                         
  -4  13   1          1.75        -14.27        14.27 o                         
  -3  13   1          9.81         -7.26        17.45 o                         
  -2  13   1          0.33        -20.60        20.60 o                         
  -1  13   1        247.79        282.27        37.68 o                         
   0  13   1          8.87         38.87        24.45 o                         
   1  13   1        169.31        180.56        46.77 o                         
   2  13   1         21.65         40.64        31.44 o                         
   3  13   1        358.04        372.32        40.72 o                         
   4  13   1        141.75        156.69        28.62 o                         
   5  13   1        463.44        492.25       101.60 o                         
   6  13   1        290.75        309.35        31.86 o                         
   7  13   1          1.59        -11.26        25.25 o                         
  -2  14   1          3.65         29.19        25.33 o                         
  -1  14   1         27.04         57.51        48.31 o                         
   0  14   1          9.02         -2.08        29.52 o                         
   1  14   1         52.47         30.41        24.92 o                         
   2  14   1         31.95         22.58        24.54 o                         
 -18   0   2        211.98        221.01        23.67 o                         
 -16   0   2         25.99          5.98        14.91 o                         
 -14   0   2        225.63        221.55        14.82 o                         
 -12   0   2        802.19        785.93        19.14 o                         
 -10   0   2        900.52        945.82        18.74 o                         
  -8   0   2       1677.67       1819.43        24.45 o                         
  -6   0   2       2259.23       2060.36        24.73 o                         
  -4   0   2       6232.17       6432.85        67.22 o                         
  -2   0   2        631.60        574.00         9.68 o                         
   0   0   2        510.02        382.51         9.39 o                         
   2   0   2        983.88        988.06        17.28 o                         
   4   0   2       4094.29       4303.48        59.69 o                         
   6   0   2        704.07        679.58        17.37 o                         
   8   0   2        391.48        423.79        18.57 o                         
  10   0   2         41.28         11.80         6.84 o                         
  12   0   2       2356.27       2236.81        41.14 o                         
  14   0   2       3856.44       3854.14        57.90 o                         
  16   0   2       1085.03       1081.50        37.77 o                         
  18   0   2          0.07          4.53        14.24 o                         
 -19   1   2        304.39        371.64        35.48 o                         
 -18   1   2         19.93          9.40        12.90 o                         
 -17   1   2        156.26        158.33        15.75 o                         
 -16   1   2         79.37         85.31        10.84 o                         
 -15   1   2        239.48        221.23        12.42 o                         
 -14   1   2         27.73         26.18         7.51 o                         
 -13   1   2        152.35        145.44         8.87 o                         
 -12   1   2         94.52        102.56         6.78 o                         
 -11   1   2        772.45        706.19        12.83 o                         
 -10   1   2        400.92        425.21         9.93 o                         
  -9   1   2        294.36        262.85         7.21 o                         
  -8   1   2       2283.24       2265.96        20.52 o                         
  -7   1   2          2.02         18.00         3.34 o                         
  -6   1   2       1009.30        883.36         9.97 o                         
  -5   1   2         42.54        106.72         3.69 o                         
  -4   1   2         17.73         18.64         2.50 o                         
  -3   1   2      18472.57      16601.70       144.46 o                         
  -2   1   2      14944.29      13924.57       148.06 o                         
  -1   1   2       9652.86       8799.06        88.72 o                         
   0   1   2        479.79        526.72         7.46 o                         
   1   1   2       2797.16       2518.23        28.51 o                         
   2   1   2       8673.09       7628.94        71.79 o                         
   3   1   2      23544.48      22193.14       194.39 o                         
   4   1   2       6780.22       7037.12        65.54 o                         
   5   1   2       1047.05        961.53        13.78 o                         
   6   1   2        961.92        766.19        14.28 o                         
   7   1   2        466.20        507.25        11.08 o                         
   8   1   2        760.46        874.30        13.86 o                         
   9   1   2        204.83        154.91         7.45 o                         
  10   1   2       5419.97       5257.98        49.61 o                         
  11   1   2        724.61        697.89        13.93 o                         
  12   1   2       3210.20       3122.30        33.67 o                         
  13   1   2        252.27        264.63        13.51 o                         
  14   1   2        302.43        360.76        13.41 o                         
  15   1   2        331.20        341.11        14.49 o                         
  16   1   2        358.84        352.06        15.20 o                         
  17   1   2        175.02        186.31        12.98 o                         
  18   1   2         11.14         -4.48        11.14 o                         
 -19   2   2          4.56          8.70        14.79 o                         
 -18   2   2         13.81          9.06        13.37 o                         
 -17   2   2         57.01         72.64        17.77 o                         
 -16   2   2         48.87         42.28         9.59 o                         
 -15   2   2          1.61         10.26         8.25 o                         
 -14   2   2       1312.71       1302.29        22.07 o                         
 -13   2   2        494.76        526.88        14.70 o                         
 -12   2   2         58.54         44.41         6.13 o                         
 -11   2   2        647.56        584.42        11.69 o                         
 -10   2   2       1481.65       1421.76        17.45 o                         
  -9   2   2        725.66        820.61        11.88 o                         
  -8   2   2         10.14         19.22         3.89 o                         
  -7   2   2        276.50        378.52         7.38 o                         
  -6   2   2       9300.66       9887.81        73.35 o                         
  -5   2   2        442.30        278.80         5.57 o                         
  -4   2   2        421.72        379.65         6.39 o                         
  -3   2   2       3147.34       2853.91        26.07 o                         
  -2   2   2         43.15         32.09         2.69 o                         
  -1   2   2      50187.91      48428.95       526.89 o                         
   0   2   2         76.53         75.04         3.68 o                         
   1   2   2      19422.04      18791.38       179.64 o                         
   2   2   2        819.03        803.85        12.75 o                         
   3   2   2       5234.73       5408.26        56.01 o                         
   4   2   2       2105.06       1966.29        25.89 o                         
   5   2   2        323.84        415.86         9.16 o                         
   6   2   2       3885.77       3838.01        36.90 o                         
   7   2   2       5612.54       5589.09        49.91 o                         
   8   2   2       1543.97       1583.72        19.63 o                         
   9   2   2        405.52        479.02        11.06 o                         
  10   2   2        822.75        819.00        14.12 o                         
  11   2   2         66.84         59.80         6.49 o                         
  12   2   2          1.54         -1.29         5.76 o                         
  13   2   2        313.71        275.28        11.90 o                         
  14   2   2          0.01          0.60         7.26 o                         
  15   2   2        272.07        272.21        12.90 o                         
  16   2   2        420.38        424.23        16.16 o                         
  17   2   2         46.18         55.91        11.43 o                         
  18   2   2          2.08         11.99        10.34 o                         
 -18   3   2          0.18         -4.29        10.58 o                         
 -17   3   2          0.04        -10.65        10.65 o                         
 -16   3   2         97.95        136.00        12.60 o                         
 -15   3   2         15.08         29.16         8.76 o                         
 -14   3   2        339.37        347.40        16.31 o                         
 -13   3   2        289.35        375.52        16.46 o                         
 -12   3   2       1305.42       1278.53        19.64 o                         
 -11   3   2        455.37        496.93        11.87 o                         
 -10   3   2        615.57        523.47        11.35 o                         
  -9   3   2         82.60         64.68         5.48 o                         
  -8   3   2          1.09         -0.47         3.60 o                         
  -7   3   2         91.31        123.22         5.06 o                         
  -6   3   2         50.91         77.42         4.11 o                         
  -5   3   2        153.48        159.31         4.79 o                         
  -4   3   2        268.08        199.20         5.51 o                         
  -3   3   2        218.93        291.57         5.32 o                         
  -2   3   2        132.49        160.58         6.42 o                         
  -1   3   2      20579.79      20019.34       269.82 o                         
   0   3   2       2008.25       1945.78        21.51 o                         
   1   3   2       3060.79       2725.16        29.69 o                         
   2   3   2       3675.89       3498.40        37.61 o                         
   3   3   2       3525.67       3000.83        34.17 o                         
   4   3   2       5905.67       6012.32        57.29 o                         
   5   3   2       4782.87       5193.77        51.27 o                         
   6   3   2         23.61         37.52         4.84 o                         
   7   3   2       1575.61       1717.90        21.86 o                         
   8   3   2       3695.78       3373.32        35.63 o                         
   9   3   2       3205.10       3344.11        32.89 o                         
  10   3   2        253.09        250.58         9.09 o                         
  11   3   2       2362.53       2423.55        28.34 o                         
  12   3   2        347.51        388.86        13.12 o                         
  13   3   2        498.45        486.52        18.82 o                         
  14   3   2          4.66         -0.28         7.08 o                         
  15   3   2         17.76         20.75         8.20 o                         
  16   3   2         49.17         38.34         9.37 o                         
  17   3   2        312.32        317.54        15.32 o                         
  18   3   2         59.74         59.68        11.53 o                         
 -18   4   2        207.26        214.99        17.99 o                         
 -17   4   2         42.13         56.96        12.64 o                         
 -16   4   2        589.27        559.19        23.01 o                         
 -15   4   2          1.15          7.45        11.44 o                         
 -14   4   2         65.14         62.81         9.14 o                         
 -13   4   2         73.22        123.13         8.77 o                         
 -12   4   2        344.40        305.27        11.09 o                         
 -11   4   2        106.12        146.81         9.13 o                         
 -10   4   2        395.77        340.33        11.27 o                         
  -9   4   2       1524.95       1571.35        19.10 o                         
  -8   4   2        246.18        247.45         7.79 o                         
  -7   4   2        129.35        182.51         6.21 o                         
  -6   4   2       1728.25       1753.14        18.43 o                         
  -5   4   2         60.64        120.71         4.71 o                         
  -4   4   2        423.42        300.80         5.90 o                         
  -3   4   2       4565.31       4256.23        43.89 o                         
  -2   4   2        202.25        273.66         7.50 o                         
  -1   4   2         58.66         47.86         3.26 o                         
   0   4   2        885.23        771.32        11.78 o                         
   1   4   2        373.49        342.65         6.79 o                         
   2   4   2        122.66        297.53         7.07 o                         
   3   4   2        283.75        345.72         8.36 o                         
   4   4   2         82.99        126.06         6.69 o                         
   5   4   2       1044.77       1010.57        14.96 o                         
   6   4   2       4422.50       4586.12        43.24 o                         
   7   4   2        658.09        632.63        13.62 o                         
   8   4   2       2956.14       2928.72        31.52 o                         
   9   4   2         10.38          2.02         4.81 o                         
  10   4   2          0.78          4.99         5.46 o                         
  11   4   2        212.87        276.50        11.60 o                         
  12   4   2       1921.21       1832.66        27.49 o                         
  13   4   2        571.89        492.36        15.86 o                         
  14   4   2        101.63        107.88         9.98 o                         
  15   4   2         21.89         24.53        10.31 o                         
  16   4   2        614.71        602.65        22.92 o                         
  17   4   2          0.00         -2.19         9.42 o                         
  18   4   2        119.51         87.31        12.20 o                         
 -18   5   2        145.65        132.67        16.12 o                         
 -17   5   2          0.04         20.46        12.79 o                         
 -16   5   2        413.91        406.96        20.46 o                         
 -15   5   2         51.41         36.92        10.46 o                         
 -14   5   2        873.31        928.65        22.44 o                         
 -13   5   2          0.66          3.83         8.06 o                         
 -12   5   2        297.59        311.33        12.74 o                         
 -11   5   2        122.70        125.63         8.66 o                         
 -10   5   2         79.04         69.40         7.08 o                         
  -9   5   2         44.26         68.72         5.97 o                         
  -8   5   2        393.56        366.41         9.50 o                         
  -7   5   2         67.77         81.45         5.28 o                         
  -6   5   2        255.05        262.64         8.71 o                         
  -5   5   2       5221.43       5365.21        49.20 o                         
  -4   5   2        698.10        531.63        13.98 o                         
  -3   5   2        113.93        105.01         6.75 o                         
  -2   5   2        571.23        524.34        10.47 o                         
  -1   5   2        187.41        212.72        11.34 o                         
   0   5   2          3.56         38.71         3.20 o                         
   1   5   2        820.49        761.18        10.58 o                         
   2   5   2         38.82         14.42         3.75 o                         
   3   5   2          0.03          4.54         3.65 o                         
   4   5   2         20.74         12.48         2.93 o                         
   5   5   2          3.28         12.47         4.87 o                         
   6   5   2         56.09         18.51         3.76 o                         
   7   5   2        735.10        880.74        13.83 o                         
   8   5   2        103.53         66.84         6.70 o                         
   9   5   2        722.98        662.27        13.67 o                         
  10   5   2        171.72        209.53         9.27 o                         
  11   5   2         72.08         79.66         7.51 o                         
  12   5   2       1750.19       1825.92        28.83 o                         
  13   5   2        149.94        170.00        10.41 o                         
  14   5   2         49.78         71.93        10.32 o                         
  15   5   2         20.30          5.34         8.57 o                         
  16   5   2        249.82        225.44        13.72 o                         
  17   5   2        482.55        350.35        17.00 o                         
 -17   6   2        103.90        156.57        17.73 o                         
 -16   6   2          8.16         30.18        11.53 o                         
 -15   6   2          4.40         15.13        11.13 o                         
 -14   6   2        135.68        108.73        11.82 o                         
 -13   6   2         22.05         15.51         8.21 o                         
 -12   6   2         19.94         42.40         7.82 o                         
 -11   6   2        839.76        763.87        20.20 o                         
 -10   6   2        186.99        198.12         9.92 o                         
  -9   6   2        405.65        425.78        15.04 o                         
  -8   6   2        263.71        300.71         8.86 o                         
  -7   6   2        224.00        289.43         9.51 o                         
  -6   6   2         14.57         12.25         4.59 o                         
  -5   6   2         75.21         60.40         6.52 o                         
  -4   6   2        197.68        290.01        11.89 o                         
  -3   6   2        206.56        222.69         8.50 o                         
  -2   6   2         15.94         21.99         4.68 o                         
  -1   6   2       2280.79       2640.56        33.83 o                         
   0   6   2         25.18         25.15         3.22 o                         
   1   6   2       1489.25       1413.78        17.09 o                         
   2   6   2       1561.96       1474.47        19.85 o                         
   3   6   2          0.03         16.79         4.38 o                         
   4   6   2       1545.09       1391.80        21.88 o                         
   5   6   2        209.33        262.95         8.97 o                         
   6   6   2         23.56         31.20         4.50 o                         
   7   6   2         68.89         30.79         5.16 o                         
   8   6   2        191.31        190.01         7.53 o                         
   9   6   2         28.38         24.94         5.91 o                         
  10   6   2        509.49        524.28        13.29 o                         
  11   6   2       1147.35       1026.37        18.35 o                         
  12   6   2        137.01        163.00         9.67 o                         
  13   6   2        429.32        419.00        17.81 o                         
  14   6   2        120.44        123.53        10.00 o                         
  15   6   2        125.85        104.99         9.97 o                         
  16   6   2        641.75        669.03        22.73 o                         
  17   6   2          4.05         -1.63        10.21 o                         
 -16   7   2          0.07         -8.91        14.89 o                         
 -15   7   2          6.60         22.07        12.01 o                         
 -14   7   2         34.16         18.53         8.83 o                         
 -13   7   2         58.61         54.54         9.28 o                         
 -12   7   2         12.72          4.74         7.08 o                         
 -11   7   2        150.38        156.69         9.23 o                         
 -10   7   2        251.10        221.47        10.08 o                         
  -9   7   2         21.69         37.91         6.03 o                         
  -8   7   2         80.21         90.48         7.85 o                         
  -7   7   2        812.83        859.98        21.51 o                         
  -6   7   2        244.97        239.76        15.82 o                         
  -5   7   2         15.13          4.50         6.49 o                         
  -4   7   2         27.01         38.18         6.22 o                         
  -3   7   2       1226.03       1188.96        20.87 o                         
  -2   7   2         92.59        131.82         6.93 o                         
  -1   7   2          0.23         -4.14         4.14 o                         
   0   7   2       6867.87       7101.24        71.78 o                         
   1   7   2       1760.15       1744.56        23.11 o                         
   2   7   2        100.20        106.65         6.96 o                         
   3   7   2        852.70        771.48        15.71 o                         
   4   7   2        291.07        301.65        11.58 o                         
   5   7   2        121.86        172.90        10.92 o                         
   6   7   2        556.06        598.67        14.26 o                         
   7   7   2        865.02        852.49        13.44 o                         
   8   7   2       2883.53       2695.28        30.59 o                         
   9   7   2          4.11         11.41         5.77 o                         
  10   7   2         10.97         10.11         5.53 o                         
  11   7   2          3.13          1.68         5.87 o                         
  12   7   2         20.28         26.66         7.56 o                         
  13   7   2          9.35          6.07         7.35 o                         
  14   7   2         31.10         29.97         8.54 o                         
  15   7   2        551.19        542.66        25.63 o                         
  16   7   2          1.35          1.63         9.13 o                         
 -16   8   2         37.02         26.49        17.01 o                         
 -15   8   2         59.02         61.68        12.71 o                         
 -14   8   2          6.72         -3.84         9.85 o                         
 -13   8   2        302.05        316.28        14.42 o                         
 -12   8   2         26.95         34.22         8.23 o                         
 -11   8   2        101.53         73.69         8.61 o                         
 -10   8   2         17.27         27.67         6.53 o                         
  -9   8   2          1.21          1.77         9.97 o                         
  -8   8   2        758.68        815.22        28.68 o                         
  -7   8   2       1358.92       1433.58        45.71 o                         
  -6   8   2          8.49         13.45         8.83 o                         
  -5   8   2        119.86        138.97         9.65 o                         
  -4   8   2        430.86        424.26        14.35 o                         
  -3   8   2         76.64         72.99         8.05 o                         
  -2   8   2         36.18         64.89         6.73 o                         
  -1   8   2        156.17        242.99         9.19 o                         
   0   8   2        561.52        590.76        15.40 o                         
   1   8   2        716.41        687.82        15.15 o                         
   2   8   2          4.09          2.80         4.81 o                         
   3   8   2          2.39          0.88         5.02 o                         
   4   8   2       3514.27       3538.82        47.39 o                         
   5   8   2         12.85         25.89         6.73 o                         
   6   8   2         20.10         30.14         8.17 o                         
   7   8   2          0.06          7.56         5.63 o                         
   8   8   2        519.99        553.49        12.11 o                         
   9   8   2          1.47         -3.67         4.97 o                         
  10   8   2         23.53         13.25         5.94 o                         
  11   8   2          1.86         -8.00         8.00 o                         
  12   8   2        497.52        446.28        16.26 o                         
  13   8   2        390.37        370.82        18.18 o                         
  14   8   2         59.84         45.02         9.52 o                         
  15   8   2        138.13        119.64        11.68 o                         
 -14   9   2         95.26        107.36        12.28 o                         
 -13   9   2        108.99         58.98         9.64 o                         
 -12   9   2        471.32        478.62        33.46 o                         
 -11   9   2         11.85         -7.38        12.37 o                         
 -10   9   2          0.21        -11.71        11.71 o                         
  -9   9   2          2.73        -10.73        10.73 o                         
  -8   9   2          7.60          5.02         9.30 o                         
  -7   9   2        836.64        798.90        30.40 o                         
  -6   9   2        339.80        385.64        19.06 o                         
  -5   9   2         24.98         28.07         8.39 o                         
  -4   9   2         86.41         74.29         8.80 o                         
  -3   9   2         30.57         36.27         7.12 o                         
  -2   9   2         48.62         70.88         7.90 o                         
  -1   9   2        331.18        362.26        17.28 o                         
   0   9   2        162.13        194.80        12.39 o                         
   1   9   2         33.20         17.93         8.52 o                         
   2   9   2        105.39        133.59        10.33 o                         
   3   9   2        611.79        661.71        18.44 o                         
   4   9   2        327.18        358.32        13.69 o                         
   5   9   2        142.74        159.91        10.60 o                         
   6   9   2          7.15         12.53         8.10 o                         
   7   9   2          0.81         14.39         8.72 o                         
   8   9   2        321.23        297.38        19.53 o                         
   9   9   2         74.21         99.70        10.16 o                         
  10   9   2        460.65        502.17        24.82 o                         
  11   9   2        268.69        239.43        10.28 o                         
  12   9   2        543.32        624.61        16.57 o                         
  13   9   2          5.74          8.97         7.70 o                         
  14   9   2         20.19         16.32         9.40 o                         
 -13  10   2        298.07        223.54        25.90 o                         
 -12  10   2          1.74        -10.20        14.02 o                         
 -11  10   2        102.03         73.58        16.01 o                         
 -10  10   2          0.06        -11.31        11.31 o                         
  -9  10   2         54.85          9.72        10.96 o                         
  -8  10   2        162.94        193.54        19.15 o                         
  -7  10   2         25.05         31.37        11.98 o                         
  -6  10   2        103.07        140.80        15.27 o                         
  -5  10   2         66.52        104.80        13.41 o                         
  -4  10   2        318.90        330.48        20.17 o                         
  -3  10   2        549.11        555.40        24.66 o                         
  -2  10   2          3.69          3.01         8.52 o                         
  -1  10   2        765.40        829.07        23.82 o                         
   0  10   2        187.93        210.03        29.04 o                         
   1  10   2         35.95         49.02         9.77 o                         
   2  10   2         98.56        105.98        14.50 o                         
   3  10   2          2.22         11.41        10.63 o                         
   4  10   2          3.01          0.50         8.33 o                         
   5  10   2          0.03         -7.80         7.80 o                         
   6  10   2        208.75        243.63        16.69 o                         
   7  10   2          6.39          2.01         8.15 o                         
   8  10   2        191.30        218.73        13.03 o                         
   9  10   2         21.18          8.48        10.32 o                         
  10  10   2          1.10         -8.13         8.13 o                         
  11  10   2         14.32         38.42        12.38 o                         
  12  10   2        314.87        252.77        23.90 o                         
  13  10   2        371.74        386.70        17.96 o                         
 -12  11   2         39.51          8.33        19.15 o                         
 -11  11   2          6.24        -17.79        24.45 o                         
 -10  11   2          8.81        -14.15        14.15 o                         
  -9  11   2         57.93         40.14        18.30 o                         
  -8  11   2        227.64        207.94        22.69 o                         
  -7  11   2        336.12        352.91        32.57 o                         
  -6  11   2         53.60         51.38        12.56 o                         
  -5  11   2        633.68        710.25        29.63 o                         
  -4  11   2          1.16         -9.77         9.77 o                         
  -3  11   2          0.26         34.75        18.46 o                         
  -2  11   2        140.79        123.50        13.46 o                         
  -1  11   2         26.02         29.13        10.85 o                         
   0  11   2        291.68        300.37        34.38 o                         
   1  11   2        668.18        688.29        47.35 o                         
   2  11   2        185.99        175.44        15.49 o                         
   3  11   2        200.41        233.67        19.59 o                         
   4  11   2          4.48         -9.40         9.40 o                         
   5  11   2        374.90        381.17        39.40 o                         
   6  11   2        104.58         99.08        14.05 o                         
   7  11   2        209.39        289.84        16.88 o                         
   8  11   2        131.46         97.27        16.56 o                         
   9  11   2         46.81         27.01        10.97 o                         
  10  11   2          0.62         -9.95         9.95 o                         
  11  11   2          0.69        -12.75        13.39 o                         
 -10  12   2         46.41          0.47        20.34 o                         
  -9  12   2         96.43         40.71        26.12 o                         
  -8  12   2        100.94         69.62        16.14 o                         
  -7  12   2         47.25         23.35        17.03 o                         
  -6  12   2        431.61        384.99        25.60 o                         
  -5  12   2         78.81        102.63        18.56 o                         
  -4  12   2          0.08        -15.04        19.99 o                         
  -3  12   2        416.07        486.20        34.37 o                         
  -2  12   2          0.90          2.88         9.50 o                         
  -1  12   2          1.70         37.19        24.15 o                         
   0  12   2         40.78         97.38        25.87 o                         
   1  12   2         39.21         49.47        22.40 o                         
   2  12   2         60.83         25.32        13.28 o                         
   3  12   2        112.23        129.17        16.36 o                         
   4  12   2         57.21         21.23        19.55 o                         
   5  12   2         72.42         36.52        11.72 o                         
   6  12   2        693.90        717.37        31.13 o                         
   7  12   2         63.10         41.44        14.21 o                         
   8  12   2        260.45        263.88        17.43 o                         
   9  12   2         59.12         22.49        16.13 o                         
  -7  13   2        185.25        148.29        29.08 o                         
  -6  13   2        124.97         98.87        19.13 o                         
  -5  13   2          1.15         -9.45        21.51 o                         
  -4  13   2         84.98         41.68        29.91 o                         
  -3  13   2         20.00         23.74        17.90 o                         
  -2  13   2        227.82        172.58        32.09 o                         
  -1  13   2        309.28        216.18        34.40 o                         
   0  13   2        104.80         91.23        27.59 o                         
   1  13   2         46.68         49.42        26.16 o                         
   2  13   2         64.17         12.44        22.26 o                         
   3  13   2        128.67         52.57        25.41 o                         
   4  13   2         76.96         39.39        15.10 o                         
   5  13   2         94.39        117.01        28.94 o                         
   6  13   2        175.28        169.45        17.89 o                         
   7  13   2        170.77        125.52        22.90 o                         
  -2  14   2         38.40          3.07        56.74 o                         
  -1  14   2         32.75         36.14        26.09 o                         
   0  14   2         11.65         -2.66        22.29 o                         
   1  14   2         80.28         47.32        26.42 o                         
 -19   0   3        108.88        133.21        30.82 o                         
 -17   0   3         32.88         52.76        14.92 o                         
 -15   0   3          1.62         11.86        11.66 o                         
 -13   0   3          4.66         -0.08         9.06 o                         
 -11   0   3       2178.53       1974.04        31.86 o                         
  -9   0   3       2700.89       2841.72        36.74 o                         
  -7   0   3       6488.28       6289.58        72.77 o                         
  -5   0   3       1261.64       1106.91        16.67 o                         
  -3   0   3        498.08        546.17        15.65 o                         
  -1   0   3       3531.39       3419.02        55.02 o                         
   1   0   3       1426.58       1446.90        33.20 o                         
   3   0   3          5.78         -1.36         5.61 o                         
   5   0   3       5215.20       4777.84        67.56 o                         
   7   0   3       9329.78       9482.09       117.79 o                         
   9   0   3       3017.19       3053.32        65.83 o                         
  11   0   3       3192.07       3047.72        46.24 o                         
  13   0   3       2347.03       2381.36        51.69 o                         
  15   0   3        221.11        220.90        18.41 o                         
  17   0   3        174.86        179.40        19.12 o                         
 -19   1   3          0.13         -6.80        14.86 o                         
 -18   1   3         18.76         27.35        17.53 o                         
 -17   1   3        125.74        105.74        12.33 o                         
 -16   1   3        252.88        298.21        15.31 o                         
 -15   1   3         88.90         88.82        10.04 o                         
 -14   1   3         44.06         65.47         8.67 o                         
 -13   1   3        248.65        220.20        10.49 o                         
 -12   1   3       1739.34       1726.03        22.40 o                         
 -11   1   3        401.17        479.87        13.23 o                         
 -10   1   3         50.95         67.69         5.26 o                         
  -9   1   3        671.82        793.81        11.38 o                         
  -8   1   3        187.63        160.22         5.64 o                         
  -7   1   3       1296.77       1165.82        12.78 o                         
  -6   1   3       1155.98       1058.08        12.06 o                         
  -5   1   3       1301.85       1361.90        13.87 o                         
  -4   1   3         15.91         48.19         3.28 o                         
  -3   1   3        130.62        148.40         4.63 o                         
  -2   1   3       1929.21       1884.43        21.54 o                         
  -1   1   3       7996.04       7776.67        75.53 o                         
   0   1   3      12537.88      11875.05       137.21 o                         
   1   1   3       3869.08       3773.59        42.25 o                         
   2   1   3         69.99        105.30         5.44 o                         
   3   1   3       2741.73       2702.01        28.28 o                         
   4   1   3       8903.40       8788.46        81.27 o                         
   5   1   3       1720.59       1433.73        19.09 o                         
   6   1   3        665.17        786.39        13.32 o                         
   7   1   3       2184.89       2153.31        24.75 o                         
   8   1   3        188.60        196.79         8.13 o                         
   9   1   3        132.87        146.18         9.02 o                         
  10   1   3        218.68        177.85         8.43 o                         
  11   1   3         20.71         32.12         6.22 o                         
  12   1   3        147.76        153.61         8.97 o                         
  13   1   3         37.91         40.66         7.58 o                         
  14   1   3         22.92         33.66         8.16 o                         
  15   1   3        705.73        712.40        21.11 o                         
  16   1   3         13.29         10.07         9.06 o                         
  17   1   3         22.84         17.10         9.72 o                         
  18   1   3          0.61         -5.99        10.04 o                         
 -19   2   3          0.02         12.27        20.92 o                         
 -18   2   3        202.69        208.68        17.33 o                         
 -17   2   3          0.47         13.33        14.51 o                         
 -16   2   3        387.32        438.52        16.86 o                         
 -15   2   3         86.86         81.86         9.73 o                         
 -14   2   3        362.85        419.60        21.28 o                         
 -13   2   3        334.73        308.85        11.59 o                         
 -12   2   3        186.07        226.55         9.28 o                         
 -11   2   3         20.32         17.43         4.86 o                         
 -10   2   3         14.01         21.74         5.29 o                         
  -9   2   3         66.85         57.41         4.93 o                         
  -8   2   3        492.99        414.34         8.15 o                         
  -7   2   3        366.87        340.95         7.66 o                         
  -6   2   3        839.54        949.10        11.39 o                         
  -5   2   3       2431.09       2385.93        22.85 o                         
  -4   2   3       1432.97       1647.97        16.89 o                         
  -3   2   3       7630.70       7379.87        69.04 o                         
  -2   2   3       1006.53       1171.32        14.07 o                         
  -1   2   3      35793.93      35346.14       528.67 o                         
   0   2   3       1853.10       1936.39        22.77 o                         
   1   2   3         81.14         84.37         4.19 o                         
   2   2   3       2928.24       2738.75        33.22 o                         
   3   2   3        820.69        712.40        14.36 o                         
   4   2   3         53.36         39.93         4.21 o                         
   5   2   3         17.40         11.50         4.04 o                         
   6   2   3       8504.55       8129.66        74.43 o                         
   7   2   3         23.13         19.80         4.73 o                         
   8   2   3        479.25        404.96        10.88 o                         
   9   2   3        558.92        569.34        12.11 o                         
  10   2   3         10.71          3.68         5.22 o                         
  11   2   3         30.56         21.65         5.87 o                         
  12   2   3        125.87        128.23         8.40 o                         
  13   2   3         47.15         54.24         8.13 o                         
  14   2   3        112.76         97.05         9.59 o                         
  15   2   3        236.74        259.50        16.33 o                         
  16   2   3        191.70        223.46        13.37 o                         
  17   2   3          1.84          5.91        10.32 o                         
  18   2   3        401.55        406.36        18.43 o                         
 -18   3   3         98.07         89.76        14.19 o                         
 -17   3   3         47.16         44.30        11.77 o                         
 -16   3   3        155.19        196.73        17.01 o                         
 -15   3   3         62.66         94.50        11.20 o                         
 -14   3   3          1.17         10.27         8.29 o                         
 -13   3   3         11.25         23.13         7.49 o                         
 -12   3   3        277.96        361.82        12.67 o                         
 -11   3   3        287.14        314.49        13.07 o                         
 -10   3   3        610.60        577.01        12.69 o                         
  -9   3   3        112.15         99.06         6.32 o                         
  -8   3   3          8.88          8.08         3.87 o                         
  -7   3   3        904.91        927.26        12.04 o                         
  -6   3   3       2395.63       2637.47        24.06 o                         
  -5   3   3         13.46         15.05         3.08 o                         
  -4   3   3       1532.77       1363.09        14.77 o                         
  -3   3   3         94.47        109.28         4.06 o                         
  -2   3   3       1078.47       1233.17        15.57 o                         
  -1   3   3       9092.68       9237.79        94.71 o                         
   0   3   3       2861.47       2646.46        27.39 o                         
   1   3   3       2993.37       3020.30        31.23 o                         
   2   3   3       2242.20       2426.37        27.95 o                         
   3   3   3         43.07         54.72         5.40 o                         
   4   3   3          8.47          5.67         3.78 o                         
   5   3   3       1288.11       1027.71        16.26 o                         
   6   3   3        668.50        570.85        13.19 o                         
   7   3   3       4487.37       4589.33        47.95 o                         
   8   3   3          4.98          5.33         4.60 o                         
   9   3   3        368.47        393.38        12.89 o                         
  10   3   3        212.56        193.12         8.84 o                         
  11   3   3        292.40        292.89        10.87 o                         
  12   3   3        542.63        569.60        15.09 o                         
  13   3   3        879.51        822.96        18.59 o                         
  14   3   3        104.93        148.07        10.44 o                         
  15   3   3        588.70        671.92        19.60 o                         
  16   3   3        120.68        106.57        11.04 o                         
  17   3   3         97.35         96.94        11.46 o                         
  18   3   3         18.60         13.07        10.82 o                         
 -18   4   3          7.55         31.81        18.85 o                         
 -17   4   3          8.55          5.51        14.54 o                         
 -16   4   3         17.42         37.54        11.43 o                         
 -15   4   3        205.02        245.65        23.64 o                         
 -14   4   3         39.80         48.39         9.53 o                         
 -13   4   3       1837.35       1693.09        31.17 o                         
 -12   4   3          3.17         11.66         7.58 o                         
 -11   4   3       1412.83       1500.81        21.60 o                         
 -10   4   3         26.91         26.07         5.23 o                         
  -9   4   3          0.86         14.39         4.51 o                         
  -8   4   3        199.86        252.43         7.84 o                         
  -7   4   3        708.57        549.30         9.59 o                         
  -6   4   3        815.97        888.52        11.57 o                         
  -5   4   3        461.18        329.65         6.80 o                         
  -4   4   3        630.83        776.25        10.63 o                         
  -3   4   3       3484.71       3504.67        37.02 o                         
  -2   4   3       1306.18       1330.72        17.10 o                         
  -1   4   3          2.70         23.57         3.20 o                         
   0   4   3        715.85        617.19         9.66 o                         
   1   4   3          8.47         24.40         3.84 o                         
   2   4   3          0.18          6.99         3.13 o                         
   3   4   3          2.07         15.34         3.82 o                         
   4   4   3        131.22        183.26         7.51 o                         
   5   4   3       2824.60       2600.71        29.46 o                         
   6   4   3          0.32         -2.52         4.27 o                         
   7   4   3         12.27         -4.36         4.36 o                         
   8   4   3        326.26        372.28        11.68 o                         
   9   4   3       2377.34       2340.26        29.20 o                         
  10   4   3        328.07        296.03        14.88 o                         
  11   4   3       1993.20       1985.56        29.98 o                         
  12   4   3        176.05        183.31        10.06 o                         
  13   4   3        446.90        450.19        15.45 o                         
  14   4   3         96.98         65.23         9.07 o                         
  15   4   3         34.15         17.29         8.80 o                         
  16   4   3        646.98        640.31        25.07 o                         
  17   4   3        119.19        109.53        11.98 o                         
  18   4   3         76.98         85.88        13.37 o                         
 -18   5   3          0.18        -13.07        13.07 o                         
 -17   5   3        332.53        349.35        20.24 o                         
 -16   5   3         96.78        108.97        13.20 o                         
 -15   5   3       1552.79       1520.40        36.42 o                         
 -14   5   3        196.53        240.89        15.66 o                         
 -13   5   3        102.45         79.60        10.20 o                         
 -12   5   3         39.16         32.07         7.71 o                         
 -11   5   3          3.60         10.20         6.39 o                         
 -10   5   3         11.89          7.38         5.34 o                         
  -9   5   3          0.15          7.02         4.35 o                         
  -8   5   3        356.11        395.74        12.63 o                         
  -7   5   3        427.13        426.70        11.85 o                         
  -6   5   3        970.58        968.56        13.24 o                         
  -5   5   3        268.34        327.48         9.97 o                         
  -4   5   3       3361.87       3358.45        36.90 o                         
  -3   5   3        176.05        195.28         7.62 o                         
  -2   5   3       3305.88       3374.69        40.47 o                         
  -1   5   3        480.00        727.83        11.75 o                         
   0   5   3        182.49        199.15         7.35 o                         
   1   5   3       1347.06       1204.72        16.36 o                         
   2   5   3       2179.62       2185.29        25.34 o                         
   3   5   3       1852.22       1731.35        21.79 o                         
   4   5   3        464.43        454.44        10.54 o                         
   5   5   3       4080.88       3872.69        38.78 o                         
   6   5   3        229.92        234.42         8.89 o                         
   7   5   3         92.90        117.89         6.60 o                         
   8   5   3        539.07        576.15        12.42 o                         
   9   5   3       1244.63       1288.87        19.27 o                         
  10   5   3        176.70        172.19         9.76 o                         
  11   5   3          5.04         -6.06         6.06 o                         
  12   5   3       2611.23       2621.57        34.36 o                         
  13   5   3        666.42        639.78        18.34 o                         
  14   5   3          4.50          3.76         8.14 o                         
  15   5   3        214.96        213.53        13.34 o                         
  16   5   3         19.08         28.74         9.47 o                         
  17   5   3         61.35         45.96        10.37 o                         
 -17   6   3          2.14         32.06        13.35 o                         
 -16   6   3          3.87         12.54        13.43 o                         
 -15   6   3         22.49         43.45        13.07 o                         
 -14   6   3          2.36         10.02         8.95 o                         
 -13   6   3          0.16         -4.31         7.55 o                         
 -12   6   3        112.05        119.12         9.23 o                         
 -11   6   3        317.39        342.89        12.31 o                         
 -10   6   3         92.64         89.05         7.63 o                         
  -9   6   3        223.99        232.90         9.13 o                         
  -8   6   3       1459.15       1402.01        18.77 o                         
  -7   6   3        186.91        226.26         7.82 o                         
  -6   6   3       1073.43       1119.52        19.06 o                         
  -5   6   3         92.53         81.93         7.30 o                         
  -4   6   3        287.49        324.61        14.59 o                         
  -3   6   3          3.22          7.98         4.58 o                         
  -2   6   3       3075.04       3070.02        36.73 o                         
  -1   6   3         27.04         27.19         3.26 o                         
   0   6   3          1.72          8.18         3.34 o                         
   1   6   3        202.03        202.88         6.34 o                         
   2   6   3       1787.99       1688.34        19.91 o                         
   3   6   3          0.83         44.37         4.54 o                         
   4   6   3        124.59        119.52         6.18 o                         
   5   6   3         59.32         49.23         5.03 o                         
   6   6   3        681.18        609.69        11.84 o                         
   7   6   3        338.44        358.96        10.28 o                         
   8   6   3       1000.05        963.00        15.59 o                         
   9   6   3          0.53          4.37         5.89 o                         
  10   6   3        338.33        356.26        13.91 o                         
  11   6   3         56.51         52.59         7.57 o                         
  12   6   3        481.67        571.26        15.57 o                         
  13   6   3        327.82        359.85        14.89 o                         
  14   6   3        420.43        408.43        14.88 o                         
  15   6   3        136.77        127.06        10.68 o                         
  16   6   3        640.73        593.25        26.49 o                         
 -16   7   3        172.13        168.83        18.77 o                         
 -15   7   3          9.72          3.62        16.76 o                         
 -14   7   3         53.11         44.66        10.47 o                         
 -13   7   3         42.76         36.61        10.37 o                         
 -12   7   3         56.75         45.49        11.65 o                         
 -11   7   3        231.19        248.21        12.17 o                         
 -10   7   3        349.51        341.33        12.65 o                         
  -9   7   3       1471.46       1375.38        27.11 o                         
  -8   7   3        169.88        180.43         8.63 o                         
  -7   7   3         17.69         23.43         7.48 o                         
  -6   7   3        286.53        298.29        12.65 o                         
  -5   7   3        525.57        520.37        24.12 o                         
  -4   7   3         64.64         70.49         6.72 o                         
  -3   7   3        221.28        216.82        10.93 o                         
  -2   7   3        106.64        121.08         6.83 o                         
  -1   7   3        789.84        911.00        16.34 o                         
   0   7   3        618.16        556.35         9.09 o                         
   1   7   3       2038.78       2245.95        24.99 o                         
   2   7   3        457.65        562.22        11.89 o                         
   3   7   3        187.46        197.73         8.48 o                         
   4   7   3        124.61        135.74         8.97 o                         
   5   7   3         20.31         33.47         5.26 o                         
   6   7   3        332.01        396.27         9.33 o                         
   7   7   3       1123.53       1112.69        16.89 o                         
   8   7   3        786.86        839.27        15.33 o                         
   9   7   3         94.54         98.04         7.04 o                         
  10   7   3        351.18        331.53        11.81 o                         
  11   7   3          0.18          1.71         7.39 o                         
  12   7   3        311.86        336.49        12.90 o                         
  13   7   3         36.99         25.70         7.43 o                         
  14   7   3        266.52        260.80        13.63 o                         
  15   7   3          8.88          2.38         8.51 o                         
  16   7   3        215.95        194.39        14.75 o                         
 -15   8   3          1.95         -4.90        10.25 o                         
 -14   8   3        119.64        109.33        12.54 o                         
 -13   8   3        405.65        409.96        18.47 o                         
 -12   8   3         60.75         50.97         8.29 o                         
 -11   8   3        349.03        360.97        22.22 o                         
 -10   8   3        115.61         97.37         9.40 o                         
  -9   8   3        123.82        100.52        12.85 o                         
  -8   8   3         97.80         89.73        15.16 o                         
  -7   8   3        242.12        288.28        19.24 o                         
  -6   8   3        472.06        495.56        21.15 o                         
  -5   8   3        630.35        636.64        16.34 o                         
  -4   8   3        387.47        432.64        13.75 o                         
  -3   8   3        263.28        334.93        16.86 o                         
  -2   8   3         27.45         30.24         5.45 o                         
  -1   8   3        187.13        222.30        10.06 o                         
   0   8   3        297.34        299.14         7.36 o                         
   1   8   3       2194.07       2150.02        27.27 o                         
   2   8   3        820.66        736.88        13.40 o                         
   3   8   3       2692.42       2721.08        36.01 o                         
   4   8   3        395.49        370.60        12.62 o                         
   5   8   3         89.56        114.99         9.54 o                         
   6   8   3          3.13          0.58         4.77 o                         
   7   8   3          5.23          5.85         5.24 o                         
   8   8   3         33.87         36.17         5.58 o                         
   9   8   3          7.21         10.77         5.10 o                         
  10   8   3         16.82         24.26         7.34 o                         
  11   8   3        489.41        446.90        19.04 o                         
  12   8   3         32.04         28.40         8.10 o                         
  13   8   3        242.02        242.49        13.66 o                         
  14   8   3          0.17          2.18         7.82 o                         
  15   8   3        599.57        655.52        29.63 o                         
 -14   9   3          3.25          4.15        10.45 o                         
 -13   9   3         23.88          3.98         9.13 o                         
 -12   9   3        150.21        162.09        12.86 o                         
 -11   9   3          4.93         -1.84        11.87 o                         
 -10   9   3         99.17         95.80        23.00 o                         
  -9   9   3          2.49         -7.17        17.43 o                         
  -8   9   3         96.47         80.92        14.03 o                         
  -7   9   3        689.94        817.41        31.14 o                         
  -6   9   3       1072.03       1105.27        29.62 o                         
  -5   9   3       1588.87       1670.43        31.40 o                         
  -4   9   3         22.58         14.80         6.78 o                         
  -3   9   3        331.17        375.33        15.78 o                         
  -2   9   3         44.04         50.20         7.92 o                         
  -1   9   3        359.41        325.23        12.40 o                         
   0   9   3         16.16         29.74         8.05 o                         
   1   9   3        204.28        230.60        10.23 o                         
   2   9   3        347.34        358.88        15.64 o                         
   3   9   3         17.70          6.64         6.08 o                         
   4   9   3          0.84          1.70         6.40 o                         
   5   9   3       1263.28       1130.82        25.30 o                         
   6   9   3          6.91         10.54         8.19 o                         
   7   9   3        596.99        598.39        22.38 o                         
   8   9   3        344.02        266.43        11.32 o                         
   9   9   3         56.89         58.43         6.10 o                         
  10   9   3          9.04         11.40         5.98 o                         
  11   9   3        112.05        124.46         8.26 o                         
  12   9   3        199.75        145.64         8.86 o                         
  13   9   3          1.50          4.50         7.61 o                         
  14   9   3          3.65          1.68         8.10 o                         
 -13  10   3         41.61         27.48        20.94 o                         
 -12  10   3         31.38         12.64        21.42 o                         
 -11  10   3          2.82         -2.37        15.56 o                         
 -10  10   3         36.57         14.15        15.31 o                         
  -9  10   3        593.10        558.31        25.50 o                         
  -8  10   3        161.44        150.43        24.24 o                         
  -7  10   3         50.84         36.38        14.22 o                         
  -6  10   3        142.88        229.74        19.37 o                         
  -5  10   3       1202.87       1234.62        31.26 o                         
  -4  10   3        994.77       1044.86        32.70 o                         
  -3  10   3        159.55        170.00        11.39 o                         
  -2  10   3        725.84        722.07        21.01 o                         
  -1  10   3         11.88         10.65         8.92 o                         
   0  10   3          3.17         27.32         8.48 o                         
   1  10   3         32.10         37.13         8.38 o                         
   2  10   3         41.37         13.70         7.43 o                         
   3  10   3         12.04         33.03         7.28 o                         
   4  10   3        187.77        221.22        14.09 o                         
   5  10   3          2.07         -5.72         7.36 o                         
   6  10   3         91.45        100.46        13.20 o                         
   7  10   3         86.07        106.52        11.16 o                         
   8  10   3        154.12        151.60        12.88 o                         
   9  10   3        176.15        146.16        14.65 o                         
  10  10   3         50.56         51.09         9.85 o                         
  11  10   3        501.61        480.51        23.38 o                         
  12  10   3          5.95         15.44         7.94 o                         
  13  10   3        349.03        350.30        25.53 o                         
 -12  11   3        234.43        212.54        22.96 o                         
 -11  11   3         23.32         -2.65        17.04 o                         
 -10  11   3         54.97         29.02        20.14 o                         
  -9  11   3        330.97        320.97        24.10 o                         
  -8  11   3          0.54        -11.95        11.95 o                         
  -7  11   3         24.48         41.61        19.70 o                         
  -6  11   3         85.18         65.49        23.13 o                         
  -5  11   3         33.07         16.72        14.56 o                         
  -4  11   3          1.08         -9.56         9.56 o                         
  -3  11   3       1276.56       1325.71        44.34 o                         
  -2  11   3         24.80         54.17        13.68 o                         
  -1  11   3         74.81         97.93        13.77 o                         
   0  11   3        825.28        861.10        50.47 o                         
   1  11   3        249.72        300.13        34.44 o                         
   2  11   3        565.38        574.08        22.61 o                         
   3  11   3          1.17         -8.40         8.40 o                         
   4  11   3        286.06        341.83        20.82 o                         
   5  11   3        228.21        285.25        15.91 o                         
   6  11   3        356.42        338.94        21.54 o                         
   7  11   3          1.00         -2.78         8.13 o                         
   8  11   3         35.15         15.36         8.32 o                         
   9  11   3         20.79          8.22         9.53 o                         
  10  11   3         90.69         51.74        12.46 o                         
  11  11   3          0.01          6.44        13.85 o                         
 -10  12   3        186.68        166.87        26.17 o                         
  -9  12   3        106.08         78.04        28.55 o                         
  -8  12   3        216.20        187.43        20.10 o                         
  -7  12   3        198.66        172.48        41.84 o                         
  -6  12   3          2.62        -12.50        12.50 o                         
  -5  12   3        153.00        114.17        18.04 o                         
  -4  12   3         16.18         11.05        15.07 o                         
  -3  12   3        441.77        436.67        28.75 o                         
  -2  12   3          4.83         -8.47        14.29 o                         
  -1  12   3         62.72         95.07        25.96 o                         
   0  12   3         40.62         51.63        23.95 o                         
   1  12   3         97.15        110.12        33.36 o                         
   2  12   3        139.55        131.68        13.32 o                         
   3  12   3         57.42         60.01        14.24 o                         
   4  12   3         23.35          1.53        28.75 o                         
   5  12   3        234.74        229.42        18.59 o                         
   6  12   3        604.27        612.71        34.64 o                         
   7  12   3        408.54        387.28        25.08 o                         
   8  12   3        411.81        402.10        31.25 o                         
   9  12   3          0.01        -10.00        10.00 o                         
  -7  13   3        362.60        277.87        23.32 o                         
  -6  13   3          9.87        -21.51        28.91 o                         
  -5  13   3        194.37        171.39        23.79 o                         
  -4  13   3         72.85         51.22        18.31 o                         
  -3  13   3         38.73         16.39        15.00 o                         
  -2  13   3         31.72          7.37        23.47 o                         
  -1  13   3         48.46         58.19        47.16 o                         
   0  13   3        186.33        177.77        38.24 o                         
   1  13   3          0.00         -5.35        29.14 o                         
   2  13   3        415.54        478.80       105.05 o                         
   3  13   3         29.01         15.79        22.96 o                         
   4  13   3        105.82         63.84        28.06 o                         
   5  13   3        184.93        158.85        22.38 o                         
   6  13   3        187.79        126.12        18.88 o                         
   0  14   3         22.13         14.51        25.10 o                         
 -18   0   4        103.24        165.38        24.77 o                         
 -16   0   4        341.74        415.96        39.83 o                         
 -14   0   4        822.91        881.28        38.29 o                         
 -12   0   4         36.07         44.80         8.52 o                         
 -10   0   4         38.38         31.01         7.38 o                         
  -8   0   4       8013.95       8114.41       118.89 o                         
  -6   0   4         30.24         86.52         5.90 o                         
  -4   0   4        868.18        715.74        14.07 o                         
  -2   0   4       3076.94       2905.27        43.54 o                         
   0   0   4      79899.81      71235.56      1716.77 o                         
   2   0   4      27928.11      27216.73       369.42 o                         
   4   0   4        322.62        378.04        13.38 o                         
   6   0   4       5819.53       5495.18        78.55 o                         
   8   0   4       2106.42       1929.40        34.76 o                         
  10   0   4        510.35        437.55        17.73 o                         
  12   0   4       2016.30       1811.42        36.56 o                         
  14   0   4       1473.07       1415.17        42.76 o                         
  16   0   4         12.32          9.59        18.80 o                         
  18   0   4          3.50         10.64        14.77 o                         
 -19   1   4         51.68         40.78        15.07 o                         
 -18   1   4        103.71        123.13        16.33 o                         
 -17   1   4         40.79         55.83        12.57 o                         
 -16   1   4         11.46         47.84        11.76 o                         
 -15   1   4        473.14        501.58        19.09 o                         
 -14   1   4         27.61         35.75         8.58 o                         
 -13   1   4        238.63        257.93        11.53 o                         
 -12   1   4        129.82        139.99         8.47 o                         
 -11   1   4        994.25        900.60        14.83 o                         
 -10   1   4        140.12        129.56         6.58 o                         
  -9   1   4        137.18        181.36         6.97 o                         
  -8   1   4       1208.50       1147.52        14.65 o                         
  -7   1   4        525.73        529.97         8.90 o                         
  -6   1   4        412.48        352.04         6.93 o                         
  -5   1   4        538.75        603.73         8.96 o                         
  -4   1   4       2424.05       1979.09        30.44 o                         
  -3   1   4         17.56         23.56         3.26 o                         
  -2   1   4       6886.73       6456.49        63.89 o                         
  -1   1   4       1962.84       2000.49        22.73 o                         
   0   1   4        918.57        771.63        12.73 o                         
   1   1   4      18489.22      17172.30       186.22 o                         
   2   1   4       4929.80       5154.97        54.37 o                         
   3   1   4         64.71         61.70         6.19 o                         
   4   1   4       8088.72       7626.05        72.03 o                         
   5   1   4        230.86        201.88         7.86 o                         
   6   1   4        494.77        471.24        11.92 o                         
   7   1   4        483.54        476.79        12.22 o                         
   8   1   4         64.53         40.91         5.72 o                         
   9   1   4       1449.66       1366.84        20.05 o                         
  10   1   4        536.25        453.29        13.08 o                         
  11   1   4         97.10         97.01         7.97 o                         
  12   1   4         18.38         22.91         6.93 o                         
  13   1   4         29.71         46.58         7.90 o                         
  14   1   4        386.06        436.64        16.30 o                         
  15   1   4          4.41         -0.81         8.78 o                         
  16   1   4        142.65        149.29        13.07 o                         
  17   1   4        273.61        246.30        19.11 o                         
  18   1   4        229.63        198.53        15.33 o                         
 -19   2   4        418.45        423.31        37.67 o                         
 -18   2   4         34.13         51.25        15.85 o                         
 -17   2   4        505.45        507.17        21.68 o                         
 -16   2   4         26.45         27.65        12.24 o                         
 -15   2   4         70.20         75.42        10.80 o                         
 -14   2   4        142.87        147.98        10.89 o                         
 -13   2   4          0.31          9.82         6.95 o                         
 -12   2   4        210.44        224.81        10.10 o                         
 -11   2   4        937.83        897.65        14.92 o                         
 -10   2   4        243.25        279.53         9.30 o                         
  -9   2   4       1200.80       1219.77        16.58 o                         
  -8   2   4          2.42          0.58         3.70 o                         
  -7   2   4        424.68        423.06         8.40 o                         
  -6   2   4       2001.48       1998.86        19.77 o                         
  -5   2   4        448.86        599.31         8.72 o                         
  -4   2   4        955.32        778.46        10.92 o                         
  -3   2   4       5603.09       5271.64        56.05 o                         
  -2   2   4      10055.93       9790.44        95.29 o                         
  -1   2   4        899.57        947.01        12.87 o                         
   0   2   4      21308.37      21090.61       226.17 o                         
   1   2   4       3078.59       2728.17        30.73 o                         
   2   2   4        676.80        606.97        12.34 o                         
   3   2   4          2.99          1.30         4.84 o                         
   4   2   4         97.22        110.90         5.39 o                         
   5   2   4       2080.41       2161.10        25.61 o                         
   6   2   4        380.47        398.90        10.42 o                         
   7   2   4        145.70        185.30         8.18 o                         
   8   2   4        429.18        522.11        13.32 o                         
   9   2   4          0.06          3.61         5.12 o                         
  10   2   4        347.36        398.63        12.45 o                         
  11   2   4        757.96        733.81        15.85 o                         
  12   2   4        768.82        764.61        16.46 o                         
  13   2   4        404.69        379.46        14.14 o                         
  14   2   4        124.28        124.01        10.25 o                         
  15   2   4         16.77         26.17         8.61 o                         
  16   2   4          5.15         -7.45         8.61 o                         
  17   2   4        451.28        425.51        21.29 o                         
  18   2   4         31.09         20.59        10.75 o                         
 -18   3   4         51.86         71.19        14.24 o                         
 -17   3   4          0.38         10.99        18.48 o                         
 -16   3   4        189.09        187.26        15.96 o                         
 -15   3   4        221.94        261.26        15.77 o                         
 -14   3   4          1.33         -0.81         8.07 o                         
 -13   3   4       1415.92       1431.18        25.16 o                         
 -12   3   4         20.47         14.51         6.50 o                         
 -11   3   4          2.33         10.14         5.25 o                         
 -10   3   4        752.45        812.18        14.08 o                         
  -9   3   4         60.95         58.31         5.27 o                         
  -8   3   4        425.89        428.53         9.18 o                         
  -7   3   4        216.00        228.44         6.75 o                         
  -6   3   4          6.82         10.45         3.39 o                         
  -5   3   4        143.36         95.38         4.47 o                         
  -4   3   4       2785.94       2685.54        28.10 o                         
  -3   3   4       6670.22       6466.12        67.89 o                         
  -2   3   4        655.23        558.23         9.26 o                         
  -1   3   4      20427.71      20913.49       210.87 o                         
   0   3   4       8011.52       7887.07        82.67 o                         
   1   3   4         14.90         22.91         3.66 o                         
   2   3   4       1957.67       1867.15        25.87 o                         
   3   3   4        758.00        626.26        13.93 o                         
   4   3   4        549.76        519.30        13.60 o                         
   5   3   4       5368.44       5668.51        62.09 o                         
   6   3   4        450.04        459.64        12.91 o                         
   7   3   4        703.52        865.78        14.64 o                         
   8   3   4        236.16        289.33        11.16 o                         
   9   3   4       2741.03       2692.81        32.59 o                         
  10   3   4         15.76         20.67         6.20 o                         
  11   3   4        114.98        117.93         8.30 o                         
  12   3   4         56.57         48.58         7.65 o                         
  13   3   4        411.37        381.10        13.34 o                         
  14   3   4         41.44         37.91         8.68 o                         
  15   3   4        155.92        195.94        12.75 o                         
  16   3   4        173.72        165.12        11.89 o                         
  17   3   4         54.07         37.44        10.74 o                         
  18   3   4        127.44        130.61        14.09 o                         
 -18   4   4        187.20        250.22        21.51 o                         
 -17   4   4        206.31        206.77        16.87 o                         
 -16   4   4          9.99         14.54        13.83 o                         
 -15   4   4         17.49         20.14        11.88 o                         
 -14   4   4          1.28         21.83         9.85 o                         
 -13   4   4          2.00         18.76         9.17 o                         
 -12   4   4       1356.02       1314.89        23.61 o                         
 -11   4   4        227.48        274.22        12.14 o                         
 -10   4   4        413.97        386.73        10.78 o                         
  -9   4   4         30.83         25.95         4.89 o                         
  -8   4   4          0.06         13.16         4.02 o                         
  -7   4   4          5.26         -0.33         3.54 o                         
  -6   4   4       1255.79       1169.02        14.78 o                         
  -5   4   4        596.61        666.70        10.35 o                         
  -4   4   4       3287.71       3076.67        30.67 o                         
  -3   4   4        468.82        539.65         8.99 o                         
  -2   4   4        726.92       1021.63        14.79 o                         
  -1   4   4        280.37        308.12         8.44 o                         
   0   4   4        921.39        856.85        12.34 o                         
   1   4   4        320.87        219.16         6.80 o                         
   2   4   4        954.78        854.83        13.37 o                         
   3   4   4        361.14        384.17        11.67 o                         
   4   4   4         39.04         72.28         6.80 o                         
   5   4   4        221.13        236.80         9.77 o                         
   6   4   4        121.28         79.59         5.77 o                         
   7   4   4        290.75        336.56        13.99 o                         
   8   4   4        827.73        674.98        15.15 o                         
   9   4   4        235.07        306.96        11.09 o                         
  10   4   4         41.44         36.92         6.26 o                         
  11   4   4         10.80          3.62         7.07 o                         
  12   4   4          9.18         18.74         7.43 o                         
  13   4   4        232.32        256.02        12.54 o                         
  14   4   4         91.98         75.41         9.91 o                         
  15   4   4         20.23         15.17         9.34 o                         
  16   4   4          9.40         16.68         9.60 o                         
  17   4   4        395.27        434.82        24.47 o                         
 -18   5   4         28.60          7.16        13.71 o                         
 -17   5   4          0.58          9.95        16.19 o                         
 -16   5   4        379.11        402.29        21.38 o                         
 -15   5   4        353.77        407.00        24.57 o                         
 -14   5   4        377.29        360.52        17.15 o                         
 -13   5   4         78.28         94.87        11.07 o                         
 -12   5   4          2.85         10.82         7.74 o                         
 -11   5   4         16.65         16.02         6.59 o                         
 -10   5   4         48.03         61.76         6.93 o                         
  -9   5   4         52.01         47.92         5.48 o                         
  -8   5   4          1.07         10.60         4.21 o                         
  -7   5   4         45.22         45.58         4.50 o                         
  -6   5   4        304.07        317.33         9.17 o                         
  -5   5   4        262.76        298.58         7.25 o                         
  -4   5   4        124.87        175.55         5.76 o                         
  -3   5   4        122.19        118.81         5.44 o                         
  -2   5   4       4659.52       5040.70        51.82 o                         
  -1   5   4        401.79        348.93         8.04 o                         
   0   5   4       5196.19       5222.14        51.93 o                         
   1   5   4       2086.71       2207.10        25.60 o                         
   2   5   4        978.94       1230.37        17.11 o                         
   3   5   4       1337.33       1264.56        19.35 o                         
   4   5   4        195.92        302.14        10.24 o                         
   5   5   4        918.20        887.02        16.56 o                         
   6   5   4        745.44        922.68        18.60 o                         
   7   5   4         77.84         67.88         5.65 o                         
   8   5   4        323.95        281.64         9.56 o                         
   9   5   4       3414.24       3353.14        37.10 o                         
  10   5   4        623.07        627.85        15.50 o                         
  11   5   4        218.85        233.45        13.32 o                         
  12   5   4        446.94        457.25        15.21 o                         
  13   5   4        154.69        172.21        11.61 o                         
  14   5   4        209.17        235.71        13.85 o                         
  15   5   4        182.48        155.66        11.71 o                         
  16   5   4         72.64         32.57         9.70 o                         
  17   5   4         67.27         57.31        11.98 o                         
 -17   6   4        113.12        120.95        21.45 o                         
 -16   6   4         34.77         41.26        21.35 o                         
 -15   6   4          0.51          7.19        13.83 o                         
 -14   6   4        478.81        513.93        20.14 o                         
 -13   6   4        470.33        463.37        17.10 o                         
 -12   6   4        200.33        222.07        12.21 o                         
 -11   6   4        252.20        272.51        11.71 o                         
 -10   6   4         60.90         46.55         7.02 o                         
  -9   6   4        356.68        389.43        11.15 o                         
  -8   6   4        487.00        495.36        12.04 o                         
  -7   6   4        489.31        505.50        10.25 o                         
  -6   6   4        306.59        322.15         9.12 o                         
  -5   6   4        520.73        515.41        10.29 o                         
  -4   6   4        532.33        406.50         8.95 o                         
  -3   6   4       1887.81       1908.71        23.17 o                         
  -2   6   4        190.99        258.74        10.15 o                         
  -1   6   4       2751.36       2835.01        32.67 o                         
   0   6   4          8.50          9.71         3.84 o                         
   1   6   4         33.70         73.59         5.28 o                         
   2   6   4         18.13         31.72         4.74 o                         
   3   6   4          8.48          8.63         4.51 o                         
   4   6   4         22.33         13.78         4.61 o                         
   5   6   4        856.06        938.67        15.85 o                         
   6   6   4        348.87        361.01        11.59 o                         
   7   6   4        144.48        158.72         9.04 o                         
   8   6   4        310.20        290.53        14.73 o                         
   9   6   4          6.60          1.12         5.79 o                         
  10   6   4        735.04        702.13        16.63 o                         
  11   6   4        451.80        489.47        15.38 o                         
  12   6   4        155.64        174.43        11.41 o                         
  13   6   4        557.28        567.97        17.69 o                         
  14   6   4          4.07          7.17         8.42 o                         
  15   6   4        184.81        177.53        13.81 o                         
  16   6   4         59.77         74.30        10.17 o                         
 -16   7   4         36.43         48.03        12.78 o                         
 -15   7   4         42.99         65.98        11.76 o                         
 -14   7   4         65.03         47.17        10.45 o                         
 -13   7   4          8.38          6.89        10.63 o                         
 -12   7   4         49.82         58.28        11.69 o                         
 -11   7   4        522.47        495.87        15.06 o                         
 -10   7   4        489.43        494.82        13.87 o                         
  -9   7   4         73.34        100.28         7.57 o                         
  -8   7   4       1642.33       1676.75        26.54 o                         
  -7   7   4         84.24        108.86         7.61 o                         
  -6   7   4         65.26         78.79         8.17 o                         
  -5   7   4       1547.11       1386.73        26.12 o                         
  -4   7   4         13.48         13.78         5.56 o                         
  -3   7   4        112.97        158.75         8.61 o                         
  -2   7   4          0.08         17.31         5.24 o                         
  -1   7   4         39.12         66.63         4.43 o                         
   0   7   4         32.67         38.30         4.64 o                         
   1   7   4       2612.62       2643.35        29.53 o                         
   2   7   4         16.30         22.97         4.23 o                         
   3   7   4          0.77          9.87         4.16 o                         
   4   7   4         17.99         34.38         4.72 o                         
   5   7   4       3739.59       3780.92        40.56 o                         
   6   7   4        216.11        212.11         8.75 o                         
   7   7   4        427.62        439.21        17.67 o                         
   8   7   4          0.01          4.14         6.38 o                         
   9   7   4        513.85        529.50        14.26 o                         
  10   7   4        159.82        163.69         9.48 o                         
  11   7   4        226.43        258.66        12.52 o                         
  12   7   4         12.75          3.10         7.11 o                         
  13   7   4        139.85        150.21        11.03 o                         
  14   7   4        596.57        561.33        20.50 o                         
  15   7   4         76.98         48.20         9.17 o                         
  16   7   4        208.59        192.41        14.73 o                         
 -15   8   4         45.72         40.19        14.99 o                         
 -14   8   4        138.62        161.25        14.57 o                         
 -13   8   4        133.91        119.33        11.31 o                         
 -12   8   4        197.08        180.55        11.57 o                         
 -11   8   4         17.89         17.44         7.49 o                         
 -10   8   4        236.65        219.66        12.27 o                         
  -9   8   4         27.70         25.56        12.13 o                         
  -8   8   4         29.65         20.28        11.41 o                         
  -7   8   4         54.22         37.85        11.53 o                         
  -6   8   4         92.03        110.43        12.18 o                         
  -5   8   4        728.93        672.70        17.52 o                         
  -4   8   4        821.91        791.48        16.84 o                         
  -3   8   4         10.11          7.53         5.54 o                         
  -2   8   4        244.43        277.87        10.26 o                         
  -1   8   4         92.24        124.56         6.50 o                         
   0   8   4         77.27         69.20         4.81 o                         
   1   8   4        210.16        243.04         8.75 o                         
   2   8   4        719.80        638.54        12.07 o                         
   3   8   4          0.24          7.28         5.65 o                         
   4   8   4        540.51        550.79        12.75 o                         
   5   8   4        112.27        116.59        10.51 o                         
   6   8   4        436.52        379.96        11.79 o                         
   7   8   4        225.07        216.33         7.97 o                         
   8   8   4         18.84         16.03         5.36 o                         
   9   8   4        896.52        928.86        20.07 o                         
  10   8   4        731.77        823.14        19.63 o                         
  11   8   4        245.70        266.74        12.45 o                         
  12   8   4        348.18        402.01        14.99 o                         
  13   8   4         92.81         88.76         9.70 o                         
  14   8   4        167.16        152.09        10.74 o                         
  15   8   4          5.63          4.44         9.59 o                         
 -14   9   4         10.81         -3.38        10.22 o                         
 -13   9   4         79.94         68.25        13.15 o                         
 -12   9   4         42.09         47.32        10.57 o                         
 -11   9   4        262.13        264.57        25.53 o                         
 -10   9   4          9.94          3.78        14.19 o                         
  -9   9   4         30.08         24.35        14.32 o                         
  -8   9   4         24.04         15.17        10.36 o                         
  -7   9   4        309.47        346.03        22.21 o                         
  -6   9   4       1316.41       1286.64        31.33 o                         
  -5   9   4        161.76        174.60        12.33 o                         
  -4   9   4        201.07        219.82        11.65 o                         
  -3   9   4          1.46          2.27         6.95 o                         
  -2   9   4        602.14        578.23        15.66 o                         
  -1   9   4        257.66        303.49        11.53 o                         
   0   9   4        518.54        487.15        11.82 o                         
   1   9   4        885.24        897.38        14.21 o                         
   2   9   4        655.34        676.49        12.72 o                         
   3   9   4        173.33        182.08        10.40 o                         
   4   9   4        231.87        252.64        15.40 o                         
   5   9   4          2.62          3.04         8.86 o                         
   6   9   4        743.99        799.57        29.64 o                         
   7   9   4        846.14        762.51        20.32 o                         
   8   9   4         85.60         95.18         7.62 o                         
   9   9   4         15.32          9.59         6.49 o                         
  10   9   4         10.09         24.58         7.21 o                         
  11   9   4         23.84         22.91         7.24 o                         
  12   9   4          1.85         -5.72         8.12 o                         
  13   9   4        160.02        176.86        16.52 o                         
  14   9   4        381.00        373.31        19.44 o                         
 -13  10   4          0.49        -27.29        27.29 o                         
 -12  10   4          1.16        -14.83        14.83 o                         
 -11  10   4         66.68         43.12        15.59 o                         
 -10  10   4         96.71         79.80        24.58 o                         
  -9  10   4          0.07        -12.59        17.51 o                         
  -8  10   4          8.93          4.24        13.34 o                         
  -7  10   4        593.91        607.56        43.67 o                         
  -6  10   4          3.40         -0.29         9.85 o                         
  -5  10   4        378.11        335.46        16.96 o                         
  -4  10   4          0.96          8.78         7.96 o                         
  -3  10   4        847.43        839.95        23.66 o                         
  -2  10   4        108.42        131.36        10.26 o                         
  -1  10   4        680.17        674.86        18.01 o                         
   0  10   4        221.78        231.21        13.03 o                         
   1  10   4        157.66        216.43         8.46 o                         
   2  10   4        384.34        383.04        14.44 o                         
   3  10   4        454.22        417.40        14.22 o                         
   4  10   4        122.70        150.16        17.01 o                         
   5  10   4       1312.00       1343.38        28.30 o                         
   6  10   4        248.88        272.72        14.53 o                         
   7  10   4        204.35        244.61        17.32 o                         
   8  10   4        147.46        153.83        13.54 o                         
   9  10   4         41.05         37.52        11.57 o                         
  10  10   4          0.45         -1.87         9.29 o                         
  11  10   4        192.30        204.74        11.87 o                         
  12  10   4         36.72         30.19         8.91 o                         
 -12  11   4         12.92        -15.74        15.74 o                         
 -11  11   4          6.32        -15.94        15.94 o                         
 -10  11   4         61.96         90.09        22.56 o                         
  -9  11   4         27.68         24.88        16.60 o                         
  -8  11   4         99.91         62.64        13.87 o                         
  -7  11   4         65.72         74.96        13.58 o                         
  -6  11   4          0.47         -7.66        10.20 o                         
  -5  11   4        428.71        435.18        23.69 o                         
  -4  11   4        964.54        974.21        29.75 o                         
  -3  11   4        403.09        475.21        24.00 o                         
  -2  11   4         38.13         36.11         8.29 o                         
  -1  11   4        297.96        342.08        17.89 o                         
   0  11   4        366.59        377.99        23.66 o                         
   1  11   4          4.43         -3.17        13.22 o                         
   2  11   4         32.39         33.45        10.26 o                         
   3  11   4        260.97        238.15        12.98 o                         
   4  11   4         34.40         18.78         7.82 o                         
   5  11   4         35.07         31.23         9.91 o                         
   6  11   4         71.36         73.23        12.46 o                         
   7  11   4         33.33         28.47        10.09 o                         
   8  11   4          2.18         -6.33         6.33 o                         
   9  11   4        652.57        677.43        26.81 o                         
  10  11   4          9.79         32.77        16.32 o                         
  11  11   4        270.41        273.50        21.22 o                         
 -10  12   4         10.86        -16.97        16.97 o                         
  -9  12   4        247.57        238.32        22.94 o                         
  -8  12   4         40.26         21.25        15.02 o                         
  -7  12   4        265.99        281.12        22.71 o                         
  -6  12   4        833.10        766.66        34.51 o                         
  -5  12   4          2.87          1.02        22.35 o                         
  -4  12   4        652.47        699.83        52.68 o                         
  -3  12   4          7.11        -12.82        12.82 o                         
  -2  12   4         13.51         21.15        14.20 o                         
  -1  12   4          7.51         10.29        15.05 o                         
   0  12   4        122.87        164.66        30.03 o                         
   1  12   4         21.86         39.87        22.55 o                         
   2  12   4         19.57          8.48        10.08 o                         
   3  12   4         34.58         44.73        15.90 o                         
   4  12   4        162.82        196.96        27.86 o                         
   5  12   4          0.63         -8.53         8.53 o                         
   6  12   4         17.03         -6.30        11.79 o                         
   7  12   4        833.95        870.53        29.24 o                         
   8  12   4          6.64          4.85         7.52 o                         
   9  12   4          0.81        -10.92        10.92 o                         
  -7  13   4         36.77          5.36        15.42 o                         
  -6  13   4         35.72          1.31        15.36 o                         
  -5  13   4          0.49        -11.76        13.34 o                         
  -4  13   4          0.59          0.14        15.85 o                         
  -3  13   4         10.49         20.04        15.81 o                         
  -2  13   4          0.80          6.83        24.31 o                         
  -1  13   4        329.68        334.32        51.38 o                         
   0  13   4        137.83        130.47        28.55 o                         
   1  13   4          6.39        -23.39        23.39 o                         
   2  13   4         27.30         -0.89        21.48 o                         
   3  13   4         68.87         67.57        15.97 o                         
   4  13   4        256.35        301.76        44.47 o                         
   5  13   4        244.96        185.64        21.04 o                         
   6  13   4         91.90         77.87        15.81 o                         
 -19   0   5        567.49        637.15        63.99 o                         
 -17   0   5       1053.10       1202.58        58.81 o                         
 -15   0   5          0.71          9.78        14.01 o                         
 -13   0   5        469.08        384.31        22.82 o                         
 -11   0   5          1.10         18.68         7.57 o                         
  -9   0   5        258.68        316.14        13.11 o                         
  -7   0   5        863.02        660.94        13.94 o                         
  -5   0   5       1383.50       1453.78        24.06 o                         
  -3   0   5        161.48        162.65        10.45 o                         
  -1   0   5      10386.79       9756.02       152.40 o                         
   1   0   5      22510.62      21154.04       324.03 o                         
   3   0   5         21.54         20.40        10.00 o                         
   5   0   5       8346.46       7833.83       106.85 o                         
   7   0   5       4294.49       4389.82        67.41 o                         
   9   0   5         38.21         30.47         8.49 o                         
  11   0   5        391.35        428.86        19.96 o                         
  13   0   5        710.94        671.00        24.84 o                         
  15   0   5         20.38          6.51        13.01 o                         
  17   0   5        541.36        549.12        47.78 o                         
 -19   1   5        234.28        272.80        40.74 o                         
 -18   1   5        216.87        174.13        20.00 o                         
 -17   1   5         12.70         11.27        11.67 o                         
 -16   1   5        751.86        817.21        32.65 o                         
 -15   1   5         15.78         23.40         9.82 o                         
 -14   1   5          2.01         25.98         8.99 o                         
 -13   1   5        942.52        971.54        21.41 o                         
 -12   1   5       3183.39       2980.89        34.10 o                         
 -11   1   5        504.40        553.10        11.84 o                         
 -10   1   5          1.28          4.17         4.67 o                         
  -9   1   5        798.68        821.29        12.77 o                         
  -8   1   5        732.38        595.35        10.14 o                         
  -7   1   5       1745.73       1601.33        18.12 o                         
  -6   1   5        452.98        451.77         9.58 o                         
  -5   1   5          8.30          8.79         3.40 o                         
  -4   1   5       1134.08       1174.51        14.82 o                         
  -3   1   5        427.58        429.90         9.03 o                         
  -2   1   5         50.88         75.58         4.94 o                         
  -1   1   5       2837.77       2712.89        31.81 o                         
   0   1   5         22.05         25.97         5.11 o                         
   1   1   5       7660.10       7444.30        85.39 o                         
   2   1   5        550.66        463.42        13.75 o                         
   3   1   5       2868.04       2890.22        33.12 o                         
   4   1   5         15.70         41.25         5.08 o                         
   5   1   5       1793.89       1702.62        23.36 o                         
   6   1   5        235.18        158.92         7.94 o                         
   7   1   5          3.15         -1.72         5.21 o                         
   8   1   5       2704.73       2911.18        35.30 o                         
   9   1   5         83.27        110.44         7.71 o                         
  10   1   5        116.97         84.62         7.64 o                         
  11   1   5        104.56        126.20         9.03 o                         
  12   1   5        292.62        314.03        12.43 o                         
  13   1   5        327.16        374.17        13.58 o                         
  14   1   5        575.01        618.25        26.98 o                         
  15   1   5         68.84         60.95        10.55 o                         
  16   1   5        112.68        115.59        12.16 o                         
  17   1   5          0.45         -8.52         9.95 o                         
  18   1   5         12.81         22.23        11.57 o                         
 -19   2   5          0.00         39.80        18.86 o                         
 -18   2   5        354.87        441.52        24.92 o                         
 -17   2   5         71.23        107.39        14.15 o                         
 -16   2   5        548.98        500.72        26.42 o                         
 -15   2   5        145.91        123.30        12.52 o                         
 -14   2   5        756.85        732.86        21.87 o                         
 -13   2   5        183.97        216.17        12.05 o                         
 -12   2   5       2026.34       2017.77        28.30 o                         
 -11   2   5         12.34         14.98         5.33 o                         
 -10   2   5        943.37        931.41        14.38 o                         
  -9   2   5        180.17        148.63         6.56 o                         
  -8   2   5        457.71        380.07         9.17 o                         
  -7   2   5        300.74        318.57         7.74 o                         
  -6   2   5         92.96        110.21         4.98 o                         
  -5   2   5        391.69        538.76         9.26 o                         
  -4   2   5          3.98         16.94         3.70 o                         
  -3   2   5        722.42        615.44        12.10 o                         
  -2   2   5        526.99        672.89        11.51 o                         
  -1   2   5        815.60        705.14        12.13 o                         
   0   2   5       2339.18       2323.03        28.98 o                         
   1   2   5       5584.55       5551.99        61.32 o                         
   2   2   5       4662.76       4754.56        55.06 o                         
   3   2   5        700.23        708.11        12.86 o                         
   4   2   5        669.97        658.71        12.98 o                         
   5   2   5          2.52         -3.73         4.28 o                         
   6   2   5        915.52        888.73        15.43 o                         
   7   2   5       2321.18       2427.13        30.75 o                         
   8   2   5        486.53        551.79        13.11 o                         
   9   2   5          0.16          6.08         5.49 o                         
  10   2   5        193.80        164.34         8.94 o                         
  11   2   5        533.56        489.48        14.62 o                         
  12   2   5       2555.53       2733.01        36.63 o                         
  13   2   5        215.95        242.34        12.88 o                         
  14   2   5        174.08        149.09        10.69 o                         
  15   2   5          0.05          2.85         8.16 o                         
  16   2   5         50.40         44.29        10.05 o                         
  17   2   5         52.37         49.21        11.86 o                         
  18   2   5         12.56          8.05        11.22 o                         
 -18   3   5        609.68        607.55        29.05 o                         
 -17   3   5        166.55        180.29        16.64 o                         
 -16   3   5        820.30        843.50        28.00 o                         
 -15   3   5        328.10        348.56        17.54 o                         
 -14   3   5         22.54         35.50         9.25 o                         
 -13   3   5         72.24         86.52        12.49 o                         
 -12   3   5        101.93         85.01         8.29 o                         
 -11   3   5        281.83        206.04         8.64 o                         
 -10   3   5        150.52        163.77         7.48 o                         
  -9   3   5         25.73         25.34         4.90 o                         
  -8   3   5        515.72        443.10         9.60 o                         
  -7   3   5        366.24        393.60         9.12 o                         
  -6   3   5       3999.06       3990.66        36.65 o                         
  -5   3   5       1859.26       1925.36        22.24 o                         
  -4   3   5          1.61          5.23         3.53 o                         
  -3   3   5        563.91        438.54         8.83 o                         
  -2   3   5          7.59         47.28         4.16 o                         
  -1   3   5         18.52         18.31         3.83 o                         
   0   3   5       1908.06       1600.80        21.07 o                         
   1   3   5      12953.68      13832.65       143.49 o                         
   2   3   5       1158.68       1331.43        19.88 o                         
   3   3   5          7.98          8.07         4.68 o                         
   4   3   5        674.81        523.19        14.40 o                         
   5   3   5          7.48         30.38         6.37 o                         
   6   3   5         35.54         23.27         5.33 o                         
   7   3   5        668.76        689.32        13.37 o                         
   8   3   5        309.01        343.85        12.31 o                         
   9   3   5        601.23        586.27        14.25 o                         
  10   3   5        397.14        404.22        13.67 o                         
  11   3   5          2.12         -3.45         6.28 o                         
  12   3   5        241.89        266.35        13.84 o                         
  13   3   5         10.49         16.48         7.43 o                         
  14   3   5        209.50        215.19        12.21 o                         
  15   3   5         50.49         22.29         8.94 o                         
  16   3   5        216.54        192.14        12.77 o                         
  17   3   5         11.14         30.19         9.92 o                         
 -18   4   5         80.21         83.76        16.07 o                         
 -17   4   5         21.86         44.60        14.63 o                         
 -16   4   5        301.81        361.08        19.63 o                         
 -15   4   5         69.87         95.02        13.15 o                         
 -14   4   5        305.65        299.25        16.02 o                         
 -13   4   5       1011.23        977.70        23.46 o                         
 -12   4   5        540.10        548.99        17.02 o                         
 -11   4   5          0.35         -0.70         5.76 o                         
 -10   4   5        744.60        764.59        13.37 o                         
  -9   4   5        380.60        358.60         9.37 o                         
  -8   4   5        419.16        468.60         9.94 o                         
  -7   4   5        996.16        945.68        13.32 o                         
  -6   4   5         17.05         38.25         4.22 o                         
  -5   4   5        204.23        279.44         7.48 o                         
  -4   4   5       3010.27       2985.77        31.55 o                         
  -3   4   5       4226.17       4126.64        43.61 o                         
  -2   4   5       2442.42       2892.66        33.56 o                         
  -1   4   5       1575.24       1927.44        24.42 o                         
   0   4   5        515.05        380.09         9.13 o                         
   1   4   5       2292.88       2263.29        26.04 o                         
   2   4   5          0.11          2.78         3.21 o                         
   3   4   5         51.38          8.90         5.30 o                         
   4   4   5       1222.72       1197.62        20.46 o                         
   5   4   5       1221.11       1125.72        20.38 o                         
   6   4   5        365.70        426.33        15.31 o                         
   7   4   5        477.27        536.17        21.45 o                         
   8   4   5          3.72          6.86         7.80 o                         
   9   4   5        979.14       1017.28        20.77 o                         
  10   4   5        132.09        121.72         9.01 o                         
  11   4   5          2.90          1.48         7.76 o                         
  12   4   5          9.97         13.85         8.39 o                         
  13   4   5          7.33         -4.19         7.71 o                         
  14   4   5         45.88         45.54        10.37 o                         
  15   4   5          0.07          9.13         8.94 o                         
  16   4   5        258.14        210.78        13.71 o                         
  17   4   5         53.94         39.09        11.02 o                         
 -18   5   5          7.83        -11.11        14.69 o                         
 -17   5   5         57.03         52.04        16.11 o                         
 -16   5   5         19.92         59.77        12.44 o                         
 -15   5   5         23.37         31.40        14.80 o                         
 -14   5   5        152.63        169.14        13.64 o                         
 -13   5   5         96.29         60.21        10.54 o                         
 -12   5   5        384.09        403.56        14.19 o                         
 -11   5   5        760.12        722.93        15.57 o                         
 -10   5   5        103.46        125.66         8.09 o                         
  -9   5   5       1565.26       1401.33        17.94 o                         
  -8   5   5         21.07         26.87         4.68 o                         
  -7   5   5          3.20         17.83         4.22 o                         
  -6   5   5        161.43        202.67         6.80 o                         
  -5   5   5         25.78         55.77         4.64 o                         
  -4   5   5        218.89        265.97         7.46 o                         
  -3   5   5        577.28        506.55        10.40 o                         
  -2   5   5       1283.57       1282.37        18.11 o                         
  -1   5   5       4591.20       4356.15        44.60 o                         
   0   5   5         30.74         41.32         4.79 o                         
   1   5   5         75.55        109.06         5.78 o                         
   2   5   5         60.01         98.87         5.54 o                         
   3   5   5         86.23        107.46         7.30 o                         
   4   5   5         33.24         45.62         6.46 o                         
   5   5   5        635.80        556.03        14.20 o                         
   6   5   5        472.62        505.66        16.26 o                         
   7   5   5         89.09         92.15         8.42 o                         
   8   5   5        140.68        148.54        10.01 o                         
   9   5   5          2.75         -4.99         5.74 o                         
  10   5   5         66.20         83.99         8.45 o                         
  11   5   5         39.50         40.00         8.45 o                         
  12   5   5        301.44        274.23        15.57 o                         
  13   5   5         19.73         20.98         8.64 o                         
  14   5   5          1.48          2.61         7.95 o                         
  15   5   5        155.82        165.02        12.41 o                         
  16   5   5         27.05         14.16         9.57 o                         
  17   5   5          2.88          8.07        11.25 o                         
 -17   6   5         31.84         31.93        13.13 o                         
 -16   6   5         26.31         26.03        14.13 o                         
 -15   6   5          0.00         12.73        10.91 o                         
 -14   6   5         73.26         85.15        15.52 o                         
 -13   6   5        667.61        669.27        20.12 o                         
 -12   6   5        722.89        752.32        24.32 o                         
 -11   6   5         67.98         51.22         8.35 o                         
 -10   6   5         12.19          9.25         5.99 o                         
  -9   6   5          0.13          1.78         6.37 o                         
  -8   6   5       2992.36       2998.04        32.54 o                         
  -7   6   5         46.09         69.82         5.50 o                         
  -6   6   5         20.18         16.92         4.02 o                         
  -5   6   5        655.57        658.67        11.54 o                         
  -4   6   5        264.75        294.04         8.68 o                         
  -3   6   5        516.14        541.11        12.72 o                         
  -2   6   5        264.98        303.83         9.57 o                         
  -1   6   5          5.09         -1.41         3.71 o                         
   0   6   5        429.17        479.90        11.50 o                         
   1   6   5         56.38         47.54         4.88 o                         
   2   6   5        602.41        686.27        14.02 o                         
   3   6   5        126.12        125.25         6.86 o                         
   4   6   5        103.14         87.45         6.92 o                         
   5   6   5          2.77          5.28         5.69 o                         
   6   6   5         24.00         41.54         6.66 o                         
   7   6   5        934.42        937.92        19.28 o                         
   8   6   5       1157.62       1128.36        23.36 o                         
   9   6   5        514.49        485.80        17.14 o                         
  10   6   5        272.67        232.84        12.58 o                         
  11   6   5        222.23        223.17        11.88 o                         
  12   6   5         34.78         28.62         7.92 o                         
  13   6   5         35.51         34.22         8.49 o                         
  14   6   5        158.34        182.95        12.67 o                         
  15   6   5          3.00         14.38         8.77 o                         
  16   6   5        114.81         77.36        11.00 o                         
 -16   7   5        398.39        419.42        20.44 o                         
 -15   7   5        269.48        255.30        16.32 o                         
 -14   7   5         12.63          3.00         9.51 o                         
 -13   7   5         78.73         58.99        10.63 o                         
 -12   7   5        154.34        155.53        10.89 o                         
 -11   7   5        174.04        163.33        10.33 o                         
 -10   7   5        187.59        200.08        11.27 o                         
  -9   7   5        191.91        215.30        12.63 o                         
  -8   7   5       1035.19       1126.99        19.62 o                         
  -7   7   5        159.80        159.11         7.68 o                         
  -6   7   5         40.14         78.27         5.85 o                         
  -5   7   5        136.26        174.13         9.77 o                         
  -4   7   5       1113.54       1083.50        23.57 o                         
  -3   7   5        991.74        978.49        16.08 o                         
  -2   7   5       1163.70       1085.76        16.40 o                         
  -1   7   5          3.29         24.27         4.67 o                         
   0   7   5         59.32         70.22         6.54 o                         
   1   7   5         31.64         33.98         4.83 o                         
   2   7   5        836.98        898.20        16.30 o                         
   3   7   5         45.89         80.56         6.19 o                         
   4   7   5       2030.76       1945.62        25.95 o                         
   5   7   5          2.11          6.71         5.91 o                         
   6   7   5        405.19        438.03        15.06 o                         
   7   7   5        615.18        606.40        16.66 o                         
   8   7   5        135.81        162.17        11.13 o                         
   9   7   5         52.05         57.22         9.03 o                         
  10   7   5        360.32        352.85        15.28 o                         
  11   7   5        117.20         93.88        10.24 o                         
  12   7   5         84.87         89.93         9.59 o                         
  13   7   5        453.44        429.79        17.10 o                         
  14   7   5        185.78        188.70        12.55 o                         
  15   7   5         10.67         10.62         9.05 o                         
 -15   8   5         77.53         85.80        13.47 o                         
 -14   8   5        424.29        394.48        17.80 o                         
 -13   8   5          7.94         24.50         9.28 o                         
 -12   8   5         91.16        112.95        10.68 o                         
 -11   8   5          4.34          6.69         7.33 o                         
 -10   8   5        555.94        661.31        17.21 o                         
  -9   8   5         41.06         38.75         8.75 o                         
  -8   8   5        401.36        462.06        21.30 o                         
  -7   8   5       1382.77       1410.11        33.59 o                         
  -6   8   5          5.39         -6.14         7.28 o                         
  -5   8   5        195.30        239.86        12.83 o                         
  -4   8   5        266.29        237.17        11.23 o                         
  -3   8   5         89.51         94.42         7.63 o                         
  -2   8   5          1.42         13.65         5.58 o                         
  -1   8   5          4.10          0.89         3.56 o                         
   0   8   5         49.08         59.96         4.56 o                         
   1   8   5        342.11        397.31        10.84 o                         
   2   8   5        189.42        203.06         7.50 o                         
   3   8   5       1348.51       1312.79        18.03 o                         
   4   8   5         79.71        101.66         6.52 o                         
   5   8   5        918.64        947.98        16.60 o                         
   6   8   5         46.26         56.60         7.87 o                         
   7   8   5         19.22         15.13         6.91 o                         
   8   8   5         47.50         52.91         8.13 o                         
   9   8   5         13.17         27.97         7.90 o                         
  10   8   5          5.15          9.17         9.38 o                         
  11   8   5         18.85         18.38         7.54 o                         
  12   8   5        397.59        469.95        15.99 o                         
  13   8   5        114.37         87.21        10.78 o                         
  14   8   5         44.17         33.66         9.24 o                         
 -14   9   5          8.98         19.53        11.16 o                         
 -13   9   5        385.42        331.42        17.16 o                         
 -12   9   5         47.99         35.38        10.22 o                         
 -11   9   5        531.67        643.88        20.90 o                         
 -10   9   5         97.38        124.67        23.28 o                         
  -9   9   5          6.95         25.96        12.14 o                         
  -8   9   5        160.90        184.15        18.65 o                         
  -7   9   5         10.60         24.43        12.52 o                         
  -6   9   5        762.51        781.08        23.72 o                         
  -5   9   5        255.70        262.69        14.27 o                         
  -4   9   5         16.93         22.47         8.08 o                         
  -3   9   5        376.06        418.35        14.50 o                         
  -2   9   5          3.03         -6.73         6.73 o                         
  -1   9   5        452.45        453.35        13.75 o                         
   0   9   5        174.77        189.51         7.13 o                         
   1   9   5       1169.78       1232.02        16.39 o                         
   2   9   5         90.81         94.87         7.70 o                         
   3   9   5         13.91          8.48         5.38 o                         
   4   9   5        410.24        373.00        10.97 o                         
   5   9   5        190.52        203.85        10.35 o                         
   6   9   5         20.61         19.93         7.19 o                         
   7   9   5         13.32         11.20         6.88 o                         
   8   9   5         13.15         24.22         7.29 o                         
   9   9   5        135.95        115.80         9.95 o                         
  10   9   5          7.90         12.49         6.69 o                         
  11   9   5         58.33         54.09         9.35 o                         
  12   9   5        107.48         84.01         9.72 o                         
  13   9   5        244.34        251.55        13.94 o                         
 -13  10   5         33.48         -8.17        39.52 o                         
 -12  10   5         89.22         73.27        23.02 o                         
 -11  10   5         43.71         24.21        29.99 o                         
 -10  10   5          2.71        -17.27        17.27 o                         
  -9  10   5          0.07         -4.10        12.18 o                         
  -8  10   5        646.53        720.13        28.95 o                         
  -7  10   5         62.24         68.38        11.76 o                         
  -6  10   5         57.45         91.77        12.71 o                         
  -5  10   5        299.76        359.60        24.91 o                         
  -4  10   5        257.16        248.84        18.90 o                         
  -3  10   5        533.67        518.34        22.83 o                         
  -2  10   5       1955.23       2001.91        45.84 o                         
  -1  10   5         98.09        115.82         9.48 o                         
   0  10   5       1084.15       1106.75        18.36 o                         
   1  10   5        134.69        156.37         7.56 o                         
   2  10   5         83.10         86.64         6.69 o                         
   3  10   5        107.82        109.45         9.57 o                         
   4  10   5        534.79        538.24        19.66 o                         
   5  10   5        797.56        756.44        20.89 o                         
   6  10   5       1120.52       1089.56        34.45 o                         
   7  10   5        576.65        606.32        25.16 o                         
   8  10   5         65.90         64.32         9.35 o                         
   9  10   5         44.64         62.29         8.10 o                         
  10  10   5        409.37        369.80        14.90 o                         
  11  10   5          8.51          5.55         7.17 o                         
  12  10   5        163.69        173.74        17.37 o                         
 -11  11   5         37.74          8.78        28.67 o                         
 -10  11   5          8.84         13.75        21.34 o                         
  -9  11   5         36.39         34.65        16.72 o                         
  -8  11   5         10.78         22.67        20.92 o                         
  -7  11   5        245.18        303.76        20.53 o                         
  -6  11   5       1795.81       1984.03        45.07 o                         
  -5  11   5        120.09        135.79        13.56 o                         
  -4  11   5        349.41        399.98        22.98 o                         
  -3  11   5        228.87        232.81        14.66 o                         
  -2  11   5          7.49         30.41         9.62 o                         
  -1  11   5         34.51         33.68         7.83 o                         
   0  11   5          6.49          3.83         7.72 o                         
   1  11   5        169.61        160.33         9.71 o                         
   2  11   5          0.29          6.19         6.74 o                         
   3  11   5        103.96        131.45        14.83 o                         
   4  11   5          2.35          5.97         8.29 o                         
   5  11   5          5.03          9.04         8.46 o                         
   6  11   5        608.19        605.80        19.72 o                         
   7  11   5          0.52          9.15        10.35 o                         
   8  11   5        321.13        331.66        19.67 o                         
   9  11   5        108.60        118.97        20.85 o                         
  10  11   5         52.10         13.74        13.28 o                         
  -9  12   5        235.62        221.44        20.26 o                         
  -8  12   5        217.62        205.35        20.87 o                         
  -7  12   5        347.26        390.56        28.25 o                         
  -6  12   5        121.50        126.15        16.83 o                         
  -5  12   5         98.63         92.12        17.93 o                         
  -4  12   5          4.85          7.93        12.30 o                         
  -3  12   5         25.02         21.29        20.70 o                         
  -2  12   5        102.97         87.22        15.36 o                         
  -1  12   5        231.56        233.43        21.85 o                         
   0  12   5         35.41         73.35        25.37 o                         
   1  12   5         67.27         40.68        25.63 o                         
   2  12   5        411.63        465.44        28.40 o                         
   3  12   5        602.45        603.45        28.74 o                         
   4  12   5         57.70         25.69        10.70 o                         
   5  12   5         98.21         96.06        11.22 o                         
   6  12   5         82.29         82.00        10.17 o                         
   7  12   5          0.02          6.33        11.90 o                         
   8  12   5         24.47          4.23        11.29 o                         
  -6  13   5          1.25        -14.46        14.46 o                         
  -5  13   5        272.28        258.64        26.17 o                         
  -4  13   5          0.78        -27.22        27.22 o                         
  -3  13   5         36.75         29.75        17.07 o                         
  -2  13   5         53.73         61.90        17.65 o                         
  -1  13   5        366.38        393.44        42.53 o                         
   0  13   5         62.04         99.51        27.77 o                         
   1  13   5        100.83        113.12        28.37 o                         
   2  13   5          9.74         13.91        22.40 o                         
   3  13   5        244.74        259.12        24.49 o                         
   4  13   5         38.76         13.63        28.06 o                         
   5  13   5          0.95        -23.75        23.75 o                         
 -18   0   6         68.56        111.10        23.21 o                         
 -16   0   6          7.50          2.11        15.47 o                         
 -14   0   6       1732.53       1689.78        41.30 o                         
 -12   0   6       5995.96       6063.10        82.53 o                         
 -10   0   6       2677.86       2455.92        36.99 o                         
  -8   0   6       2148.89       2164.02        30.86 o                         
  -6   0   6        554.63        534.22        15.23 o                         
  -4   0   6       1502.48       1659.68        29.12 o                         
  -2   0   6       6740.16       6355.30       118.63 o                         
   0   0   6       3965.03       3558.44        63.35 o                         
   2   0   6        726.42        825.63        51.72 o                         
   4   0   6       6270.18       6130.42        95.00 o                         
   6   0   6       1155.19       1314.54        30.35 o                         
   8   0   6        352.93        396.03        17.86 o                         
  10   0   6         16.13         31.68         9.79 o                         
  12   0   6          3.62         -9.84         9.84 o                         
  14   0   6        552.81        561.85        34.50 o                         
  16   0   6         73.85         68.79        16.80 o                         
  18   0   6         11.98        -15.57        18.04 o                         
 -19   1   6        549.92        614.95        28.13 o                         
 -18   1   6          2.09         23.09        15.65 o                         
 -17   1   6         29.38         48.58        12.73 o                         
 -16   1   6        483.58        632.43        42.89 o                         
 -15   1   6         51.93         46.66        10.18 o                         
 -14   1   6        250.57        275.21        17.50 o                         
 -13   1   6        373.94        378.82        13.92 o                         
 -12   1   6         35.19         62.51         8.02 o                         
 -11   1   6        326.03        330.03         9.82 o                         
 -10   1   6        200.53        192.10         7.84 o                         
  -9   1   6        176.11        188.66         7.29 o                         
  -8   1   6       1829.02       1754.15        18.77 o                         
  -7   1   6       1079.74       1070.22        14.52 o                         
  -6   1   6        483.37        368.46         9.99 o                         
  -5   1   6       3399.17       3047.08        32.43 o                         
  -4   1   6        977.62        792.41        12.01 o                         
  -3   1   6        307.20        362.16         8.45 o                         
  -2   1   6        483.82        401.68        10.29 o                         
  -1   1   6       3513.07       3418.53        39.82 o                         
   0   1   6        213.57        242.42         9.37 o                         
   1   1   6       2964.51       3065.21        40.59 o                         
   2   1   6       1963.76       1892.97        27.37 o                         
   3   1   6         87.25        115.13         7.87 o                         
   4   1   6         30.83         45.45         6.10 o                         
   5   1   6         36.68         31.33         5.55 o                         
   6   1   6        494.57        420.38        12.33 o                         
   7   1   6        438.53        488.23        13.56 o                         
   8   1   6        561.09        578.05        14.74 o                         
   9   1   6        793.90        792.68        17.53 o                         
  10   1   6        517.90        565.64        15.78 o                         
  11   1   6          7.76          2.16         6.83 o                         
  12   1   6         55.95         36.85         8.13 o                         
  13   1   6        438.10        412.43        15.25 o                         
  14   1   6        195.75        142.95        11.67 o                         
  15   1   6        324.87        350.47        19.03 o                         
  16   1   6         53.22         43.74        10.73 o                         
  17   1   6         72.90         62.68        12.11 o                         
 -19   2   6        266.67        333.43        37.18 o                         
 -18   2   6        390.41        415.53        24.91 o                         
 -17   2   6        614.98        750.24        28.65 o                         
 -16   2   6        125.68        145.03        14.26 o                         
 -15   2   6        418.54        465.30        25.04 o                         
 -14   2   6         91.45        100.18        14.06 o                         
 -13   2   6         28.76         32.05         8.85 o                         
 -12   2   6        140.46        198.19        11.24 o                         
 -11   2   6         55.68         59.31         6.43 o                         
 -10   2   6          2.72          1.23         5.76 o                         
  -9   2   6        528.53        538.71        10.72 o                         
  -8   2   6        196.38        229.29         7.33 o                         
  -7   2   6        121.95         91.91         5.18 o                         
  -6   2   6          9.88          1.94         3.89 o                         
  -5   2   6       2668.25       2471.60        27.49 o                         
  -4   2   6        667.64        751.70        12.33 o                         
  -3   2   6         66.37         89.08         5.29 o                         
  -2   2   6         44.51         34.14         4.37 o                         
  -1   2   6       1323.84       1373.45        18.37 o                         
   0   2   6        352.41        275.64         8.94 o                         
   1   2   6       1731.66       1531.38        22.99 o                         
   2   2   6        519.36        405.65        12.88 o                         
   3   2   6       1015.64       1022.89        22.73 o                         
   4   2   6       1058.90       1109.09        20.03 o                         
   5   2   6       1773.56       1804.02        26.53 o                         
   6   2   6       2330.67       2376.29        29.53 o                         
   7   2   6        125.06         88.26         7.11 o                         
   8   2   6          1.74         -1.24         5.39 o                         
   9   2   6       1472.26       1351.56        22.65 o                         
  10   2   6        166.48        184.36        10.12 o                         
  11   2   6        715.83        706.34        27.29 o                         
  12   2   6        162.09        152.44        10.84 o                         
  13   2   6        778.05        682.92        19.14 o                         
  14   2   6          2.66          2.81         8.04 o                         
  15   2   6         44.62         55.34        10.27 o                         
  16   2   6         15.52         11.27         9.81 o                         
  17   2   6        250.28        287.33        17.90 o                         
 -18   3   6         46.81         90.48        19.94 o                         
 -17   3   6        531.50        557.57        26.78 o                         
 -16   3   6          0.10         36.86        14.19 o                         
 -15   3   6          4.37         32.54        10.93 o                         
 -14   3   6        145.26        186.63        12.70 o                         
 -13   3   6        105.99        127.60        12.10 o                         
 -12   3   6        589.67        576.36        17.83 o                         
 -11   3   6        303.35        327.87        11.07 o                         
 -10   3   6          0.86          8.56         5.03 o                         
  -9   3   6        229.10        335.01        11.19 o                         
  -8   3   6       2384.83       2459.52        25.98 o                         
  -7   3   6        891.25        873.76        12.68 o                         
  -6   3   6        848.69        938.98        13.78 o                         
  -5   3   6        784.72        727.04        12.61 o                         
  -4   3   6        148.03        151.69         6.38 o                         
  -3   3   6        862.45        976.71        14.53 o                         
  -2   3   6       5435.67       5822.29        60.00 o                         
  -1   3   6        560.64        501.58        10.30 o                         
   0   3   6      17125.94      17431.56       169.54 o                         
   1   3   6        423.61        291.59         8.99 o                         
   2   3   6        343.37        302.89         9.66 o                         
   3   3   6         40.78         37.71         6.55 o                         
   4   3   6        224.55        239.95        10.80 o                         
   5   3   6        527.26        623.88        15.83 o                         
   6   3   6          0.03          0.83         4.41 o                         
   7   3   6         11.58         15.17         4.76 o                         
   8   3   6        663.50        598.08        13.71 o                         
   9   3   6         73.79         76.09         7.39 o                         
  10   3   6         51.41         52.99         8.32 o                         
  11   3   6       1421.77       1342.14        22.76 o                         
  12   3   6         12.40         26.92         7.60 o                         
  13   3   6       1117.52       1149.03        23.05 o                         
  14   3   6         72.32         99.59        11.84 o                         
  15   3   6        102.33        135.58        13.03 o                         
  16   3   6        192.56        201.31        14.98 o                         
  17   3   6        179.62        181.95        13.55 o                         
 -18   4   6        149.85        168.46        24.29 o                         
 -17   4   6        562.71        565.71        30.18 o                         
 -16   4   6         17.11         30.73        11.43 o                         
 -15   4   6        290.52        290.79        20.43 o                         
 -14   4   6        197.97        253.64        19.20 o                         
 -13   4   6        600.48        585.35        18.30 o                         
 -12   4   6        809.56        832.96        19.02 o                         
 -11   4   6        270.48        296.73        11.52 o                         
 -10   4   6       1065.47       1063.15        16.80 o                         
  -9   4   6        182.68        164.43         7.46 o                         
  -8   4   6        413.05        413.18        10.54 o                         
  -7   4   6          0.00         -1.76         3.92 o                         
  -6   4   6       1033.18       1036.42        14.84 o                         
  -5   4   6        577.62        514.07        10.25 o                         
  -4   4   6       5793.06       5809.97        60.25 o                         
  -3   4   6          0.04         11.79         4.20 o                         
  -2   4   6        323.55        410.86         9.69 o                         
  -1   4   6       2199.57       2182.39        26.38 o                         
   0   4   6       7115.34       6879.17        71.08 o                         
   1   4   6        183.74        238.39         8.13 o                         
   2   4   6        818.18        812.33        15.37 o                         
   3   4   6         97.32         78.98         8.18 o                         
   4   4   6       1929.16       1983.34        30.58 o                         
   5   4   6         44.77         38.42         7.47 o                         
   6   4   6        258.67        251.96        12.91 o                         
   7   4   6        250.14        217.49        15.55 o                         
   8   4   6         92.16        105.04         9.79 o                         
   9   4   6         18.10         15.19         6.67 o                         
  10   4   6        267.53        271.01        12.67 o                         
  11   4   6        252.55        223.29        11.88 o                         
  12   4   6        878.48        867.33        22.93 o                         
  13   4   6        189.38        175.01        12.26 o                         
  14   4   6        132.81        120.96        12.05 o                         
  15   4   6        241.36        289.19        21.31 o                         
  16   4   6         39.05         37.90        10.58 o                         
  17   4   6         71.30         83.08        13.65 o                         
 -17   5   6         37.16         30.41        15.07 o                         
 -16   5   6        153.36        186.90        17.14 o                         
 -15   5   6        367.34        333.42        18.56 o                         
 -14   5   6        241.37        269.17        17.55 o                         
 -13   5   6        425.09        487.40        17.99 o                         
 -12   5   6          0.12         25.58         8.57 o                         
 -11   5   6        805.54        842.71        22.42 o                         
 -10   5   6        112.12        127.92         8.17 o                         
  -9   5   6       1386.18       1305.08        18.31 o                         
  -8   5   6        162.62        132.81         6.17 o                         
  -7   5   6        223.57        202.64         9.60 o                         
  -6   5   6       3529.22       3320.72        33.26 o                         
  -5   5   6       4179.69       4321.44        44.81 o                         
  -4   5   6       5876.14       5998.36        62.32 o                         
  -3   5   6       2332.25       2349.69        27.93 o                         
  -2   5   6       6802.94       7413.40        79.54 o                         
  -1   5   6       1697.56       1644.85        22.90 o                         
   0   5   6       6515.35       7045.73        69.72 o                         
   1   5   6        122.38        143.80         6.53 o                         
   2   5   6         82.32        161.74         7.62 o                         
   3   5   6         83.76        113.80         8.27 o                         
   4   5   6        114.60         74.69         7.82 o                         
   5   5   6        948.03        969.62        19.52 o                         
   6   5   6        530.72        456.43        15.26 o                         
   7   5   6         11.70         15.28         6.76 o                         
   8   5   6        594.84        563.74        17.39 o                         
   9   5   6          0.28         -8.07         8.07 o                         
  10   5   6        148.73        157.38        12.49 o                         
  11   5   6        268.75        271.01        13.23 o                         
  12   5   6         25.51         21.31         8.54 o                         
  13   5   6        141.71        125.62        12.28 o                         
  14   5   6        115.23        129.74        11.42 o                         
  15   5   6        363.17        362.25        16.92 o                         
  16   5   6        153.94        167.41        13.34 o                         
 -17   6   6        147.80        142.93        18.81 o                         
 -16   6   6         22.31         30.17        11.53 o                         
 -15   6   6        340.29        352.44        20.10 o                         
 -14   6   6        204.24        220.30        20.63 o                         
 -13   6   6         85.64        111.65        11.41 o                         
 -12   6   6         14.10         23.21         8.39 o                         
 -11   6   6        778.45        670.47        16.76 o                         
 -10   6   6        447.09        520.49        13.99 o                         
  -9   6   6       1927.18       1988.56        25.86 o                         
  -8   6   6        138.11        179.38         7.46 o                         
  -7   6   6       1538.78       1610.84        19.11 o                         
  -6   6   6         32.77         58.55         4.94 o                         
  -5   6   6       3296.53       3410.71        37.17 o                         
  -4   6   6         69.10         74.76         7.51 o                         
  -3   6   6       1434.44       1471.24        21.00 o                         
  -2   6   6        563.72        577.02        11.57 o                         
  -1   6   6         30.03         52.09         5.13 o                         
   0   6   6        767.60        752.08        14.05 o                         
   1   6   6        302.89        307.80         9.65 o                         
   2   6   6       1181.35       1198.15        18.63 o                         
   3   6   6         42.81         67.19         7.78 o                         
   4   6   6          6.87          5.57         5.81 o                         
   5   6   6        533.33        475.12        14.47 o                         
   6   6   6        384.63        434.76        14.82 o                         
   7   6   6       1278.95       1226.06        27.96 o                         
   8   6   6         59.06         86.70        10.45 o                         
   9   6   6       1560.09       1510.02        29.15 o                         
  10   6   6        277.13        275.99        14.82 o                         
  11   6   6         55.74         48.31         9.90 o                         
  12   6   6          4.55         -1.66         8.85 o                         
  13   6   6         38.29         38.82        11.32 o                         
  14   6   6        215.73        243.46        12.91 o                         
  15   6   6         54.30         45.69        10.29 o                         
  16   6   6        175.82        180.51        15.14 o                         
 -16   7   6        429.21        414.66        20.66 o                         
 -15   7   6          9.52         19.94        10.93 o                         
 -14   7   6         20.18         15.09        10.72 o                         
 -13   7   6         23.83         40.04         9.86 o                         
 -12   7   6        711.67        714.68        20.17 o                         
 -11   7   6        331.65        346.35        13.66 o                         
 -10   7   6          0.33          3.13         6.28 o                         
  -9   7   6        842.51        939.56        17.09 o                         
  -8   7   6       1288.63       1356.41        20.86 o                         
  -7   7   6       1702.49       1656.65        22.23 o                         
  -6   7   6        365.49        371.99        13.96 o                         
  -5   7   6        652.10        599.68        12.28 o                         
  -4   7   6          7.46          6.01         4.61 o                         
  -3   7   6         70.27        100.63         7.12 o                         
  -2   7   6        442.95        499.52        10.61 o                         
  -1   7   6        271.78        295.28         8.91 o                         
   0   7   6       2289.60       2283.55        28.94 o                         
   1   7   6        516.25        416.75        10.48 o                         
   2   7   6        314.92        329.65        10.31 o                         
   3   7   6        622.31        601.24        13.02 o                         
   4   7   6        142.27        144.18         9.38 o                         
   5   7   6       1444.74       1556.07        26.64 o                         
   6   7   6        240.83        213.25        15.00 o                         
   7   7   6        260.48        297.05        18.59 o                         
   8   7   6       1552.54       1583.50        28.91 o                         
   9   7   6         10.40          8.06         8.24 o                         
  10   7   6        511.14        483.32        20.04 o                         
  11   7   6        264.95        284.71        15.38 o                         
  12   7   6         94.10         97.72        10.70 o                         
  13   7   6        396.72        419.58        18.53 o                         
  14   7   6        107.99         85.47        10.98 o                         
  15   7   6        356.60        370.78        19.18 o                         
 -15   8   6        798.07        831.48        25.91 o                         
 -14   8   6         76.50         60.89        11.38 o                         
 -13   8   6        553.54        543.15        22.21 o                         
 -12   8   6        332.41        310.17        15.02 o                         
 -11   8   6          1.03         -3.55         6.96 o                         
 -10   8   6          4.91          7.45         8.06 o                         
  -9   8   6        777.77        727.26        17.08 o                         
  -8   8   6          3.73         -0.14         6.58 o                         
  -7   8   6         97.48        100.57         8.80 o                         
  -6   8   6        173.51        203.70        14.25 o                         
  -5   8   6        380.01        343.49        24.85 o                         
  -4   8   6       1308.41       1272.69        24.00 o                         
  -3   8   6          9.84         10.39         4.60 o                         
  -2   8   6        122.21        147.61         6.85 o                         
  -1   8   6        663.73        666.15        13.53 o                         
   0   8   6        231.86        291.93         9.68 o                         
   1   8   6        439.31        447.92        10.58 o                         
   2   8   6       1791.84       1866.78        28.55 o                         
   3   8   6        670.21        660.81        14.82 o                         
   4   8   6       3007.21       3008.50        40.04 o                         
   5   8   6        185.71        218.26        11.64 o                         
   6   8   6       1350.84       1355.25        27.86 o                         
   7   8   6         27.33         21.66         8.18 o                         
   8   8   6         32.58         24.25         8.13 o                         
   9   8   6         22.11         36.52        10.83 o                         
  10   8   6         15.60         21.11         8.96 o                         
  11   8   6        140.88        124.27        10.85 o                         
  12   8   6        169.25        151.79        11.12 o                         
  13   8   6         89.95         95.82        10.58 o                         
  14   8   6        264.27        248.87        14.00 o                         
 -14   9   6        392.41        398.24        23.40 o                         
 -13   9   6         35.13         30.16        10.12 o                         
 -12   9   6         81.02        101.80        11.42 o                         
 -11   9   6         53.85         50.05         9.09 o                         
 -10   9   6        126.59        127.69        17.83 o                         
  -9   9   6         44.46         53.96        15.46 o                         
  -8   9   6         21.01         39.97        12.10 o                         
  -7   9   6         72.91         83.78        14.90 o                         
  -6   9   6         97.18         99.32        14.73 o                         
  -5   9   6        846.44        846.22        23.70 o                         
  -4   9   6        508.12        477.84        17.77 o                         
  -3   9   6         31.60         65.16         8.24 o                         
  -2   9   6        449.88        460.41        13.07 o                         
  -1   9   6         20.26         25.83         5.11 o                         
   0   9   6        402.16        371.31        10.61 o                         
   1   9   6        115.94        125.17         7.88 o                         
   2   9   6        335.80        337.24        11.86 o                         
   3   9   6        281.21        276.89         9.92 o                         
   4   9   6         35.94         34.16         6.01 o                         
   5   9   6        333.72        315.77        12.80 o                         
   6   9   6        673.95        634.89        22.40 o                         
   7   9   6        351.06        403.06        19.46 o                         
   8   9   6        440.98        491.56        23.28 o                         
   9   9   6         54.93         38.77         8.43 o                         
  10   9   6        103.20        119.85        11.93 o                         
  11   9   6          0.03         -0.68         8.18 o                         
  12   9   6         55.27         71.05         9.14 o                         
  13   9   6        114.11         95.37        10.56 o                         
 -13  10   6         45.77         15.05        18.96 o                         
 -12  10   6          0.73        -20.65        20.65 o                         
 -11  10   6         26.73         19.28        25.23 o                         
 -10  10   6         96.24        113.06        19.75 o                         
  -9  10   6         69.80         65.18        15.57 o                         
  -8  10   6        164.54        206.78        28.70 o                         
  -7  10   6       1335.05       1428.24        34.27 o                         
  -6  10   6        106.93        122.47        13.03 o                         
  -5  10   6        368.33        372.72        21.82 o                         
  -4  10   6        158.91        153.11        12.53 o                         
  -3  10   6        669.40        724.56        23.61 o                         
  -2  10   6        473.81        491.90        19.89 o                         
  -1  10   6         12.59          3.60         7.46 o                         
   0  10   6          7.66         -4.84         4.84 o                         
   1  10   6       1222.65       1305.67        20.14 o                         
   2  10   6        165.10        156.06         8.22 o                         
   3  10   6         75.66         91.95         9.58 o                         
   4  10   6        184.68        217.86        10.01 o                         
   5  10   6        525.65        583.24        19.11 o                         
   6  10   6        730.51        787.88        30.63 o                         
   7  10   6         19.40         29.85         6.93 o                         
   8  10   6         37.61         37.78         7.56 o                         
   9  10   6        399.71        469.58        17.03 o                         
  10  10   6         26.94         25.32         9.13 o                         
  11  10   6         30.12         13.37         8.17 o                         
  12  10   6         40.00         50.83        10.24 o                         
 -11  11   6        103.11        100.00        20.44 o                         
 -10  11   6        155.36        118.72        17.09 o                         
  -9  11   6        290.87        319.18        25.98 o                         
  -8  11   6        143.64        130.81        18.63 o                         
  -7  11   6         33.13         36.96        11.82 o                         
  -6  11   6        121.14        118.59        17.35 o                         
  -5  11   6          2.70          8.31         9.88 o                         
  -4  11   6        228.19        189.00        15.32 o                         
  -3  11   6        322.11        414.24        18.30 o                         
  -2  11   6         21.66         57.97        11.85 o                         
  -1  11   6         11.43          9.85         8.64 o                         
   0  11   6        101.91        108.68         8.49 o                         
   1  11   6        219.88        231.98         8.47 o                         
   2  11   6         48.32         41.73         6.21 o                         
   3  11   6          1.54          4.81         8.34 o                         
   4  11   6        282.66        274.95        15.35 o                         
   5  11   6          3.41          1.96         7.75 o                         
   6  11   6          2.39          2.32        10.40 o                         
   7  11   6        108.11        113.99        17.38 o                         
   8  11   6         30.92         22.98        14.27 o                         
   9  11   6         22.68          9.66        13.13 o                         
  10  11   6          0.87         19.73        18.12 o                         
  -9  12   6          5.41         -1.10        21.12 o                         
  -8  12   6         11.01          1.81        18.91 o                         
  -7  12   6        284.02        259.64        28.80 o                         
  -6  12   6          1.16         -1.53        14.26 o                         
  -5  12   6         67.35         40.34        11.42 o                         
  -4  12   6         10.47         26.82        11.33 o                         
  -3  12   6         82.73        107.85        13.88 o                         
  -2  12   6        176.85        188.88        14.55 o                         
  -1  12   6         30.75         22.20        11.76 o                         
   0  12   6         14.08          6.39        10.28 o                         
   1  12   6        142.68        102.28        26.09 o                         
   2  12   6        231.60        243.74        17.19 o                         
   3  12   6         61.16         44.91         9.29 o                         
   4  12   6          2.87          1.18         8.11 o                         
   5  12   6        124.63        144.50        12.73 o                         
   6  12   6          4.00          8.87        10.11 o                         
   7  12   6        165.54        149.19        16.65 o                         
   8  12   6          0.14         -1.16        11.28 o                         
  -6  13   6         74.64         31.77        17.12 o                         
  -5  13   6         12.77         -1.88        30.99 o                         
  -4  13   6          0.87         -2.67        13.15 o                         
  -3  13   6         56.07         41.43        17.85 o                         
  -2  13   6         16.35          2.68        25.39 o                         
  -1  13   6         28.81         35.53        25.98 o                         
   0  13   6         41.00         50.15        24.24 o                         
   1  13   6         13.29         41.82        24.15 o                         
   2  13   6         20.90         16.22        31.44 o                         
   3  13   6         12.71        -14.73        16.41 o                         
   4  13   6         74.24         57.38        14.54 o                         
   5  13   6          2.47         -2.40         9.82 o                         
 -19   0   7          0.34        -14.28        23.55 o                         
 -17   0   7        714.10        589.42        33.75 o                         
 -15   0   7       1261.60       1334.92        77.02 o                         
 -13   0   7         89.28        152.80        15.33 o                         
 -11   0   7        512.50        508.63        17.87 o                         
  -9   0   7       2034.99       2214.78        32.58 o                         
  -7   0   7        321.66        288.33        12.30 o                         
  -5   0   7        193.74        182.56        10.16 o                         
  -3   0   7       3645.78       3009.01        48.06 o                         
  -1   0   7       2865.19       2601.47        49.53 o                         
   1   0   7         64.72         36.35         9.36 o                         
   3   0   7       6708.25       6200.21        96.17 o                         
   5   0   7       1138.14       1246.03        50.38 o                         
   7   0   7        269.69        246.66        15.10 o                         
   9   0   7       1249.18       1347.65        35.93 o                         
  11   0   7        110.76        111.32        13.50 o                         
  13   0   7       1148.90       1284.95        36.24 o                         
  15   0   7         15.95        -10.30        13.09 o                         
  17   0   7        137.30        153.42        26.61 o                         
 -19   1   7         85.18         71.58        26.87 o                         
 -18   1   7         33.17         32.28        14.22 o                         
 -17   1   7        194.12        179.28        16.02 o                         
 -16   1   7          6.66         36.73        12.21 o                         
 -15   1   7         12.86          9.71         9.60 o                         
 -14   1   7          6.34          9.20         8.97 o                         
 -13   1   7       2153.87       2048.17        33.12 o                         
 -12   1   7        189.96        163.97         9.94 o                         
 -11   1   7        307.84        325.53        10.57 o                         
 -10   1   7          1.86         14.33         4.95 o                         
  -9   1   7       1262.81       1311.85        17.07 o                         
  -8   1   7        992.85       1038.79        19.38 o                         
  -7   1   7        237.70        221.66         7.90 o                         
  -6   1   7       2426.02       2539.26        28.88 o                         
  -5   1   7       2868.57       2925.17        32.03 o                         
  -4   1   7      11283.73      10803.67       102.37 o                         
  -3   1   7          0.13          1.67         4.07 o                         
  -2   1   7         72.85         93.40         6.30 o                         
  -1   1   7        796.97        630.87        13.02 o                         
   0   1   7        830.31        962.16        18.76 o                         
   1   1   7        710.73        617.95        15.72 o                         
   2   1   7        385.31        401.04        16.76 o                         
   3   1   7        208.14        237.06         9.94 o                         
   4   1   7        221.01        277.17        11.00 o                         
   5   1   7          0.95         -5.40         5.40 o                         
   6   1   7       2676.62       2874.65        36.77 o                         
   7   1   7       1263.42       1265.45        22.26 o                         
   8   1   7        550.15        558.58        15.65 o                         
   9   1   7       1059.50       1126.65        21.10 o                         
  10   1   7          2.21         17.74         7.81 o                         
  11   1   7          2.55          7.90         7.13 o                         
  12   1   7         13.76         18.91         8.11 o                         
  13   1   7        378.63        436.67        16.96 o                         
  14   1   7        319.87        316.74        20.19 o                         
  15   1   7         69.38         54.45         9.99 o                         
  16   1   7         56.24         57.39        11.21 o                         
  17   1   7        329.02        351.97        22.89 o                         
 -18   2   7         46.71         84.25        16.19 o                         
 -17   2   7         31.44         70.67        15.03 o                         
 -16   2   7         93.34        115.37        13.73 o                         
 -15   2   7         20.05         26.16        11.83 o                         
 -14   2   7        269.41        292.94        16.58 o                         
 -13   2   7        831.47        887.75        21.46 o                         
 -12   2   7          7.40         -0.76         7.12 o                         
 -11   2   7         41.70         24.09         6.10 o                         
 -10   2   7         25.39          6.11         4.85 o                         
  -9   2   7       1784.36       1939.60        26.65 o                         
  -8   2   7       2203.31       2139.19        24.31 o                         
  -7   2   7        153.21        222.27         7.71 o                         
  -6   2   7        257.10        296.41         8.90 o                         
  -5   2   7        370.86        342.98         9.17 o                         
  -4   2   7         15.32         37.21         4.71 o                         
  -3   2   7       2034.84       2164.92        26.28 o                         
  -2   2   7        321.73        234.81         8.37 o                         
  -1   2   7       7658.26       8404.17        90.23 o                         
   0   2   7       6959.57       6882.90        75.75 o                         
   1   2   7        211.36        264.22         9.65 o                         
   2   2   7        373.81        347.44        12.29 o                         
   3   2   7          0.01          1.10         5.46 o                         
   4   2   7       2861.91       2711.53        35.55 o                         
   5   2   7       2986.15       3144.33        38.49 o                         
   6   2   7        584.81        630.21        15.18 o                         
   7   2   7        445.63        457.95        14.19 o                         
   8   2   7        512.48        530.02        14.45 o                         
   9   2   7        126.55        129.32        10.10 o                         
  10   2   7        140.07        155.02        10.49 o                         
  11   2   7        402.87        393.67        14.30 o                         
  12   2   7        110.25         97.81         9.74 o                         
  13   2   7         21.46          7.73         8.55 o                         
  14   2   7          0.72          0.48         9.11 o                         
  15   2   7         11.08         22.34         9.65 o                         
  16   2   7        220.83        219.46        17.03 o                         
  17   2   7         56.37         52.47        13.06 o                         
 -18   3   7       1227.96       1310.02        42.12 o                         
 -17   3   7          7.78         40.25        13.00 o                         
 -16   3   7         18.94         17.61        11.87 o                         
 -15   3   7         83.98         89.84        17.56 o                         
 -14   3   7          0.05         14.08         9.75 o                         
 -13   3   7        114.51         96.56        10.29 o                         
 -12   3   7        433.48        529.61        17.59 o                         
 -11   3   7        107.20         86.00         7.83 o                         
 -10   3   7       1389.35       1347.61        18.10 o                         
  -9   3   7       1083.55       1058.28        15.60 o                         
  -8   3   7          1.73          8.60         4.27 o                         
  -7   3   7        787.21        836.67        13.81 o                         
  -6   3   7        118.49        186.37         7.10 o                         
  -5   3   7        895.07        941.54        15.18 o                         
  -4   3   7         14.04         12.02         4.41 o                         
  -3   3   7       1978.36       2063.55        25.42 o                         
  -2   3   7        238.32        192.40         7.50 o                         
  -1   3   7         63.69         94.69         6.16 o                         
   0   3   7        706.38        635.53        15.83 o                         
   1   3   7      11006.54      11452.41       115.85 o                         
   2   3   7       2342.37       2485.16        31.82 o                         
   3   3   7         82.23         83.59         5.11 o                         
   4   3   7        148.02        156.49        12.35 o                         
   5   3   7         19.08         30.65         7.62 o                         
   6   3   7        115.37        118.26         7.98 o                         
   7   3   7        743.97        768.36        17.90 o                         
   8   3   7         22.89          9.73         6.14 o                         
   9   3   7         74.78         58.90         7.16 o                         
  10   3   7        420.51        438.44        14.15 o                         
  11   3   7          0.16         -4.94         6.92 o                         
  12   3   7       1326.96       1413.22        25.61 o                         
  13   3   7        189.34        205.86        13.81 o                         
  14   3   7        255.96        254.59        13.46 o                         
  15   3   7        562.90        592.07        19.12 o                         
  16   3   7          1.58          7.16        10.01 o                         
  17   3   7         10.85          4.74        10.74 o                         
 -18   4   7          4.46         18.53        13.73 o                         
 -17   4   7        447.32        502.70        36.48 o                         
 -16   4   7          0.21          1.19        12.68 o                         
 -15   4   7          1.91         -0.05        11.71 o                         
 -14   4   7        598.21        624.50        20.39 o                         
 -13   4   7        692.98        721.45        20.69 o                         
 -12   4   7         11.60         30.99         8.72 o                         
 -11   4   7       1381.12       1419.16        22.97 o                         
 -10   4   7        236.65        219.57        10.26 o                         
  -9   4   7         15.28         13.84         4.87 o                         
  -8   4   7        280.15        323.05         9.03 o                         
  -7   4   7        281.60        289.30         8.51 o                         
  -6   4   7       2018.01       2316.73        27.39 o                         
  -5   4   7          4.65          3.71         4.41 o                         
  -4   4   7        808.13        876.61        14.55 o                         
  -3   4   7        130.11        113.08         6.30 o                         
  -2   4   7         29.05         55.98         5.52 o                         
  -1   4   7       1122.87       1299.78        18.77 o                         
   0   4   7        481.59        484.78        11.24 o                         
   1   4   7       2876.50       3247.54        38.74 o                         
   2   4   7        187.12        159.42         9.69 o                         
   3   4   7        403.47        428.08        15.79 o                         
   4   4   7          4.06          1.61         5.59 o                         
   5   4   7       2155.31       2289.03        37.71 o                         
   6   4   7        258.43        269.67        12.94 o                         
   7   4   7        753.04        825.15        20.75 o                         
   8   4   7         58.17         45.98         8.74 o                         
   9   4   7       1945.24       1803.64        31.92 o                         
  10   4   7        271.75        250.79        19.82 o                         
  11   4   7       1025.28       1139.51        24.53 o                         
  12   4   7          8.01          5.65         9.32 o                         
  13   4   7         24.94         40.93         9.70 o                         
  14   4   7         36.64         38.60        10.00 o                         
  15   4   7        306.71        265.56        14.57 o                         
  16   4   7        218.39        214.44        14.49 o                         
 -17   5   7        455.10        424.75        22.13 o                         
 -16   5   7         13.22         29.40        12.15 o                         
 -15   5   7        332.35        355.08        18.18 o                         
 -14   5   7          0.23         -0.31         9.13 o                         
 -13   5   7       1054.24       1066.43        25.91 o                         
 -12   5   7        625.47        622.04        20.28 o                         
 -11   5   7        514.02        540.13        16.43 o                         
 -10   5   7       2032.78       1922.60        25.67 o                         
  -9   5   7        957.24        933.17        15.27 o                         
  -8   5   7        401.71        409.27        10.19 o                         
  -7   5   7        858.84        882.06        14.34 o                         
  -6   5   7        300.99        325.86        10.19 o                         
  -5   5   7        623.89        710.40        12.76 o                         
  -4   5   7       4200.04       4427.17        50.76 o                         
  -3   5   7        432.82        469.24        11.08 o                         
  -2   5   7        198.20        186.81         7.74 o                         
  -1   5   7       1694.22       1748.07        25.84 o                         
   0   5   7         15.75         11.97         4.75 o                         
   1   5   7         40.34         50.04         5.31 o                         
   2   5   7       1784.03       1797.54        27.96 o                         
   3   5   7       1454.56       1371.63        25.37 o                         
   4   5   7        690.90        730.53        21.88 o                         
   5   5   7        675.76        697.37        18.10 o                         
   6   5   7         78.15         67.50         9.66 o                         
   7   5   7       1110.09       1105.52        28.03 o                         
   8   5   7       1505.14       1594.70        32.39 o                         
   9   5   7        220.75        232.55        19.85 o                         
  10   5   7        101.71         64.59        12.61 o                         
  11   5   7       2241.76       2385.56        40.82 o                         
  12   5   7        651.81        650.07        22.47 o                         
  13   5   7        448.66        431.09        17.04 o                         
  14   5   7        809.85        788.56        24.49 o                         
  15   5   7          8.97         19.89        10.50 o                         
  16   5   7         20.61         10.72        10.77 o                         
 -17   6   7         10.71          5.01        13.64 o                         
 -16   6   7        265.63        246.41        19.23 o                         
 -15   6   7        110.37        157.86        21.90 o                         
 -14   6   7        652.23        651.04        30.65 o                         
 -13   6   7         98.81        101.28        14.13 o                         
 -12   6   7         75.17         92.90        13.96 o                         
 -11   6   7       1814.19       1868.49        30.15 o                         
 -10   6   7         63.21         79.04         7.74 o                         
  -9   6   7         20.24         27.05         6.46 o                         
  -8   6   7       3682.07       3846.84        41.43 o                         
  -7   6   7       1630.01       1603.45        20.25 o                         
  -6   6   7       2976.48       2974.76        32.64 o                         
  -5   6   7         22.44         40.57         5.46 o                         
  -4   6   7        795.65        900.93        15.19 o                         
  -3   6   7        777.93        894.10        14.97 o                         
  -2   6   7        429.39        506.53        11.98 o                         
  -1   6   7       1060.96        984.12        16.03 o                         
   0   6   7       1203.32       1181.53        17.69 o                         
   1   6   7        433.49        480.78        11.16 o                         
   2   6   7        130.37        127.33         6.74 o                         
   3   6   7        107.02        123.58         9.17 o                         
   4   6   7       1138.44       1094.07        21.87 o                         
   5   6   7          0.03         -1.58         6.19 o                         
   6   6   7       3027.90       3215.17        41.59 o                         
   7   6   7         62.79         56.62         9.63 o                         
   8   6   7       1840.63       1851.90        34.98 o                         
   9   6   7         71.12         56.97        10.69 o                         
  10   6   7       1036.46       1082.22        26.62 o                         
  11   6   7        122.59        152.56        12.37 o                         
  12   6   7         42.35         59.35        10.66 o                         
  13   6   7        580.45        603.47        28.19 o                         
  14   6   7        114.57        115.26        12.39 o                         
  15   6   7         18.71         25.63        10.95 o                         
 -16   7   7         10.45         35.15        15.95 o                         
 -15   7   7          2.37          0.97        11.64 o                         
 -14   7   7        394.58        477.77        19.60 o                         
 -13   7   7        157.73        182.07        17.93 o                         
 -12   7   7        956.45       1104.66        26.21 o                         
 -11   7   7        177.56        204.47        11.46 o                         
 -10   7   7       1515.87       1562.08        24.93 o                         
  -9   7   7        344.32        331.90        12.76 o                         
  -8   7   7          3.56          1.33         5.97 o                         
  -7   7   7        454.21        463.61        11.85 o                         
  -6   7   7         66.45         66.93         6.10 o                         
  -5   7   7          0.07          2.73         4.49 o                         
  -4   7   7       1609.34       1498.61        21.10 o                         
  -3   7   7        122.46        191.61         8.58 o                         
  -2   7   7        434.29        402.87        10.43 o                         
  -1   7   7         19.23         25.27         5.10 o                         
   0   7   7        193.18        233.45         9.18 o                         
   1   7   7          0.55          0.60         4.86 o                         
   2   7   7        654.92        633.17        16.05 o                         
   3   7   7        314.96        385.02        14.65 o                         
   4   7   7          7.25         -1.80         7.41 o                         
   5   7   7        697.19        757.34        21.44 o                         
   6   7   7       3012.31       3074.85        46.37 o                         
   7   7   7          0.69         -4.60         8.04 o                         
   8   7   7          3.24         10.00         8.05 o                         
   9   7   7        607.09        607.29        20.23 o                         
  10   7   7        254.37        279.98        14.61 o                         
  11   7   7        122.05        101.37        12.06 o                         
  12   7   7        465.34        445.73        24.59 o                         
  13   7   7         16.81         15.38         9.87 o                         
  14   7   7         58.93         57.61        10.71 o                         
  15   7   7         40.23         72.85        25.48 o                         
 -15   8   7        231.52        243.40        22.60 o                         
 -14   8   7        144.27        168.76        22.83 o                         
 -13   8   7        603.78        694.72        23.29 o                         
 -12   8   7          0.22          3.40         9.68 o                         
 -11   8   7          0.20         -4.17         8.39 o                         
 -10   8   7          1.29         -3.52         6.39 o                         
  -9   8   7        219.52        236.93        11.90 o                         
  -8   8   7        226.93        237.72        11.36 o                         
  -7   8   7        244.73        243.77        11.82 o                         
  -6   8   7       1574.65       1695.32        25.85 o                         
  -5   8   7         43.43         46.19         7.59 o                         
  -4   8   7        760.60        704.03        14.32 o                         
  -3   8   7        150.63        180.30         8.16 o                         
  -2   8   7          5.41          6.28         4.92 o                         
  -1   8   7       2063.52       2134.96        26.90 o                         
   0   8   7        344.11        368.53        11.17 o                         
   1   8   7       1592.08       1646.23        22.90 o                         
   2   8   7       3818.88       3720.69        46.28 o                         
   3   8   7         19.07         13.50         5.53 o                         
   4   8   7       1441.55       1413.01        28.14 o                         
   5   8   7       1632.64       1663.88        31.88 o                         
   6   8   7        305.13        330.29        14.39 o                         
   7   8   7         29.66         31.14         8.44 o                         
   8   8   7        193.82        178.73        12.52 o                         
   9   8   7        113.24        143.15        16.09 o                         
  10   8   7         24.70         26.50         8.80 o                         
  11   8   7        251.26        263.38        14.35 o                         
  12   8   7         58.27         47.51        10.12 o                         
  13   8   7        221.16        228.84        13.94 o                         
  14   8   7         39.02         19.59        10.92 o                         
 -14   9   7        130.41        141.89        14.51 o                         
 -13   9   7        131.64        148.00        23.97 o                         
 -12   9   7          1.07          9.43         9.78 o                         
 -11   9   7          3.80         12.60         8.31 o                         
 -10   9   7          0.05         -8.86         8.86 o                         
  -9   9   7          7.72          8.56        12.77 o                         
  -8   9   7        303.39        323.45        21.65 o                         
  -7   9   7        440.48        527.72        29.06 o                         
  -6   9   7         14.32         33.30        12.48 o                         
  -5   9   7       2221.80       2432.51        43.94 o                         
  -4   9   7         83.59         69.26         9.85 o                         
  -3   9   7        311.49        329.72        13.89 o                         
  -2   9   7        676.25        633.37        14.23 o                         
  -1   9   7          4.42         15.96         6.31 o                         
   0   9   7        146.27        104.70         7.83 o                         
   1   9   7       2712.48       2689.95        34.37 o                         
   2   9   7        158.77        157.61         9.26 o                         
   3   9   7        445.57        429.67        12.63 o                         
   4   9   7          0.23          5.58         6.75 o                         
   5   9   7        269.99        313.02        17.53 o                         
   6   9   7        740.15        727.14        19.69 o                         
   7   9   7        365.56        386.84        17.33 o                         
   8   9   7        219.87        241.08        14.41 o                         
   9   9   7         30.22         46.84         9.27 o                         
  10   9   7         17.51          8.79         7.97 o                         
  11   9   7          0.01         -7.83         7.83 o                         
  12   9   7          7.92         -3.38        10.20 o                         
 -12  10   7          3.31          0.17        20.46 o                         
 -11  10   7        237.61        216.64        21.76 o                         
 -10  10   7         69.53         53.17        24.33 o                         
  -9  10   7        355.83        377.76        27.69 o                         
  -8  10   7        312.69        264.87        24.27 o                         
  -7  10   7        231.44        273.13        20.08 o                         
  -6  10   7         92.51        111.76        13.34 o                         
  -5  10   7         35.29         54.85        12.28 o                         
  -4  10   7         77.60         92.44        11.34 o                         
  -3  10   7        743.17        737.06        21.60 o                         
  -2  10   7         38.18         28.38         9.42 o                         
  -1  10   7        379.92        395.26        11.25 o                         
   0  10   7         66.82         88.35         6.82 o                         
   1  10   7         63.15         37.05         5.93 o                         
   2  10   7         13.72         16.07         5.77 o                         
   3  10   7        129.09        126.29         8.97 o                         
   4  10   7          2.48          3.30         6.22 o                         
   5  10   7          2.08         -7.69         7.76 o                         
   6  10   7         90.03        103.48        10.73 o                         
   7  10   7          1.66          4.55        12.66 o                         
   8  10   7         39.82         31.61         9.14 o                         
   9  10   7         74.16         74.64        12.81 o                         
  10  10   7         23.04         24.74         8.49 o                         
  11  10   7         30.96         32.39         9.43 o                         
 -11  11   7         45.02         20.44        19.45 o                         
 -10  11   7        112.03        105.24        18.15 o                         
  -9  11   7        116.64        128.75        22.38 o                         
  -8  11   7        251.61        258.49        20.39 o                         
  -7  11   7        212.27        163.04        15.69 o                         
  -6  11   7        385.47        474.68        22.67 o                         
  -5  11   7         42.44         29.19        10.69 o                         
  -4  11   7         18.15         25.44        10.81 o                         
  -3  11   7        432.74        463.23        19.68 o                         
  -2  11   7          7.30          3.73         9.08 o                         
  -1  11   7          6.88         15.14         9.52 o                         
   0  11   7         81.71        100.45         7.02 o                         
   1  11   7          2.59         12.70         6.40 o                         
   2  11   7         59.55         71.87         6.96 o                         
   3  11   7         50.85         44.70         5.75 o                         
   4  11   7         42.40         52.23         7.42 o                         
   5  11   7          0.35         -8.74         8.74 o                         
   6  11   7         22.67         31.28         8.87 o                         
   7  11   7        207.58        218.31        12.10 o                         
   8  11   7         16.64          8.18         7.96 o                         
   9  11   7         14.17          2.16         8.08 o                         
  -9  12   7         35.33          3.06        20.58 o                         
  -8  12   7        243.67        229.77        20.91 o                         
  -7  12   7        152.97        139.23        17.13 o                         
  -6  12   7          5.50         -7.47        13.34 o                         
  -5  12   7          2.10         -4.50        21.31 o                         
  -4  12   7         18.83         12.02        16.46 o                         
  -3  12   7         79.02         91.31        16.92 o                         
  -2  12   7          0.58         10.80        13.64 o                         
  -1  12   7          4.56          1.72         9.36 o                         
   0  12   7         92.43         90.70        13.10 o                         
   1  12   7         10.71          7.16         6.24 o                         
   2  12   7         36.89         29.87         8.65 o                         
   3  12   7          0.12          1.89         8.26 o                         
   4  12   7        172.53        180.30        11.58 o                         
   5  12   7          0.77          8.82        11.69 o                         
   6  12   7        283.35        323.81        30.99 o                         
   7  12   7         21.79         10.65        15.04 o                         
  -5  13   7         72.20         99.78        18.93 o                         
  -4  13   7         43.36         11.33        15.40 o                         
  -3  13   7         22.14         19.64        12.80 o                         
  -2  13   7          9.48         14.51        12.44 o                         
  -1  13   7          0.04         24.25        10.39 o                         
   0  13   7         26.76         42.43        12.91 o                         
   1  13   7         27.97         33.69        22.77 o                         
   2  13   7         21.14         -6.52        15.16 o                         
   3  13   7         62.38         76.25        10.35 o                         
   4  13   7         34.22         14.08        10.63 o                         
 -18   0   8        243.78        246.11        26.81 o                         
 -16   0   8       1025.47       1073.43        39.49 o                         
 -14   0   8        119.41        113.47        19.16 o                         
 -12   0   8       2147.59       2164.66        45.55 o                         
 -10   0   8          8.84          3.16         6.83 o                         
  -8   0   8       6261.53       6729.75        85.18 o                         
  -6   0   8        916.10        672.36        18.59 o                         
  -4   0   8        754.18        819.02        20.31 o                         
  -2   0   8        402.23        309.82        15.73 o                         
   0   0   8       3125.44       2946.96        57.69 o                         
   2   0   8        832.49        801.11        27.58 o                         
   4   0   8       1204.19       1432.47        34.18 o                         
   6   0   8         14.35          5.09         9.69 o                         
   8   0   8       6931.89       7012.33       148.07 o                         
  10   0   8        244.44        278.66        18.54 o                         
  12   0   8          2.67         26.04        12.93 o                         
  14   0   8         13.24          5.71        13.79 o                         
  16   0   8        534.81        539.20        28.54 o                         
 -18   1   8         41.03          9.69        14.76 o                         
 -17   1   8         14.78         34.77        13.88 o                         
 -16   1   8         12.02         24.99        13.00 o                         
 -15   1   8         99.14        100.24        13.52 o                         
 -14   1   8         96.82         75.61        11.49 o                         
 -13   1   8        294.41        318.69        15.89 o                         
 -12   1   8          3.57          1.61         7.59 o                         
 -11   1   8        138.18        159.70         8.94 o                         
 -10   1   8        159.86        185.56         7.82 o                         
  -9   1   8        933.86        979.31        15.21 o                         
  -8   1   8        410.20        433.85        10.59 o                         
  -7   1   8        169.97        137.86         7.07 o                         
  -6   1   8       1117.05       1263.03        18.05 o                         
  -5   1   8        275.33        366.67        10.42 o                         
  -4   1   8       3076.24       3103.73        35.74 o                         
  -3   1   8        179.16        251.51        10.66 o                         
  -2   1   8         26.75         19.99         5.32 o                         
  -1   1   8        260.18        258.54         9.47 o                         
   0   1   8       2464.32       2177.71        32.55 o                         
   1   1   8       3363.41       3135.17        43.63 o                         
   2   1   8         30.52         29.07         6.78 o                         
   3   1   8        505.30        462.47        14.31 o                         
   4   1   8        244.51        241.81        11.01 o                         
   5   1   8       4120.58       3980.87        49.43 o                         
   6   1   8        894.29        956.88        21.42 o                         
   7   1   8       1604.48       1634.17        27.72 o                         
   8   1   8         20.24         22.37         6.81 o                         
   9   1   8          8.36         -1.94         7.00 o                         
  10   1   8        792.49        818.01        20.07 o                         
  11   1   8        177.46        156.89        11.74 o                         
  12   1   8       1307.08       1288.43        24.45 o                         
  13   1   8         55.28         36.74         9.74 o                         
  14   1   8          8.10         18.87        10.36 o                         
  15   1   8         56.54         51.90        10.41 o                         
  16   1   8        285.30        296.18        21.59 o                         
  17   1   8        406.50        363.38        22.50 o                         
 -18   2   8          5.95        -13.91        13.91 o                         
 -17   2   8         40.69         25.81        13.93 o                         
 -16   2   8         29.94         34.25        11.76 o                         
 -15   2   8        107.20        129.27        15.69 o                         
 -14   2   8          1.97         -5.51         9.23 o                         
 -13   2   8          8.99          3.26         8.40 o                         
 -12   2   8        304.23        269.08        13.57 o                         
 -11   2   8       1170.47       1198.25        20.19 o                         
 -10   2   8        481.58        474.57        12.35 o                         
  -9   2   8          0.06          2.71         4.69 o                         
  -8   2   8         52.88         56.92         5.58 o                         
  -7   2   8         15.75         25.51         7.43 o                         
  -6   2   8         53.93         48.31         5.34 o                         
  -5   2   8       2168.30       2596.11        29.78 o                         
  -4   2   8        773.32        878.85        15.82 o                         
  -3   2   8          7.60         13.31         5.07 o                         
  -2   2   8       4162.89       4214.81        49.29 o                         
  -1   2   8       4365.49       3897.86        46.94 o                         
   0   2   8        189.04        248.21        10.05 o                         
   1   2   8       5974.29       5820.67        66.99 o                         
   2   2   8       5081.75       5234.71        63.01 o                         
   3   2   8        489.14        544.22        14.60 o                         
   4   2   8        135.87        113.96         8.38 o                         
   5   2   8         42.23         44.39         7.08 o                         
   6   2   8        968.26        965.50        19.28 o                         
   7   2   8        138.05        157.91         9.93 o                         
   8   2   8          0.70         -4.23         6.62 o                         
   9   2   8        297.51        342.09        13.67 o                         
  10   2   8         41.25         30.56         8.22 o                         
  11   2   8         98.86         79.44         9.64 o                         
  12   2   8         49.52         50.17         9.11 o                         
  13   2   8        297.83        261.16        14.50 o                         
  14   2   8         38.68         -0.74        11.36 o                         
  15   2   8        185.35        200.00        15.36 o                         
  16   2   8         10.72          1.74         9.88 o                         
  17   2   8        156.80        143.13        14.99 o                         
 -18   3   8         16.97        134.70        47.85 o                         
 -17   3   8         20.23          8.51        15.34 o                         
 -16   3   8          0.21        -10.53        10.53 o                         
 -15   3   8         24.40         38.69        11.71 o                         
 -14   3   8        143.42        145.92        12.83 o                         
 -13   3   8        463.75        455.85        18.14 o                         
 -12   3   8        109.61        120.14        10.50 o                         
 -11   3   8        151.75        124.71         9.52 o                         
 -10   3   8       1265.53       1320.59        18.32 o                         
  -9   3   8         17.64         25.56         5.16 o                         
  -8   3   8       1307.13       1302.06        21.19 o                         
  -7   3   8        299.86        309.51         9.43 o                         
  -6   3   8        900.04        838.24        15.14 o                         
  -5   3   8       2257.11       2189.41        27.79 o                         
  -4   3   8         97.09        123.41         6.81 o                         
  -3   3   8       2285.02       2443.21        29.84 o                         
  -2   3   8        110.18        132.01         7.08 o                         
  -1   3   8        765.00        729.62        16.04 o                         
   0   3   8       4162.30       4293.94        51.48 o                         
   1   3   8        996.63       1098.66        19.83 o                         
   2   3   8         26.20         55.51         6.40 o                         
   3   3   8        295.93        326.83        18.78 o                         
   4   3   8       2147.87       2177.61        28.26 o                         
   5   3   8         37.45         29.68         5.85 o                         
   6   3   8         37.99         53.35         8.66 o                         
   7   3   8        146.29        106.56        10.05 o                         
   8   3   8        155.73        155.57        12.07 o                         
   9   3   8        179.62        213.99        12.00 o                         
  10   3   8         28.24         28.17         8.32 o                         
  11   3   8        216.64        208.70        13.89 o                         
  12   3   8       1009.59       1012.13        22.78 o                         
  13   3   8        453.65        396.39        17.19 o                         
  14   3   8         48.39         41.84        10.31 o                         
  15   3   8        157.83        165.26        13.00 o                         
  16   3   8          4.82         14.56        10.31 o                         
 -18   4   8        287.64        299.71        27.34 o                         
 -17   4   8          0.99         23.07        17.79 o                         
 -16   4   8          4.09         18.49        11.90 o                         
 -15   4   8        212.82        238.96        22.34 o                         
 -14   4   8        113.47         92.45        12.94 o                         
 -13   4   8        217.17        216.91        13.60 o                         
 -12   4   8        624.78        591.53        21.01 o                         
 -11   4   8        469.01        522.20        15.63 o                         
 -10   4   8        142.18        160.49         8.71 o                         
  -9   4   8          0.04          4.31         5.13 o                         
  -8   4   8       2536.90       2478.64        27.07 o                         
  -7   4   8        131.22        103.37         6.60 o                         
  -6   4   8       3359.40       3510.75        43.48 o                         
  -5   4   8         55.31         58.75         5.76 o                         
  -4   4   8        571.51        613.96        12.71 o                         
  -3   4   8       3471.47       3740.29        42.21 o                         
  -2   4   8       1395.21       1354.65        19.85 o                         
  -1   4   8         30.32         26.66         5.94 o                         
   0   4   8        877.78       1055.80        18.79 o                         
   1   4   8        267.65        393.09        11.74 o                         
   2   4   8         91.09         81.22         6.71 o                         
   3   4   8         19.14         19.93         7.05 o                         
   4   4   8       1589.58       1614.95        30.78 o                         
   5   4   8          5.28          1.63         7.48 o                         
   6   4   8         32.64         18.43         8.53 o                         
   7   4   8        371.64        350.31        15.47 o                         
   8   4   8       1610.07       1549.53        31.34 o                         
   9   4   8        417.37        457.57        20.80 o                         
  10   4   8       1896.04       1972.81        39.28 o                         
  11   4   8          7.34         28.38        11.52 o                         
  12   4   8          7.19         14.23        10.57 o                         
  13   4   8        339.61        401.43        19.67 o                         
  14   4   8        669.44        685.23        22.46 o                         
  15   4   8        162.77        149.30        12.79 o                         
  16   4   8        317.94        334.25        17.52 o                         
 -17   5   8        182.94        170.26        16.49 o                         
 -16   5   8        138.10        145.07        15.24 o                         
 -15   5   8        426.54        460.70        21.23 o                         
 -14   5   8        249.18        328.41        18.83 o                         
 -13   5   8         13.32         26.02         9.43 o                         
 -12   5   8        103.06         76.97        10.35 o                         
 -11   5   8         67.98         95.24         9.69 o                         
 -10   5   8        405.67        458.87        17.10 o                         
  -9   5   8         37.95         47.42         6.51 o                         
  -8   5   8       1499.21       1525.21        19.62 o                         
  -7   5   8          9.61         14.25         5.17 o                         
  -6   5   8         43.03         91.87         6.48 o                         
  -5   5   8        143.57        179.91         8.25 o                         
  -4   5   8       2024.95       2246.64        28.42 o                         
  -3   5   8        144.44        180.30        10.72 o                         
  -2   5   8         47.70         61.41         6.34 o                         
  -1   5   8       1492.45       1344.53        20.20 o                         
   0   5   8         20.41          5.83         4.60 o                         
   1   5   8        300.54        372.01        12.50 o                         
   2   5   8        277.11        221.85         9.84 o                         
   3   5   8        171.14        154.82        10.90 o                         
   4   5   8        325.64        434.11        17.04 o                         
   5   5   8          1.04         -2.44         7.20 o                         
   6   5   8        286.22        283.40        14.56 o                         
   7   5   8        496.69        488.86        20.33 o                         
   8   5   8        335.67        381.12        20.32 o                         
   9   5   8        346.72        367.29        19.79 o                         
  10   5   8       2073.79       2008.64        39.57 o                         
  11   5   8        661.95        781.78        29.71 o                         
  12   5   8       1682.60       1681.48        34.92 o                         
  13   5   8        246.63        291.63        18.15 o                         
  14   5   8        241.36        263.47        18.07 o                         
  15   5   8         70.58         68.00        12.85 o                         
 -16   6   8        108.09         92.77        13.94 o                         
 -15   6   8          0.78         11.75        11.08 o                         
 -14   6   8          6.22         23.20        10.73 o                         
 -13   6   8        562.02        565.17        21.70 o                         
 -12   6   8         31.31         53.12         9.77 o                         
 -11   6   8        343.91        319.62        14.82 o                         
 -10   6   8        666.08        713.14        17.93 o                         
  -9   6   8        166.22        142.57         8.91 o                         
  -8   6   8         16.36         29.28         6.76 o                         
  -7   6   8        566.39        545.83        13.03 o                         
  -6   6   8          8.71          7.27         5.30 o                         
  -5   6   8        214.22        204.40         9.33 o                         
  -4   6   8       1111.77       1120.41        18.86 o                         
  -3   6   8          1.40          7.82         4.92 o                         
  -2   6   8        469.54        488.65        12.70 o                         
  -1   6   8       3213.21       3220.44        41.09 o                         
   0   6   8        478.21        525.89        12.73 o                         
   1   6   8        556.61        573.24        12.52 o                         
   2   6   8          9.87         15.05         5.85 o                         
   3   6   8       1564.61       1646.36        27.97 o                         
   4   6   8         69.69         73.24         8.82 o                         
   5   6   8        215.40        250.45        13.49 o                         
   6   6   8        991.02        887.92        25.00 o                         
   7   6   8        618.81        626.74        21.96 o                         
   8   6   8          3.82         14.84         9.47 o                         
   9   6   8        778.56        819.29        24.96 o                         
  10   6   8         68.65         86.38        12.83 o                         
  11   6   8          0.08         11.99        10.56 o                         
  12   6   8         17.17         19.26        11.60 o                         
  13   6   8          8.78         17.23        11.50 o                         
  14   6   8        455.62        325.79        18.74 o                         
  15   6   8        222.34        216.16        17.65 o                         
 -16   7   8        106.97         73.97        15.21 o                         
 -15   7   8        227.42        249.55        17.35 o                         
 -14   7   8        110.44        125.94        15.44 o                         
 -13   7   8        187.37        187.97        13.27 o                         
 -12   7   8        208.27        187.16        13.82 o                         
 -11   7   8         84.68        120.38        10.12 o                         
 -10   7   8        266.31        247.02        12.13 o                         
  -9   7   8       1255.63       1305.48        21.99 o                         
  -8   7   8          4.65          5.17         6.64 o                         
  -7   7   8          3.55         -5.70         5.70 o                         
  -6   7   8        697.23        681.14        14.88 o                         
  -5   7   8       2297.11       2363.79        29.49 o                         
  -4   7   8       1588.47       1595.18        22.00 o                         
  -3   7   8       2453.75       2650.69        35.50 o                         
  -2   7   8       1321.77       1338.63        20.73 o                         
  -1   7   8        135.36        152.15         9.18 o                         
   0   7   8          4.80         11.45         5.14 o                         
   1   7   8         15.21         24.05         5.55 o                         
   2   7   8        780.48        726.38        14.24 o                         
   3   7   8       1307.35       1227.52        36.76 o                         
   4   7   8          2.76         -7.65         7.65 o                         
   5   7   8       4300.42       4341.46        64.25 o                         
   6   7   8        887.56        909.27        27.17 o                         
   7   7   8        636.46        604.78        21.67 o                         
   8   7   8          6.13         -5.97        10.24 o                         
   9   7   8        913.04        932.64        30.43 o                         
  10   7   8        321.81        322.69        18.42 o                         
  11   7   8        265.14        296.51        18.80 o                         
  12   7   8          2.40         19.93         9.72 o                         
  13   7   8         11.25         11.88        10.12 o                         
  14   7   8         73.23         70.15        12.49 o                         
 -15   8   8         11.90          8.04        14.06 o                         
 -14   8   8        283.22        290.67        17.97 o                         
 -13   8   8         33.27         38.36        10.54 o                         
 -12   8   8          0.66          4.04         8.67 o                         
 -11   8   8         38.20         42.05         9.79 o                         
 -10   8   8          1.50         -3.11         7.29 o                         
  -9   8   8         45.53         55.21         7.60 o                         
  -8   8   8        100.56        108.08         8.12 o                         
  -7   8   8        107.15        135.51        10.07 o                         
  -6   8   8        416.22        435.83        12.89 o                         
  -5   8   8        731.25        816.94        17.56 o                         
  -4   8   8       2668.87       2716.39        38.38 o                         
  -3   8   8       1323.63       1322.22        19.91 o                         
  -2   8   8        169.72        164.61         8.14 o                         
  -1   8   8        773.48        733.23        15.97 o                         
   0   8   8       2699.59       2774.18        35.73 o                         
   1   8   8       1541.41       1584.16        25.41 o                         
   2   8   8         82.11         86.28         7.96 o                         
   3   8   8        360.31        355.12        16.89 o                         
   4   8   8         14.91         38.39         9.06 o                         
   5   8   8          4.37          1.81         8.52 o                         
   6   8   8          2.19         -8.30         8.30 o                         
   7   8   8          9.82         21.98         8.97 o                         
   8   8   8         84.65         98.97        11.19 o                         
   9   8   8        399.02        372.63        18.37 o                         
  10   8   8        449.64        413.88        21.43 o                         
  11   8   8         24.75         39.28        10.99 o                         
  12   8   8          4.25         -9.36         9.36 o                         
  13   8   8         47.15         73.08        11.77 o                         
 -14   9   8        186.71        158.46        16.57 o                         
 -13   9   8         28.32         21.49        15.03 o                         
 -12   9   8        121.69        104.68        11.83 o                         
 -11   9   8          0.09          0.08         9.30 o                         
 -10   9   8         87.89         92.59        10.01 o                         
  -9   9   8         64.23         65.86         9.15 o                         
  -8   9   8         78.37         86.28         9.88 o                         
  -7   9   8        132.37        139.25        10.53 o                         
  -6   9   8        107.17        104.09         9.55 o                         
  -5   9   8        202.51        183.17        10.34 o                         
  -4   9   8        224.53        269.40        11.61 o                         
  -3   9   8        207.03        216.44         9.80 o                         
  -2   9   8         55.64         49.86         8.67 o                         
  -1   9   8       1391.44       1317.79        21.70 o                         
   0   9   8        719.76        706.42        19.40 o                         
   1   9   8       1060.49       1030.16        19.16 o                         
   2   9   8        386.47        429.52        13.83 o                         
   3   9   8        655.98        606.87        15.36 o                         
   4   9   8        229.68        234.16        12.53 o                         
   5   9   8          3.58          2.26         7.31 o                         
   6   9   8        194.69        179.73        12.40 o                         
   7   9   8          4.91          7.06         7.80 o                         
   8   9   8         10.63         11.05         8.52 o                         
   9   9   8          7.44         13.89         8.96 o                         
  10   9   8         46.12         40.93         9.90 o                         
  11   9   8         16.50         23.38         9.08 o                         
  12   9   8        234.88        240.08        14.54 o                         
 -12  10   8          1.97          4.04        26.29 o                         
 -11  10   8        150.05        148.28        33.56 o                         
 -10  10   8         44.30         59.20        21.76 o                         
  -9  10   8         12.11         12.10        15.53 o                         
  -8  10   8         13.07         21.12        12.52 o                         
  -7  10   8        179.01        192.70        18.24 o                         
  -6  10   8        659.70        626.61        32.23 o                         
  -5  10   8        278.62        222.04        20.40 o                         
  -4  10   8        173.28        177.87        13.74 o                         
  -3  10   8       1581.30       1603.94        32.32 o                         
  -2  10   8        106.81        120.87         8.28 o                         
  -1  10   8         63.89         61.34         7.06 o                         
   0  10   8        358.46        390.84        12.33 o                         
   1  10   8        203.00        239.40        12.92 o                         
   2  10   8         40.38         74.07        11.70 o                         
   3  10   8       1068.94       1083.14        31.58 o                         
   4  10   8        192.47        198.93        11.74 o                         
   5  10   8          0.85          7.74         6.89 o                         
   6  10   8        222.38        213.23        12.72 o                         
   7  10   8        210.36        223.75        13.26 o                         
   8  10   8          4.22          7.26         8.59 o                         
   9  10   8         14.91         21.49        11.08 o                         
  10  10   8         19.06         16.59         9.14 o                         
  11  10   8        122.05        126.05        14.16 o                         
 -10  11   8          8.87         -0.03        17.49 o                         
  -9  11   8        122.78        157.50        26.64 o                         
  -8  11   8          0.01         14.60        15.00 o                         
  -7  11   8        101.95         93.44        14.17 o                         
  -6  11   8        316.24        322.58        22.99 o                         
  -5  11   8        201.56        136.76        16.90 o                         
  -4  11   8         93.21         91.09        12.67 o                         
  -3  11   8         11.27         12.68        10.75 o                         
  -2  11   8          1.23          3.02         9.64 o                         
  -1  11   8         44.48         46.79         7.74 o                         
   0  11   8         14.74         10.16         6.63 o                         
   1  11   8        149.57        126.76         9.91 o                         
   2  11   8        114.98         88.32         8.24 o                         
   3  11   8         31.93         17.64         6.85 o                         
   4  11   8         81.75         93.52         9.27 o                         
   5  11   8        536.05        527.27        22.04 o                         
   6  11   8        161.46        202.90        19.02 o                         
   7  11   8        649.70        673.79        29.36 o                         
   8  11   8         92.77         98.74        12.10 o                         
   9  11   8         48.69         76.63        15.31 o                         
  -8  12   8          1.45        -18.50        18.50 o                         
  -7  12   8          0.06         11.86        12.49 o                         
  -6  12   8        372.29        368.53        21.42 o                         
  -5  12   8        243.64        224.61        17.88 o                         
  -4  12   8        205.69        246.84        17.25 o                         
  -3  12   8         74.94         88.70        16.31 o                         
  -2  12   8          0.10          4.12         9.49 o                         
  -1  12   8         13.46          2.29         9.49 o                         
   0  12   8         13.47          8.47        10.12 o                         
   1  12   8         32.57         34.88         7.04 o                         
   2  12   8          1.46         12.50         6.66 o                         
   3  12   8         23.18         17.63         7.71 o                         
   4  12   8          4.53         20.71        11.18 o                         
   5  12   8         26.50         31.39        11.19 o                         
   6  12   8         10.65         15.90        15.13 o                         
  -4  13   8          0.02          2.11        13.28 o                         
  -3  13   8         71.49         81.61        14.56 o                         
  -2  13   8        270.49        278.90        17.67 o                         
  -1  13   8         45.31         42.72        15.52 o                         
   0  13   8         37.50         45.45        13.47 o                         
   1  13   8          0.88          1.51        21.50 o                         
   2  13   8          3.30         -7.52         7.52 o                         
 -17   0   9        497.60        416.10        30.56 o                         
 -15   0   9          4.45        -15.14        15.14 o                         
 -13   0   9        456.36        411.55        21.90 o                         
 -11   0   9        536.48        571.40        20.82 o                         
  -9   0   9        346.57        288.25        16.40 o                         
  -7   0   9        620.10        588.50        18.81 o                         
  -5   0   9        240.91        157.44        11.09 o                         
  -3   0   9        175.80        250.92        13.59 o                         
  -1   0   9       1432.22       1406.36        34.95 o                         
   1   0   9        249.86        179.84        15.00 o                         
   3   0   9       3909.43       3815.27        74.83 o                         
   5   0   9       1018.37       1069.96        33.23 o                         
   7   0   9          7.72          0.74        11.56 o                         
   9   0   9        117.17        128.88        14.71 o                         
  11   0   9        144.99        190.24        20.83 o                         
  13   0   9         73.31         51.81        16.10 o                         
  15   0   9        212.19        225.11        23.21 o                         
 -18   1   9        113.55        116.90        17.94 o                         
 -17   1   9          6.32         -5.10        12.57 o                         
 -16   1   9         39.07         73.73        13.78 o                         
 -15   1   9        129.20        121.42        15.24 o                         
 -14   1   9         66.26         86.23        11.76 o                         
 -13   1   9        296.56        344.72        16.31 o                         
 -12   1   9       2987.36       3202.84        42.02 o                         
 -11   1   9         10.35         10.11         6.89 o                         
 -10   1   9          0.58          7.41         5.45 o                         
  -9   1   9        181.59        191.93         8.22 o                         
  -8   1   9         15.44         18.23         5.43 o                         
  -7   1   9         19.10         21.66         5.57 o                         
  -6   1   9        167.01        182.37        10.56 o                         
  -5   1   9        962.27        862.02        15.37 o                         
  -4   1   9       1582.44       1623.58        22.70 o                         
  -3   1   9       1769.80       1531.68        23.17 o                         
  -2   1   9          0.73         21.30         5.82 o                         
  -1   1   9         39.77         35.79         6.34 o                         
   0   1   9       2437.06       2358.95        38.27 o                         
   1   1   9       1943.71       1965.52        32.48 o                         
   2   1   9        286.34        272.64        13.56 o                         
   3   1   9          7.91         -1.10         6.24 o                         
   4   1   9        164.80        150.03        10.33 o                         
   5   1   9        251.20        266.52        14.74 o                         
   6   1   9       1445.70       1392.60        30.45 o                         
   7   1   9        503.68        451.77        15.83 o                         
   8   1   9        360.53        401.30        15.45 o                         
   9   1   9        687.49        682.67        20.82 o                         
  10   1   9         43.49         37.81         8.54 o                         
  11   1   9         63.45         94.21        10.88 o                         
  12   1   9          9.21         11.02         9.13 o                         
  13   1   9         64.42         48.34        10.79 o                         
  14   1   9        240.07        237.26        15.34 o                         
  15   1   9        160.36        147.18        14.54 o                         
  16   1   9         82.31         82.84        19.03 o                         
 -18   2   9          0.04          1.27        14.71 o                         
 -17   2   9          4.59         -1.66        13.36 o                         
 -16   2   9        310.07        348.73        23.53 o                         
 -15   2   9          9.35         -1.54        13.33 o                         
 -14   2   9         15.03         12.57        10.60 o                         
 -13   2   9        105.95         93.48        11.93 o                         
 -12   2   9          3.05         -3.50         7.97 o                         
 -11   2   9          0.26          2.39         7.17 o                         
 -10   2   9         48.04         25.44         6.31 o                         
  -9   2   9        114.43        112.18         7.33 o                         
  -8   2   9         35.25         34.69         5.67 o                         
  -7   2   9         21.71         10.54         5.27 o                         
  -6   2   9         44.73         26.95         5.48 o                         
  -5   2   9        677.92        769.92        13.98 o                         
  -4   2   9        372.00        262.52         9.93 o                         
  -3   2   9         29.71         17.94         5.45 o                         
  -2   2   9        850.56        811.81        16.22 o                         
  -1   2   9        301.19        331.55        13.24 o                         
   0   2   9       1712.27       2117.59        30.76 o                         
   1   2   9       6279.37       6234.88        72.15 o                         
   2   2   9       1755.80       1690.94        28.20 o                         
   3   2   9        118.19        119.05         8.51 o                         
   4   2   9        915.53       1097.41        21.27 o                         
   5   2   9        131.04        138.24         9.46 o                         
   6   2   9        273.72        244.86        11.86 o                         
   7   2   9        377.92        401.00        15.03 o                         
   8   2   9         14.83          8.34         7.36 o                         
   9   2   9         44.35         37.83         9.24 o                         
  10   2   9        791.28        792.85        22.18 o                         
  11   2   9         13.16          5.98         8.91 o                         
  12   2   9        658.92        732.92        21.18 o                         
  13   2   9         79.23         78.56        14.23 o                         
  14   2   9          0.13         -5.26        10.00 o                         
  15   2   9          0.77          4.51        10.30 o                         
  16   2   9        382.56        416.32        18.56 o                         
 -18   3   9         13.29        -11.96        17.67 o                         
 -17   3   9          0.37         12.17        13.96 o                         
 -16   3   9        240.68        212.44        17.67 o                         
 -15   3   9         77.46         90.56        14.77 o                         
 -14   3   9         74.66         71.14        11.59 o                         
 -13   3   9        176.97        123.74        11.33 o                         
 -12   3   9         89.57        109.51        10.28 o                         
 -11   3   9        152.66        185.43        11.67 o                         
 -10   3   9        439.20        452.81        14.25 o                         
  -9   3   9         79.54         94.44         6.80 o                         
  -8   3   9          4.93          4.91         5.91 o                         
  -7   3   9         12.71          5.28         5.32 o                         
  -6   3   9          7.17         11.60         5.23 o                         
  -5   3   9       1326.15       1406.11        21.97 o                         
  -4   3   9        100.67        121.93         7.20 o                         
  -3   3   9       1583.12       1737.55        23.96 o                         
  -2   3   9         28.05         22.66         5.89 o                         
  -1   3   9       1521.76       1408.49        22.79 o                         
   0   3   9        592.10        673.59        15.43 o                         
   1   3   9       6794.84       7397.45        83.68 o                         
   2   3   9        781.73        616.05        14.76 o                         
   3   3   9       2366.96       2456.08        35.27 o                         
   4   3   9        590.45        560.33        17.53 o                         
   5   3   9        867.61        857.74        23.91 o                         
   6   3   9        122.40        135.38         9.74 o                         
   7   3   9         69.40         31.42         8.20 o                         
   8   3   9         25.46         34.07         7.66 o                         
   9   3   9        422.64        366.55        15.21 o                         
  10   3   9        155.19        163.01        11.85 o                         
  11   3   9        868.23        862.17        38.30 o                         
  12   3   9        359.09        335.53        17.25 o                         
  13   3   9         18.23         34.82        10.19 o                         
  14   3   9        220.84        206.70        16.21 o                         
  15   3   9        319.39        320.72        20.08 o                         
  16   3   9        382.86        429.32        20.16 o                         
 -17   4   9          5.76         18.86        13.35 o                         
 -16   4   9         87.24         96.35        14.39 o                         
 -15   4   9         14.40         27.69        11.89 o                         
 -14   4   9        235.31        229.36        18.96 o                         
 -13   4   9          0.03         -0.46         8.94 o                         
 -12   4   9         12.06         25.93         9.21 o                         
 -11   4   9        185.03        154.98        12.14 o                         
 -10   4   9        262.98        262.54        11.52 o                         
  -9   4   9       1441.91       1429.75        20.89 o                         
  -8   4   9        267.97        282.46         9.80 o                         
  -7   4   9       2030.07       2140.86        27.24 o                         
  -6   4   9        109.62        103.21         7.17 o                         
  -5   4   9          1.74          7.79         5.14 o                         
  -4   4   9         23.80         24.76         5.29 o                         
  -3   4   9         35.61         66.26         6.24 o                         
  -2   4   9        380.44        503.92        12.82 o                         
  -1   4   9       2814.94       3126.59        40.25 o                         
   0   4   9         34.28         56.63         6.92 o                         
   1   4   9        677.32        623.64        19.79 o                         
   2   4   9        667.05        638.63        15.97 o                         
   3   4   9        253.62        321.14        11.13 o                         
   4   4   9       1075.98       1048.16        23.55 o                         
   5   4   9       1231.14       1323.70        29.49 o                         
   6   4   9          0.01         -7.65         7.65 o                         
   7   4   9        169.40        186.33        14.34 o                         
   8   4   9        723.35        739.93        24.94 o                         
   9   4   9        135.72        114.43        14.96 o                         
  10   4   9         45.81         48.47        11.86 o                         
  11   4   9        580.80        577.37        25.07 o                         
  12   4   9         13.54         26.72        12.46 o                         
  13   4   9        472.26        442.40        21.55 o                         
  14   4   9        169.34        185.23        16.61 o                         
  15   4   9          0.08         22.10        12.13 o                         
 -17   5   9        221.67        197.84        18.19 o                         
 -16   5   9          1.41         29.80        12.58 o                         
 -15   5   9        211.37        217.42        17.32 o                         
 -14   5   9        226.14        213.50        19.21 o                         
 -13   5   9         14.43          6.77        10.71 o                         
 -12   5   9        474.57        448.58        18.59 o                         
 -11   5   9        955.61        988.91        23.53 o                         
 -10   5   9         53.82         48.52         8.14 o                         
  -9   5   9       2447.76       2330.46        32.14 o                         
  -8   5   9        140.46        143.37         8.11 o                         
  -7   5   9       1020.00       1050.72        17.80 o                         
  -6   5   9          0.02         13.70         5.99 o                         
  -5   5   9        410.04        379.06        12.20 o                         
  -4   5   9        691.45        658.71        14.10 o                         
  -3   5   9        172.75        220.45         9.76 o                         
  -2   5   9          3.31          7.19         5.30 o                         
  -1   5   9         99.90        109.76         7.45 o                         
   0   5   9        167.05        177.14         9.44 o                         
   1   5   9         14.37         11.92         6.48 o                         
   2   5   9        926.68        941.89        19.35 o                         
   3   5   9       1188.67       1250.11        25.12 o                         
   4   5   9        238.88        229.26        13.67 o                         
   5   5   9        813.41        868.93        21.95 o                         
   6   5   9         21.71         10.54         9.15 o                         
   7   5   9        885.97        935.83        27.47 o                         
   8   5   9       2122.84       2034.36        41.71 o                         
   9   5   9        442.77        433.55        20.40 o                         
  10   5   9          4.04          4.81        10.98 o                         
  11   5   9        216.51        214.15        17.06 o                         
  12   5   9         33.90         47.82        12.77 o                         
  13   5   9          2.01         -0.22        10.55 o                         
  14   5   9        212.94        180.27        16.16 o                         
  15   5   9        152.92        150.58        15.02 o                         
 -16   6   9         14.63         27.74        13.38 o                         
 -15   6   9         30.19         19.53        11.94 o                         
 -14   6   9        235.46        241.17        25.21 o                         
 -13   6   9          0.19         -3.62        10.04 o                         
 -12   6   9        131.54        156.80        12.94 o                         
 -11   6   9         67.42         74.99        10.18 o                         
 -10   6   9        935.40       1045.12        21.65 o                         
  -9   6   9        139.72        143.63        11.01 o                         
  -8   6   9         95.42         62.17         8.03 o                         
  -7   6   9        146.75        120.96         9.39 o                         
  -6   6   9         32.15          9.99         5.92 o                         
  -5   6   9        970.92        946.30        20.73 o                         
  -4   6   9        152.92        120.87         7.51 o                         
  -3   6   9        162.97        180.50         8.68 o                         
  -2   6   9        319.63        323.72        10.90 o                         
  -1   6   9        163.70        173.65         8.63 o                         
   0   6   9       1541.31       1639.09        27.43 o                         
   1   6   9        383.95        371.66        15.66 o                         
   2   6   9         55.82         64.01         7.32 o                         
   3   6   9       1014.25        979.16        22.12 o                         
   4   6   9       1668.99       1754.78        31.44 o                         
   5   6   9          0.29          2.82         8.80 o                         
   6   6   9        672.81        654.65        23.03 o                         
   7   6   9        114.61        139.90        13.89 o                         
   8   6   9        448.95        403.55        19.33 o                         
   9   6   9        417.65        449.73        21.94 o                         
  10   6   9        138.14        134.79        15.77 o                         
  11   6   9          0.21          2.17        11.99 o                         
  12   6   9        513.08        461.63        22.03 o                         
  13   6   9        324.28        317.79        18.60 o                         
  14   6   9        376.80        345.97        22.04 o                         
 -15   7   9         12.44         -4.85        12.82 o                         
 -14   7   9          5.36         -4.73        13.10 o                         
 -13   7   9         24.84         10.69        16.08 o                         
 -12   7   9        470.01        497.16        28.29 o                         
 -11   7   9        342.77        356.30        15.53 o                         
 -10   7   9        232.37        201.95        11.53 o                         
  -9   7   9        128.33        132.29        10.13 o                         
  -8   7   9         94.81         93.17         9.22 o                         
  -7   7   9          0.01         -4.97         7.08 o                         
  -6   7   9        579.68        597.03        16.13 o                         
  -5   7   9       2169.62       2210.60        42.02 o                         
  -4   7   9       2453.35       2419.35        35.80 o                         
  -3   7   9       2641.35       2748.80        36.76 o                         
  -2   7   9         66.70         90.78         8.09 o                         
  -1   7   9        411.19        372.58        12.08 o                         
   0   7   9       1483.07       1505.82        22.44 o                         
   1   7   9        161.80        172.16         9.24 o                         
   2   7   9        416.04        435.00        14.15 o                         
   3   7   9        909.79        883.36        23.68 o                         
   4   7   9        475.74        458.42        19.43 o                         
   5   7   9       2265.86       2259.09        44.92 o                         
   6   7   9        323.81        341.50        18.02 o                         
   7   7   9         22.16          6.14        11.01 o                         
   8   7   9         49.22         46.39        11.10 o                         
   9   7   9          2.93         10.24        11.09 o                         
  10   7   9         19.77         28.60        11.72 o                         
  11   7   9         94.94        136.57        13.93 o                         
  12   7   9        195.53        211.11        15.26 o                         
  13   7   9          1.66         -1.03         9.84 o                         
  14   7   9         86.87        124.37        15.17 o                         
 -14   8   9          2.81         11.36        10.53 o                         
 -13   8   9        113.01        108.41        13.38 o                         
 -12   8   9         59.57         83.20        11.09 o                         
 -11   8   9        122.03        125.66        16.85 o                         
 -10   8   9         14.44         17.57         8.29 o                         
  -9   8   9        389.45        393.29        14.72 o                         
  -8   8   9        809.63        854.37        19.42 o                         
  -7   8   9        593.59        629.28        16.00 o                         
  -6   8   9        392.31        377.34        16.20 o                         
  -5   8   9        494.25        534.82        15.42 o                         
  -4   8   9        196.33        251.10        11.99 o                         
  -3   8   9         67.96         86.76         9.17 o                         
  -2   8   9        189.16        192.58        10.37 o                         
  -1   8   9       1046.83       1070.52        19.87 o                         
   0   8   9         50.23         48.26         8.13 o                         
   1   8   9          1.27         -1.15         6.95 o                         
   2   8   9        366.50        381.31        16.62 o                         
   3   8   9          4.25         -7.73         7.86 o                         
   4   8   9        228.83        229.85        14.26 o                         
   5   8   9         70.41         93.49        10.70 o                         
   6   8   9         91.27         77.59        10.81 o                         
   7   8   9        385.76        366.51        18.50 o                         
   8   8   9          8.15         23.97        11.79 o                         
   9   8   9          9.45          6.57         9.15 o                         
  10   8   9         35.08         31.19        10.51 o                         
  11   8   9        166.27        178.00        13.98 o                         
  12   8   9          0.69          9.99         9.97 o                         
  13   8   9        142.72        137.50        14.53 o                         
 -13   9   9        328.11        300.91        16.57 o                         
 -12   9   9         24.39         18.31        12.06 o                         
 -11   9   9         29.02         25.74         9.68 o                         
 -10   9   9         42.42         56.43        12.65 o                         
  -9   9   9         28.69         37.16         8.45 o                         
  -8   9   9         13.89         18.83         6.63 o                         
  -7   9   9        487.97        574.95        15.31 o                         
  -6   9   9         75.95         80.20         8.33 o                         
  -5   9   9        216.45        192.07        10.60 o                         
  -4   9   9        426.25        450.86        13.86 o                         
  -3   9   9         36.42         19.57         8.93 o                         
  -2   9   9       1508.95       1571.71        24.95 o                         
  -1   9   9          0.13          0.25         6.47 o                         
   0   9   9        231.65        304.16        11.92 o                         
   1   9   9         21.93         25.49         7.08 o                         
   2   9   9       1227.24       1290.88        24.38 o                         
   3   9   9        434.43        467.32        19.55 o                         
   4   9   9        154.26        116.59        11.65 o                         
   5   9   9         27.72         19.91         9.13 o                         
   6   9   9         76.07         69.72        11.06 o                         
   7   9   9         18.55         24.09         9.76 o                         
   8   9   9         75.00         77.84        12.37 o                         
   9   9   9        161.26        169.24        13.55 o                         
  10   9   9         91.48         90.78        11.69 o                         
  11   9   9         46.71         50.57        10.71 o                         
 -12  10   9         50.49         22.91        15.59 o                         
 -11  10   9         64.73         88.41        33.31 o                         
 -10  10   9          2.99         -0.17        14.71 o                         
  -9  10   9         25.93         17.50        22.10 o                         
  -8  10   9          2.58         -7.56        12.31 o                         
  -7  10   9         11.89         11.33        10.91 o                         
  -6  10   9         10.86         15.58        14.29 o                         
  -5  10   9        247.41        259.17        17.30 o                         
  -4  10   9         24.37          7.22         7.99 o                         
  -3  10   9         61.21         69.07         8.14 o                         
  -2  10   9        599.27        704.68        16.44 o                         
  -1  10   9        315.71        340.95        14.44 o                         
   0  10   9        576.65        641.73        17.49 o                         
   1  10   9         42.20         31.09         7.52 o                         
   2  10   9        110.95        113.49         8.88 o                         
   3  10   9         16.62          9.17         8.26 o                         
   4  10   9        394.39        456.05        16.96 o                         
   5  10   9        117.04        116.59        13.15 o                         
   6  10   9        187.68        182.21        19.27 o                         
   7  10   9          7.71         -2.97         9.20 o                         
   8  10   9         16.70         26.82         9.81 o                         
   9  10   9          0.01        -10.28        10.28 o                         
  10  10   9         40.06         38.86         9.77 o                         
 -10  11   9        149.58        182.51        22.23 o                         
  -9  11   9         70.02         94.52        16.37 o                         
  -8  11   9        206.70        220.99        21.18 o                         
  -7  11   9          3.61         11.95        12.20 o                         
  -6  11   9        134.94        171.80        16.21 o                         
  -5  11   9          0.00         -2.58        11.76 o                         
  -4  11   9         29.52         13.48        11.40 o                         
  -3  11   9         56.56         50.01        11.73 o                         
  -2  11   9         14.62         -7.33         7.33 o                         
  -1  11   9         13.24          3.83         6.71 o                         
   0  11   9          4.19          2.97         6.75 o                         
   1  11   9          0.75          1.68         6.86 o                         
   2  11   9        771.15        719.11        16.66 o                         
   3  11   9        452.51        405.80        15.98 o                         
   4  11   9        340.90        421.16        16.88 o                         
   5  11   9        119.55         97.08        11.06 o                         
   6  11   9        129.28        121.05        12.00 o                         
   7  11   9          2.02         18.72         9.88 o                         
   8  11   9         44.85         50.22        16.61 o                         
  -7  12   9        112.62        154.22        21.89 o                         
  -6  12   9        102.30        158.38        24.42 o                         
  -5  12   9         59.63         85.77        16.96 o                         
  -4  12   9         89.03        106.31        14.45 o                         
  -3  12   9         46.20         30.39        11.59 o                         
  -2  12   9         22.97         25.38        11.39 o                         
  -1  12   9         17.21          8.17        10.17 o                         
   0  12   9         15.12         19.53         7.53 o                         
   1  12   9         15.59          9.07         6.99 o                         
   2  12   9         13.65          8.91        10.03 o                         
   3  12   9         24.07         45.90         9.79 o                         
   4  12   9        105.75        107.87        10.97 o                         
   5  12   9        344.04        384.00        15.10 o                         
  -1  13   9         87.27        108.91        19.71 o                         
 -18   0  10         83.57         59.60        43.69 o                         
 -16   0  10        138.01        124.68        23.61 o                         
 -14   0  10        157.63        169.24        24.89 o                         
 -12   0  10       2425.60       2679.19        58.67 o                         
 -10   0  10         94.62        120.78        13.85 o                         
  -8   0  10       1211.48       1223.15        28.81 o                         
  -6   0  10        277.75        335.15        15.48 o                         
  -4   0  10       3197.31       3413.75        57.20 o                         
  -2   0  10       1863.04       2000.38        45.70 o                         
   0   0  10       1200.40       1249.10        34.85 o                         
   2   0  10         37.35         28.81        11.51 o                         
   4   0  10         74.51         56.97        15.39 o                         
   6   0  10       1630.97       1836.32        44.80 o                         
   8   0  10       1985.93       2122.07        55.36 o                         
  10   0  10        215.16        192.31        20.19 o                         
  12   0  10         16.97         28.45        27.45 o                         
  14   0  10        681.93        801.47        44.52 o                         
  16   0  10         28.94         73.57        18.58 o                         
 -18   1  10         22.36         27.54        15.91 o                         
 -17   1  10          2.95        -12.65        12.65 o                         
 -16   1  10        454.17        482.77        25.57 o                         
 -15   1  10          2.57          4.91        11.75 o                         
 -14   1  10        209.51        226.94        15.07 o                         
 -13   1  10          2.12          4.24         9.57 o                         
 -12   1  10        185.66        163.87        12.21 o                         
 -11   1  10        510.20        544.78        16.08 o                         
 -10   1  10          1.20         11.08         7.13 o                         
  -9   1  10        105.55         81.60         6.81 o                         
  -8   1  10        202.31        194.56         9.81 o                         
  -7   1  10        236.66        179.23         9.35 o                         
  -6   1  10         30.87         13.67         5.83 o                         
  -5   1  10        106.79         97.87         7.38 o                         
  -4   1  10         47.18         37.10         6.00 o                         
  -3   1  10        548.11        602.62        14.59 o                         
  -2   1  10          7.83         -0.51         5.48 o                         
  -1   1  10       1422.34       1442.02        23.92 o                         
   0   1  10        174.31        184.01        11.03 o                         
   1   1  10       1176.05       1268.70        25.45 o                         
   2   1  10         95.50         71.45         9.08 o                         
   3   1  10         13.41          2.08         6.39 o                         
   4   1  10       1524.42       1497.37        28.19 o                         
   5   1  10        298.09        282.64        12.98 o                         
   6   1  10         16.83         -4.97         7.11 o                         
   7   1  10       1316.16       1389.20        28.54 o                         
   8   1  10        201.06        204.25        13.08 o                         
   9   1  10          1.57        -10.33        10.33 o                         
  10   1  10          0.10         -4.80         9.26 o                         
  11   1  10         64.53         42.12        10.84 o                         
  12   1  10        163.76        190.95        14.37 o                         
  13   1  10        379.31        376.82        18.32 o                         
  14   1  10          6.52         11.60        10.74 o                         
  15   1  10          1.06        -10.49        10.49 o                         
  16   1  10         75.48         78.61        14.45 o                         
 -18   2  10        102.45        104.17        19.51 o                         
 -17   2  10         18.35         -6.66        14.00 o                         
 -16   2  10          5.19         -6.10        12.60 o                         
 -15   2  10        309.66        265.39        18.31 o                         
 -14   2  10         14.73         -6.86        10.40 o                         
 -13   2  10         28.56         34.88        10.48 o                         
 -12   2  10        211.80        214.88        12.88 o                         
 -11   2  10        225.22        172.00        15.30 o                         
 -10   2  10          3.05         -4.30         6.62 o                         
  -9   2  10        134.77        116.82         7.38 o                         
  -8   2  10         23.71         12.46         5.80 o                         
  -7   2  10        133.75        105.06         7.59 o                         
  -6   2  10          3.41         -4.86         4.86 o                         
  -5   2  10        377.71        331.30        11.21 o                         
  -4   2  10          6.09          0.69         5.44 o                         
  -3   2  10         66.57         87.76         7.82 o                         
  -2   2  10         25.70         13.83         5.89 o                         
  -1   2  10        592.58        644.58        16.00 o                         
   0   2  10        580.72        591.75        15.37 o                         
   1   2  10         32.91         74.83         8.10 o                         
   2   2  10          7.73         -5.85         6.62 o                         
   3   2  10        236.93        204.12        12.15 o                         
   4   2  10       2181.22       2287.38        34.06 o                         
   5   2  10        209.86        231.35        13.13 o                         
   6   2  10         66.03         55.50         8.64 o                         
   7   2  10        215.85        218.65        13.96 o                         
   8   2  10         42.70         36.69         9.42 o                         
   9   2  10       1684.16       1846.83        34.81 o                         
  10   2  10         84.98        103.63        11.96 o                         
  11   2  10        560.39        574.26        23.41 o                         
  12   2  10          1.16         -1.12         9.99 o                         
  13   2  10        232.77        253.52        17.37 o                         
  14   2  10         62.83         55.62        13.18 o                         
  15   2  10        782.30        810.60        28.33 o                         
  16   2  10          7.74         27.03        12.48 o                         
 -17   3  10        146.54        120.63        17.21 o                         
 -16   3  10          3.65          8.88        12.58 o                         
 -15   3  10         54.80         48.17        12.59 o                         
 -14   3  10         66.95         58.87        15.03 o                         
 -13   3  10         70.91         52.68        10.78 o                         
 -12   3  10          8.99         12.33         8.60 o                         
 -11   3  10        280.78        286.58        13.60 o                         
 -10   3  10         40.30         34.71         9.34 o                         
  -9   3  10        142.22        151.74         9.42 o                         
  -8   3  10         99.81        110.51         7.52 o                         
  -7   3  10        249.05        291.84        10.53 o                         
  -6   3  10        194.02        241.21        10.45 o                         
  -5   3  10         10.83          7.62         5.02 o                         
  -4   3  10         11.79         10.20         5.26 o                         
  -3   3  10        439.61        439.67        15.49 o                         
  -2   3  10          2.05         -2.10         5.63 o                         
  -1   3  10        244.77        152.35         9.22 o                         
   0   3  10        129.64        125.60         9.17 o                         
   1   3  10        331.91        296.00        14.91 o                         
   2   3  10        244.79        245.69        10.47 o                         
   3   3  10        536.73        617.20        16.09 o                         
   4   3  10         75.54         56.87         6.75 o                         
   5   3  10        550.01        624.26        17.06 o                         
   6   3  10          4.98         -6.50         6.50 o                         
   7   3  10        555.36        636.21        27.70 o                         
   8   3  10        787.22        782.58        21.15 o                         
   9   3  10        929.06        872.27        32.78 o                         
  10   3  10        850.20        875.20        24.78 o                         
  11   3  10       1061.58        976.33        25.94 o                         
  12   3  10          0.34          1.69         9.66 o                         
  13   3  10        335.67        344.69        17.35 o                         
  14   3  10         12.67          8.11        10.53 o                         
  15   3  10        403.08        381.99        20.11 o                         
 -17   4  10        128.97        131.17        21.43 o                         
 -16   4  10         95.31         93.96        15.85 o                         
 -15   4  10          2.68        -10.86        10.86 o                         
 -14   4  10         10.61         17.12        11.02 o                         
 -13   4  10         31.33         28.99        10.11 o                         
 -12   4  10         72.73         72.52        10.68 o                         
 -11   4  10        513.94        495.62        27.00 o                         
 -10   4  10        716.12        734.07        19.14 o                         
  -9   4  10        706.77        724.88        19.21 o                         
  -8   4  10        972.22        928.70        18.78 o                         
  -7   4  10        109.30         97.10         7.38 o                         
  -6   4  10         24.07         23.83         6.11 o                         
  -5   4  10        225.83        191.22         9.54 o                         
  -4   4  10        218.05        226.10         9.35 o                         
  -3   4  10          0.09          1.98         5.32 o                         
  -2   4  10          5.05          7.21         5.66 o                         
  -1   4  10        104.91        106.58         8.13 o                         
   0   4  10         21.95         37.10         7.51 o                         
   1   4  10        148.19        161.69         9.16 o                         
   2   4  10       1174.90       1264.01        23.70 o                         
   3   4  10          2.51          2.82         5.52 o                         
   4   4  10        540.76        626.21        19.52 o                         
   5   4  10        994.43        988.72        24.16 o                         
   6   4  10       1326.37       1338.02        30.59 o                         
   7   4  10        463.20        450.08        25.32 o                         
   8   4  10        457.18        461.53        26.25 o                         
   9   4  10        207.92        240.58        18.08 o                         
  10   4  10        192.21        165.58        17.83 o                         
  11   4  10        532.33        522.99        31.55 o                         
  12   4  10        320.83        286.19        20.51 o                         
  13   4  10        510.90        489.33        26.34 o                         
  14   4  10        123.13        120.16        16.22 o                         
  15   4  10          2.88         22.01        13.57 o                         
 -16   5  10         95.65         87.05        14.45 o                         
 -15   5  10         47.91         51.78        12.68 o                         
 -14   5  10         38.17         18.85        11.27 o                         
 -13   5  10         85.00         68.41        11.38 o                         
 -12   5  10         78.75         77.67        11.05 o                         
 -11   5  10        636.14        657.12        22.31 o                         
 -10   5  10        867.88        916.71        22.74 o                         
  -9   5  10          4.36          8.26         7.99 o                         
  -8   5  10        151.19        177.61        11.24 o                         
  -7   5  10        408.49        398.01        14.54 o                         
  -6   5  10       1074.08       1088.52        19.80 o                         
  -5   5  10        652.97        698.35        15.39 o                         
  -4   5  10        130.01        135.62        10.10 o                         
  -3   5  10        298.28        341.89        11.90 o                         
  -2   5  10         16.21          5.76         5.52 o                         
  -1   5  10         46.43         44.90         7.43 o                         
   0   5  10          0.01          9.58         6.66 o                         
   1   5  10        470.07        521.42        14.87 o                         
   2   5  10        919.98        957.86        19.25 o                         
   3   5  10         10.71         10.62         7.44 o                         
   4   5  10        300.46        240.04        15.40 o                         
   5   5  10        229.62        205.48        14.06 o                         
   6   5  10        297.10        283.39        17.89 o                         
   7   5  10        403.42        432.57        29.29 o                         
   8   5  10        325.02        349.23        26.35 o                         
   9   5  10        127.15        120.25        17.42 o                         
  10   5  10         98.79        124.97        15.43 o                         
  11   5  10          5.77          1.47        11.83 o                         
  12   5  10         79.07         54.87        13.89 o                         
  13   5  10        344.35        332.42        20.15 o                         
  14   5  10        142.58        150.15        15.45 o                         
 -16   6  10         14.59          3.27        16.13 o                         
 -15   6  10        223.91        215.37        16.49 o                         
 -14   6  10        114.46        134.68        17.40 o                         
 -13   6  10        129.04        120.94        12.53 o                         
 -12   6  10         21.40         19.28        11.22 o                         
 -11   6  10        515.42        581.25        19.20 o                         
 -10   6  10        138.49        118.35        11.12 o                         
  -9   6  10         11.59         12.34         8.52 o                         
  -8   6  10         11.08         15.80         9.41 o                         
  -7   6  10        311.25        305.69        13.36 o                         
  -6   6  10          0.65          1.81         6.87 o                         
  -5   6  10       1322.28       1444.61        24.54 o                         
  -4   6  10        973.63        943.48        20.76 o                         
  -3   6  10        713.68        667.52        15.05 o                         
  -2   6  10        209.22        220.34        10.26 o                         
  -1   6  10        151.65        136.81         8.27 o                         
   0   6  10          1.20         -3.07         5.98 o                         
   1   6  10        102.24         82.78         7.95 o                         
   2   6  10        401.65        370.17        13.82 o                         
   3   6  10        196.05        202.02        14.74 o                         
   4   6  10         61.20         49.38        11.48 o                         
   5   6  10        151.32        119.79        14.35 o                         
   6   6  10        365.82        329.62        20.06 o                         
   7   6  10        458.29        401.91        22.02 o                         
   8   6  10        787.35        842.21        31.05 o                         
   9   6  10        775.30        823.47        29.50 o                         
  10   6  10          3.23        -11.53        11.53 o                         
  11   6  10        371.94        349.13        23.51 o                         
  12   6  10        251.25        250.21        19.24 o                         
  13   6  10          0.56         13.33        11.95 o                         
  14   6  10        223.42        193.82        16.96 o                         
 -15   7  10         10.84         16.64        12.78 o                         
 -14   7  10          9.86         13.34        15.10 o                         
 -13   7  10         38.84         11.57        14.14 o                         
 -12   7  10        157.85        146.50        12.94 o                         
 -11   7  10        141.78        138.53        12.15 o                         
 -10   7  10         51.85         40.40         8.79 o                         
  -9   7  10          7.57          7.78         8.51 o                         
  -8   7  10         47.82         40.16         8.77 o                         
  -7   7  10        251.56        281.44        13.48 o                         
  -6   7  10        762.39        864.08        19.71 o                         
  -5   7  10          9.90          9.43         7.24 o                         
  -4   7  10        699.36        786.76        18.68 o                         
  -3   7  10         67.47         82.39         9.44 o                         
  -2   7  10         34.85         28.60         7.01 o                         
  -1   7  10        256.50        223.25        11.12 o                         
   0   7  10        677.43        651.71        16.81 o                         
   1   7  10        219.93        226.86        13.13 o                         
   2   7  10         41.73         40.04         7.89 o                         
   3   7  10          4.02          7.89         9.15 o                         
   4   7  10         65.63         67.94        11.16 o                         
   5   7  10        146.81        136.63        13.48 o                         
   6   7  10         78.36         70.08        13.28 o                         
   7   7  10         74.21        106.47        13.60 o                         
   8   7  10        191.73        233.91        18.11 o                         
   9   7  10          7.49         -6.75        10.63 o                         
  10   7  10        491.18        473.51        22.88 o                         
  11   7  10        137.19        126.28        19.49 o                         
  12   7  10        145.97        152.50        14.17 o                         
  13   7  10        237.43        234.17        17.29 o                         
 -14   8  10         75.92         92.35        16.63 o                         
 -13   8  10         13.35          7.50        12.61 o                         
 -12   8  10        260.17        269.34        15.21 o                         
 -11   8  10         14.27         15.43         9.03 o                         
 -10   8  10        296.10        292.29        14.28 o                         
  -9   8  10          3.78         -0.08         7.35 o                         
  -8   8  10         23.44          6.77         7.87 o                         
  -7   8  10         43.29         26.93         9.22 o                         
  -6   8  10        241.35        258.24        13.86 o                         
  -5   8  10        534.19        559.17        23.14 o                         
  -4   8  10        406.64        385.07        14.30 o                         
  -3   8  10         41.78         51.35         8.55 o                         
  -2   8  10        968.73       1005.76        20.95 o                         
  -1   8  10        634.39        610.04        16.75 o                         
   0   8  10       1336.80       1431.27        25.18 o                         
   1   8  10        250.95        251.01        13.49 o                         
   2   8  10         15.26         18.35         9.16 o                         
   3   8  10        189.83        217.63        15.26 o                         
   4   8  10        113.37        105.08        13.12 o                         
   5   8  10        429.06        445.58        19.90 o                         
   6   8  10        209.95        196.12        14.50 o                         
   7   8  10         14.53         -6.58        10.22 o                         
   8   8  10          0.29         -9.40         9.40 o                         
   9   8  10         21.80         24.17        12.02 o                         
  10   8  10        188.66        179.37        15.87 o                         
  11   8  10        266.04        280.26        20.71 o                         
  12   8  10         62.16         56.61        12.52 o                         
 -13   9  10        207.06        199.77        18.90 o                         
 -12   9  10          0.07         22.28        13.91 o                         
 -11   9  10        121.22        104.00        13.11 o                         
 -10   9  10        131.14        123.40        12.29 o                         
  -9   9  10          0.91          0.35         8.68 o                         
  -8   9  10        368.79        419.48        24.11 o                         
  -7   9  10        347.33        380.18        17.69 o                         
  -6   9  10       1050.81       1071.38        23.21 o                         
  -5   9  10         26.70          9.58         6.98 o                         
  -4   9  10        392.57        423.21        19.55 o                         
  -3   9  10          2.14         -0.08         6.93 o                         
  -2   9  10        221.92        232.62        12.13 o                         
  -1   9  10         45.34         53.11         8.52 o                         
   0   9  10          1.18         -2.41         7.53 o                         
   1   9  10        146.82        167.31        11.68 o                         
   2   9  10        169.47        158.72        13.03 o                         
   3   9  10        399.22        391.48        18.12 o                         
   4   9  10        122.19        111.77        11.76 o                         
   5   9  10         30.54         26.43        10.19 o                         
   6   9  10        126.79        124.79        13.43 o                         
   7   9  10         18.73          9.61         9.75 o                         
   8   9  10        178.46        176.84        13.40 o                         
   9   9  10          0.32          8.44         9.94 o                         
  10   9  10          5.41         25.39        10.79 o                         
  11   9  10         20.44          8.39        10.17 o                         
 -11  10  10         26.34         65.40        15.39 o                         
 -10  10  10         88.95         95.45        13.75 o                         
  -9  10  10          0.37          5.34        14.12 o                         
  -8  10  10          0.01         17.42         8.97 o                         
  -7  10  10       1135.24       1141.39        35.48 o                         
  -6  10  10        248.96        264.65        19.01 o                         
  -5  10  10        247.67        247.69        12.56 o                         
  -4  10  10        398.52        412.56        18.10 o                         
  -3  10  10          6.19         -4.12         7.27 o                         
  -2  10  10         18.43         31.10         8.46 o                         
  -1  10  10         63.05         46.55         8.69 o                         
   0  10  10        196.90        209.71        11.84 o                         
   1  10  10        104.75         74.43        11.27 o                         
   2  10  10          3.03          6.67         8.31 o                         
   3  10  10        706.17        613.59        20.65 o                         
   4  10  10        105.99        103.16        11.19 o                         
   5  10  10        434.14        398.09        23.77 o                         
   6  10  10         82.54         76.66        10.42 o                         
   7  10  10         11.18         11.47         9.71 o                         
   8  10  10          1.08         -3.52         8.93 o                         
   9  10  10        198.09        223.45        22.72 o                         
  -9  11  10        192.59        201.65        24.52 o                         
  -8  11  10        165.83        200.74        23.72 o                         
  -7  11  10         84.27        109.30        19.43 o                         
  -6  11  10        152.71        148.11        17.28 o                         
  -5  11  10         15.83         18.82        11.81 o                         
  -4  11  10         25.01         15.94        12.33 o                         
  -3  11  10        150.28        140.85        11.61 o                         
  -2  11  10         86.89         71.77         8.63 o                         
  -1  11  10        103.66        104.59        10.40 o                         
   0  11  10         74.05         57.48         8.23 o                         
   1  11  10        410.47        424.22        18.42 o                         
   2  11  10          9.20          8.80         7.74 o                         
   3  11  10          1.46          9.41         8.86 o                         
   4  11  10        534.49        564.55        36.21 o                         
   5  11  10        161.00        144.01        12.43 o                         
   6  11  10         92.16         98.88        11.27 o                         
   7  11  10         26.91         37.73        12.79 o                         
  -6  12  10         81.07         60.59        18.20 o                         
  -5  12  10        236.62        247.90        19.08 o                         
  -4  12  10          0.84         24.71        12.64 o                         
  -3  12  10         40.18         33.04        12.85 o                         
  -2  12  10         29.94         26.48        10.63 o                         
  -1  12  10         19.65          6.48         8.63 o                         
   0  12  10        160.12        194.65        11.25 o                         
   1  12  10        231.45        235.16        11.99 o                         
   2  12  10        122.78        146.08        13.01 o                         
   3  12  10         24.27         20.87        10.88 o                         
   4  12  10         99.02        139.04        15.62 o                         
 -17   0  11         17.02          6.41        27.26 o                         
 -15   0  11        194.05        222.82        26.19 o                         
 -13   0  11        134.29        138.35        20.98 o                         
 -11   0  11        727.09        716.53        32.95 o                         
  -9   0  11         21.12         37.04        12.26 o                         
  -7   0  11         65.64         76.81        10.79 o                         
  -5   0  11        791.80        795.52        23.19 o                         
  -3   0  11       8544.61       9104.99       134.63 o                         
  -1   0  11        655.15        749.77        27.44 o                         
   1   0  11         74.55         78.64        12.92 o                         
   3   0  11        116.90        121.40        14.38 o                         
   5   0  11       1102.65       1190.17        35.13 o                         
   7   0  11        750.47        709.36        38.12 o                         
   9   0  11        474.84        394.44        26.48 o                         
  11   0  11          8.66         34.25        17.73 o                         
  13   0  11        484.07        515.10        32.60 o                         
  15   0  11        111.23        158.60        24.74 o                         
 -17   1  11          5.60          0.52        14.23 o                         
 -16   1  11        144.81        152.30        17.06 o                         
 -15   1  11          1.84        -11.79        11.79 o                         
 -14   1  11         31.77         16.60        13.58 o                         
 -13   1  11         46.27         60.68        11.49 o                         
 -12   1  11         72.56         63.09        10.60 o                         
 -11   1  11        467.56        424.26        15.94 o                         
 -10   1  11         55.54         42.54         9.72 o                         
  -9   1  11        197.27        165.65        11.94 o                         
  -8   1  11         49.13         49.10         7.12 o                         
  -7   1  11        486.05        540.45        15.06 o                         
  -6   1  11          2.52          5.66         5.63 o                         
  -5   1  11         16.70         23.98         6.01 o                         
  -4   1  11        886.33        914.65        17.39 o                         
  -3   1  11        716.55        764.76        17.64 o                         
  -2   1  11        138.54        124.03         8.87 o                         
  -1   1  11       1976.18       2056.94        31.18 o                         
   0   1  11        373.31        420.61        16.05 o                         
   1   1  11       3429.17       3394.13        50.49 o                         
   2   1  11         11.33         16.89         8.24 o                         
   3   1  11         23.96          6.09         7.02 o                         
   4   1  11        414.46        425.74        16.04 o                         
   5   1  11        347.64        367.99        19.16 o                         
   6   1  11        818.12        783.91        20.75 o                         
   7   1  11          0.39         -4.46         8.48 o                         
   8   1  11        307.08        291.14        17.40 o                         
   9   1  11         98.97         82.53        12.51 o                         
  10   1  11         37.43          1.52        10.34 o                         
  11   1  11         89.97         73.93        13.61 o                         
  12   1  11          5.75        -11.69        11.69 o                         
  13   1  11         33.44         35.38        13.31 o                         
  14   1  11         52.20         36.37        13.07 o                         
  15   1  11          0.07         -0.84        12.07 o                         
 -17   2  11         47.73         -0.08        14.93 o                         
 -16   2  11          8.09         15.18        13.82 o                         
 -15   2  11         45.13         47.36        12.88 o                         
 -14   2  11        291.46        298.65        17.50 o                         
 -13   2  11        206.08        195.77        14.15 o                         
 -12   2  11        491.54        508.64        25.00 o                         
 -11   2  11        326.47        317.59        15.04 o                         
 -10   2  11       2108.04       2156.28        34.96 o                         
  -9   2  11        314.34        338.10        13.83 o                         
  -8   2  11        638.63        682.72        15.29 o                         
  -7   2  11          2.14         -4.77         5.78 o                         
  -6   2  11         30.91         19.99         6.17 o                         
  -5   2  11        717.95        676.86        17.30 o                         
  -4   2  11        412.67        381.32        16.08 o                         
  -3   2  11         54.96         36.04         6.71 o                         
  -2   2  11         11.78         17.22         6.36 o                         
  -1   2  11        677.43        588.72        15.84 o                         
   0   2  11       4115.29       4107.84        52.37 o                         
   1   2  11          1.77          1.09         6.38 o                         
   2   2  11          1.03          1.54         6.89 o                         
   3   2  11         32.98         44.63         9.26 o                         
   4   2  11        106.08         97.79         9.35 o                         
   5   2  11          5.45         -7.13         7.13 o                         
   6   2  11        166.82        161.43        12.50 o                         
   7   2  11        369.10        389.71        17.44 o                         
   8   2  11         72.89         71.40        12.41 o                         
   9   2  11        128.50        147.94        13.19 o                         
  10   2  11        472.57        490.50        20.17 o                         
  11   2  11        330.89        267.40        17.58 o                         
  12   2  11        435.34        368.61        21.25 o                         
  13   2  11          5.24        -11.21        11.21 o                         
  14   2  11          1.12        -11.02        11.02 o                         
  15   2  11         10.48          4.81        12.59 o                         
 -17   3  11          0.76         -7.23        14.67 o                         
 -16   3  11        199.96        193.09        17.40 o                         
 -15   3  11          1.64          5.67        12.26 o                         
 -14   3  11        138.17        164.12        17.17 o                         
 -13   3  11         11.40         13.96        11.93 o                         
 -12   3  11        528.07        526.57        18.15 o                         
 -11   3  11         51.19         63.11        10.51 o                         
 -10   3  11        447.55        406.59        16.99 o                         
  -9   3  11          1.72         14.67         8.99 o                         
  -8   3  11         91.43         92.90         9.47 o                         
  -7   3  11        874.47        908.67        18.12 o                         
  -6   3  11       2503.15       2497.05        32.88 o                         
  -5   3  11         94.22         76.42         7.85 o                         
  -4   3  11          8.57         25.88         7.08 o                         
  -3   3  11         79.45         88.80         7.69 o                         
  -2   3  11          2.91         -1.48         5.92 o                         
  -1   3  11        102.41         96.21         8.75 o                         
   0   3  11        370.31        320.57        15.92 o                         
   1   3  11       1520.96       1559.17        28.50 o                         
   2   3  11       1205.37       1304.93        23.44 o                         
   3   3  11        149.63        136.83         9.39 o                         
   4   3  11          9.67         11.98         6.10 o                         
   5   3  11        376.68        410.27        16.86 o                         
   6   3  11         41.67         54.45         9.02 o                         
   7   3  11         62.53         57.03         9.64 o                         
   8   3  11        534.20        478.97        21.62 o                         
   9   3  11         54.37         61.96        10.53 o                         
  10   3  11        118.76        114.47        12.50 o                         
  11   3  11        272.86        266.11        16.09 o                         
  12   3  11          4.40         -7.86        11.38 o                         
  13   3  11          0.10          3.22        11.16 o                         
  14   3  11        322.45        295.03        17.79 o                         
  15   3  11        102.50        102.25        13.81 o                         
 -17   4  11        298.09        302.57        22.94 o                         
 -16   4  11          4.66         11.54        12.91 o                         
 -15   4  11         61.86         74.20        14.01 o                         
 -14   4  11         35.09         14.82        12.07 o                         
 -13   4  11          1.07        -10.66        10.66 o                         
 -12   4  11         75.79         76.48        10.90 o                         
 -11   4  11        202.36        204.42        14.77 o                         
 -10   4  11        514.72        588.09        20.10 o                         
  -9   4  11        322.74        265.15        14.80 o                         
  -8   4  11        123.22        129.08        12.53 o                         
  -7   4  11         10.86         10.85         7.26 o                         
  -6   4  11         98.13        104.59         8.60 o                         
  -5   4  11         49.59         30.46         6.44 o                         
  -4   4  11         95.53         85.16         7.37 o                         
  -3   4  11         49.26         45.68         7.28 o                         
  -2   4  11          0.44          0.85         5.94 o                         
  -1   4  11         23.06          8.15         6.61 o                         
   0   4  11          9.30          5.63         6.04 o                         
   1   4  11       1387.76       1357.46        23.79 o                         
   2   4  11          1.27         -5.95         5.95 o                         
   3   4  11         34.65         30.91         6.75 o                         
   4   4  11        170.88        168.42         9.46 o                         
   5   4  11       2723.50       2886.28        48.14 o                         
   6   4  11        357.99        380.90        19.59 o                         
   7   4  11        148.34        100.34        14.21 o                         
   8   4  11          4.46         -7.03        11.55 o                         
   9   4  11        194.86        185.06        18.01 o                         
  10   4  11         77.88         99.72        15.57 o                         
  11   4  11         62.18         61.08        15.93 o                         
  12   4  11         88.74         80.05        15.02 o                         
  13   4  11        395.77        372.93        22.82 o                         
  14   4  11          1.06         10.47        13.13 o                         
 -16   5  11        243.36        214.58        18.58 o                         
 -15   5  11         40.56         13.97        14.95 o                         
 -14   5  11         25.77         16.44        11.69 o                         
 -13   5  11         79.96         59.98        12.47 o                         
 -12   5  11         35.52         42.95        11.08 o                         
 -11   5  11          4.79         -0.30         9.30 o                         
 -10   5  11         78.24         52.96        12.25 o                         
  -9   5  11        133.34        112.58        10.71 o                         
  -8   5  11       1023.13       1044.62        25.64 o                         
  -7   5  11        171.54        199.27        11.89 o                         
  -6   5  11         32.92         38.87         8.11 o                         
  -5   5  11        124.39        102.25         8.89 o                         
  -4   5  11         20.18         25.56         6.44 o                         
  -3   5  11          2.98          0.70         5.80 o                         
  -2   5  11        409.96        452.22        14.71 o                         
  -1   5  11         89.79         90.77         8.52 o                         
   0   5  11         72.36         79.54         7.96 o                         
   1   5  11        119.52         73.51         8.25 o                         
   2   5  11        310.24        352.61        13.32 o                         
   3   5  11       2894.18       2795.57        43.97 o                         
   4   5  11        572.17        559.35        23.87 o                         
   5   5  11        664.49        724.40        26.68 o                         
   6   5  11         25.69         15.40        11.16 o                         
   7   5  11        180.50        188.15        16.04 o                         
   8   5  11        283.60        278.50        19.72 o                         
   9   5  11         48.32         38.91        13.33 o                         
  10   5  11        295.72        269.71        22.16 o                         
  11   5  11          8.56         -2.01        11.67 o                         
  12   5  11        540.49        593.29        38.94 o                         
  13   5  11         18.59         32.12        13.08 o                         
  14   5  11        220.51        232.31        19.93 o                         
 -15   6  11        454.84        434.99        21.64 o                         
 -14   6  11         42.52         28.83        15.49 o                         
 -13   6  11         98.26        105.45        12.57 o                         
 -12   6  11        698.13        703.64        34.20 o                         
 -11   6  11         52.18         35.43        11.05 o                         
 -10   6  11        110.04         94.20        11.99 o                         
  -9   6  11          1.97         -7.29         8.27 o                         
  -8   6  11        869.63        920.17        24.39 o                         
  -7   6  11        704.52        712.38        20.71 o                         
  -6   6  11        186.53        181.18        11.29 o                         
  -5   6  11         10.55         -2.79         7.20 o                         
  -4   6  11        821.61        832.11        21.29 o                         
  -3   6  11          4.80          4.86         6.97 o                         
  -2   6  11         56.09         44.10         7.65 o                         
  -1   6  11        310.07        289.19        13.09 o                         
   0   6  11         22.01         12.91         7.41 o                         
   1   6  11          7.85          2.55         6.97 o                         
   2   6  11          2.13         -3.97         6.94 o                         
   3   6  11         32.65         21.14        10.32 o                         
   4   6  11        152.35        142.99        13.83 o                         
   5   6  11          3.21          2.79         9.91 o                         
   6   6  11        659.44        683.94        26.43 o                         
   7   6  11          8.42          9.69        11.31 o                         
   8   6  11        450.47        436.13        22.28 o                         
   9   6  11        286.89        289.49        21.13 o                         
  10   6  11        626.57        647.74        27.61 o                         
  11   6  11        418.20        414.06        38.31 o                         
  12   6  11        170.38        178.40        19.20 o                         
  13   6  11         80.72         74.51        15.51 o                         
 -15   7  11          6.87         -2.85        13.49 o                         
 -14   7  11        336.98        337.14        21.39 o                         
 -13   7  11         16.37         -1.65        17.10 o                         
 -12   7  11         74.09         97.78        12.23 o                         
 -11   7  11        206.02        186.06        13.59 o                         
 -10   7  11         31.55         36.13        11.54 o                         
  -9   7  11         67.68         61.12        11.61 o                         
  -8   7  11        188.21        186.75        14.16 o                         
  -7   7  11         40.26         16.75         9.67 o                         
  -6   7  11        201.41        231.15        13.54 o                         
  -5   7  11        199.07        219.27        12.40 o                         
  -4   7  11         92.28         80.64         9.26 o                         
  -3   7  11        181.44        175.42        11.09 o                         
  -2   7  11        841.02        874.87        19.20 o                         
  -1   7  11         43.22         23.85         7.81 o                         
   0   7  11         10.43          4.50         7.03 o                         
   1   7  11        458.95        513.32        19.02 o                         
   2   7  11        275.77        294.92        14.14 o                         
   3   7  11          9.30         -2.02         9.77 o                         
   4   7  11          0.76         -9.25         9.25 o                         
   5   7  11          6.15         -9.43         9.43 o                         
   6   7  11          1.59        -10.03        10.03 o                         
   7   7  11        255.19        210.72        16.94 o                         
   8   7  11         21.49         38.11        11.78 o                         
   9   7  11        368.51        373.78        21.08 o                         
  10   7  11        265.70        284.07        21.26 o                         
  11   7  11        228.81        246.62        18.45 o                         
  12   7  11         62.51         57.17        13.60 o                         
 -14   8  11         38.24         38.28        19.26 o                         
 -13   8  11         84.52         67.49        13.91 o                         
 -12   8  11         33.38         23.76        10.46 o                         
 -11   8  11         16.11         16.98        11.27 o                         
 -10   8  11        100.82         90.12        10.83 o                         
  -9   8  11        320.77        313.03        15.85 o                         
  -8   8  11         31.30         23.79        12.50 o                         
  -7   8  11         14.00          2.86         9.84 o                         
  -6   8  11        362.31        387.84        17.76 o                         
  -5   8  11         13.01         21.62         9.40 o                         
  -4   8  11        353.10        299.83        14.79 o                         
  -3   8  11       1083.23       1148.82        24.46 o                         
  -2   8  11        716.63        763.08        24.44 o                         
  -1   8  11        933.64        985.86        22.70 o                         
   0   8  11          8.96         -6.92         6.92 o                         
   1   8  11        103.59        104.98        10.57 o                         
   2   8  11        284.81        284.19        18.95 o                         
   3   8  11        203.93        224.01        20.34 o                         
   4   8  11         77.74         57.12        11.76 o                         
   5   8  11        132.35        150.29        14.92 o                         
   6   8  11         29.27         42.66        16.05 o                         
   7   8  11         17.62          6.46        10.51 o                         
   8   8  11          2.03         16.87        10.89 o                         
   9   8  11         68.31         91.13        13.93 o                         
  10   8  11         33.32         51.54        12.67 o                         
  11   8  11          6.86         17.93        11.46 o                         
 -12   9  11          7.11        -10.65        10.65 o                         
 -11   9  11         34.93         29.01        10.31 o                         
 -10   9  11          0.00         -0.21         8.85 o                         
  -9   9  11        175.98        162.00        11.18 o                         
  -8   9  11        155.93        153.29        12.21 o                         
  -7   9  11        110.74        111.94        13.11 o                         
  -6   9  11         47.55         31.91        10.99 o                         
  -5   9  11         10.29          4.81         8.85 o                         
  -4   9  11        504.93        499.58        19.57 o                         
  -3   9  11         14.43         19.04         9.07 o                         
  -2   9  11        136.59         90.08        10.41 o                         
  -1   9  11         11.18         -0.96         7.68 o                         
   0   9  11         37.46         20.97         8.54 o                         
   1   9  11        459.91        422.56        26.33 o                         
   2   9  11        148.64        169.69        20.41 o                         
   3   9  11        621.27        593.64        27.01 o                         
   4   9  11          8.97         -6.85         9.57 o                         
   5   9  11          0.12         -9.47         9.47 o                         
   6   9  11         73.38         70.66        11.75 o                         
   7   9  11          9.41         22.78        11.30 o                         
   8   9  11         21.55         16.45        11.39 o                         
   9   9  11         10.95          7.04        11.11 o                         
  10   9  11        100.15        102.02        17.72 o                         
 -11  10  11         95.52         90.63        11.85 o                         
 -10  10  11          2.19          0.16         9.25 o                         
  -9  10  11          7.25          3.15         7.86 o                         
  -8  10  11          0.03          6.07        12.07 o                         
  -7  10  11        116.27        114.87        12.00 o                         
  -6  10  11         49.83         47.97        10.19 o                         
  -5  10  11        187.31        213.40        14.76 o                         
  -4  10  11        549.24        572.07        20.57 o                         
  -3  10  11          1.92         -1.10         8.77 o                         
  -2  10  11        263.84        245.04        13.82 o                         
  -1  10  11         34.18         18.36         8.58 o                         
   0  10  11         66.14         63.23         9.22 o                         
   1  10  11         96.43         64.22        11.35 o                         
   2  10  11       1104.20       1232.99        48.06 o                         
   3  10  11        385.77        367.85        16.86 o                         
   4  10  11        455.27        498.11        19.43 o                         
   5  10  11         62.20         74.93        11.46 o                         
   6  10  11        256.99        275.62        16.25 o                         
   7  10  11         29.42         40.44        14.06 o                         
   8  10  11         49.86         44.67        13.31 o                         
  -8  11  11         13.74         -7.11        14.46 o                         
  -7  11  11         64.85         73.51        16.82 o                         
  -6  11  11        282.13        296.96        20.60 o                         
  -5  11  11         15.41         18.96        12.68 o                         
  -4  11  11        192.74        168.10        13.41 o                         
  -3  11  11         14.87         11.65         8.68 o                         
  -2  11  11        144.73        171.63        12.03 o                         
  -1  11  11         32.04         20.62         9.44 o                         
   0  11  11         15.44         -0.48         7.88 o                         
   1  11  11        242.79        241.56        14.08 o                         
   2  11  11         79.09         92.94        19.01 o                         
   3  11  11        204.94        206.71        13.82 o                         
   4  11  11         56.56         71.20        13.44 o                         
   5  11  11          0.94         13.16         9.16 o                         
   6  11  11         42.00         34.73        13.30 o                         
  -5  12  11        105.00         86.54        17.52 o                         
  -4  12  11          6.25         14.36        13.41 o                         
  -3  12  11         92.99         72.02        14.12 o                         
  -2  12  11         45.22         59.52        10.19 o                         
  -1  12  11        115.78        115.26         9.61 o                         
   0  12  11        239.21        249.65        16.56 o                         
   1  12  11         15.09          3.30        10.88 o                         
   2  12  11          0.01          0.65         8.51 o                         
   3  12  11        121.59        149.95        12.37 o                         
 -16   0  12        328.23        309.18        31.45 o                         
 -14   0  12        434.51        533.26        35.59 o                         
 -12   0  12       1622.47       1583.31        50.14 o                         
 -10   0  12         58.28         36.58        16.33 o                         
  -8   0  12          7.18          2.23        12.11 o                         
  -6   0  12        750.30        711.04        22.73 o                         
  -4   0  12       1594.49       1669.82        36.70 o                         
  -2   0  12        301.23        311.14        19.81 o                         
   0   0  12        628.27        679.53        28.49 o                         
   2   0  12       2621.90       2643.90        61.66 o                         
   4   0  12         16.18         11.08        12.30 o                         
   6   0  12        231.31        267.64        21.02 o                         
   8   0  12        223.22        266.69        32.14 o                         
  10   0  12        635.34        667.20        37.19 o                         
  12   0  12         24.71         16.91        18.51 o                         
  14   0  12          9.17         12.30        19.22 o                         
 -17   1  12         48.07         36.02        17.20 o                         
 -16   1  12         77.09         79.04        16.71 o                         
 -15   1  12         94.99         38.45        17.43 o                         
 -14   1  12          0.07         -7.31        18.69 o                         
 -13   1  12         35.64         14.29        11.47 o                         
 -12   1  12        239.76        202.73        15.32 o                         
 -11   1  12         74.09         57.51        14.34 o                         
 -10   1  12        477.11        523.16        20.32 o                         
  -9   1  12        597.03        616.91        22.33 o                         
  -8   1  12          1.45         -7.80         7.80 o                         
  -7   1  12        109.29         70.42         7.92 o                         
  -6   1  12        189.95        205.96        10.31 o                         
  -5   1  12        676.41        691.14        16.88 o                         
  -4   1  12         46.65         36.83         6.95 o                         
  -3   1  12        897.99        960.71        20.52 o                         
  -2   1  12       2699.91       2747.47        40.90 o                         
  -1   1  12        297.46        252.73        12.38 o                         
   0   1  12        667.49        722.85        20.60 o                         
   1   1  12        116.35         93.04        10.47 o                         
   2   1  12         63.08         28.14        10.28 o                         
   3   1  12        921.31        926.84        22.10 o                         
   4   1  12         36.40         16.62         7.97 o                         
   5   1  12         87.36         64.97         9.59 o                         
   6   1  12        212.48        210.50        13.99 o                         
   7   1  12         59.24         66.49        11.36 o                         
   8   1  12        487.25        481.19        24.25 o                         
   9   1  12        225.89        222.03        21.80 o                         
  10   1  12         71.38         31.85        12.53 o                         
  11   1  12          4.40        -11.85        11.85 o                         
  12   1  12         26.95          8.88        16.33 o                         
  13   1  12         82.92         75.72        15.37 o                         
  14   1  12         59.30         41.57        13.32 o                         
  15   1  12         46.48         31.25        13.47 o                         
 -17   2  12         17.71          4.03        15.58 o                         
 -16   2  12          8.70          5.94        15.71 o                         
 -15   2  12         91.66         88.08        15.80 o                         
 -14   2  12         78.73         55.92        12.55 o                         
 -13   2  12          6.73          5.53        11.33 o                         
 -12   2  12        118.87        129.17        13.18 o                         
 -11   2  12        656.50        730.97        23.00 o                         
 -10   2  12        943.61       1100.86        26.56 o                         
  -9   2  12        551.05        572.24        25.42 o                         
  -8   2  12        150.32        111.87        10.82 o                         
  -7   2  12         39.81         13.55         6.94 o                         
  -6   2  12        309.46        317.67        13.59 o                         
  -5   2  12         91.88         98.81         8.10 o                         
  -4   2  12        236.27        217.84        11.33 o                         
  -3   2  12       1055.61        995.88        20.66 o                         
  -2   2  12          2.22         -3.96         6.15 o                         
  -1   2  12         21.20         22.09         7.51 o                         
   0   2  12        246.19        229.81        11.87 o                         
   1   2  12       1197.06       1308.12        25.46 o                         
   2   2  12          4.81         -3.96         7.76 o                         
   3   2  12          9.13          5.33         8.22 o                         
   4   2  12        325.27        332.96        14.85 o                         
   5   2  12          0.41          8.35         8.36 o                         
   6   2  12         74.08         77.94        11.23 o                         
   7   2  12        564.41        597.57        22.56 o                         
   8   2  12        426.17        490.59        22.80 o                         
   9   2  12        896.30        828.98        39.56 o                         
  10   2  12        115.71        144.17        14.81 o                         
  11   2  12        118.03         86.36        15.04 o                         
  12   2  12         49.49         38.34        14.85 o                         
  13   2  12         43.06         51.36        13.77 o                         
  14   2  12         71.55         77.31        13.96 o                         
  15   2  12          7.35         12.27        34.93 o                         
 -17   3  12        239.69        199.01        22.61 o                         
 -16   3  12         42.40         50.90        16.01 o                         
 -15   3  12        142.88         92.92        18.21 o                         
 -14   3  12         44.02         31.17        13.51 o                         
 -13   3  12        118.65         94.49        14.95 o                         
 -12   3  12          1.82          0.76         9.74 o                         
 -11   3  12         19.28         17.55         9.70 o                         
 -10   3  12          0.87          3.05         9.29 o                         
  -9   3  12        429.26        404.67        19.81 o                         
  -8   3  12          0.27          0.53        10.39 o                         
  -7   3  12       2024.98       2058.86        41.95 o                         
  -6   3  12         10.53         13.87         6.83 o                         
  -5   3  12        247.26        236.50        11.19 o                         
  -4   3  12        241.74        227.07        11.44 o                         
  -3   3  12          8.94          3.50         6.39 o                         
  -2   3  12          3.90          8.90         6.48 o                         
  -1   3  12         13.56          5.55         6.64 o                         
   0   3  12        537.83        576.93        16.94 o                         
   1   3  12        216.55        226.86        11.89 o                         
   2   3  12       1069.81       1193.82        23.33 o                         
   3   3  12          1.91          1.91         7.06 o                         
   4   3  12         55.38         39.44        10.51 o                         
   5   3  12          0.50         -4.92         7.76 o                         
   6   3  12         62.21         62.00        10.20 o                         
   7   3  12          7.73         -2.32         8.60 o                         
   8   3  12        212.47        234.40        18.48 o                         
   9   3  12         47.15         29.28        10.94 o                         
  10   3  12          5.07          6.01         9.85 o                         
  11   3  12        154.82        161.02        16.85 o                         
  12   3  12        247.57        280.64        27.55 o                         
  13   3  12          2.08         10.19        11.32 o                         
  14   3  12         21.42         41.50        12.38 o                         
 -16   4  12        155.21        191.29        18.22 o                         
 -15   4  12         31.34         32.48        13.76 o                         
 -14   4  12         14.51          4.19        12.05 o                         
 -13   4  12        106.62        100.89        14.07 o                         
 -12   4  12         70.21         66.25        11.21 o                         
 -11   4  12         84.19         61.11        11.75 o                         
 -10   4  12        405.00        421.58        18.29 o                         
  -9   4  12        476.72        483.73        21.33 o                         
  -8   4  12        645.77        666.83        21.51 o                         
  -7   4  12          3.54         -5.20         8.39 o                         
  -6   4  12        112.35        128.57        12.48 o                         
  -5   4  12         15.76         16.37         6.84 o                         
  -4   4  12          0.25         -2.33         6.51 o                         
  -3   4  12         93.91         79.18        10.43 o                         
  -2   4  12          0.87         -0.07         6.34 o                         
  -1   4  12        161.45        189.57        11.21 o                         
   0   4  12         78.93         75.91         8.47 o                         
   1   4  12         57.24         72.32         8.37 o                         
   2   4  12         37.66         37.09         8.06 o                         
   3   4  12          0.54         -6.79         6.97 o                         
   4   4  12       1210.03       1201.59        25.43 o                         
   5   4  12         21.10         26.17        11.64 o                         
   6   4  12        698.66        687.21        28.79 o                         
   7   4  12         49.63         30.06        12.56 o                         
   8   4  12        490.29        534.56        26.90 o                         
   9   4  12         30.51         40.57        14.36 o                         
  10   4  12        335.50        325.50        22.98 o                         
  11   4  12         17.34          8.04        13.83 o                         
  12   4  12         44.76         64.49        15.86 o                         
  13   4  12         21.78         26.22        15.24 o                         
  14   4  12         64.14         71.28        15.96 o                         
 -16   5  12         40.66         38.32        16.02 o                         
 -15   5  12         74.87         91.72        14.61 o                         
 -14   5  12          2.74        -16.93        16.93 o                         
 -13   5  12        229.40        213.66        16.23 o                         
 -12   5  12        613.23        715.75        43.80 o                         
 -11   5  12          0.60          0.05        10.68 o                         
 -10   5  12          1.34          2.75         9.80 o                         
  -9   5  12         10.64         -4.58        10.37 o                         
  -8   5  12         40.95         72.60        13.31 o                         
  -7   5  12        513.41        626.25        20.61 o                         
  -6   5  12       1034.23       1103.65        24.79 o                         
  -5   5  12        249.07        264.43        14.14 o                         
  -4   5  12        831.12        815.05        19.64 o                         
  -3   5  12        173.51        146.09        11.18 o                         
  -2   5  12        141.05        117.06        10.42 o                         
  -1   5  12        255.76        281.44        14.02 o                         
   0   5  12         40.13         20.12         7.90 o                         
   1   5  12         24.07         21.78         9.87 o                         
   2   5  12       2019.00       2140.53        36.87 o                         
   3   5  12        926.19        950.78        22.82 o                         
   4   5  12       1237.70       1276.49        34.83 o                         
   5   5  12          0.81         -9.07         9.97 o                         
   6   5  12         32.38         18.72        11.61 o                         
   7   5  12        312.08        305.27        20.29 o                         
   8   5  12        130.47        115.49        15.77 o                         
   9   5  12        111.24         87.95        18.11 o                         
  10   5  12         28.70         46.36        15.04 o                         
  11   5  12         64.41         87.81        15.51 o                         
  12   5  12         95.39         90.64        16.49 o                         
  13   5  12          5.84          6.00        14.50 o                         
 -15   6  12          2.25          8.49        13.07 o                         
 -14   6  12         90.64         75.14        13.49 o                         
 -13   6  12         58.29         66.97        12.33 o                         
 -12   6  12        159.30        161.18        14.59 o                         
 -11   6  12        237.00        236.06        16.24 o                         
 -10   6  12         16.52          2.21        10.00 o                         
  -9   6  12        171.03        189.16        15.10 o                         
  -8   6  12        410.40        397.67        18.14 o                         
  -7   6  12          2.52         18.53        10.10 o                         
  -6   6  12         64.59         52.54        10.14 o                         
  -5   6  12        151.78        213.26        13.89 o                         
  -4   6  12       1556.04       1683.81        30.92 o                         
  -3   6  12         21.89          8.65         7.90 o                         
  -2   6  12        160.74        157.67        12.56 o                         
  -1   6  12        283.65        278.55        14.77 o                         
   0   6  12          0.02         -3.62         7.94 o                         
   1   6  12         63.74         54.28         9.79 o                         
   2   6  12          5.81         -5.00         7.65 o                         
   3   6  12         66.11         30.37        11.14 o                         
   4   6  12          0.96         -9.26         9.26 o                         
   5   6  12        141.33        152.32        16.35 o                         
   6   6  12        439.39        464.56        25.94 o                         
   7   6  12          0.30         -1.20        11.23 o                         
   8   6  12         17.46         16.69        12.88 o                         
   9   6  12         24.05          1.97        12.41 o                         
  10   6  12          4.27         17.06        12.56 o                         
  11   6  12        443.87        428.62        29.95 o                         
  12   6  12          8.64         -5.77        13.78 o                         
  13   6  12        461.92        458.89        33.77 o                         
 -14   7  12          0.27        -13.13        14.09 o                         
 -13   7  12         80.30        107.67        13.73 o                         
 -12   7  12        516.30        446.05        20.74 o                         
 -11   7  12        336.27        372.95        17.14 o                         
 -10   7  12         78.82         85.63        12.27 o                         
  -9   7  12        128.19        107.78        13.57 o                         
  -8   7  12        154.57        144.62        13.46 o                         
  -7   7  12         14.50          5.89         9.97 o                         
  -6   7  12        301.94        288.63        18.52 o                         
  -5   7  12       1274.58       1402.17        28.67 o                         
  -4   7  12         77.40         88.88        10.75 o                         
  -3   7  12       1303.73       1267.46        27.68 o                         
  -2   7  12         54.52         29.96         8.72 o                         
  -1   7  12        373.23        448.79        18.99 o                         
   0   7  12         10.33          5.04         8.56 o                         
   1   7  12        141.86        105.90        11.00 o                         
   2   7  12         32.76          6.65         6.97 o                         
   3   7  12        145.20        144.74        15.06 o                         
   4   7  12        105.82         64.79        13.83 o                         
   5   7  12         14.89          8.26        12.53 o                         
   6   7  12          2.60        -11.40        11.40 o                         
   7   7  12        524.12        557.14        36.92 o                         
   8   7  12        162.24        175.44        20.86 o                         
   9   7  12         97.70        101.07        16.22 o                         
  10   7  12        197.35        201.21        19.35 o                         
  11   7  12         57.64         47.55        15.38 o                         
  12   7  12         49.16         28.08        17.38 o                         
 -13   8  12          5.74         14.20        17.35 o                         
 -12   8  12        200.52        182.76        15.69 o                         
 -11   8  12         39.11         46.25        11.10 o                         
 -10   8  12         32.67         22.20        10.92 o                         
  -9   8  12          8.83         -2.55         9.36 o                         
  -8   8  12        516.78        516.22        29.34 o                         
  -7   8  12        234.05        258.96        17.56 o                         
  -6   8  12         33.09         45.64        11.04 o                         
  -5   8  12        136.93        131.34        12.30 o                         
  -4   8  12        432.99        449.53        19.36 o                         
  -3   8  12        322.16        331.28        15.04 o                         
  -2   8  12        112.29        116.77        10.82 o                         
  -1   8  12         13.52         11.70         8.19 o                         
   0   8  12        305.46        287.58        16.99 o                         
   1   8  12        900.71        960.45        24.92 o                         
   2   8  12         95.12         88.02        12.42 o                         
   3   8  12         17.39        -10.17        10.17 o                         
   4   8  12        176.55        164.10        15.66 o                         
   5   8  12         25.97          6.79        14.32 o                         
   6   8  12        434.23        461.83        29.49 o                         
   7   8  12          9.75         25.56        12.31 o                         
   8   8  12         33.59         21.66        11.76 o                         
   9   8  12         43.07         36.52        12.40 o                         
  10   8  12         59.46         78.74        17.08 o                         
  11   8  12        301.06        338.39        26.43 o                         
 -12   9  12        222.41        227.80        16.60 o                         
 -11   9  12         30.21         24.97        11.14 o                         
 -10   9  12          7.42          6.26         9.33 o                         
  -9   9  12          4.10         16.86        10.47 o                         
  -8   9  12         12.06          1.85        11.84 o                         
  -7   9  12          8.31         -6.47        12.37 o                         
  -6   9  12        105.46        107.98        14.31 o                         
  -5   9  12        137.11        184.62        15.08 o                         
  -4   9  12         60.11         50.77        10.53 o                         
  -3   9  12          0.61          9.18         9.95 o                         
  -2   9  12          5.65         -8.87         8.87 o                         
  -1   9  12         26.03          5.79         8.67 o                         
   0   9  12        146.84        157.84        14.00 o                         
   1   9  12        477.06        477.96        22.88 o                         
   2   9  12        632.30        762.81        30.72 o                         
   3   9  12        176.25        224.88        19.50 o                         
   4   9  12        199.68        201.14        18.38 o                         
   5   9  12          5.11          3.77        13.03 o                         
   6   9  12         68.36         68.50        14.33 o                         
   7   9  12          6.57         14.38        12.13 o                         
   8   9  12        145.44        134.92        15.03 o                         
   9   9  12         38.45         46.57        13.68 o                         
 -10  10  12        211.44        215.69        18.13 o                         
  -9  10  12          3.39         -1.86        12.37 o                         
  -8  10  12        122.99        132.69        12.64 o                         
  -7  10  12          8.85         24.81        11.00 o                         
  -6  10  12        391.78        331.01        16.96 o                         
  -5  10  12         50.13         25.70        11.11 o                         
  -4  10  12         55.88         56.52        12.00 o                         
  -3  10  12        658.19        689.76        27.27 o                         
  -2  10  12         25.08         18.20         8.97 o                         
  -1  10  12         73.20         86.57        10.39 o                         
   0  10  12         19.93         16.58        11.27 o                         
   1  10  12          8.61         -4.82         9.86 o                         
   2  10  12         19.75          6.76        12.02 o                         
   3  10  12        366.36        336.81        18.96 o                         
   4  10  12         43.98         19.58        10.35 o                         
   5  10  12        214.09        221.27        15.45 o                         
   6  10  12        131.42        103.07        12.95 o                         
   7  10  12        118.36        123.84        14.11 o                         
  -7  11  12        312.33        307.15        15.79 o                         
  -6  11  12         95.70         53.38         9.67 o                         
  -5  11  12        222.14        204.33        16.48 o                         
  -4  11  12          4.87          3.25         9.47 o                         
  -3  11  12          0.04          3.47         9.11 o                         
  -2  11  12        267.88        247.33        14.53 o                         
  -1  11  12        168.38        145.22        13.23 o                         
   0  11  12          0.01         -9.10         9.10 o                         
   1  11  12         34.06         38.73        12.06 o                         
   2  11  12          7.40         -5.37         9.23 o                         
   3  11  12         56.10         90.11        13.44 o                         
   4  11  12         16.48         18.77        10.49 o                         
   5  11  12        271.84        250.85        17.67 o                         
  -2  12  12         78.24         92.44        12.03 o                         
  -1  12  12         53.27         46.42        10.14 o                         
   0  12  12         57.27         62.30        11.75 o                         
 -17   0  13          0.48        -26.47        36.42 o                         
 -15   0  13         41.92         63.83        27.05 o                         
 -13   0  13       1891.80       2239.88        70.91 o                         
 -11   0  13       1930.59       2045.39        65.09 o                         
  -9   0  13        836.37        859.96        70.92 o                         
  -7   0  13         29.39         23.89        12.82 o                         
  -5   0  13          1.60         -8.74         8.74 o                         
  -3   0  13        472.80        531.79        30.72 o                         
  -1   0  13        193.57        171.24        18.83 o                         
   1   0  13       4746.00       4922.09        97.44 o                         
   3   0  13        695.53        757.78        48.13 o                         
   5   0  13        188.78        205.05        19.84 o                         
   7   0  13          4.21          9.78        15.62 o                         
   9   0  13         59.00         65.94        21.42 o                         
  11   0  13        431.26        426.18        59.72 o                         
  13   0  13        532.26        544.72       107.73 o                         
 -17   1  13        267.11        260.49        36.52 o                         
 -16   1  13         14.29         -1.72        16.19 o                         
 -15   1  13         21.15         19.30        16.13 o                         
 -14   1  13          6.69         22.74        14.57 o                         
 -13   1  13        232.57        246.14        20.24 o                         
 -12   1  13        870.63        946.65        29.45 o                         
 -11   1  13         63.44         59.50        14.24 o                         
 -10   1  13         75.01         90.46        16.53 o                         
  -9   1  13        576.21        550.25        32.34 o                         
  -8   1  13       1264.14       1456.10        33.70 o                         
  -7   1  13         68.37         35.40         9.35 o                         
  -6   1  13        306.53        284.24        12.23 o                         
  -5   1  13        189.91        166.96        10.09 o                         
  -4   1  13        620.27        728.46        17.62 o                         
  -3   1  13       1218.43       1238.71        27.15 o                         
  -2   1  13         99.59        106.79         9.75 o                         
  -1   1  13        217.22        249.63        12.94 o                         
   0   1  13       1562.82       1633.91        32.57 o                         
   1   1  13          5.65         -3.59         8.50 o                         
   2   1  13         59.83         50.19        10.26 o                         
   3   1  13          8.87          1.51         8.88 o                         
   4   1  13         32.45         28.05         9.49 o                         
   5   1  13       1558.04       1644.71        33.49 o                         
   6   1  13        221.74        240.62        16.05 o                         
   7   1  13        378.92        401.46        19.72 o                         
   8   1  13         62.41         50.65        12.59 o                         
   9   1  13        368.74        353.83        20.11 o                         
  10   1  13        110.64        108.30        14.97 o                         
  11   1  13         15.83         19.92        14.70 o                         
  12   1  13         11.99         15.80        15.00 o                         
  13   1  13         10.16        -13.30        13.30 o                         
  14   1  13         38.95         40.58        14.01 o                         
 -16   2  13        246.76        316.27        25.19 o                         
 -15   2  13         35.31         46.66        16.76 o                         
 -14   2  13        160.89        153.70        18.72 o                         
 -13   2  13          8.31          6.03        12.14 o                         
 -12   2  13         28.97         19.05        12.49 o                         
 -11   2  13          0.83         -3.73        12.66 o                         
 -10   2  13        767.59        745.87        28.34 o                         
  -9   2  13        565.47        585.99        25.82 o                         
  -8   2  13        363.01        325.89        20.78 o                         
  -7   2  13        802.03        836.11        24.40 o                         
  -6   2  13        544.10        518.93        17.41 o                         
  -5   2  13        746.16        883.66        20.91 o                         
  -4   2  13       3188.15       3340.52        45.52 o                         
  -3   2  13        216.44        209.64        11.41 o                         
  -2   2  13          1.90          4.57         7.01 o                         
  -1   2  13         12.82         15.79         7.86 o                         
   0   2  13        122.23        109.21        10.66 o                         
   1   2  13        313.13        337.46        15.50 o                         
   2   2  13        192.59        159.64        12.67 o                         
   3   2  13        777.23        860.91        23.77 o                         
   4   2  13        901.85        977.54        24.89 o                         
   5   2  13        123.99         94.50        12.90 o                         
   6   2  13        883.06        920.63        25.49 o                         
   7   2  13        272.01        278.62        24.50 o                         
   8   2  13        199.32        208.43        19.18 o                         
   9   2  13         46.06         38.54        12.88 o                         
  10   2  13        397.33        448.40        22.84 o                         
  11   2  13         83.61         66.21        14.60 o                         
  12   2  13         71.10         48.14        14.46 o                         
  13   2  13          4.90        -12.14        12.14 o                         
  14   2  13         29.68         34.74        14.78 o                         
 -16   3  13          1.24         -5.20        16.43 o                         
 -15   3  13        222.51        206.52        18.09 o                         
 -14   3  13         18.60         16.38        12.37 o                         
 -13   3  13          3.67         15.89        12.60 o                         
 -12   3  13         67.89         77.60        15.43 o                         
 -11   3  13       1157.09       1332.75        31.22 o                         
 -10   3  13        389.90        359.73        21.76 o                         
  -9   3  13        103.75         99.94        14.25 o                         
  -8   3  13       1226.29       1236.68        39.62 o                         
  -7   3  13        365.77        366.73        17.08 o                         
  -6   3  13        214.46        182.76        13.31 o                         
  -5   3  13        132.31        127.98        11.06 o
[truncated: 131,221 more chars]
